# Supplementary material for: Detection of Alternative Splice and Gene Duplication by RNA Sequencing in Japanese Flounder, Paralichthys olivaceus
Source: G3 (Bethesda). 2014 Nov 5;4(12):2419–24. doi: 10.1534/g3.114.012138 (PMC4267937; doi:10.1534/g3.114.012138)
Supplement: Supporting Information [file supp_g3.114.012138_FileS1.xlsx]

## Sheet: allcap3blastx
QueryName	QueryLength	QueryStart	QueryEnd	SbjctStart	SbjctEnd	Length	Score	E-value	Identity	SbjectName	Annotation
Contig2	379	370	5	6842	6961	9154	84	1e-14	35	ref|XP_003200745.1|	PREDICTED: hypothetical protein LOC559994 [Danio rerio]
Contig3	308	1	243	238	318	318	120	7e-26	75	ref|XP_003455099.1|	PREDICTED: PIH1 domain-containing protein 2-like [Oreochromis niloticus]
Contig7	318	309	136	47	104	627	95.5	3e-18	67	ref|XP_003449586.1|	PREDICTED: TGF-beta receptor type-2-like [Oreochromis niloticus]
Contig12	283	2	283	1125	1220	1239	80.9	8e-14	40	gb|EHH54405.1|	hypothetical protein EGM_15235 [Macaca fascicularis]
Contig16	382	380	6	191	318	341	231	5e-59	87	ref|XP_003450714.1|	PREDICTED: voltage-dependent calcium channel gamma-7 subunit-like [Oreochromis niloticus]
Contig17	411	4	321	2	108	118	92	4e-17	52	gb|EHH58765.1|	hypothetical protein EGM_08695, partial [Macaca fascicularis]
Contig19	217	3	215	134	204	523	134	5e-30	100	ref|XP_003451505.1|	PREDICTED: dolichol kinase-like [Oreochromis niloticus]
Contig25	238	228	1	1	76	504	138	3e-31	85	ref|XP_003453143.1|	PREDICTED: fibroblast growth factor receptor-like 1-like [Oreochromis niloticus]
Contig30	372	2	370	620	778	1816	141	4e-32	52	ref|XP_688428.4|	PREDICTED: rho-guanine nucleotide exchange factor [Danio rerio]
Contig31	249	1	249	301	383	791	166	2e-39	87	ref|XP_003440623.1|	PREDICTED: semaphorin-3E-like [Oreochromis niloticus]
Contig33	309	274	2	1012	1102	1131	148	3e-34	72	ref|XP_003204758.1|	PREDICTED: dyslexia-associated protein KIAA0319-like [Meleagris gallopavo]
Contig34	295	3	290	159	254	259	191	3e-47	94	ref|XP_003445361.1|	PREDICTED: general transcription factor IIF subunit 2-like isoform 3 [Oreochromis niloticus]
Contig37	319	263	75	866	928	1290	100	1e-27	73	ref|XP_003201149.1|	PREDICTED: retrotransposable element Tf2 155 kDa protein type 1-like [Danio rerio]
Contig38	216	2	214	175	245	954	153	1e-35	100	ref|XP_003452809.1|	PREDICTED: potassium voltage-gated channel subfamily H member 1-like [Oreochromis niloticus]
Contig43	241	2	241	1115	1194	1230	150	7e-35	98	ref|XP_003455577.1|	PREDICTED: disabled homolog 2-interacting protein-like [Oreochromis niloticus]
Contig44	443	1	441	383	529	1311	308	2e-82	99	ref|XP_003448391.1|	PREDICTED: calcium-dependent secretion activator 1 isoform 3 [Oreochromis niloticus]
Contig46	345	344	6	3059	3176	3381	73.9	1e-11	31	ref|XP_001434993.1|	hypothetical protein [Paramecium tetraurelia strain d4-2] emb|CAK67596.1| unnamed protein product [Paramecium tetraurelia]
Contig47	228	226	2	1311	1385	1697	145	3e-33	97	ref|XP_003448561.1|	PREDICTED: coiled-coil domain-containing protein 165-like [Oreochromis niloticus]
Contig56	211	207	7	799	904	1329	71.6	5e-11	39	emb|CAG10941.1|	unnamed protein product [Tetraodon nigroviridis]
Contig59	284	282	1	745	838	1594	177	9e-43	90	ref|XP_003459713.1|	PREDICTED: regulating synaptic membrane exocytosis protein 2-like [Oreochromis niloticus]
Contig61	251	1	249	595	679	802	109	2e-22	67	ref|XP_003448469.1|	PREDICTED: interleukin-17 receptor D-like [Oreochromis niloticus]
Contig62	275	3	275	472	562	682	99	3e-19	53	ref|XP_003449171.1|	PREDICTED: protein-glutamine gamma-glutamyltransferase 2-like [Oreochromis niloticus]
Contig63	310	2	127	888	929	929	76.6	2e-12	83	ref|XP_003448321.1|	PREDICTED: leucine-rich repeat-containing G-protein coupled receptor 6 [Oreochromis niloticus]
Contig64	250	98	247	59	108	126	55.8	3e-06	46	gb|EFX90242.1|	janus A-like protein [Daphnia pulex]
Contig66	220	219	1	562	634	767	142	2e-32	93	ref|XP_003448354.1|	PREDICTED: kazrin-A-like [Oreochromis niloticus]
Contig72	485	484	2	1247	1407	2008	288	3e-76	86	ref|XP_003443691.1|	PREDICTED: microtubule-actin cross-linking factor 1, isoforms 1/2/3/5-like [Oreochromis niloticus]
Contig74	323	321	190	513	556	556	88.6	4e-16	93	ref|XP_003456732.1|	PREDICTED: heterogeneous nuclear ribonucleoprotein L [Oreochromis niloticus]
Contig79	499	38	481	485	627	940	73.6	1e-11	29	ref|XP_001032534.1|	RNA recognition motif domain protein [Tetrahymena thermophila] gb|EAR84871.1| RNA recognition motif domain protein [Tetrahymena thermophila SB210]
Contig81	276	6	272	263	363	682	147	6e-34	72	emb|CBN82066.1|	Zinc transporter ZIP12 [Dicentrarchus labrax]
Contig84	306	3	302	22	116	479	82	4e-14	41	gb|AFK46082.1|	unknown [Lotus japonicus]
Contig85	490	165	452	1048	1136	1137	59.3	3e-07	42	emb|CBN80624.1|	Uncharacterized protein [Dicentrarchus labrax]
Contig87	258	257	12	399	480	805	181	6e-44	100	ref|XP_003448003.1|	PREDICTED: alpha-1,6-mannosylglycoprotein 6-beta-N-acetylglucosaminyltransferase B-like [Oreochromis niloticus]
Contig88	269	267	1	1279	1367	3134	184	4e-45	93	ref|XP_003443763.1|	PREDICTED: triple functional domain protein-like [Oreochromis niloticus]
Contig90	252	3	251	74	156	417	176	2e-42	98	emb|CAC87884.1|	alpha2 a2 adrenergic receptor [Takifugu rubripes]
Contig92	256	3	251	654	736	1174	157	7e-37	81	ref|XP_003445677.1|	PREDICTED: A disintegrin and metalloproteinase with thrombospondin motifs 13-like [Oreochromis niloticus]
Contig96	339	2	121	198	237	270	69.7	2e-22	77	ref|XP_003448760.1|	PREDICTED: elongation of very long chain fatty acids protein 6-like [Oreochromis niloticus]
Contig99	259	258	1	215	300	493	155	2e-36	84	ref|XP_003451004.1|	PREDICTED: nuclear receptor ROR-alpha-like [Oreochromis niloticus]
Contig100	235	235	2	2971	3048	4376	127	6e-28	85	ref|XP_003454479.1|	PREDICTED: dynein heavy chain 11, axonemal-like [Oreochromis niloticus]
Contig109	266	265	107	824	876	877	105	2e-21	90	ref|XP_003439748.1|	PREDICTED: discoidin domain-containing receptor 2-like [Oreochromis niloticus]
Contig110	317	218	3	204	275	517	148	2e-41	98	ref|XP_003454256.1|	PREDICTED: leucine-rich repeat transmembrane neuronal protein 1-like [Oreochromis niloticus]
Contig118	340	95	3	1	31	1109	64.3	8e-09	87	ref|XP_003450480.1|	PREDICTED: active breakpoint cluster region-related protein-like [Oreochromis niloticus]
Contig122	496	386	120	1	85	141	146	2e-33	78	ref|XP_003450909.1|	PREDICTED: sperm surface protein Sp17-like [Oreochromis niloticus]
Contig123	625	498	1	1981	2141	2545	281	3e-83	83	ref|XP_003449241.1|	PREDICTED: leucine-rich repeat serine/threonine-protein kinase 2 [Oreochromis niloticus]
Contig124	444	18	326	296	402	585	67.4	1e-09	33	ref|YP_004596896.1|	von Willebrand factor type A [Halopiger xanaduensis SH-6] gb|AEH37017.1| von Willebrand factor type A [Halopiger xanaduensis SH-6]
Contig126	244	243	1	1267	1347	1661	174	4e-42	100	ref|XP_003458105.1|	PREDICTED: disco-interacting protein 2 homolog C-like [Oreochromis niloticus]
Contig127	369	1	267	82	168	211	137	3e-37	71	ref|XP_003452665.1|	PREDICTED: DNA-directed RNA polymerase III subunit RPC7-like [Oreochromis niloticus]
Contig128	267	265	86	13	72	218	92	4e-17	73	ref|XP_003451464.1|	PREDICTED: 15-hydroxyprostaglandin dehydrogenase [NAD+]-like [Oreochromis niloticus]
Contig133	251	1	237	14	92	1216	127	6e-28	79	emb|CAX13643.1|	novel protein similar to H.sapiens LYST, lysosomal trafficking regulator (LYST) [Danio rerio] emb|CAX12099.1| novel protein similar to H.sapiens LYST, lysosomal trafficking regulator (LYST) [Danio rerio]
Contig135	297	297	55	321	401	1099	145	3e-33	85	ref|XP_003453738.1|	PREDICTED: immunoglobulin-like and fibronectin type III domain-containing protein 1-like [Oreochromis niloticus]
Contig136	548	546	1	1280	1461	1505	350	5e-95	97	ref|XP_003453846.1|	PREDICTED: multidrug resistance-associated protein 1-like [Oreochromis niloticus]
Contig141	376	292	47	6	78	746	61.2	7e-08	40	ref|XP_003453383.1|	PREDICTED: hypothetical protein LOC100694531 [Oreochromis niloticus]
Contig142	249	248	3	69	150	1523	138	4e-31	80	gb|ABS11085.1|	dynein heavy chain 8 [Tetrahymena thermophila]
Contig146	284	284	60	26	102	760	95.1	4e-18	58	emb|CAF93340.1|	unnamed protein product [Tetraodon nigroviridis]
Contig148	266	4	261	237	322	1547	127	6e-28	68	ref|XP_002660539.2|	PREDICTED: hypothetical protein LOC100333395 [Danio rerio]
Contig149	275	35	265	1	81	512	73.6	1e-11	46	gb|AAR25676.1|	class I helical cytokine receptor member 13 [Tetraodon nigroviridis]
Contig154	279	277	2	70	161	488	157	7e-37	86	ref|XP_003440204.1|	PREDICTED: threonine synthase-like 2-like [Oreochromis niloticus]
Contig157	355	3	290	293	388	388	169	2e-40	84	ref|XP_003448739.1|	PREDICTED: probable G-protein coupled receptor 142-like [Oreochromis niloticus]
Contig158	372	2	370	730	852	1685	208	4e-52	83	ref|XP_003443025.1|	PREDICTED: human immunodeficiency virus type I enhancer-binding protein 2 homolog [Oreochromis niloticus]
Contig161	299	2	295	707	804	1398	201	4e-50	89	ref|XP_003456656.1|	PREDICTED: zinc finger MYM-type protein 2-like [Oreochromis niloticus]
Contig162	248	3	248	532	613	707	123	1e-26	71	ref|XP_003443037.1|	PREDICTED: zinc finger and BTB domain-containing protein 24-like [Oreochromis niloticus]
Contig163	204	204	58	446	494	495	84.3	8e-15	73	emb|CAI11570.1|	novel protein similar to human plakophilin 2 (PKP2) [Danio rerio]
Contig165	311	8	307	802	897	1359	91.3	6e-17	51	ref|XP_003443248.1|	PREDICTED: hypothetical protein LOC100696439 [Oreochromis niloticus]
Contig176	348	348	1	232	350	472	117	6e-25	52	gb|EGR33830.1|	radial spoke head protein, putative [Ichthyophthirius multifiliis]
Contig177	298	1	297	117	215	337	189	1e-46	84	emb|CAF98504.1|	unnamed protein product [Tetraodon nigroviridis]
Contig179	343	343	2	29	142	376	191	6e-47	75	gb|AEV57493.1|	actin [Cryptocaryon irritans]
Contig183	212	3	212	254	323	879	143	1e-32	98	ref|XP_003443501.1|	PREDICTED: glutamate receptor 2 isoform 3 [Oreochromis niloticus]
Contig184	255	253	2	323	406	879	163	1e-38	89	ref|XP_003443501.1|	PREDICTED: glutamate receptor 2 isoform 3 [Oreochromis niloticus]
Contig187	278	219	7	960	1030	1250	68.9	3e-10	47	ref|XP_002682913.1|	vacuolar protein sorting protein [Naegleria gruberi] gb|EFC50169.1| vacuolar protein sorting protein [Naegleria gruberi]
Contig188	255	253	2	293	376	456	183	1e-44	100	gb|AEY55358.1|	interferon regulatory factor 4 [Paralichthys olivaceus]
Contig192	338	338	3	445	556	1750	237	5e-61	98	ref|XP_003447966.1|	PREDICTED: glutamate [NMDA] receptor subunit epsilon-2-like [Oreochromis niloticus]
Contig193	259	257	3	116	200	660	175	3e-42	91	emb|CAF90851.1|	unnamed protein product [Tetraodon nigroviridis]
Contig194	205	38	205	1112	1167	2006	88.6	4e-16	73	ref|NP_001243052.1|	multiple PDZ domain protein [Gallus gallus]
Contig198	316	316	2	386	498	589	132	3e-29	65	ref|XP_003450369.1|	PREDICTED: coiled-coil domain-containing protein 149-B-like [Oreochromis niloticus]
Contig200	231	3	230	99	174	479	132	3e-29	80	ref|XP_003458669.1|	PREDICTED: apoptosis-inducing factor 3-like [Oreochromis niloticus]
Contig201	209	208	20	587	649	667	73.6	1e-11	49	ref|XP_002413757.1|	lysosomal alpha-glucosidase, putative [Ixodes scapularis] gb|EEC17065.1| lysosomal alpha-glucosidase, putative [Ixodes scapularis]
Contig202	392	391	302	311	340	340	63.2	2e-08	100	ref|XP_003454958.1|	PREDICTED: cyclic AMP-responsive element-binding protein 1-like isoform 2 [Oreochromis niloticus]
Contig208	458	30	377	985	1104	1604	65.9	3e-09	33	ref|XP_666163.1|	myosin heavy chain [Cryptosporidium hominis TU502] gb|EAL35936.1| myosin heavy chain [Cryptosporidium hominis]
Contig210	383	2	382	2087	2212	3847	205	2e-51	75	ref|XP_003455793.1|	PREDICTED: cubilin-like [Oreochromis niloticus]
Contig212	285	3	185	109	169	500	135	3e-30	100	ref|XP_003447541.1|	PREDICTED: G protein-activated inward rectifier potassium channel 3-like [Oreochromis niloticus]
Contig214	248	3	248	268	349	1127	135	2e-30	84	ref|XP_001456511.1|	hypothetical protein [Paramecium tetraurelia strain d4-2] emb|CAK89114.1| unnamed protein product [Paramecium tetraurelia]
Contig216	226	225	1	8	82	578	130	1e-28	81	ref|XP_003216370.1|	PREDICTED: e3 ubiquitin-protein ligase TRIM23-like [Anolis carolinensis]
Contig219	430	3	428	334	469	868	234	4e-60	83	dbj|BAJ78225.1|	toll like receptor 14 [Paralichthys olivaceus] dbj|BAJ78226.1| toll like receptor 14 [Paralichthys olivaceus]
Contig222	301	299	3	976	1072	1720	133	1e-29	62	ref|XP_003443599.1|	PREDICTED: hypothetical protein LOC100701541 [Oreochromis niloticus]
Contig224	291	283	2	190	281	794	77	1e-12	37	ref|XP_002731554.1|	PREDICTED: hypothetical protein [Saccoglossus kowalevskii]
Contig226	271	13	255	76	155	778	114	5e-24	67	emb|CAG03907.1|	unnamed protein product [Tetraodon nigroviridis]
Contig232	481	17	481	1523	1675	1969	288	2e-76	90	ref|XP_003454382.1|	PREDICTED: C-myc promoter-binding protein-like [Oreochromis niloticus]
Contig235	352	6	350	1290	1399	1438	91.7	5e-17	49	ref|XP_003458638.1|	PREDICTED: leucine-rich repeat-containing protein 16A-like [Oreochromis niloticus]
Contig236	293	1	288	1386	1478	1840	113	2e-23	50	ref|XP_001446462.1|	hypothetical protein [Paramecium tetraurelia strain d4-2] emb|CAK79065.1| unnamed protein product [Paramecium tetraurelia]
Contig237	213	212	3	159	228	4342	120	7e-26	78	ref|XP_001920058.2|	PREDICTED: protocadherin Fat 2 [Danio rerio]
Contig254	358	358	2	70	188	1860	224	5e-57	86	emb|CAF97673.1|	unnamed protein product [Tetraodon nigroviridis]
Contig261	230	3	230	1508	1583	3112	152	2e-35	93	ref|XP_003450227.1|	PREDICTED: FRAS1-related extracellular matrix protein 2-like [Oreochromis niloticus]
Contig265	423	77	421	1	115	285	234	6e-60	94	ref|XP_003457291.1|	PREDICTED: homeobox protein Dlx5a-like [Oreochromis niloticus]
Contig267	338	3	338	284	395	1201	240	6e-62	99	ref|XP_003441927.1|	PREDICTED: inactive ubiquitin carboxyl-terminal hydrolase 54-like [Oreochromis niloticus]
Contig268	271	271	146	365	406	408	80.1	1e-13	92	ref|XP_003449756.1|	PREDICTED: methylmalonic aciduria type A protein, mitochondrial-like [Oreochromis niloticus]
Contig277	583	450	1	1	150	4126	299	2e-79	100	ref|XP_003452172.1|	PREDICTED: vacuolar protein sorting-associated protein 13B [Oreochromis niloticus]
Contig282	408	2	406	40	174	448	267	6e-70	97	ref|XP_003451787.1|	PREDICTED: hypothetical protein LOC100710263 [Oreochromis niloticus]
Contig287	938	2	265	181	268	289	174	6e-48	96	ref|XP_003456233.1|	PREDICTED: hypothetical protein LOC100692567 [Oreochromis niloticus]
Contig290	220	219	10	62	131	159	57.4	1e-06	40	gb|ADT92193.1|	C2 domain-containing protein [Zea mays]
Contig291	309	63	299	353	435	533	61.2	7e-08	30	ref|XP_002681905.1|	ubiquitin protein [Naegleria gruberi] gb|EFC49161.1| ubiquitin protein [Naegleria gruberi]
Contig292	510	508	2	3	171	556	332	1e-89	96	ref|XP_003447468.1|	PREDICTED: polypeptide N-acetylgalactosaminyltransferase 13 [Oreochromis niloticus]
Contig295	321	1	321	296	402	525	216	1e-54	94	ref|XP_003449386.1|	PREDICTED: TBC1 domain family member 19 [Oreochromis niloticus]
Contig301	303	2	301	790	889	1158	187	8e-46	88	ref|XP_003448180.1|	PREDICTED: glutamate receptor-interacting protein 1 [Oreochromis niloticus]
Contig303	267	253	2	97	180	194	121	6e-26	65	gb|ADF30844.1|	EF hand family protein [Euplotes aediculatus]
Contig306	379	378	1	429	551	723	199	1e-49	78	ref|XP_003452205.1|	PREDICTED: cGMP-specific 3',5'-cyclic phosphodiesterase-like [Oreochromis niloticus]
Contig311	320	3	320	207	310	310	174	4e-42	84	ref|XP_003451424.1|	PREDICTED: magnesium transporter NIPA1-like [Oreochromis niloticus]
Contig318	357	1	357	252	370	889	229	2e-58	98	gb|AEN71825.1|	toll-like receptor 5 membrane form [Paralichthys olivaceus]
Contig319	322	53	160	1	36	479	75.9	3e-12	94	ref|XP_003452569.1|	PREDICTED: calcium/calmodulin-dependent protein kinase type IV-like [Oreochromis niloticus]
Contig321	670	1	669	544	766	1229	439	1e-121	95	ref|XP_003438272.1|	PREDICTED: sodium/calcium exchanger 1-like [Oreochromis niloticus]
Contig322	345	344	108	330	408	408	164	6e-39	91	gb|AAI55315.1|	Lox protein [Danio rerio]
Contig325	461	459	25	151	295	295	286	1e-75	91	ref|XP_003451985.1|	PREDICTED: RPE-retinal G protein-coupled receptor-like [Oreochromis niloticus]
Contig329	251	250	2	304	386	1079	159	2e-37	95	ref|XP_003452046.1|	PREDICTED: 2-oxoglutarate dehydrogenase-like, mitochondrial [Oreochromis niloticus]
Contig334	438	320	30	121	211	285	65.5	4e-09	39	ref|XP_001450415.1|	hypothetical protein [Paramecium tetraurelia strain d4-2] emb|CAK83018.1| unnamed protein product [Paramecium tetraurelia]
Contig336	291	10	288	1186	1277	2204	55.8	3e-06	41	ref|XP_001746730.1|	hypothetical protein [Monosiga brevicollis MX1] gb|EDQ88626.1| predicted protein [Monosiga brevicollis MX1]
Contig337	461	9	461	848	992	1372	214	6e-54	65	emb|CAF96464.1|	unnamed protein product [Tetraodon nigroviridis]
Contig340	569	1	321	523	629	1261	63.9	1e-08	28	ref|XP_002160127.1|	PREDICTED: similar to GI20863 [Hydra magnipapillata]
Contig341	323	321	208	227	264	1117	65.1	5e-09	71	emb|CAG06844.1|	unnamed protein product [Tetraodon nigroviridis]
Contig346	905	3	905	209	505	549	517	1e-144	87	emb|CBN80975.1|	O-methyltransferase family 3 [Dicentrarchus labrax]
Contig349	270	26	238	12	82	465	93.6	1e-17	56	gb|EGR33254.1|	hypothetical protein IMG5_057740 [Ichthyophthirius multifiliis]
Contig350	222	221	3	463	535	612	151	4e-35	97	ref|XP_003453528.1|	PREDICTED: F-box/LRR-repeat protein 4-like [Oreochromis niloticus]
Contig353	546	544	296	34	116	116	165	4e-39	81	emb|CAQ13806.1|	novel protein [Danio rerio]
Contig355	255	3	254	356	439	647	139	3e-31	75	gb|EGR27571.1|	WD repeat protein [Ichthyophthirius multifiliis]
Contig359	248	247	2	2534	2615	3262	145	4e-33	87	ref|XP_003449782.1|	PREDICTED: protocadherin-23-like [Oreochromis niloticus]
Contig360	315	41	289	473	553	686	55.1	5e-06	44	ref|YP_001096184.1|	unnamed protein product [Cyprinid herpesvirus 3] gb|ABG42976.1| membrane protein ORF149 [Cyprinid herpesvirus 3] gb|ADX31095.1| ORF149 [Cyprinid herpesvirus 3]
Contig362	260	260	123	425	470	736	89.4	2e-16	86	ref|XP_003452579.1|	PREDICTED: mucolipin-2-like [Oreochromis niloticus]
Contig363	1303	1	702	425	658	736	428	1e-117	87	ref|XP_003452579.1|	PREDICTED: mucolipin-2-like [Oreochromis niloticus]
Contig365	590	2	589	824	1019	2714	362	3e-98	91	ref|XP_003441532.1|	PREDICTED: inositol 1,4,5-trisphosphate receptor type 1-like isoform 2 [Oreochromis niloticus]
Contig369	479	2	478	43	201	1333	259	1e-67	77	emb|CAF98974.1|	unnamed protein product [Tetraodon nigroviridis]
Contig372	599	18	428	1795	1931	2199	166	2e-39	54	ref|XP_003460114.1|	PREDICTED: laminin subunit beta-4-like, partial [Oreochromis niloticus]
Contig373	323	321	148	487	544	544	77	1e-12	67	ref|XP_003447162.1|	PREDICTED: wee1-like protein kinase 2-like [Oreochromis niloticus]
Contig375	304	303	1	119	219	4293	171	4e-41	84	ref|XP_003441694.1|	PREDICTED: cytoplasmic dynein 2 heavy chain 1-like [Oreochromis niloticus]
Contig381	271	74	271	120	185	561	117	8e-25	80	ref|XP_003437935.1|	PREDICTED: phosphatase and actin regulator 1-like [Oreochromis niloticus]
Contig383	407	267	365	1	33	651	62	4e-08	84	ref|XP_003441463.1|	PREDICTED: transmembrane and coiled-coil domains protein 1 [Oreochromis niloticus]
Contig384	213	1	213	301	371	1729	141	4e-32	97	ref|XP_003441429.1|	PREDICTED: LOW QUALITY PROTEIN: kinesin-like protein KIF21B-like [Oreochromis niloticus]
Contig385	285	284	3	400	493	749	181	5e-44	95	emb|CBN82017.1|	Short transient receptor potential channel 1 [Dicentrarchus labrax]
Contig386	238	237	1	586	664	868	164	8e-39	96	emb|CAG04282.1|	unnamed protein product [Tetraodon nigroviridis]
Contig387	203	139	2	1	46	654	97.8	7e-19	95	ref|XP_003448462.1|	PREDICTED: POZ-, AT hook-, and zinc finger-containing protein 1 [Oreochromis niloticus]
Contig390	351	2	346	48	162	695	185	2e-45	74	ref|XP_003442373.1|	PREDICTED: AFG3-like protein 1-like [Oreochromis niloticus]
Contig392	321	2	193	563	634	1289	57.4	1e-06	42	ref|XP_625144.3|	PREDICTED: hypothetical protein LOC552765 [Apis mellifera]
Contig393	336	1	336	78	189	709	114	7e-24	51	ref|XP_003201634.1|	PREDICTED: protein NLRC3-like [Danio rerio]
Contig396	422	2	421	131	270	697	310	5e-83	92	ref|XP_003445038.1|	PREDICTED: hepatocyte growth factor-like [Oreochromis niloticus]
Contig397	298	298	35	216	303	2256	167	5e-40	90	ref|XP_003455721.1|	PREDICTED: brefeldin A-inhibited guanine nucleotide-exchange protein 3-like [Oreochromis niloticus]
Contig398	300	1	300	785	884	995	194	7e-48	92	ref|XP_003450220.1|	PREDICTED: hypothetical protein LOC100690575 [Oreochromis niloticus]
Contig399	289	288	1	412	507	549	132	2e-29	64	ref|XP_003451441.1|	PREDICTED: solute carrier family 22 member 5-like [Oreochromis niloticus]
Contig404	212	212	3	392	461	475	133	1e-29	92	emb|CAF93423.1|	unnamed protein product [Tetraodon nigroviridis]
Contig408	471	471	202	516	605	605	187	6e-46	95	ref|NP_001038318.2|	kelch-like protein 26 [Danio rerio] gb|AAI24288.1| Kelch-like 26 (Drosophila) [Danio rerio]
Contig411	305	1	303	53	153	516	191	4e-47	93	emb|CAF88760.1|	unnamed protein product [Tetraodon nigroviridis]
Contig412	814	6	404	43	175	358	97.4	6e-39	38	ref|XP_001452857.1|	hypothetical protein [Paramecium tetraurelia strain d4-2] emb|CAK85460.1| unnamed protein product [Paramecium tetraurelia]
Contig414	243	2	238	106	196	221	80.1	1e-13	51	gb|ACQ58244.1|	T-cell immunoglobulin and mucin domain-containing protein 4 precursor [Anoplopoma fimbria]
Contig423	284	284	3	230	323	1269	182	3e-44	93	ref|XP_003454207.1|	PREDICTED: potassium channel subfamily T member 1-like [Oreochromis niloticus]
Contig430	241	15	236	442	514	1071	77.4	9e-13	54	ref|XP_001440809.1|	hypothetical protein [Paramecium tetraurelia strain d4-2] emb|CAK73412.1| unnamed protein product [Paramecium tetraurelia]
Contig432	1539	1	1248	246	660	1150	759	0	91	emb|CAF98600.1|	unnamed protein product [Tetraodon nigroviridis]
Contig433	323	1	321	399	505	1302	208	3e-52	95	emb|CBN82024.1|	Nephrocystin-3 [Dicentrarchus labrax]
Contig435	499	3	497	400	564	686	296	1e-78	93	ref|XP_003444997.1|	PREDICTED: leucine-rich repeat-containing protein 4-like [Oreochromis niloticus]
Contig437	701	692	156	2435	2612	4680	128	1e-27	37	ref|XP_002599417.1|	hypothetical protein BRAFLDRAFT_106560 [Branchiostoma floridae] gb|EEN55429.1| hypothetical protein BRAFLDRAFT_106560 [Branchiostoma floridae]
Contig438	405	178	402	401	474	1052	115	4e-24	81	ref|XP_003458746.1|	PREDICTED: PWWP domain-containing protein 2B-like [Oreochromis niloticus]
Contig440	278	276	1	482	573	976	196	2e-48	97	ref|XP_003452344.1|	PREDICTED: B-cell lymphoma/leukemia 11A-like [Oreochromis niloticus]
Contig442	329	329	3	20	128	1060	131	4e-29	59	emb|CAP09556.1|	novel protein [Danio rerio] emb|CAP09422.1| novel protein [Danio rerio]
Contig446	426	2	424	206	342	961	228	3e-58	81	emb|CAG03586.1|	unnamed protein product [Tetraodon nigroviridis]
Contig447	208	3	191	588	650	650	119	2e-25	90	emb|CAG11936.1|	unnamed protein product [Tetraodon nigroviridis]
Contig448	228	227	3	1491	1565	2575	94.4	7e-18	57	ref|XP_001339505.3|	PREDICTED: hypothetical protein LOC799116 [Danio rerio]
Contig451	327	327	1	527	635	882	233	1e-59	100	ref|XP_003445929.1|	PREDICTED: glutamate receptor 3-like isoform 2 [Oreochromis niloticus]
Contig453	261	259	143	260	298	298	70.1	2e-10	84	gb|ACI67891.1|	Ankyrin repeat domain-containing protein 29 [Salmo salar]
Contig456	317	2	316	372	476	1260	209	1e-52	100	ref|XP_003437655.1|	PREDICTED: ras-specific guanine nucleotide-releasing factor 1-like [Oreochromis niloticus]
Contig458	247	2	244	54	134	201	90.5	1e-16	53	ref|YP_005086589.1|	Flavodoxin-like protein [Pseudovibrio sp. FO-BEG1] gb|AEV39622.1| Flavodoxin-like protein [Pseudovibrio sp. FO-BEG1]
Contig459	243	242	3	559	638	1829	122	3e-26	73	ref|XP_003443996.1|	PREDICTED: LOW QUALITY PROTEIN: myosin-Va-like [Oreochromis niloticus]
Contig460	312	3	311	645	747	1829	194	4e-48	88	ref|XP_003443996.1|	PREDICTED: LOW QUALITY PROTEIN: myosin-Va-like [Oreochromis niloticus]
Contig461	206	202	77	309	350	635	57	1e-06	64	ref|XP_002164941.1|	PREDICTED: similar to zinc finger protein [Hydra magnipapillata]
Contig464	694	1	672	292	515	891	476	1e-132	96	emb|CAF98558.1|	unnamed protein product [Tetraodon nigroviridis]
Contig465	336	8	289	460	553	1622	73.6	1e-11	45	ref|XP_689905.5|	PREDICTED: hypothetical protein LOC561408 [Danio rerio]
Contig466	469	468	1	162	317	470	192	2e-47	57	gb|EGR34178.1|	hypothetical protein IMG5_021310 [Ichthyophthirius multifiliis]
Contig469	276	45	275	1	82	1223	106	1e-21	70	ref|XP_003453474.1|	PREDICTED: protocadherin 18-like [Oreochromis niloticus]
Contig472	259	257	69	778	840	840	113	2e-23	85	ref|XP_003442405.1|	PREDICTED: ataxin-1-like [Oreochromis niloticus]
Contig476	688	2	688	44	248	554	381	1e-104	84	ref|XP_003446900.1|	PREDICTED: serine/threonine-protein kinase PAK 3-like isoform 1 [Oreochromis niloticus]
Contig479	303	2	298	19	117	265	196	1e-48	91	ref|XP_003447419.1|	PREDICTED: homeobox protein Hox-D4a [Oreochromis niloticus]
Contig482	378	4	378	4	128	600	254	6e-66	90	ref|XP_003443138.1|	PREDICTED: netrin-1-like [Oreochromis niloticus]
Contig485	239	3	239	75	153	1052	151	5e-35	92	ref|XP_001919049.2|	PREDICTED: kinase suppressor of Ras 2-like [Danio rerio]
Contig487	201	199	110	255	284	284	62.4	3e-08	96	ref|XP_003440904.1|	PREDICTED: homeobox protein engrailed-1-like [Oreochromis niloticus]
Contig489	407	406	2	345	479	1229	225	2e-57	76	ref|XP_003454466.1|	PREDICTED: nephrin [Oreochromis niloticus]
Contig490	327	5	286	405	496	524	93.6	1e-17	42	ref|XP_003707890.1|	PREDICTED: cell division cycle protein 20 homolog [Megachile rotundata]
Contig491	338	336	1	866	975	1884	122	3e-26	59	ref|XP_003455395.1|	PREDICTED: uncharacterized protein KIAA0889-like [Oreochromis niloticus]
Contig495	633	556	212	588	703	703	121	1e-25	58	ref|XP_002817792.2|	PREDICTED: uncharacterized protein C7orf43 homolog [Pongo abelii]
Contig497	221	220	2	137	209	359	135	3e-30	86	gb|ADD91333.3|	myostatin-2 [Lates calcarifer] gb|ADX41686.1| myostatin [Lates calcarifer]
Contig502	383	381	181	365	431	431	132	2e-29	97	emb|CAF91929.1|	unnamed protein product [Tetraodon nigroviridis]
Contig504	231	229	2	61	136	240	153	1e-35	98	emb|CAF94378.1|	unnamed protein product [Tetraodon nigroviridis]
Contig505	318	316	2	984	1088	1334	229	1e-58	98	ref|XP_003452390.1|	PREDICTED: VWFA and cache domain-containing protein 1 [Oreochromis niloticus]
Contig514	580	578	3	2570	2762	4391	228	6e-58	55	ref|XP_002943468.1|	PREDICTED: plectin-1, partial [Xenopus (Silurana) tropicalis]
Contig515	288	13	285	2006	2095	2199	90.5	1e-16	53	ref|XP_003460114.1|	PREDICTED: laminin subunit beta-4-like, partial [Oreochromis niloticus]
Contig516	396	388	2	958	1090	1279	208	4e-52	81	ref|XP_003446841.1|	PREDICTED: pleckstrin homology-like domain family B member 1 [Oreochromis niloticus]
Contig521	286	284	3	1352	1445	4644	167	9e-40	82	ref|XP_003455842.1|	PREDICTED: polycystin-1-like [Oreochromis niloticus]
Contig523	268	247	2	9	87	1932	80.5	1e-13	53	ref|XP_002667476.2|	PREDICTED: leucine-rich repeat serine/threonine-protein kinase 1-like [Danio rerio]
Contig526	457	2	343	247	360	468	223	1e-63	93	sp|Q98894.1|CNR1A_FUGRU	RecName: Full=Cannabinoid receptor type 1A emb|CAA64174.1| cannabinoid receptor type 1A [Takifugu rubripes]
Contig528	344	3	344	286	395	1148	165	3e-39	78	ref|XP_003440963.1|	PREDICTED: zinc finger Ran-binding domain-containing protein 3-like [Oreochromis niloticus]
Contig529	285	2	283	32	120	1397	98.6	4e-19	54	ref|XP_003454283.1|	PREDICTED: rho GTPase-activating protein 7-like [Oreochromis niloticus]
Contig530	240	239	6	180	259	464	63.5	1e-08	45	ref|XP_003459127.1|	PREDICTED: zinc finger protein 235-like [Oreochromis niloticus]
Contig532	300	298	2	150	249	1065	196	1e-48	97	dbj|BAE80690.1|	Toll-like receptor 9 [Paralichthys olivaceus]
Contig535	228	225	1	371	445	1105	137	6e-31	85	ref|XP_003439806.1|	PREDICTED: acyl-CoA synthetase family member 4-like [Oreochromis niloticus]
Contig537	403	355	164	420	486	562	59.7	2e-07	46	ref|XP_001381856.2|	PREDICTED: palmdelphin-like [Monodelphis domestica]
Contig539	256	3	251	68	150	1235	160	7e-38	87	ref|XP_003440536.1|	PREDICTED: N-acetyl-beta-glucosaminyl-glycoprotein 4-beta-N-acetylgalactosaminyltransferase 1-like [Oreochromis niloticus]
Contig545	217	1	216	1490	1561	2776	140	1e-31	94	ref|XP_003445291.1|	PREDICTED: dynein heavy chain 5, axonemal-like [Oreochromis niloticus]
Contig546	351	349	2	1381	1496	2776	207	5e-52	86	ref|XP_003445291.1|	PREDICTED: dynein heavy chain 5, axonemal-like [Oreochromis niloticus]
Contig547	381	183	1	1	61	621	115	4e-24	88	gb|AEX01715.1|	T-bet [Epinephelus coioides]
Contig548	419	1	306	277	378	597	207	4e-59	99	ref|XP_003440285.1|	PREDICTED: leucine-rich repeat transmembrane neuronal protein 4-like [Oreochromis niloticus]
Contig549	332	1	330	628	740	1946	193	1e-47	78	ref|XP_003451766.1|	PREDICTED: hypothetical protein LOC100704632 [Oreochromis niloticus]
Contig550	201	6	200	91	155	451	69.7	2e-10	52	ref|XP_001433200.1|	hypothetical protein [Paramecium tetraurelia strain d4-2] emb|CAK65803.1| unnamed protein product [Paramecium tetraurelia]
Contig552	288	274	2	1222	1312	2178	134	5e-30	71	ref|XP_003459700.1|	PREDICTED: FRAS1-related extracellular matrix protein 1 [Oreochromis niloticus]
Contig553	353	238	2	318	396	580	131	4e-29	79	emb|CAF93395.1|	unnamed protein product [Tetraodon nigroviridis]
Contig560	211	35	211	52	110	265	95.5	3e-18	79	ref|XP_003455126.1|	PREDICTED: uncharacterized protein C3orf33-like [Oreochromis niloticus]
Contig561	396	394	5	81	215	300	70.5	1e-10	33	gb|ACO13251.1|	Probable E3 ubiquitin-protein ligase RNF144A-A [Esox lucius]
Contig563	333	13	324	332	415	3982	110	1e-22	57	emb|CAG07708.1|	unnamed protein product [Tetraodon nigroviridis]
Contig565	220	2	220	109	181	439	142	2e-32	90	ref|XP_003450912.1|	PREDICTED: hepatocyte cell adhesion molecule-like [Oreochromis niloticus]
Contig569	420	2	418	985	1123	3032	241	5e-62	87	ref|XP_003458091.1|	PREDICTED: LOW QUALITY PROTEIN: zinc finger ZZ-type and EF-hand domain-containing protein 1-like [Oreochromis niloticus]
Contig571	212	14	211	1	66	176	139	2e-31	98	emb|CAF89304.1|	unnamed protein product [Tetraodon nigroviridis]
Contig572	411	1	330	158	267	858	206	1e-59	91	ref|NP_001243747.1|	dynamin-1 [Danio rerio]
Contig573	245	1	243	835	915	1003	165	3e-39	97	ref|XP_003438038.1|	PREDICTED: rap guanine nucleotide exchange factor 4 [Oreochromis niloticus]
Contig575	386	9	257	933	1023	1912	75.9	3e-12	52	emb|CAG03935.1|	unnamed protein product [Tetraodon nigroviridis]
Contig579	201	197	6	212	275	672	82	4e-14	56	emb|CAG00610.1|	unnamed protein product [Tetraodon nigroviridis]
Contig585	408	55	318	383	489	505	57.8	8e-08	32	ref|XP_002601781.1|	hypothetical protein BRAFLDRAFT_75999 [Branchiostoma floridae] gb|EEN57793.1| hypothetical protein BRAFLDRAFT_75999 [Branchiostoma floridae]
Contig591	292	290	3	1798	1893	6025	172	3e-41	83	ref|XP_003437908.1|	PREDICTED: obscurin [Oreochromis niloticus]
Contig596	251	3	251	154	236	855	162	2e-38	95	ref|XP_003458876.1|	PREDICTED: cGMP-specific 3',5'-cyclic phosphodiesterase-like [Oreochromis niloticus]
Contig603	254	227	27	47	113	560	62.4	3e-08	44	ref|NP_001133843.1|	Spermatogenesis-associated protein 2 [Salmo salar] gb|ACI34004.1| Spermatogenesis-associated protein 2 [Salmo salar]
Contig604	213	3	212	40	109	396	146	1e-33	100	ref|XP_003440839.1|	PREDICTED: ena/VASP-like protein-like [Oreochromis niloticus]
Contig605	337	335	3	145	255	271	196	1e-48	84	emb|CBN82129.1|	ADP-ribosyl cyclase 1 [Dicentrarchus labrax]
Contig606	234	3	233	320	396	568	154	5e-36	94	ref|XP_003439107.1|	PREDICTED: synaptotagmin-6-like [Oreochromis niloticus]
Contig607	232	231	1	406	482	568	157	5e-37	98	ref|XP_003439107.1|	PREDICTED: synaptotagmin-6-like [Oreochromis niloticus]
Contig609	309	308	3	1864	1965	4554	203	1e-50	100	ref|XP_003445636.1|	PREDICTED: probable E3 ubiquitin-protein ligase C12orf51-like [Oreochromis niloticus]
Contig613	203	40	180	201	247	467	56.2	2e-06	53	gb|EGR26936.1|	hypothetical protein IMG5_204480 [Ichthyophthirius multifiliis]
Contig614	263	235	11	44	124	456	57.4	1e-06	37	ref|XP_001032767.1|	hypothetical protein TTHERM_00530620 [Tetrahymena thermophila] gb|EAR85104.1| hypothetical protein TTHERM_00530620 [Tetrahymena thermophila SB210]
Contig615	319	47	319	126	220	456	78.2	6e-13	47	ref|XP_001032767.1|	hypothetical protein TTHERM_00530620 [Tetrahymena thermophila] gb|EAR85104.1| hypothetical protein TTHERM_00530620 [Tetrahymena thermophila SB210]
Contig618	206	2	205	654	727	1235	86.7	2e-15	60	ref|XP_003440536.1|	PREDICTED: N-acetyl-beta-glucosaminyl-glycoprotein 4-beta-N-acetylgalactosaminyltransferase 1-like [Oreochromis niloticus]
Contig619	398	8	397	729	862	1235	168	3e-40	64	ref|XP_003440536.1|	PREDICTED: N-acetyl-beta-glucosaminyl-glycoprotein 4-beta-N-acetylgalactosaminyltransferase 1-like [Oreochromis niloticus]
Contig620	237	3	236	241	318	473	111	4e-23	62	emb|CAG02172.1|	unnamed protein product [Tetraodon nigroviridis]
Contig622	430	30	428	6	139	237	127	8e-28	47	ref|XP_001011671.1|	Dienelactone hydrolase family protein [Tetrahymena thermophila] gb|EAR91426.1| Dienelactone hydrolase family protein [Tetrahymena thermophila SB210]
Contig623	212	210	1	221	290	1661	136	1e-30	98	ref|XP_003456011.1|	PREDICTED: glutamate [NMDA] receptor subunit epsilon-1-like [Oreochromis niloticus]
Contig624	203	1	201	157	223	742	131	5e-29	97	ref|XP_003440860.1|	PREDICTED: hormonally up-regulated neu tumor-associated kinase-like [Oreochromis niloticus]
Contig626	216	215	3	1837	1908	3578	69.7	2e-10	47	ref|XP_001455200.1|	hypothetical protein [Paramecium tetraurelia strain d4-2] emb|CAK87803.1| unnamed protein product [Paramecium tetraurelia]
Contig627	286	202	5	1	66	557	130	7e-29	87	ref|XP_003456745.1|	PREDICTED: solute carrier family 22 member 2-like [Oreochromis niloticus]
Contig628	284	202	5	1	66	558	135	3e-30	89	ref|XP_003456746.1|	PREDICTED: solute carrier family 22 member 2-like [Oreochromis niloticus]
Contig631	228	3	227	786	860	1116	137	6e-31	89	ref|XP_003443870.1|	PREDICTED: adenylate cyclase type 2-like [Oreochromis niloticus]
Contig632	271	251	42	500	571	584	58.2	6e-07	48	ref|XP_570894.1|	small nuclear ribonucleoprotein [Cryptococcus neoformans var. neoformans JEC21] gb|AAW43587.1| small nuclear ribonucleoprotein, putative [Cryptococcus neoformans var. neoformans JEC21]
Contig644	276	4	276	220	311	373	55.8	3e-06	35	ref|XP_002161185.1|	PREDICTED: hypothetical protein, partial [Hydra magnipapillata]
Contig646	302	266	3	109	196	1187	98.6	4e-19	54	gb|AAC33526.2|	pol polyprotein [Takifugu rubripes]
Contig647	295	245	9	1	79	357	140	7e-32	74	emb|CBN81324.1|	Zinc finger MYND domain-containing protein 17 [Dicentrarchus labrax]
Contig655	238	236	6	512	588	4604	111	6e-23	66	ref|XP_002666734.2|	PREDICTED: dynein heavy chain 5, axonemal [Danio rerio]
Contig666	205	203	3	38	103	382	125	3e-27	88	ref|XP_003438117.1|	PREDICTED: beta-1,4-galactosyltransferase 2-like [Oreochromis niloticus]
Contig681	284	75	284	660	729	1272	76.3	2e-12	48	gb|ABR01162.1|	endonuclease/reverse transcriptase [Sus scrofa]
Contig682	387	387	1	477	605	769	259	2e-67	96	ref|XP_003442747.1|	PREDICTED: neuroendocrine convertase 1 [Oreochromis niloticus]
Contig686	409	408	175	801	878	1272	79.7	2e-13	51	gb|AAY53484.1|	endonuclease reverse transcriptase [Bos taurus]
Contig689	330	33	296	590	675	787	56.6	2e-06	42	gb|EEE34921.1|	zinc finger (C3HC4 type, RING finger) protein [Toxoplasma gondii VEG]
Contig692	265	242	12	6	82	593	91.3	6e-17	59	ref|XP_003438828.1|	PREDICTED: hypothetical protein LOC100698645 [Oreochromis niloticus]
Contig695	433	377	3	41	165	611	258	3e-67	97	ref|XP_003449114.1|	PREDICTED: CREB-regulated transcription coactivator 1 [Oreochromis niloticus]
Contig696	260	186	1	1	70	332	65.1	5e-09	60	ref|XP_003440057.1|	PREDICTED: alpha-N-acetylgalactosaminide alpha-2,6-sialyltransferase 5-like [Oreochromis niloticus]
Contig697	203	16	201	28	89	823	107	6e-22	77	ref|XP_003450228.1|	PREDICTED: hypothetical protein LOC100693000 [Oreochromis niloticus]
Contig700	224	2	223	385	458	2074	144	5e-33	97	ref|XP_003456170.1|	PREDICTED: peripheral-type benzodiazepine receptor-associated protein 1-like [Oreochromis niloticus]
Contig702	208	1	207	434	504	1259	125	4e-27	87	ref|XP_003456579.1|	PREDICTED: nidogen-1-like [Oreochromis niloticus]
Contig704	301	13	300	14	107	207	134	5e-30	72	ref|XP_001447570.1|	hypothetical protein [Paramecium tetraurelia strain d4-2] emb|CAK80173.1| unnamed protein product [Paramecium tetraurelia]
Contig708	212	211	2	145	214	704	122	3e-26	85	emb|CAG02873.1|	unnamed protein product [Tetraodon nigroviridis]
Contig709	242	2	241	635	714	807	147	1e-33	83	ref|XP_003447929.1|	PREDICTED: leucine-rich repeat-containing protein 8C-like [Oreochromis niloticus]
Contig714	287	286	2	1198	1292	1387	189	2e-46	93	ref|XP_003449868.1|	PREDICTED: protein turtle homolog B-like [Oreochromis niloticus]
Contig717	252	2	250	2	84	1296	169	2e-40	97	ref|XP_003444393.1|	PREDICTED: breakpoint cluster region protein-like isoform 2 [Oreochromis niloticus]
Contig720	335	1	333	730	840	3891	186	1e-45	82	ref|XP_003443361.1|	PREDICTED: dynein heavy chain 7, axonemal [Oreochromis niloticus]
Contig721	353	282	1	169	262	311	179	2e-43	89	ref|XP_003455468.1|	PREDICTED: UPF0676 protein C1494.01-like [Oreochromis niloticus]
Contig729	207	1	207	167	235	1208	125	4e-27	89	ref|XP_003442034.1|	PREDICTED: potassium voltage-gated channel subfamily H member 6-like [Oreochromis niloticus]
Contig745	220	218	3	209	280	1323	137	8e-31	91	emb|CBN81751.1|	Partitioning defective 3 homolog [Dicentrarchus labrax]
Contig756	236	234	7	6	81	313	110	8e-23	69	emb|CAG12038.1|	unnamed protein product [Tetraodon nigroviridis]
Contig757	290	1	288	169	264	802	186	1e-45	88	ref|XP_003448469.1|	PREDICTED: interleukin-17 receptor D-like [Oreochromis niloticus]
Contig758	253	253	5	1440	1522	2358	124	9e-27	79	ref|XP_001452435.1|	hypothetical protein [Paramecium tetraurelia strain d4-2] emb|CAK85038.1| unnamed protein product [Paramecium tetraurelia]
Contig759	249	249	1	148	232	460	120	1e-25	72	emb|CBN81078.1|	Monocarboxylate transporter 2 [Dicentrarchus labrax]
Contig762	207	24	206	1	64	647	83.6	1e-14	70	ref|XP_003438069.1|	PREDICTED: RNA polymerase II subunit B1 CTD phosphatase Rpap2-like [Oreochromis niloticus]
Contig766	337	2	337	304	415	1888	233	1e-59	98	ref|XP_003444473.1|	PREDICTED: ankyrin-1-like [Oreochromis niloticus]
Contig771	322	2	322	1392	1470	1844	87	1e-15	47	ref|XP_003451250.1|	PREDICTED: A-kinase anchor protein 6 [Oreochromis niloticus]
Contig772	326	1	324	4	111	754	213	1e-53	96	ref|XP_003455107.1|	PREDICTED: leucine-rich repeat and fibronectin type III domain-containing protein 1-like [Oreochromis niloticus]
Contig778	238	3	233	109	183	2649	137	1e-30	85	ref|XP_001334285.4|	PREDICTED: BAH and coiled-coil domain-containing protein 1-like [Danio rerio]
Contig786	310	3	308	167	268	1469	202	1e-50	94	emb|CAF92554.1|	unnamed protein product [Tetraodon nigroviridis]
Contig788	790	47	790	515	759	819	400	1e-109	75	ref|XP_003442258.1|	PREDICTED: suppressor of SWI4 1 homolog [Oreochromis niloticus]
Contig789	305	2	304	744	844	1015	150	7e-35	69	gb|AAN15747.1|	reverse transcriptase-like protein [Paralichthys olivaceus]
Contig792	247	2	247	276	357	662	80.9	8e-14	47	ref|XP_697747.3|	PREDICTED: si:ch211-107m4.1 [Danio rerio]
Contig795	564	211	2	1	56	370	78.2	7e-13	60	ref|XP_003443854.1|	PREDICTED: cytosolic 5'-nucleotidase 1A-like [Oreochromis niloticus]
Contig799	233	181	95	278	306	476	61.2	7e-08	96	ref|XP_003440230.1|	PREDICTED: acyl-CoA-binding domain-containing protein 4-like [Oreochromis niloticus]
Contig800	220	219	1	310	382	421	123	1e-26	79	ref|XP_003454384.1|	PREDICTED: solute carrier family 22 member 18-like [Oreochromis niloticus]
Contig801	229	9	227	25	98	544	92.8	2e-17	62	ref|XP_003532258.1|	PREDICTED: 70 kDa peptidyl-prolyl isomerase-like [Glycine max]
Contig803	206	3	161	2099	2151	2151	111	6e-23	100	ref|XP_003438810.1|	PREDICTED: hypothetical protein LOC100694024 [Oreochromis niloticus]
Contig807	234	230	3	848	923	1271	134	8e-30	81	ref|XP_003450347.1|	PREDICTED: sterol regulatory element-binding protein cleavage-activating protein-like [Oreochromis niloticus]
Contig813	394	26	394	1	123	661	189	1e-46	71	emb|CAG07887.1|	unnamed protein product [Tetraodon nigroviridis]
Contig817	323	2	322	1339	1445	2718	219	2e-55	98	ref|XP_003442841.1|	PREDICTED: inositol 1,4,5-trisphosphate receptor type 1-like isoform 3 [Oreochromis niloticus]
Contig822	231	1	231	1997	2073	3281	135	3e-30	88	ref|XP_003446924.1|	PREDICTED: protocadherin-16-like [Oreochromis niloticus]
Contig824	218	4	216	460	532	595	63.5	1e-08	44	ref|XP_001015204.1|	Protein kinase domain containing protein [Tetrahymena thermophila] gb|EAR94959.1| Protein kinase domain containing protein [Tetrahymena thermophila SB210]
Contig825	295	293	210	2348	2375	2375	55.8	3e-06	89	ref|XP_003440777.1|	PREDICTED: neuroblastoma-amplified sequence-like [Oreochromis niloticus]
Contig827	246	243	1	112	192	386	55.1	5e-06	34	ref|XP_003612702.1|	26S proteasome non-ATPase regulatory subunit [Medicago truncatula] gb|AES95660.1| 26S proteasome non-ATPase regulatory subunit [Medicago truncatula]
Contig831	284	2	223	1219	1293	1631	62.8	2e-08	49	ref|XP_003199318.1|	PREDICTED: transmembrane protein ENSP00000382582 homolog [Danio rerio]
Contig835	861	3	494	54	217	1512	311	1e-120	91	ref|XP_003446188.1|	PREDICTED: protein patched homolog 1-like [Oreochromis niloticus]
Contig837	343	342	1	1520	1633	3515	192	3e-47	80	ref|XP_003447540.1|	PREDICTED: hypothetical protein LOC100703985 [Oreochromis niloticus]
Contig840	227	225	7	121	193	584	138	5e-31	93	ref|XP_003444320.1|	PREDICTED: kelch-like protein 30 [Oreochromis niloticus]
Contig842	486	486	292	401	465	1096	103	2e-38	69	ref|XP_002661651.2|	PREDICTED: hypothetical protein LOC100334110 [Danio rerio]
Contig844	223	1	222	19	92	534	143	1e-32	93	ref|XP_003450807.1|	PREDICTED: Bardet-Biedl syndrome 4 protein [Oreochromis niloticus]
Contig846	235	6	227	1359	1432	1907	120	1e-25	67	ref|XP_003769239.1|	PREDICTED: protein eyes shut homolog [Sarcophilus harrisii]
Contig847	208	3	206	10	77	3476	140	7e-32	95	ref|XP_003444022.1|	PREDICTED: LOW QUALITY PROTEIN: reelin-like [Oreochromis niloticus]
Contig848	380	1	375	109	233	1409	242	2e-62	92	ref|XP_003459679.1|	PREDICTED: dedicator of cytokinesis protein 9-like, partial [Oreochromis niloticus]
Contig849	225	225	1	898	972	2052	132	3e-29	80	ref|XP_003445673.1|	PREDICTED: hemicentin-1-like [Oreochromis niloticus]
Contig856	292	39	290	162	258	404	127	8e-28	68	ref|XP_002667309.2|	PREDICTED: regulating synaptic membrane exocytosis protein 2-like [Danio rerio]
Contig859	287	37	285	23	105	142	70.5	1e-10	36	ref|XP_001444373.1|	hypothetical protein [Paramecium tetraurelia strain d4-2] emb|CAK76976.1| unnamed protein product [Paramecium tetraurelia]
Contig860	384	65	382	1	110	206	154	5e-36	69	emb|CAF88215.1|	unnamed protein product [Tetraodon nigroviridis]
Contig862	998	629	997	395	517	865	99.4	6e-35	39	ref|XP_001425059.1|	hypothetical protein [Paramecium tetraurelia strain d4-2] emb|CAK57661.1| unnamed protein product [Paramecium tetraurelia]
Contig864	421	411	91	499	594	695	68.6	4e-10	40	ref|XP_003176559.1|	initiation-specific alpha-1,6-mannosyltransferase [Arthroderma gypseum CBS 118893] gb|EFQ97607.1| initiation-specific alpha-1,6-mannosyltransferase [Arthroderma gypseum CBS 118893]
Contig865	203	2	202	198	264	521	69.3	3e-10	50	ref|XP_003457972.1|	PREDICTED: coiled-coil domain-containing protein 11-like [Oreochromis niloticus]
Contig867	312	310	149	4089	4142	4143	85.5	3e-15	72	ref|XP_003438450.1|	PREDICTED: ankyrin-3-like [Oreochromis niloticus]
Contig870	296	3	269	95	181	723	130	7e-29	77	ref|XP_003452205.1|	PREDICTED: cGMP-specific 3',5'-cyclic phosphodiesterase-like [Oreochromis niloticus]
Contig877	410	1	399	212	339	464	73.6	1e-11	33	ref|XP_002675686.1|	peptidase [Naegleria gruberi] gb|EFC42942.1| peptidase [Naegleria gruberi]
Contig883	225	223	2	238	311	461	167	7e-40	98	ref|XP_003459806.1|	PREDICTED: ras guanyl-releasing protein 3 [Oreochromis niloticus]
Contig885	261	54	260	36	109	528	74.7	6e-12	57	gb|EGI59819.1|	RNA-binding protein 39 [Acromyrmex echinatior]
Contig887	442	265	2	1	88	1213	170	8e-41	89	ref|XP_003446306.1|	PREDICTED: protein jagged-2-like [Oreochromis niloticus]
Contig889	239	237	19	533	605	605	140	7e-32	94	ref|XP_003442946.1|	PREDICTED: dystrobrevin beta [Oreochromis niloticus]
Contig898	221	219	1	237	309	921	142	2e-32	98	ref|XP_003450793.1|	PREDICTED: metabotropic glutamate receptor 8-like [Oreochromis niloticus]
Contig906	255	186	1	1	62	700	106	1e-21	79	ref|NP_001136054.1|	interleukin-1 receptor accessory protein-like 1-B precursor [Danio rerio] sp|B6ZK77.1|IRL1B_DANRE RecName: Full=Interleukin-1 receptor accessory protein-like 1-B; Flags: Precursor dbj|BAG85347.1| interleukin 1-receptor accessory protein-like 1b [Danio rerio]
Contig907	226	225	1	57	131	1040	147	6e-34	97	ref|XP_003456576.1|	PREDICTED: sarcoplasmic/endoplasmic reticulum calcium ATPase 2-like [Oreochromis niloticus]
Contig911	358	358	2	193	308	1477	201	4e-50	83	ref|XP_003438000.1|	PREDICTED: calmodulin-regulated spectrin-associated protein 2-like [Oreochromis niloticus]
Contig919	252	208	2	140	208	450	85.5	3e-15	53	ref|XP_003199792.1|	PREDICTED: WD repeat-containing protein 27 [Danio rerio] emb|CAX14830.1| novel protein (zgc:123251) [Danio rerio]
Contig920	213	2	211	7	76	477	144	5e-33	90	emb|CAG01123.1|	unnamed protein product [Tetraodon nigroviridis]
Contig932	299	297	82	144	215	445	108	5e-22	72	emb|CBN81313.1|	Crossover junction endonuclease EME1 [Dicentrarchus labrax]
Contig934	384	142	2	1	46	395	80.9	8e-14	85	ref|XP_003442963.1|	PREDICTED: cytokine receptor-like factor 1-like [Oreochromis niloticus]
Contig939	279	2	277	539	630	864	108	3e-22	55	ref|XP_001429179.1|	hypothetical protein [Paramecium tetraurelia strain d4-2] emb|CAK61781.1| unnamed protein product [Paramecium tetraurelia]
Contig943	220	220	2	232	304	508	140	7e-32	94	gb|AAY26901.1|	cytochrome P450 aromatase brain isoform [Hippoglossus hippoglossus]
Contig945	208	2	208	1054	1122	1406	119	3e-25	79	ref|XP_003454933.1|	PREDICTED: ankyrin repeat domain-containing protein 50-like [Oreochromis niloticus]
Contig952	207	39	206	290	345	1317	77.8	7e-13	60	emb|CAF91773.1|	unnamed protein product [Tetraodon nigroviridis]
Contig954	481	330	1	16	120	169	85.1	4e-15	43	ref|XP_003456860.1|	PREDICTED: hypothetical protein LOC100709285 [Oreochromis niloticus]
Contig958	388	253	11	216	309	600	74.7	6e-12	43	ref|XP_001435411.1|	hypothetical protein [Paramecium tetraurelia strain d4-2] emb|CAK68014.1| unnamed protein product [Paramecium tetraurelia]
Contig962	234	3	230	2765	2840	3515	145	2e-33	85	ref|XP_003447540.1|	PREDICTED: hypothetical protein LOC100703985 [Oreochromis niloticus]
Contig981	333	333	1	279	389	631	226	9e-58	99	ref|XP_003437875.1|	PREDICTED: calcium/calmodulin-dependent 3',5'-cyclic nucleotide phosphodiesterase 1C-like [Oreochromis niloticus]
Contig988	301	297	1	593	693	1003	179	2e-43	91	ref|XP_003438038.1|	PREDICTED: rap guanine nucleotide exchange factor 4 [Oreochromis niloticus]
Contig995	604	3	602	603	802	1450	344	5e-93	82	ref|XP_003450106.1|	PREDICTED: adenylate cyclase type 9-like [Oreochromis niloticus]
Contig996	225	1	225	158	232	386	150	7e-35	92	ref|XP_003454892.1|	PREDICTED: WD repeat-containing protein 53-like [Oreochromis niloticus]
Contig999	824	514	2	4	174	576	351	8e-95	88	ref|XP_003448059.1|	PREDICTED: diacylglycerol kinase epsilon [Oreochromis niloticus]
Contig1000	234	232	2	97	173	767	159	2e-37	98	ref|XP_003448590.1|	PREDICTED: ski-like protein-like [Oreochromis niloticus]
Contig1001	217	215	3	345	414	432	89.7	2e-16	57	ref|XP_001016543.2|	hypothetical protein TTHERM_00188670 [Tetrahymena thermophila] gb|EAR96298.2| hypothetical protein TTHERM_00188670 [Tetrahymena thermophila SB210]
Contig1002	254	254	6	123	205	422	114	5e-24	61	ref|XP_001437413.1|	hypothetical protein [Paramecium tetraurelia strain d4-2] emb|CAK70016.1| unnamed protein product [Paramecium tetraurelia]
Contig1005	207	200	54	22	70	101	60.5	1e-07	46	ref|XP_002296281.1|	predicted protein [Thalassiosira pseudonana CCMP1335] gb|ACI64998.1| predicted protein [Thalassiosira pseudonana CCMP1335]
Contig1007	231	231	1	517	593	921	167	9e-40	97	ref|XP_003449651.1|	PREDICTED: ubiquitin carboxyl-terminal hydrolase 20-like [Oreochromis niloticus]
Contig1009	476	295	2	202	294	388	122	2e-26	65	emb|CAF99465.1|	unnamed protein product [Tetraodon nigroviridis]
Contig1010	275	3	275	26	116	122	103	9e-21	51	ref|XP_001448920.1|	hypothetical protein [Paramecium tetraurelia strain d4-2] emb|CAK81523.1| unnamed protein product [Paramecium tetraurelia]
Contig1014	288	16	288	1087	1165	4595	78.6	4e-13	46	ref|XP_001022188.1|	Dynein heavy chain family protein [Tetrahymena thermophila] gb|EAS01943.1| Dynein heavy chain family protein [Tetrahymena thermophila SB210]
Contig1017	259	3	257	271	351	748	119	3e-25	65	ref|XP_003451247.1|	PREDICTED: hypothetical protein LOC100701299 [Oreochromis niloticus]
Contig1019	389	332	78	710	794	956	73.2	1e-16	37	ref|XP_003449488.1|	PREDICTED: neoverrucotoxin subunit alpha-like [Oreochromis niloticus]
Contig1021	329	327	1	59	167	484	142	2e-32	62	emb|CAG04927.1|	unnamed protein product [Tetraodon nigroviridis]
Contig1023	217	215	3	1160	1232	1384	136	2e-30	91	ref|XP_003452766.1|	PREDICTED: hypothetical protein LOC100708922 [Oreochromis niloticus]
Contig1024	292	2	292	288	385	2333	191	4e-47	87	ref|XP_003438573.1|	PREDICTED: voltage-dependent T-type calcium channel subunit alpha-1G-like [Oreochromis niloticus]
Contig1025	271	3	260	899	984	1337	158	3e-37	86	emb|CAG11236.1|	unnamed protein product [Tetraodon nigroviridis]
Contig1027	219	99	1	1	33	265	71.2	7e-11	100	gb|EHB09494.1|	Gap junction beta-3 protein [Heterocephalus glaber]
Contig1030	298	80	271	99	163	347	66.6	2e-09	59	emb|CAG04162.1|	unnamed protein product [Tetraodon nigroviridis]
Contig1031	237	236	3	144	221	1839	155	2e-36	88	ref|XP_003443684.1|	PREDICTED: zinc finger protein 236 [Oreochromis niloticus]
Contig1032	306	186	1	6	67	707	57	1e-06	50	ref|NP_001013532.1|	uncharacterized protein LOC541387 [Danio rerio] gb|AAH90489.1| Zgc:113210 [Danio rerio] gb|ACP19382.1| notochord-related protein [Danio rerio]
Contig1034	254	253	2	1372	1455	1661	168	3e-40	90	ref|XP_003456011.1|	PREDICTED: glutamate [NMDA] receptor subunit epsilon-1-like [Oreochromis niloticus]
Contig1035	365	365	3	167	287	954	214	5e-54	77	ref|XP_001432274.1|	hypothetical protein [Paramecium tetraurelia strain d4-2] emb|CAK64877.1| unnamed protein product [Paramecium tetraurelia]
Contig1037	350	84	350	1	89	265	184	5e-45	89	ref|XP_003452460.1|	PREDICTED: probable palmitoyltransferase ZDHHC21-like [Oreochromis niloticus]
Contig1038	328	323	3	753	859	1295	98.6	4e-19	41	gb|EGR30130.1|	WD repeat protein [Ichthyophthirius multifiliis]
Contig1039	253	251	3	125	207	1779	132	3e-29	73	ref|XP_001452697.1|	hypothetical protein [Paramecium tetraurelia strain d4-2] emb|CAK85300.1| unnamed protein product [Paramecium tetraurelia]
Contig1040	227	3	221	856	928	2177	73.2	2e-11	46	ref|XP_003457437.1|	PREDICTED: hypothetical protein LOC100705635 [Oreochromis niloticus]
Contig1041	265	1	264	379	466	604	171	6e-41	90	ref|XP_003449063.1|	PREDICTED: kelch-like protein 26-like [Oreochromis niloticus]
Contig1042	265	166	264	1	33	161	58.9	3e-07	84	emb|CAG05525.1|	unnamed protein product [Tetraodon nigroviridis]
Contig1043	292	3	290	1748	1843	2718	184	4e-45	98	ref|XP_003442841.1|	PREDICTED: inositol 1,4,5-trisphosphate receptor type 1-like isoform 3 [Oreochromis niloticus]
Contig1051	254	2	250	988	1071	1153	75.1	5e-12	47	ref|XP_001025155.1|	NOL1/NOP2/sun family protein [Tetrahymena thermophila] gb|EAS04910.1| NOL1/NOP2/sun family protein [Tetrahymena thermophila SB210]
Contig1057	236	227	3	77	156	226	88.2	5e-16	60	emb|CAG06394.1|	unnamed protein product [Tetraodon nigroviridis]
Contig1058	237	236	3	505	582	1223	142	2e-32	87	ref|XP_003453474.1|	PREDICTED: protocadherin 18-like [Oreochromis niloticus]
Contig1061	861	323	577	1013	1093	1093	112	7e-38	65	ref|XP_002941297.1|	PREDICTED: SLIT-ROBO Rho GTPase-activating protein 1-like isoform 1 [Xenopus (Silurana) tropicalis]
Contig1065	213	213	61	435	485	485	111	6e-23	100	ref|XP_003449714.1|	PREDICTED: noelin-like isoform 2 [Oreochromis niloticus]
Contig1066	346	3	344	542	655	4109	200	1e-49	85	emb|CBN81784.1|	DNA-dependent protein kinase catalytic subunit [Dicentrarchus labrax]
Contig1068	444	444	22	4504	4644	4925	176	1e-42	58	ref|XP_001009191.1|	hypothetical protein TTHERM_00551040 [Tetrahymena thermophila] gb|EAR88946.1| hypothetical protein TTHERM_00551040 [Tetrahymena thermophila SB210]
Contig1076	220	188	60	5	49	2876	55.5	4e-06	66	ref|XP_003222959.1|	PREDICTED: chromodomain-helicase-DNA-binding protein 9-like isoform 2 [Anolis carolinensis]
Contig1079	255	239	6	213	291	353	88.2	5e-16	60	ref|XP_003442866.1|	PREDICTED: rab GTPase-activating protein 1-like [Oreochromis niloticus]
Contig1082	281	279	1	125	217	443	202	2e-50	97	ref|XP_003451669.1|	PREDICTED: zinc finger protein ZIC 2 [Oreochromis niloticus]
Contig1083	1456	390	962	748	939	978	332	1e-172	81	ref|XP_003439649.1|	PREDICTED: LOW QUALITY PROTEIN: tyrosine-protein kinase transmembrane receptor ROR2-like [Oreochromis niloticus]
Contig1085	267	267	1	341	429	514	172	3e-41	91	ref|XP_003438092.1|	PREDICTED: Y+L amino acid transporter 2-like [Oreochromis niloticus]
Contig1086	318	310	2	16	118	1721	183	9e-45	82	ref|XP_003449658.1|	PREDICTED: tenascin-like [Oreochromis niloticus]
Contig1087	255	3	254	78	161	515	167	5e-40	97	ref|XP_001919284.3|	PREDICTED: MTSS1-like protein-like [Danio rerio]
Contig1088	255	254	3	1364	1445	1651	85.9	3e-15	58	ref|XP_003457093.1|	PREDICTED: PDZ domain-containing protein 2-like [Oreochromis niloticus]
Contig1090	446	3	329	1164	1272	1429	193	7e-61	88	ref|XP_003443080.1|	PREDICTED: pleckstrin homology domain-containing family H member 1-like [Oreochromis niloticus]
Contig1092	320	8	319	3009	3113	3131	177	9e-43	84	ref|XP_003447445.1|	PREDICTED: xin actin-binding repeat-containing protein 2-like [Oreochromis niloticus]
Contig1096	270	23	268	135	217	1812	55.5	4e-06	43	gb|EJP61815.1|	putative dual specificity protein kinase pom1 [Beauveria bassiana ARSEF 2860]
Contig1101	203	2	202	573	649	972	120	1e-25	75	ref|XP_003452387.1|	PREDICTED: putative tyrosine-protein phosphatase auxilin-like [Oreochromis niloticus]
Contig1102	216	214	2	2054	2124	3738	131	5e-29	92	ref|XP_003459647.1|	PREDICTED: ankyrin-2 [Oreochromis niloticus]
Contig1103	209	207	1	1008	1076	1144	148	4e-34	92	emb|CAG00733.1|	unnamed protein product [Tetraodon nigroviridis]
Contig1108	352	196	2	310	374	499	111	6e-23	73	ref|XP_003446191.1|	PREDICTED: hypothetical protein LOC100701006 [Oreochromis niloticus]
Contig1114	211	209	3	206	274	838	105	3e-21	72	emb|CAF99076.1|	unnamed protein product [Tetraodon nigroviridis]
Contig1115	255	253	2	191	274	658	185	2e-45	97	ref|NP_001098353.1|	membrane-type matrix metalloproteinase precursor [Oryzias latipes] dbj|BAD15297.1| membrane-type matrix metalloproteinase [Oryzias latipes]
Contig1117	240	2	238	328	406	599	153	1e-35	94	ref|XP_003785483.1|	PREDICTED: sodium- and chloride-dependent GABA transporter 1 [Otolemur garnettii]
Contig1120	356	3	356	40	160	511	86.7	2e-15	37	ref|XP_001022401.2|	Protein kinase domain containing protein [Tetrahymena thermophila] gb|EAS02156.2| Protein kinase domain containing protein [Tetrahymena thermophila SB210]
Contig1125	418	3	416	919	1057	1354	146	1e-33	60	ref|XP_003439739.1|	PREDICTED: hypothetical protein LOC100695628 [Oreochromis niloticus]
Contig1134	377	192	377	229	290	297	119	1e-48	83	ref|XP_003442759.1|	PREDICTED: protein phosphatase 1 regulatory subunit 3D-like [Oreochromis niloticus]
Contig1135	222	222	1	18	91	373	104	6e-21	62	gb|EGZ17315.1|	glucan 1,3-beta-glucosidase [Phytophthora sojae]
Contig1138	492	1	402	1111	1245	2188	107	4e-26	48	emb|CAF97897.1|	unnamed protein product [Tetraodon nigroviridis]
Contig1140	365	3	365	297	417	1206	241	3e-62	93	emb|CAF93339.1|	unnamed protein product [Tetraodon nigroviridis]
Contig1143	284	129	1	1034	1076	1884	43.1	4e-09	48	ref|XP_002931799.1|	PREDICTED: hypothetical protein LOC100489553 [Xenopus (Silurana) tropicalis]
Contig1148	220	70	219	552	601	1141	93.6	1e-17	88	emb|CAG02498.1|	unnamed protein product [Tetraodon nigroviridis]
Contig1150	277	2	256	3088	3172	4213	139	3e-31	72	gb|EGR31445.1|	hypothetical protein IMG5_109350 [Ichthyophthirius multifiliis]
Contig1153	344	342	64	175	269	491	219	2e-55	94	emb|CAG07289.1|	unnamed protein product [Tetraodon nigroviridis]
Contig1155	207	155	3	38	88	1033	102	4e-20	96	ref|XP_003444287.1|	PREDICTED: guanine nucleotide exchange factor DBS-like [Oreochromis niloticus]
Contig1156	234	2	202	1137	1205	1531	131	5e-29	91	ref|XP_003441047.1|	PREDICTED: brain-specific angiogenesis inhibitor 3-like [Oreochromis niloticus]
Contig1157	203	1	201	1077	1143	1522	130	9e-29	100	ref|XP_003789721.1|	PREDICTED: brain-specific angiogenesis inhibitor 3 isoform 1 [Otolemur garnettii] ref|XP_003789722.1| PREDICTED: brain-specific angiogenesis inhibitor 3 isoform 2 [Otolemur garnettii]
Contig1158	213	2	211	259	327	918	55.8	3e-06	42	ref|XP_001031077.1|	Insulysin, Insulin-degrading enzyme [Tetrahymena thermophila] gb|EAR83414.1| Insulysin, Insulin-degrading enzyme [Tetrahymena thermophila SB210]
Contig1165	224	1	222	248	324	1599	136	1e-30	90	ref|XP_003443094.1|	PREDICTED: ras GTPase-activating protein SynGAP-like [Oreochromis niloticus]
Contig1167	201	63	200	1	46	381	94	1e-17	89	ref|XP_002664657.1|	PREDICTED: microtubule-associated protein 6-like [Danio rerio]
Contig1171	254	39	242	301	373	419	76.3	2e-12	54	sp|P04265.1|K2C2_XENLA	RecName: Full=Keratin, type II cytoskeletal I; AltName: Full=Clone PUF164 emb|CAA26654.1| type II cytokeratin [Xenopus laevis]
Contig1173	628	141	482	39	152	372	66.2	4e-09	33	gb|EGT45214.1|	hypothetical protein CAEBREN_03876 [Caenorhabditis brenneri]
Contig1176	308	3	308	627	728	839	177	5e-43	82	ref|XP_003438655.1|	PREDICTED: telomere length regulation protein TEL2 homolog [Oreochromis niloticus]
Contig1179	254	1	252	931	1013	1731	146	2e-33	90	ref|XP_003443218.1|	PREDICTED: microtubule-associated serine/threonine-protein kinase 1 [Oreochromis niloticus]
Contig1180	250	1	249	240	322	940	140	9e-32	85	ref|XP_003440995.1|	PREDICTED: A disintegrin and metalloproteinase with thrombospondin motifs 5 [Oreochromis niloticus]
Contig1184	213	208	2	160	228	1042	139	2e-31	89	ref|XP_003450779.1|	PREDICTED: contactin-1a-like [Oreochromis niloticus]
Contig1188	235	3	233	153	231	1148	103	1e-20	60	ref|NP_001099907.1|	FH2 domain-containing protein 1 [Rattus norvegicus] gb|EDM00822.1| similar to CG32384-PA (predicted) [Rattus norvegicus]
Contig1191	351	13	264	1	84	772	141	1e-37	83	emb|CAG05953.1|	unnamed protein product [Tetraodon nigroviridis]
Contig1198	365	364	2	89	214	1474	83.6	1e-14	33	ref|XP_001017854.1|	C2 domain containing protein [Tetrahymena thermophila] gb|EAR97609.1| C2 domain containing protein [Tetrahymena thermophila SB210]
Contig1202	235	234	1	115	192	694	158	3e-37	92	ref|XP_698710.2|	PREDICTED: lipid phosphate phosphatase-related protein type 3-like [Danio rerio]
Contig1204	229	3	227	186	260	1501	132	2e-29	84	ref|XP_003454790.1|	PREDICTED: E3 ubiquitin-protein ligase HECW2-like [Oreochromis niloticus]
Contig1207	211	2	211	199	268	355	136	2e-30	90	emb|CAF96977.1|	unnamed protein product [Tetraodon nigroviridis]
Contig1209	266	3	266	469	556	863	75.9	3e-12	39	ref|XP_003203226.1|	PREDICTED: transforming growth factor-beta receptor-associated protein 1-like [Meleagris gallopavo]
Contig1218	203	6	158	618	668	840	79.7	2e-13	66	ref|XP_001439764.1|	hypothetical protein [Paramecium tetraurelia strain d4-2] emb|CAK72367.1| unnamed protein product [Paramecium tetraurelia]
Contig1219	315	312	1	1000	1108	2912	192	2e-47	85	emb|CBN81236.1|	BAH and coiled-coil domain-containing protein 1 [Dicentrarchus labrax]
Contig1222	202	2	202	343	409	549	142	2e-32	98	ref|XP_003437758.1|	PREDICTED: asc-type amino acid transporter 1-like [Oreochromis niloticus]
Contig1224	252	251	3	833	915	1015	132	3e-29	75	gb|AAN15747.1|	reverse transcriptase-like protein [Paralichthys olivaceus]
Contig1226	283	2	283	297	390	600	160	6e-38	81	ref|XP_003448992.1|	PREDICTED: arf-GAP with coiled-coil, ANK repeat and PH domain-containing protein 2-like [Oreochromis niloticus]
Contig1228	323	322	32	1135	1231	1231	187	6e-46	95	ref|XP_003442657.1|	PREDICTED: liprin-alpha-3 [Oreochromis niloticus]
Contig1232	277	147	1	364	412	457	86.3	2e-15	85	ref|XP_003451124.1|	PREDICTED: probable isoprenylcysteine alpha-carbonyl methylesterase ICMEL1-like [Oreochromis niloticus]
Contig1233	203	202	41	287	340	340	112	3e-23	90	ref|XP_003443805.1|	PREDICTED: KH domain-containing, RNA-binding, signal transduction-associated protein 3-like [Oreochromis niloticus]
Contig1238	231	135	227	744	774	1328	51.2	3e-08	64	ref|XP_003207504.1|	PREDICTED: aldehyde oxidase-like [Meleagris gallopavo]
Contig1240	204	3	200	603	668	898	80.9	8e-14	53	ref|XP_003199476.1|	PREDICTED: secretory phospholipase A2 receptor-like [Danio rerio]
Contig1244	251	250	2	89	171	4907	160	6e-38	86	ref|XP_003448292.1|	PREDICTED: histone-lysine N-methyltransferase MLL2-like [Oreochromis niloticus]
Contig1248	253	252	4	1424	1509	3280	136	2e-30	80	emb|CAF96583.1|	unnamed protein product [Tetraodon nigroviridis]
Contig1251	293	292	8	66	160	301	55.1	5e-06	30	ref|XP_001524609.1|	hypothetical protein LELG_04581 [Lodderomyces elongisporus NRRL YB-4239] gb|EDK46400.1| hypothetical protein LELG_04581 [Lodderomyces elongisporus NRRL YB-4239]
Contig1254	313	292	17	609	710	832	62.8	2e-08	30	ref|XP_002165255.1|	PREDICTED: similar to zinc finger, MYM domain containing 1 [Hydra magnipapillata]
Contig1256	340	338	3	675	786	1216	155	2e-36	66	ref|XP_003455786.1|	PREDICTED: leptin receptor-like [Oreochromis niloticus]
Contig1259	226	9	218	14	83	142	58.5	5e-07	51	ref|XP_003145547.1|	hypothetical protein LOAG_09972 [Loa loa]
Contig1261	205	174	31	9	53	197	57.4	1e-06	62	emb|CAG09324.1|	unnamed protein product [Tetraodon nigroviridis]
Contig1263	308	94	2	1	31	730	66.2	2e-09	100	ref|XP_003444975.1|	PREDICTED: sodium-dependent neutral amino acid transporter SLC6A17-like [Oreochromis niloticus]
Contig1264	292	11	292	970	1063	1232	180	1e-43	89	ref|XP_002666024.2|	PREDICTED: RIMS-binding protein 2-like [Danio rerio]
Contig1266	312	1	312	281	384	449	191	6e-47	90	ref|XP_003450924.1|	PREDICTED: RUN domain-containing protein 3B-like [Oreochromis niloticus]
Contig1273	450	14	448	445	591	769	236	1e-60	76	ref|XP_003440896.1|	PREDICTED: probable G-protein coupled receptor 113-like [Oreochromis niloticus]
Contig1278	423	204	1	274	343	1744	121	6e-26	77	ref|XP_003457813.1|	PREDICTED: collagen alpha-1(XI) chain-like [Oreochromis niloticus]
Contig1281	267	260	12	1168	1256	1484	103	1e-20	57	ref|XP_003766185.1|	PREDICTED: collagen alpha-4(IV) chain [Sarcophilus harrisii]
Contig1282	390	388	2	9	137	1636	281	4e-74	100	ref|XP_003442926.1|	PREDICTED: tubby-related protein 4-like isoform 2 [Oreochromis niloticus]
Contig1285	277	1	195	61	125	128	76.6	2e-12	61	ref|XP_001920162.2|	PREDICTED: palmdelphin [Danio rerio]
Contig1292	248	246	1	2	83	1101	159	1e-37	92	ref|XP_003449955.1|	PREDICTED: ribosomal protein S6 kinase delta-1-like [Oreochromis niloticus]
Contig1302	245	244	2	529	608	1383	82.4	3e-14	50	ref|XP_003459841.1|	PREDICTED: hypothetical protein LOC100711260 [Oreochromis niloticus]
Contig1307	279	2	277	859	950	1020	183	1e-44	100	ref|XP_003446175.1|	PREDICTED: glutamate receptor delta-2 subunit-like [Oreochromis niloticus]
Contig1319	211	208	2	316	383	1180	91.3	6e-17	71	ref|XP_003453997.1|	PREDICTED: hypothetical protein LOC100710874 [Oreochromis niloticus]
Contig1320	243	9	230	166	242	274	67.4	1e-09	44	ref|XP_001459537.1|	hypothetical protein [Paramecium tetraurelia strain d4-2] emb|CAK92140.1| unnamed protein product [Paramecium tetraurelia]
Contig1321	233	158	3	1	51	142	94	1e-17	78	emb|CAG10114.1|	unnamed protein product [Tetraodon nigroviridis]
Contig1322	276	274	80	478	542	542	114	7e-24	83	ref|XP_003457233.1|	PREDICTED: activin receptor type-2B-like [Oreochromis niloticus]
Contig1325	340	29	337	58	165	928	64.3	8e-09	31	ref|XP_001031838.1|	hypothetical protein TTHERM_00723600 [Tetrahymena thermophila] gb|EAR84175.1| hypothetical protein TTHERM_00723600 [Tetrahymena thermophila SB210]
Contig1332	269	252	4	339	421	1478	61.2	7e-08	37	ref|XP_001024688.1|	ABC transporter family protein [Tetrahymena thermophila] gb|EAS04443.1| ABC transporter family protein [Tetrahymena thermophila SB210]
Contig1333	278	3	278	409	500	962	149	2e-34	81	emb|CAF97214.1|	unnamed protein product [Tetraodon nigroviridis]
Contig1334	321	3	320	1565	1670	1959	218	3e-55	100	ref|XP_003200416.1|	PREDICTED: wu:fb77g05 isoform 2 [Danio rerio]
Contig1337	353	110	352	105	185	459	68.2	3e-16	39	ref|XP_001020983.1|	Kinesin motor domain containing protein [Tetrahymena thermophila] gb|EAS00738.1| Kinesin motor domain containing protein [Tetrahymena thermophila SB210]
Contig1345	424	398	69	239	346	367	75.9	3e-12	38	gb|EGR31131.1|	hypothetical protein IMG5_117240 [Ichthyophthirius multifiliis]
Contig1351	241	3	239	125	203	473	112	3e-23	64	emb|CAG02172.1|	unnamed protein product [Tetraodon nigroviridis]
Contig1352	290	290	3	777	872	1570	155	4e-36	73	ref|XP_003445648.1|	PREDICTED: transient receptor potential cation channel subfamily M member 6-like [Oreochromis niloticus]
Contig1353	292	3	287	860	954	1333	160	1e-37	78	ref|XP_003456024.1|	PREDICTED: hypothetical protein LOC100702666 [Oreochromis niloticus]
Contig1355	248	2	181	62	121	624	60.5	1e-07	43	emb|CBN80956.1|	Transposase [Dicentrarchus labrax]
Contig1356	206	1	204	3046	3113	3262	106	1e-21	77	ref|XP_003449782.1|	PREDICTED: protocadherin-23-like [Oreochromis niloticus]
Contig1357	321	320	3	1432	1535	2527	166	2e-39	80	ref|XP_003445473.1|	PREDICTED: zinc finger FYVE domain-containing protein 26-like [Oreochromis niloticus]
Contig1359	240	1	240	135	214	406	120	7e-26	71	emb|CAF99354.1|	unnamed protein product [Tetraodon nigroviridis]
Contig1361	238	3	230	814	890	1399	86.7	2e-15	62	gb|AAI63549.1|	Per2 protein [Danio rerio]
Contig1362	352	3	350	798	912	3244	195	2e-48	80	ref|XP_003437948.1|	PREDICTED: laminin subunit alpha-3 [Oreochromis niloticus]
Contig1363	315	1	315	2556	2662	3385	119	3e-25	58	emb|CAG03434.1|	unnamed protein product [Tetraodon nigroviridis]
Contig1369	246	138	245	1	36	548	60.8	9e-08	80	ref|XP_003442686.1|	PREDICTED: protein FAM83D-like [Oreochromis niloticus]
Contig1370	245	244	5	5586	5665	8693	158	3e-37	100	ref|XP_003449925.1|	PREDICTED: nesprin-1-like [Oreochromis niloticus]
Contig1372	212	212	3	255	324	698	131	5e-29	85	emb|CBN81321.1|	Ankyrin repeat and fibronectin type-III domain-containing protein 1 [Dicentrarchus labrax]
Contig1374	312	62	232	504	560	560	103	1e-20	85	ref|XP_003438919.1|	PREDICTED: ankyrin repeat and SOCS box protein 14-like [Oreochromis niloticus]
Contig1388	291	291	1	51	147	2104	197	5e-49	95	emb|CBN82142.1|	Beta-ketoacyl synthase [Dicentrarchus labrax]
Contig1392	443	443	6	10	165	610	214	4e-54	68	ref|XP_003443409.1|	PREDICTED: Bardet-Biedl syndrome 12 protein-like [Oreochromis niloticus]
Contig1396	272	192	1	1	64	388	97.1	1e-18	71	emb|CAF94154.1|	unnamed protein product [Tetraodon nigroviridis]
Contig1400	246	10	243	100	177	684	112	3e-23	65	ref|XP_001015757.2|	hypothetical protein TTHERM_00079160 [Tetrahymena thermophila] gb|EAR95512.2| hypothetical protein TTHERM_00079160 [Tetrahymena thermophila SB210]
Contig1409	537	418	2	998	1136	2183	264	2e-75	89	emb|CAG09076.1|	unnamed protein product [Tetraodon nigroviridis]
Contig1412	303	2	298	270	368	368	195	2e-48	93	emb|CBN81526.1|	DnaJ homolog subfamily B member 12 [Dicentrarchus labrax]
Contig1413	273	3	257	203	287	288	110	1e-22	65	ref|NP_001106394.1|	t-SNARE domain containing 1 [Xenopus (Silurana) tropicalis] gb|AAI52039.1| LOC100127544 protein [Xenopus (Silurana) tropicalis]
Contig1415	281	276	55	439	510	602	78.2	5e-13	52	ref|XP_001459870.1|	hypothetical protein [Paramecium tetraurelia strain d4-2] emb|CAK92473.1| unnamed protein product [Paramecium tetraurelia]
Contig1420	668	666	1	563	784	808	425	1e-117	95	ref|XP_003443084.1|	PREDICTED: ribosomal protein S6 kinase alpha-5 [Oreochromis niloticus]
Contig1422	730	728	186	180	350	350	269	4e-70	73	ref|XP_003446445.1|	PREDICTED: peroxisome assembly protein 12-like [Oreochromis niloticus]
Contig1423	261	121	261	1	47	2055	95.1	4e-18	89	ref|XP_003453674.1|	PREDICTED: cytoskeleton-associated protein 5 [Oreochromis niloticus]
Contig1424	412	220	2	496	568	1730	78.2	4e-22	56	ref|XP_003453838.1|	PREDICTED: hypothetical protein LOC100711774 [Oreochromis niloticus]
Contig1427	555	3	554	47	230	1068	367	1e-100	97	ref|XP_003437854.1|	PREDICTED: phosphatidylinositol-4,5-bisphosphate 3-kinase catalytic subunit alpha isoform-like [Oreochromis niloticus]
Contig1431	662	662	3	30	241	250	301	8e-80	72	ref|XP_003441175.1|	PREDICTED: transmembrane protein 72-like [Oreochromis niloticus]
Contig1433	939	888	301	1197	1381	1381	236	6e-60	64	ref|XP_003449113.1|	PREDICTED: microtubule-associated serine/threonine-protein kinase 3-like [Oreochromis niloticus]
Contig1434	282	17	280	27	98	337	70.5	1e-10	45	ref|YP_002311011.1|	UDP-glucose C4 epimerase [Shewanella piezotolerans WP3] gb|ACJ28424.1| UDP-glucose C4 epimerase [Shewanella piezotolerans WP3]
Contig1435	539	3	431	168	310	611	251	2e-69	86	ref|XP_003454478.1|	PREDICTED: rap guanine nucleotide exchange factor 5 [Oreochromis niloticus]
Contig1436	313	2	313	253	356	999	160	8e-38	76	emb|CBN82047.1|	Receptor-type tyrosine-protein phosphatase N2, partial [Dicentrarchus labrax]
Contig1437	469	468	4	1161	1349	1432	219	1e-55	66	emb|CAF99150.1|	unnamed protein product [Tetraodon nigroviridis]
Contig1439	368	1	336	62	173	319	106	1e-21	43	ref|NP_001064830.1|	Os10g0472400 [Oryza sativa Japonica Group] dbj|BAF26744.1| Os10g0472400, partial [Oryza sativa Japonica Group]
Contig1441	407	2	406	144	278	282	217	8e-55	73	emb|CBN81885.1|	Arylamine N-acetyltransferase 2 [Dicentrarchus labrax]
Contig1446	446	444	1	112	259	1311	300	9e-80	97	ref|XP_003442766.1|	PREDICTED: band 4.1-like protein 1-like [Oreochromis niloticus]
Contig1447	877	3	875	1083	1373	2659	422	1e-116	72	ref|XP_003220443.1|	PREDICTED: inositol 1,4,5-trisphosphate receptor type 3-like [Anolis carolinensis]
Contig1448	456	2	451	517	666	2020	238	4e-61	82	ref|XP_003441307.1|	PREDICTED: LOW QUALITY PROTEIN: rootletin-like [Oreochromis niloticus]
Contig1449	402	230	400	5	63	1619	54.3	9e-06	47	ref|XP_003439826.1|	PREDICTED: coiled-coil and C2 domain-containing protein 2A [Oreochromis niloticus]
Contig1454	288	131	286	1	52	842	101	5e-20	88	ref|XP_003438287.1|	PREDICTED: integral membrane protein GPR155 [Oreochromis niloticus]
Contig1455	478	476	3	69	226	842	306	1e-81	96	ref|XP_003438287.1|	PREDICTED: integral membrane protein GPR155 [Oreochromis niloticus]
Contig1456	313	309	16	305	402	426	109	2e-22	54	gb|EFW42161.1|	galactokinase [Capsaspora owczarzaki ATCC 30864]
Contig1458	419	1	390	2269	2424	3610	120	8e-26	42	ref|XP_001023030.1|	Ubiquitin carboxyl-terminal hydrolase family protein [Tetrahymena thermophila] gb|EAS02785.1| Ubiquitin carboxyl-terminal hydrolase family protein [Tetrahymena thermophila SB210]
Contig1460	457	455	171	321	414	470	58.2	6e-07	38	gb|EGR31440.1|	hypothetical protein IMG5_109580 [Ichthyophthirius multifiliis]
Contig1462	677	10	468	2998	3146	3738	234	1e-59	77	ref|XP_003459647.1|	PREDICTED: ankyrin-2 [Oreochromis niloticus]
Contig1463	384	2	376	50	174	218	171	4e-41	72	emb|CBN80948.1|	Zinc finger and BTB domain-containing protein 40 [Dicentrarchus labrax]
Contig1464	305	285	1	4336	4430	10495	145	3e-33	65	emb|CAG13290.1|	unnamed protein product [Tetraodon nigroviridis]
Contig1465	369	369	4	72	191	576	99.8	2e-19	44	ref|XP_001919435.1|	PREDICTED: poly [ADP-ribose] polymerase 14-like [Danio rerio]
Contig1466	831	57	692	66	277	277	380	1e-103	82	ref|XP_003440001.1|	PREDICTED: transmembrane protein 45B-like [Oreochromis niloticus]
Contig1468	714	713	102	121	319	322	385	1e-105	86	ref|XP_003446724.1|	PREDICTED: peroxisomal targeting signal 2 receptor-like [Oreochromis niloticus]
Contig1470	399	338	18	164	270	272	157	7e-37	72	gb|ACQ58332.1|	Trans-aconitate 3-methyltransferase [Anoplopoma fimbria]
Contig1472	635	86	631	1	182	455	262	3e-68	71	ref|NP_001133507.1|	phospholipase A1 member A precursor [Salmo salar] gb|ACI33370.1| Phospholipase A1 member A precursor [Salmo salar]
Contig1474	433	432	265	459	514	516	76.6	2e-12	64	ref|XP_003441019.1|	PREDICTED: cytidine and dCMP deaminase domain-containing protein 1-like [Oreochromis niloticus]
Contig1477	712	2	541	337	529	639	144	2e-32	43	gb|EGW02480.1|	Pro-neuregulin-1, membrane-bound isoform [Cricetulus griseus]
Contig1478	692	479	3	1429	1583	1639	239	2e-91	76	tpg|DAA05673.1|	TPA_inf: alsin [Takifugu rubripes]
Contig1481	356	2	355	334	451	571	251	3e-65	98	ref|NP_001038388.2|	uncharacterized protein LOC560317 [Danio rerio] emb|CAK05469.2| novel protein similar to vertebrate SMAD, mothers against DPP homolog 4 (Drosophila) (SMAD4) [Danio rerio]
Contig1483	326	291	1	2583	2682	4588	161	5e-38	79	emb|CAF97160.1|	unnamed protein product [Tetraodon nigroviridis]
Contig1485	523	3	374	94	219	221	174	6e-42	60	ref|XP_002666955.1|	PREDICTED: hypothetical protein LOC100330439 [Danio rerio]
Contig1487	940	306	1	336	437	462	150	3e-34	62	ref|XP_003454475.1|	PREDICTED: hypothetical protein LOC100704457 [Oreochromis niloticus]
Contig1490	274	274	2	536	626	1015	183	9e-45	97	emb|CAG02898.1|	unnamed protein product [Tetraodon nigroviridis]
Contig1491	766	3	761	878	1123	4513	437	1e-121	88	ref|XP_003447251.1|	PREDICTED: plectin-like isoform 2 [Oreochromis niloticus]
Contig1492	943	941	3	388	720	2848	560	1e-157	84	emb|CAF91265.1|	unnamed protein product [Tetraodon nigroviridis]
Contig1493	275	3	275	346	436	522	179	1e-43	92	ref|XP_003456736.1|	PREDICTED: solute carrier family 2, facilitated glucose transporter member 9-like [Oreochromis niloticus]
Contig1494	645	644	306	553	665	667	217	1e-54	84	ref|XP_003440620.1|	PREDICTED: hepatocyte growth factor-like [Oreochromis niloticus]
Contig1495	324	74	292	309	380	991	66.2	2e-09	42	gb|EGD79869.1|	leucyl-tRNA synthetase [Salpingoeca sp. ATCC 50818]
Contig1497	377	376	2	113	237	402	237	5e-61	92	ref|XP_003452315.1|	PREDICTED: endophilin-A1-like [Oreochromis niloticus]
Contig1498	370	3	365	196	319	519	139	2e-31	55	ref|XP_001461085.1|	hypothetical protein [Paramecium tetraurelia strain d4-2] emb|CAK93698.1| unnamed protein product [Paramecium tetraurelia]
Contig1499	429	110	427	237	342	745	190	8e-47	86	gb|AAI71632.1|	Zgc:171831 [Danio rerio]
Contig1501	583	2	583	143	336	416	389	1e-106	99	gb|ABU53616.1|	dsx and mab-3 related transcription factor 4 [Paralichthys olivaceus]
Contig1504	613	611	3	284	474	1078	352	3e-95	87	ref|XP_003452032.1|	PREDICTED: storkhead-box protein 1-like [Oreochromis niloticus]
Contig1508	781	780	1	38	297	651	522	1e-146	98	gb|AEX65770.1|	importin beta, partial [Chelon labrosus]
Contig1509	319	2	319	3	108	890	215	3e-54	99	ref|XP_003449702.1|	PREDICTED: transportin-1 [Oreochromis niloticus]
Contig1510	649	528	1	1	173	317	303	2e-80	86	ref|XP_003452618.1|	PREDICTED: zinc transporter ZIP3-like [Oreochromis niloticus]
Contig1514	618	493	618	1	42	671	87	2e-15	97	ref|XP_003451054.1|	PREDICTED: brain-specific angiogenesis inhibitor 1-associated protein 2-like [Oreochromis niloticus]
Contig1516	327	5	325	8	127	351	77.4	9e-13	38	ref|XP_001453764.1|	hypothetical protein [Paramecium tetraurelia strain d4-2] emb|CAK86367.1| unnamed protein product [Paramecium tetraurelia]
Contig1521	333	332	135	540	605	605	134	8e-30	98	ref|XP_003444161.1|	PREDICTED: rap guanine nucleotide exchange factor 5-like [Oreochromis niloticus]
Contig1524	758	496	29	50	206	318	108	8e-22	44	emb|CAG05230.1|	unnamed protein product [Tetraodon nigroviridis]
Contig1527	397	204	395	1	64	1152	59.7	2e-07	55	ref|XP_420132.3|	PREDICTED: diacylglycerol kinase delta [Gallus gallus]
Contig1528	551	550	296	353	437	437	163	2e-38	96	ref|XP_003446828.1|	PREDICTED: voltage-gated potassium channel subunit beta-3-like [Oreochromis niloticus]
Contig1529	521	513	37	55	216	284	137	6e-31	44	ref|XP_001433954.1|	hypothetical protein [Paramecium tetraurelia strain d4-2] emb|CAK66557.1| unnamed protein product [Paramecium tetraurelia]
Contig1531	485	2	484	248	408	558	302	1e-80	91	ref|XP_003456746.1|	PREDICTED: solute carrier family 22 member 2-like [Oreochromis niloticus]
Contig1532	569	183	542	3162	3288	3980	58.5	6e-07	38	emb|CAF93693.1|	unnamed protein product [Tetraodon nigroviridis]
Contig1533	873	390	872	491	651	675	298	1e-146	91	ref|XP_003451828.1|	PREDICTED: translation factor GUF1, mitochondrial [Oreochromis niloticus]
Contig1534	298	3	287	193	287	296	109	2e-22	51	ref|XP_001448657.1|	hypothetical protein [Paramecium tetraurelia strain d4-2] emb|CAK81260.1| unnamed protein product [Paramecium tetraurelia]
Contig1535	428	427	2	919	1060	1676	278	4e-73	99	ref|XP_003451136.1|	PREDICTED: clathrin heavy chain 1-like [Oreochromis niloticus]
Contig1537	752	2	751	203	454	1121	335	4e-90	68	ref|XP_003450256.1|	PREDICTED: cell adhesion molecule-related/down-regulated by oncogenes-like [Oreochromis niloticus]
Contig1539	1365	212	1156	13	327	327	540	1e-151	82	ref|XP_003459405.1|	PREDICTED: hypothetical protein LOC100712062 [Oreochromis niloticus]
Contig1541	2092	396	2090	781	1326	2175	996	0	87	ref|XP_003451747.1|	PREDICTED: kinetochore-associated protein 1 [Oreochromis niloticus]
Contig1543	313	141	245	1	35	362	67.8	7e-10	88	ref|NP_001072224.1|	ring finger protein 34 [Xenopus (Silurana) tropicalis] gb|AAI18806.1| ring finger protein 34 [Xenopus (Silurana) tropicalis]
Contig1550	370	31	342	73	176	254	148	3e-34	70	emb|CBN82140.1|	Uncharacterized protein [Dicentrarchus labrax]
Contig1551	613	608	6	473	668	3048	321	6e-86	78	ref|XP_003826762.1|	PREDICTED: dmX-like protein 1 [Pan paniscus]
Contig1552	379	280	5	1	92	1241	182	3e-44	98	ref|XP_003451844.1|	PREDICTED: mitogen-activated protein kinase kinase kinase kinase 4-like [Oreochromis niloticus]
Contig1562	392	3	392	540	696	991	170	8e-41	59	emb|CAG11034.1|	unnamed protein product [Tetraodon nigroviridis]
Contig1563	654	148	654	4	173	218	141	1e-31	41	ref|XP_003445784.1|	PREDICTED: coiled-coil domain-containing protein 42 homolog [Oreochromis niloticus]
Contig1565	912	45	839	576	840	840	495	1e-138	88	emb|CBN81795.1|	Guanine nucleotide exchange factor VAV3 [Dicentrarchus labrax]
Contig1567	626	625	395	857	933	971	142	4e-32	88	ref|XP_003438835.1|	PREDICTED: FERM domain-containing protein 4B [Oreochromis niloticus]
Contig1568	450	73	450	1	126	690	247	5e-64	94	ref|XP_003440245.1|	PREDICTED: transcription factor 4-like [Oreochromis niloticus]
Contig1574	353	175	351	311	371	649	65.9	3e-09	55	gb|EDL99090.1|	myosin Ib [Rattus norvegicus]
Contig1575	399	399	1	345	477	1917	248	2e-64	87	ref|XP_003449871.1|	PREDICTED: rho GTPase-activating protein 32 [Oreochromis niloticus]
Contig1576	766	112	618	410	578	1908	288	6e-76	83	ref|XP_697910.3|	PREDICTED: rho GTPase-activating protein 32 [Danio rerio]
Contig1579	736	228	734	1	170	1500	311	8e-83	89	ref|XP_003444338.1|	PREDICTED: probable phospholipid-transporting ATPase VA-like [Oreochromis niloticus]
Contig1581	494	17	421	156	283	1177	136	2e-30	55	ref|XP_002936282.1|	PREDICTED: rho GTPase-activating protein 31-like [Xenopus (Silurana) tropicalis]
Contig1584	880	878	3	56	346	663	613	1e-173	96	emb|CBN81281.1|	Zinc finger protein 668 [Dicentrarchus labrax]
Contig1587	628	1	573	717	884	884	175	6e-42	51	ref|XP_003454008.1|	PREDICTED: hypothetical protein LOC100690944 [Oreochromis niloticus]
Contig1588	443	437	3	342	482	551	106	1e-21	46	emb|CAG13125.1|	unnamed protein product [Tetraodon nigroviridis]
Contig1591	444	332	234	427	459	460	62.8	3e-16	84	ref|XP_003456978.1|	PREDICTED: zinc finger protein 135-like [Oreochromis niloticus]
Contig1592	724	138	710	373	563	566	309	7e-92	80	emb|CAF97395.1|	unnamed protein product [Tetraodon nigroviridis]
Contig1593	300	299	57	54	134	374	137	8e-31	86	ref|XP_003446038.1|	PREDICTED: UDP-galactose translocator-like [Oreochromis niloticus]
Contig1595	353	353	3	3063	3179	3249	235	2e-60	99	ref|XP_003443558.1|	PREDICTED: zinc finger homeobox protein 4-like [Oreochromis niloticus]
Contig1607	486	2	484	1043	1203	2034	288	2e-76	82	ref|XP_003447322.1|	PREDICTED: fibrocystin-L [Oreochromis niloticus]
Contig1610	662	75	662	74	273	1005	226	2e-57	62	ref|XP_003444878.1|	PREDICTED: DNA repair protein complementing XP-C cells-like [Oreochromis niloticus]
Contig1618	652	651	1	938	1154	1384	387	1e-105	87	ref|XP_003442236.1|	PREDICTED: ubiquitin carboxyl-terminal hydrolase 31-like [Oreochromis niloticus]
Contig1620	274	254	123	19	61	351	57	1e-06	52	ref|YP_004046453.1|	hypothetical protein Riean_1792 [Riemerella anatipestifer ATCC 11845 = DSM 15868] gb|ADQ82947.1| hypothetical protein Riean_1792 [Riemerella anatipestifer ATCC 11845 = DSM 15868]
Contig1621	640	635	3	5	199	968	269	3e-70	57	ref|XP_003450980.1|	PREDICTED: meckelin [Oreochromis niloticus]
Contig1622	987	10	969	7	326	4360	425	1e-117	65	ref|XP_003457703.1|	PREDICTED: dynein heavy chain 2, axonemal-like [Oreochromis niloticus]
Contig1624	779	44	610	859	1044	1157	337	1e-90	91	ref|XP_003455959.1|	PREDICTED: protein FAM184A-like [Oreochromis niloticus]
Contig1625	549	25	549	863	1034	1087	262	3e-68	72	ref|XP_001338213.4|	PREDICTED: BAH and coiled-coil domain-containing protein 1-like [Danio rerio]
Contig1626	220	219	1	155	228	1751	139	2e-31	91	ref|XP_003438306.1|	PREDICTED: intersectin-1 [Oreochromis niloticus]
Contig1629	334	56	334	41	133	1212	174	6e-42	87	ref|XP_003451572.1|	PREDICTED: integrin alpha-1 [Oreochromis niloticus]
Contig1633	313	311	3	660	762	1140	191	3e-47	87	emb|CAG09051.1|	unnamed protein product [Tetraodon nigroviridis]
Contig1634	268	267	7	367	454	455	101	5e-20	54	ref|XP_001448204.1|	hypothetical protein [Paramecium tetraurelia strain d4-2] emb|CAK80807.1| unnamed protein product [Paramecium tetraurelia]
Contig1636	319	3	317	685	789	801	209	1e-52	95	ref|XP_003456901.1|	PREDICTED: neuroligin-3-like isoform 2 [Oreochromis niloticus]
Contig1640	242	241	2	8	90	675	88.2	5e-16	58	emb|CAG11946.1|	unnamed protein product [Tetraodon nigroviridis]
Contig1641	1058	1058	162	701	999	999	615	1e-174	99	emb|CBN82047.1|	Receptor-type tyrosine-protein phosphatase N2, partial [Dicentrarchus labrax]
Contig1642	568	460	2	107	259	459	308	2e-94	93	ref|XP_003453028.1|	PREDICTED: 5'-nucleotidase domain-containing protein 1-like [Oreochromis niloticus]
Contig1643	407	405	1	181	315	798	259	1e-67	91	ref|XP_003441402.1|	PREDICTED: diacylglycerol kinase alpha-like [Oreochromis niloticus]
Contig1644	1102	822	247	299	491	515	281	1e-115	71	ref|XP_003439789.1|	PREDICTED: metalloendopeptidase OMA1, mitochondrial-like [Oreochromis niloticus]
Contig1648	338	62	334	14	102	730	60.5	1e-07	37	ref|XP_001330731.1|	hypothetical protein [Trichomonas vaginalis G3] gb|EAY17362.1| hypothetical protein TVAG_319570 [Trichomonas vaginalis G3]
Contig1649	287	3	284	280	373	638	192	3e-47	98	emb|CBN81332.1|	Leucine-rich repeat-containing protein 4B [Dicentrarchus labrax]
Contig1650	252	250	2	2334	2416	2716	178	4e-43	96	ref|XP_003452814.1|	PREDICTED: teneurin-3-like [Oreochromis niloticus]
Contig1653	479	389	150	1	80	80	165	3e-39	97	emb|CBN80900.1|	Calcium/calmodulin-dependent protein kinase II inhibitor 2 [Dicentrarchus labrax]
Contig1654	462	356	3	581	698	2180	235	2e-74	91	ref|XP_003447844.1|	PREDICTED: latent-transforming growth factor beta-binding protein 2-like [Oreochromis niloticus]
Contig1655	363	363	184	244	303	303	112	2e-23	95	ref|XP_003444221.1|	PREDICTED: protein FAM8A1-like [Oreochromis niloticus]
Contig1660	500	159	491	7	118	4182	99.8	2e-19	48	emb|CBN81050.1|	Dynein heavy chain 1, axonemal [Dicentrarchus labrax]
Contig1666	400	370	11	2088	2205	2369	114	7e-24	49	emb|CAN87781.1|	novel protein similar to vertebrate chondroitin sulfate proteoglycan 4 (melanoma-associated) (CSPG4) [Danio rerio]
Contig1667	453	11	340	1560	1669	1716	97.4	9e-19	46	ref|XP_685748.5|	PREDICTED: chondroitin sulfate proteoglycan 4-like [Danio rerio]
Contig1668	527	318	22	1	83	788	107	9e-22	57	ref|XP_003446187.1|	PREDICTED: aminopeptidase O-like [Oreochromis niloticus]
Contig1669	1339	1232	45	105	448	777	478	1e-132	62	emb|CAG10896.1|	unnamed protein product [Tetraodon nigroviridis]
Contig1670	792	1	792	420	667	971	441	1e-122	85	ref|XP_003438835.1|	PREDICTED: FERM domain-containing protein 4B [Oreochromis niloticus]
Contig1672	1405	4	1017	251	578	579	367	3e-99	59	emb|CAQ14778.1|	novel protein similar to H.Sapiens neurofilament, light polypeptide 68kDa (NEFL, zgc:136626) [Danio rerio]
Contig1675	357	4	357	135	251	365	184	7e-45	72	ref|XP_003440945.1|	PREDICTED: prostaglandin E2 receptor EP2 subtype-like [Oreochromis niloticus]
Contig1679	649	648	214	299	443	839	259	7e-84	89	ref|XP_003438655.1|	PREDICTED: telomere length regulation protein TEL2 homolog [Oreochromis niloticus]
Contig1681	222	2	91	83	112	116	56.6	2e-06	86	ref|XP_003456905.1|	PREDICTED: hypothetical protein LOC100698264 [Oreochromis niloticus]
Contig1682	1283	204	971	1	248	298	405	1e-136	80	ref|XP_003451111.1|	PREDICTED: sesquipedalian-2-like [Oreochromis niloticus]
Contig1683	557	2	259	354	439	439	165	4e-39	95	ref|XP_003441638.1|	PREDICTED: heat shock 70 kDa protein 13-like [Oreochromis niloticus]
Contig1686	207	109	207	1	33	994	63.2	2e-08	87	ref|XP_003439685.1|	PREDICTED: DENN domain-containing protein 1A [Oreochromis niloticus]
Contig1690	637	636	1	395	606	1160	434	1e-120	96	ref|XP_003456220.1|	PREDICTED: zinc finger SWIM domain-containing protein 5 [Oreochromis niloticus]
Contig1691	792	85	786	202	451	945	142	5e-32	36	ref|XP_003447842.1|	PREDICTED: protein angel homolog 1-like [Oreochromis niloticus]
Contig1693	556	253	2	138	221	355	175	4e-42	98	ref|XP_003440246.1|	PREDICTED: ras-related protein Rab-27B-like [Oreochromis niloticus]
Contig1694	1227	1225	971	266	350	350	156	7e-36	87	ref|XP_003443345.1|	PREDICTED: ankyrin repeat and SOCS box protein 1-like [Oreochromis niloticus]
Contig1695	311	309	1	112	214	625	172	2e-41	83	ref|XP_003439577.1|	PREDICTED: kelch-like protein 36-like [Oreochromis niloticus]
Contig1697	603	2	169	1910	1965	1965	93.6	2e-17	78	ref|XP_003453297.1|	PREDICTED: Fanconi anemia group M protein homolog [Oreochromis niloticus]
Contig1699	373	2	271	651	740	740	177	5e-43	94	ref|XP_003438051.1|	PREDICTED: LOW QUALITY PROTEIN: phosphatidylinositol 3-kinase regulatory subunit beta-like [Oreochromis niloticus]
Contig1702	363	242	361	6	45	242	70.9	9e-11	82	emb|CAG02508.1|	unnamed protein product [Tetraodon nigroviridis]
Contig1706	508	243	380	95	141	378	58.5	5e-07	63	ref|XP_001608608.1|	hypothetical protein [Plasmodium vivax Sal-1] gb|EDL42946.1| hypothetical protein, conserved [Plasmodium vivax]
Contig1708	569	209	18	1087	1151	1180	59.3	4e-07	44	ref|XP_003453997.1|	PREDICTED: hypothetical protein LOC100710874 [Oreochromis niloticus]
Contig1710	755	755	3	354	607	2868	457	1e-127	85	ref|XP_003458363.1|	PREDICTED: nucleosome-remodeling factor subunit BPTF [Oreochromis niloticus]
Contig1711	670	1	558	253	438	449	345	3e-93	88	ref|XP_003453643.1|	PREDICTED: glycerol-3-phosphate acyltransferase 3-like [Oreochromis niloticus]
Contig1715	739	93	701	1	179	181	182	7e-44	51	ref|XP_001922973.1|	PREDICTED: cdc42 effector protein 2-like [Danio rerio]
Contig1717	1752	2	1750	460	1042	1616	1025	0	89	ref|XP_003449097.1|	PREDICTED: kinesin-like protein KIF14 [Oreochromis niloticus]
Contig1722	375	364	275	420	449	449	59.7	2e-07	86	ref|XP_003449690.1|	PREDICTED: prostaglandin E2 receptor EP4 subtype-like [Oreochromis niloticus]
Contig1726	588	3	587	966	1160	4797	220	1e-55	55	ref|NP_001107887.2|	hydrocephalus inducing [Danio rerio]
Contig1727	225	2	133	81	124	340	72.4	3e-11	79	ref|XP_003449766.1|	PREDICTED: E3 ubiquitin-protein ligase MARCH8-like [Oreochromis niloticus]
Contig1728	328	119	328	18	83	340	92.4	3e-17	67	ref|XP_003449766.1|	PREDICTED: E3 ubiquitin-protein ligase MARCH8-like [Oreochromis niloticus]
Contig1730	279	277	2	41	132	190	161	4e-38	81	ref|XP_003453575.1|	PREDICTED: regulator of G-protein signaling 5-like [Oreochromis niloticus]
Contig1735	489	326	3	24	136	217	67.4	1e-09	32	gb|EHB11628.1|	hypothetical protein GW7_02002 [Heterocephalus glaber]
Contig1739	465	465	1	377	531	887	318	2e-85	99	ref|XP_003439094.1|	PREDICTED: nuclear factor of activated T-cells, cytoplasmic 2-like [Oreochromis niloticus]
Contig1741	579	2	298	555	653	653	198	4e-49	91	emb|CAF96115.1|	unnamed protein product [Tetraodon nigroviridis]
Contig1742	581	432	1	1	140	957	286	2e-75	97	gb|ACF94294.1|	phospholipase D2 [Paralichthys olivaceus]
Contig1743	288	288	121	452	506	631	65.9	3e-09	58	ref|XP_539259.2|	PREDICTED: tyrosine-protein kinase Tec isoform 1 [Canis lupus familiaris]
Contig1745	448	2	115	854	891	891	70.5	1e-10	89	ref|XP_003441734.1|	PREDICTED: GRAM domain-containing protein 1B-like [Oreochromis niloticus]
Contig1751	682	1	588	293	512	769	208	8e-52	48	ref|XP_001450469.1|	hypothetical protein [Paramecium tetraurelia strain d4-2] emb|CAK83072.1| unnamed protein product [Paramecium tetraurelia]
Contig1752	645	2	643	825	1040	3360	389	1e-106	88	ref|XP_003440928.1|	PREDICTED: xin actin-binding repeat-containing protein 2-like [Oreochromis niloticus]
Contig1755	681	1	681	129	355	404	410	1e-113	80	emb|CBN81669.1|	Kelch domain-containing protein 1 [Dicentrarchus labrax]
Contig1759	561	2	559	1257	1442	1539	207	6e-52	54	ref|XP_001013894.1|	Elongation factor Tu GTP binding domain containing protein [Tetrahymena thermophila] gb|EAR93649.1| Elongation factor Tu GTP binding domain containing protein [Tetrahymena thermophila SB210]
Contig1762	1105	54	971	1	300	302	489	1e-136	79	ref|XP_003441361.1|	PREDICTED: elongation factor Ts, mitochondrial-like [Oreochromis niloticus]
Contig1765	775	603	85	329	499	1300	288	6e-76	82	ref|XP_003440019.1|	PREDICTED: IQ and AAA domain-containing protein 1-like [Oreochromis niloticus]
Contig1767	315	3	314	150	237	435	157	9e-37	82	ref|XP_003444840.1|	PREDICTED: kazrin-like [Oreochromis niloticus]
Contig1768	383	145	381	6	84	1367	145	4e-33	92	ref|XP_003453912.1|	PREDICTED: nuclear pore complex protein Nup155 [Oreochromis niloticus]
Contig1770	296	290	33	77	161	168	90.9	8e-17	48	ref|XP_001011628.2|	Acyl CoA binding protein [Tetrahymena thermophila] gb|EAR91383.2| Acyl CoA binding protein [Tetrahymena thermophila SB210]
Contig1772	801	2	799	896	1163	1187	327	2e-87	64	ref|XP_003455112.1|	PREDICTED: neural cell adhesion molecule 1-like [Oreochromis niloticus]
Contig1774	827	2	790	294	549	550	345	5e-93	67	ref|XP_003441318.1|	PREDICTED: tripartite motif-containing protein 16-like [Oreochromis niloticus]
Contig1775	557	556	2	17	201	472	379	1e-103	97	gb|AAL50804.1|AF453437_1	GABAa receptor gamma2 subunit [Morone americana]
Contig1777	555	6	554	44	226	1318	245	3e-63	60	dbj|BAC82605.1|	pol-like protein [Tetraodon nigroviridis]
Contig1779	1187	91	309	1	74	75	112	2e-22	77	ref|XP_003443648.1|	PREDICTED: cAMP-dependent protein kinase inhibitor alpha-like [Oreochromis niloticus]
Contig1780	498	294	497	267	334	422	101	6e-20	76	ref|XP_003443532.1|	PREDICTED: probable palmitoyltransferase ZDHHC23-like [Oreochromis niloticus]
Contig1782	599	516	1	14	191	1485	233	2e-59	69	ref|XP_003439820.1|	PREDICTED: palladin [Oreochromis niloticus]
Contig1787	984	156	983	28	311	493	330	3e-88	65	ref|XP_003454345.1|	PREDICTED: nucleotide exchange factor SIL1-like [Oreochromis niloticus]
Contig1789	309	307	2	134	235	650	170	1e-40	78	ref|XP_003446783.1|	PREDICTED: multidrug and toxin extrusion protein 1-like [Oreochromis niloticus]
Contig1791	414	1	414	1102	1240	1248	267	5e-70	94	ref|XP_003449366.1|	PREDICTED: phosphatidylinositol-3,4,5-trisphosphate 5-phosphatase 2A-like [Oreochromis niloticus]
Contig1794	680	70	618	1	186	186	303	1e-80	77	ref|XP_003446695.1|	PREDICTED: tRNA-specific adenosine deaminase 2-like [Oreochromis niloticus]
Contig1795	661	661	32	44	253	254	373	1e-101	84	ref|XP_003447244.1|	PREDICTED: S-acyl fatty acid synthase thioesterase, medium chain-like [Oreochromis niloticus]
Contig1796	432	1	432	416	559	844	289	2e-76	91	ref|XP_003452287.1|	PREDICTED: mannosyl-oligosaccharide glucosidase-like [Oreochromis niloticus]
Contig1797	728	1	726	554	795	844	468	1e-130	89	ref|XP_003452287.1|	PREDICTED: mannosyl-oligosaccharide glucosidase-like [Oreochromis niloticus]
Contig1798	358	356	15	3	118	133	83.6	1e-14	39	ref|XP_001021661.2|	hypothetical protein TTHERM_00151250 [Tetrahymena thermophila] gb|EAS01415.2| hypothetical protein TTHERM_00151250 [Tetrahymena thermophila SB210]
Contig1799	899	898	470	312	454	454	299	4e-79	97	emb|CBN81820.1|	Bone morphogenetic protein 6 [Dicentrarchus labrax]
Contig1801	791	338	790	574	734	897	295	1e-142	78	ref|XP_003459154.1|	PREDICTED: NF-X1-type zinc finger protein NFXL1-like [Oreochromis niloticus]
Contig1802	756	748	2	82	329	1773	377	1e-102	74	ref|XP_003452178.1|	PREDICTED: centrosomal protein of 192 kDa-like [Oreochromis niloticus]
Contig1803	588	130	558	44	192	192	185	3e-55	61	ref|XP_001447957.1|	hypothetical protein [Paramecium tetraurelia strain d4-2] emb|CAI44555.1| arl_A57 [Paramecium tetraurelia] emb|CAK80560.1| unnamed protein product [Paramecium tetraurelia]
Contig1805	727	2	727	482	714	771	264	1e-68	55	emb|CAG12288.1|	unnamed protein product [Tetraodon nigroviridis]
Contig1808	303	301	176	368	409	409	67.8	7e-10	73	ref|XP_003441285.1|	PREDICTED: regulator of microtubule dynamics protein 2-like [Oreochromis niloticus]
Contig1810	850	849	1	602	884	998	520	1e-145	91	ref|XP_003445312.1|	PREDICTED: ecto-NOX disulfide-thiol exchanger 1-like [Oreochromis niloticus]
Contig1813	982	3	938	64	375	375	506	1e-141	78	ref|XP_003447122.1|	PREDICTED: mTERF domain-containing protein 3, mitochondrial-like [Oreochromis niloticus]
Contig1814	676	2	133	646	689	699	71.6	1e-10	72	ref|XP_003439632.1|	PREDICTED: anoctamin-10-like [Oreochromis niloticus]
Contig1819	1127	92	1126	1	345	862	523	1e-146	78	ref|XP_003449867.1|	PREDICTED: coiled-coil domain-containing protein 147 [Oreochromis niloticus]
Contig1822	696	658	176	321	482	488	152	5e-35	49	ref|XP_002663251.1|	PREDICTED: uncharacterized protein C8orf41 homolog [Danio rerio]
Contig1826	282	265	2	6	94	127	95.9	3e-18	57	ref|XP_001449262.1|	hypothetical protein [Paramecium tetraurelia strain d4-2] emb|CAK81865.1| unnamed protein product [Paramecium tetraurelia]
Contig1828	388	3	386	559	686	1223	267	6e-70	96	ref|XP_003445212.1|	PREDICTED: phosphatidylinositol-3,4,5-trisphosphate 5-phosphatase 2B-like [Oreochromis niloticus]
Contig1830	1140	182	1000	77	368	1168	146	9e-33	32	ref|XP_003497870.1|	PREDICTED: zinc finger CCCH domain-containing protein 6 [Cricetulus griseus]
Contig1832	397	3	395	1125	1255	1807	246	9e-64	85	ref|XP_003441814.1|	PREDICTED: proteasome activator complex subunit 4-like [Oreochromis niloticus]
Contig1833	247	215	15	364	439	444	62.8	2e-08	44	ref|XP_001922493.2|	PREDICTED: hypothetical protein LOC100001051 [Danio rerio]
Contig1837	609	494	3	1	161	1192	291	5e-77	89	emb|CAF94471.1|	unnamed protein product [Tetraodon nigroviridis]
Contig1841	365	3	365	1177	1302	1406	209	1e-52	83	ref|XP_003454933.1|	PREDICTED: ankyrin repeat domain-containing protein 50-like [Oreochromis niloticus]
Contig1846	425	424	2	111	251	387	235	2e-60	78	ref|XP_003441465.1|	PREDICTED: RNA pseudouridylate synthase domain-containing protein 4-like [Oreochromis niloticus]
Contig1848	748	2	208	338	406	406	133	4e-29	94	ref|XP_003201280.1|	PREDICTED: serine/threonine-protein kinase 35-like isoform 1 [Danio rerio]
Contig1849	610	13	609	14	212	607	357	8e-97	85	ref|XP_003447291.1|	PREDICTED: eyes absent homolog 3-like [Oreochromis niloticus]
Contig1850	436	300	4	1	99	480	197	6e-49	90	ref|XP_003443775.1|	PREDICTED: aromatic-L-amino-acid decarboxylase-like [Oreochromis niloticus]
Contig1854	1215	5	940	209	500	1533	252	4e-79	46	emb|CAG10760.1|	unnamed protein product [Tetraodon nigroviridis]
Contig1856	693	2	445	283	423	423	181	1e-43	62	gb|ABU53895.1|	G-protein coupled receptor 39-1a [Acanthopagrus schlegelii]
Contig1857	537	197	535	1	113	898	226	2e-57	99	ref|XP_003455803.1|	PREDICTED: transportin-2-like isoform 2 [Oreochromis niloticus]
Contig1861	2082	2066	531	493	1001	1048	507	1e-141	50	ref|XP_002157459.1|	PREDICTED: similar to copia-type polyprotein, putative [Hydra magnipapillata]
Contig1862	372	267	76	1107	1173	2420	65.9	3e-09	57	ref|XP_003438884.1|	PREDICTED: hypothetical protein LOC100691159 [Oreochromis niloticus]
Contig1863	490	3	224	489	563	563	67	1e-09	51	emb|CBN81241.1|	Monocarboxylate transporter 7 [Dicentrarchus labrax]
Contig1866	829	671	3	2	219	345	385	1e-105	86	emb|CAF92590.1|	unnamed protein product [Tetraodon nigroviridis]
Contig1870	1013	2	1012	401	708	1583	402	1e-110	63	ref|XP_003454534.1|	PREDICTED: unhealthy ribosome biogenesis protein 2 homolog [Oreochromis niloticus]
Contig1874	808	143	718	1	190	583	211	1e-52	57	emb|CAG06824.1|	unnamed protein product [Tetraodon nigroviridis]
Contig1875	664	355	233	74	114	115	68.9	7e-10	85	emb|CAG00081.1|	unnamed protein product [Tetraodon nigroviridis]
Contig1878	595	493	8	1	160	589	243	2e-62	70	ref|NP_001188442.1|	cholinesterase precursor [Oryzias latipes] gb|ADE35109.1| cholinesterase [Oryzias latipes]
Contig1880	1213	1211	3	709	1108	1716	587	1e-165	77	ref|XP_003455448.1|	PREDICTED: LOW QUALITY PROTEIN: treslin-like [Oreochromis niloticus]
Contig1882	709	708	559	227	276	276	99.8	4e-19	96	ref|XP_003751043.1|	PREDICTED: ras-related C3 botulinum toxin substrate 1-like [Rattus norvegicus]
Contig1884	776	775	2	378	635	682	463	1e-128	85	ref|XP_003439605.1|	PREDICTED: protein arginine N-methyltransferase 7-like [Oreochromis niloticus]
Contig1893	807	282	806	1	171	975	191	2e-46	60	gb|AEK49146.1|	TLR21B [Epinephelus coioides] gb|AEK49147.1| TLR21B [Epinephelus coioides]
Contig1894	416	1	414	140	277	803	258	2e-67	85	ref|XP_003448682.1|	PREDICTED: UPF0663 transmembrane protein C17orf28 homolog [Oreochromis niloticus]
Contig1895	624	532	2	278	454	1026	303	2e-85	74	emb|CAF94059.1|	unnamed protein product [Tetraodon nigroviridis]
Contig1899	605	540	124	68	207	207	115	5e-24	46	emb|CAG06091.1|	unnamed protein product [Tetraodon nigroviridis]
Contig1903	238	5	238	342	419	432	132	3e-29	82	ref|XP_003437893.1|	PREDICTED: protein fuzzy homolog [Oreochromis niloticus]
Contig1905	715	711	1	522	761	853	331	7e-89	71	ref|XP_003438618.1|	PREDICTED: mismatch repair endonuclease PMS2 [Oreochromis niloticus]
Contig1906	261	2	259	453	539	668	169	2e-40	96	gb|AFP33463.1|	cryptochrome 2 [Dicentrarchus labrax]
Contig1907	366	3	365	605	725	1602	253	1e-65	100	ref|XP_003449405.1|	PREDICTED: neuralized-like protein 4-like [Oreochromis niloticus]
Contig1913	1941	2	1939	123	743	792	1206	0	92	ref|XP_003444106.1|	PREDICTED: histone acetyltransferase KAT2B [Oreochromis niloticus]
Contig1915	418	416	27	282	411	411	244	4e-63	90	ref|XP_003456416.1|	PREDICTED: cytosolic Fe-S cluster assembly factor narfl-like isoform 2 [Oreochromis niloticus]
Contig1916	414	1	414	11	148	365	264	4e-69	86	ref|XP_003448362.1|	PREDICTED: ras association domain-containing protein 1-like [Oreochromis niloticus]
Contig1917	966	247	966	1	235	447	409	1e-112	83	ref|XP_003455443.1|	PREDICTED: G/T mismatch-specific thymine DNA glycosylase-like [Oreochromis niloticus]
Contig1921	1219	1219	2	36	444	972	752	0	88	ref|XP_003456020.1|	PREDICTED: serine/threonine-protein kinase/endoribonuclease IRE1-like [Oreochromis niloticus]
Contig1926	280	12	272	377	463	471	104	5e-21	54	gb|EGR30789.1|	hypothetical protein IMG5_123770 [Ichthyophthirius multifiliis]
Contig1928	806	804	1	669	937	1009	431	1e-119	79	ref|XP_003447484.1|	PREDICTED: mitogen-activated protein kinase kinase kinase 13-like [Oreochromis niloticus]
Contig1930	386	25	294	54	143	184	159	1e-46	75	ref|XP_001921675.2|	PREDICTED: remodeling and spacing factor 1-like [Danio rerio]
Contig1932	1015	3	1013	364	700	889	671	0	99	gb|AEN71825.1|	toll-like receptor 5 membrane form [Paralichthys olivaceus]
Contig1935	489	1	237	204	282	449	140	1e-31	83	ref|XP_003455082.1|	PREDICTED: neutrophil cytosol factor 2-like [Oreochromis niloticus]
Contig1937	827	302	802	14	178	495	206	4e-51	65	ref|XP_003443862.1|	PREDICTED: serum response factor-binding protein 1-like [Oreochromis niloticus]
Contig1938	336	79	336	21	106	1286	97.8	7e-19	46	ref|XP_001014393.1|	kinase domain containing protein [Tetrahymena thermophila] gb|EAR94148.1| kinase domain containing protein [Tetrahymena thermophila SB210]
Contig1940	568	567	238	163	272	276	174	6e-42	75	gb|ACQ58288.1|	Cytochrome b reductase 1 [Anoplopoma fimbria]
Contig1945	1027	3	1025	1532	1872	3262	596	1e-168	84	ref|XP_003449782.1|	PREDICTED: protocadherin-23-like [Oreochromis niloticus]
Contig1948	441	432	1	1	144	3657	259	1e-67	90	ref|XP_001922767.2|	PREDICTED: vacuolar protein sorting-associated protein 13C [Danio rerio]
Contig1950	244	244	146	251	283	283	72.8	2e-11	100	ref|XP_686158.4|	PREDICTED: CXXC-type zinc finger protein 5 [Danio rerio]
Contig1951	342	89	340	8	91	326	138	4e-31	78	ref|XP_003445402.1|	PREDICTED: dehydrogenase/reductase SDR family member on chromosome X-like [Oreochromis niloticus]
Contig1956	841	3	839	546	830	1581	471	1e-131	81	ref|XP_003452558.1|	PREDICTED: ATP-dependent DNA helicase Q4-like [Oreochromis niloticus]
Contig1957	520	519	4	515	685	2647	335	2e-90	94	ref|XP_003458379.1|	PREDICTED: neurofibromin, partial [Oreochromis niloticus]
Contig1961	1335	1335	802	915	1092	1092	359	7e-97	99	emb|CBN81470.1|	ATP-citrate synthase [Dicentrarchus labrax]
Contig1962	1068	1067	3	134	488	858	660	0	93	ref|XP_003440988.1|	PREDICTED: rho GTPase-activating protein 6-like [Oreochromis niloticus]
Contig1963	790	788	3	43	304	420	516	1e-144	97	emb|CBN81824.1|	Adenosine 3'-phospho 5'-phosphosulfate transporter 2 [Dicentrarchus labrax]
Contig1964	368	231	368	1	46	374	89	3e-16	97	ref|XP_003443573.1|	PREDICTED: adenosine 3'-phospho 5'-phosphosulfate transporter 2-like [Oreochromis niloticus]
Contig1968	1089	42	488	1	145	145	258	1e-66	87	gb|ADV35590.1|	galectin-5 [Oplegnathus fasciatus]
Contig1970	504	450	1	1	150	383	295	3e-78	96	ref|XP_003444432.1|	PREDICTED: signal peptide peptidase-like 3-like [Oreochromis niloticus]
Contig1977	430	3	428	163	304	606	285	2e-75	97	ref|XP_003449343.1|	PREDICTED: beta-secretase 1-like [Oreochromis niloticus]
Contig1980	303	183	302	1	40	1638	67.4	1e-09	77	ref|XP_003439843.1|	PREDICTED: protein Shroom2-like [Oreochromis niloticus]
Contig1981	890	888	43	206	487	544	577	1e-162	99	emb|CAG08379.1|	unnamed protein product [Tetraodon nigroviridis]
Contig1983	344	344	3	226	339	545	213	1e-53	89	ref|NP_001233219.1|	LGI1a protein precursor [Takifugu rubripes] gb|AAU87572.1| LGI1a [Takifugu rubripes]
Contig1986	844	2	844	558	839	1865	523	1e-146	85	ref|XP_003457016.1|	PREDICTED: laminin subunit beta-2-like [Oreochromis niloticus]
Contig1991	735	3	620	413	619	619	256	2e-66	59	emb|CAG07215.1|	unnamed protein product [Tetraodon nigroviridis]
Contig1992	496	494	6	255	417	619	278	4e-73	85	emb|CAG07215.1|	unnamed protein product [Tetraodon nigroviridis]
Contig1995	403	401	123	286	378	861	191	6e-64	100	ref|XP_003439111.1|	PREDICTED: arf-GAP with coiled-coil, ANK repeat and PH domain-containing protein 3-like [Oreochromis niloticus]
Contig1998	627	611	3	204	403	797	329	2e-88	78	ref|XP_003449528.1|	PREDICTED: dihydropyrimidinase-related protein 4-like [Oreochromis niloticus]
Contig1999	684	682	515	397	453	453	84	2e-14	77	emb|CAF91409.1|	unnamed protein product [Tetraodon nigroviridis]
Contig2000	551	5	316	1205	1331	1331	102	3e-20	45	emb|CAG04210.1|	unnamed protein product [Tetraodon nigroviridis]
Contig2002	379	1	378	207	332	433	244	4e-63	92	ref|XP_003441685.1|	PREDICTED: tumor necrosis factor receptor superfamily member 19L-like [Oreochromis niloticus]
Contig2003	374	1	330	146	265	542	121	6e-26	51	emb|CAF93007.1|	unnamed protein product [Tetraodon nigroviridis]
Contig2006	695	2	400	970	1099	1099	224	8e-57	85	ref|XP_003450715.1|	PREDICTED: zinc finger protein 574-like [Oreochromis niloticus]
Contig2007	303	21	302	2	95	218	117	6e-25	60	gb|ACU27015.1|	novel immune-type receptor 13 [Dicentrarchus labrax]
Contig2008	472	2	472	289	445	654	306	9e-82	96	ref|XP_003444034.1|	PREDICTED: histidine ammonia-lyase-like [Oreochromis niloticus]
Contig2009	694	693	421	926	1016	1016	177	1e-42	98	emb|CAF96611.1|	unnamed protein product [Tetraodon nigroviridis]
Contig2011	667	1	666	44	255	425	276	2e-72	66	ref|XP_003441355.1|	PREDICTED: hypothetical protein LOC100701262 [Oreochromis niloticus]
Contig2012	476	2	322	108	214	216	171	4e-41	78	ref|XP_003439564.1|	PREDICTED: Fanconi anemia-associated protein of 24 kDa-like [Oreochromis niloticus]
Contig2014	1257	335	919	4888	5082	5082	412	1e-172	99	ref|XP_003459171.1|	PREDICTED: hypothetical protein LOC100709030 [Oreochromis niloticus]
Contig2018	817	815	3	80	389	1079	245	6e-63	48	ref|XP_698883.3|	PREDICTED: uncharacterized protein KIAA1211 homolog [Danio rerio] sp|Q5RG44.3|K1211_DANRE RecName: Full=Uncharacterized protein KIAA1211 homolog
Contig2021	687	682	281	5	138	248	209	1e-72	71	ref|XP_001452390.1|	hypothetical protein [Paramecium tetraurelia strain d4-2] emb|CAK84993.1| unnamed protein product [Paramecium tetraurelia]
Contig2022	546	544	182	166	287	347	226	2e-57	87	ref|XP_003441744.1|	PREDICTED: tumor necrosis factor receptor superfamily member 19-like [Oreochromis niloticus]
Contig2024	624	90	458	1	123	527	199	2e-49	83	ref|XP_003452349.1|	PREDICTED: neutral amino acid transporter A-like [Oreochromis niloticus]
Contig2026	780	778	398	1231	1357	1359	261	1e-67	98	ref|XP_003444314.1|	PREDICTED: FERM, RhoGEF and pleckstrin domain-containing protein 2-like [Oreochromis niloticus]
Contig2028	349	314	183	179	222	222	61.2	7e-08	72	ref|XP_003446308.1|	PREDICTED: hypothetical protein LOC100711112 [Oreochromis niloticus]
Contig2033	885	2	883	288	535	770	217	2e-54	46	ref|XP_003440324.1|	PREDICTED: hypothetical protein LOC100693941 [Oreochromis niloticus]
Contig2036	680	5	679	65	278	355	245	6e-63	59	ref|XP_003457873.1|	PREDICTED: tRNA-splicing endonuclease subunit Sen34-like [Oreochromis niloticus]
Contig2039	423	423	4	104	243	834	160	8e-38	55	ref|XP_003453392.1|	PREDICTED: patched domain-containing protein 3-like [Oreochromis niloticus]
Contig2041	462	366	310	130	148	148	43.9	2e-09	100	gb|ACD10965.1|	preprovasoactive intestinal peptide [Paralichthys olivaceus] gb|ACD10966.1| preprovasoactive intestinal peptide [Paralichthys olivaceus]
Contig2042	515	29	514	1	163	1431	286	1e-75	87	ref|XP_003199517.1|	PREDICTED: microtubule-associated serine/threonine-protein kinase 3-like [Danio rerio]
Contig2046	699	2	310	73	175	175	196	2e-48	90	ref|XP_003446322.1|	PREDICTED: uncharacterized protein C6orf64 homolog [Oreochromis niloticus]
Contig2048	324	5	322	243	348	1122	196	1e-48	89	emb|CAF92454.1|	unnamed protein product [Tetraodon nigroviridis]
Contig2049	261	3	260	2303	2388	3112	172	2e-41	94	ref|XP_003450227.1|	PREDICTED: FRAS1-related extracellular matrix protein 2-like [Oreochromis niloticus]
Contig2055	631	303	629	79	187	493	181	3e-82	82	ref|XP_003439814.1|	PREDICTED: mitochondria-eating protein-like [Oreochromis niloticus]
Contig2058	2605	2475	916	21	550	550	797	0	78	ref|XP_003446342.1|	PREDICTED: E3 ubiquitin-protein ligase RNF8-like [Oreochromis niloticus]
Contig2062	958	956	468	422	584	584	306	4e-81	95	ref|XP_003447399.1|	PREDICTED: insulin-like growth factor 2 mRNA-binding protein 2-like isoform 4 [Oreochromis niloticus]
Contig2063	926	925	716	168	237	246	117	3e-24	78	emb|CAG02840.1|	unnamed protein product [Tetraodon nigroviridis]
Contig2064	396	391	218	632	689	689	108	5e-22	94	ref|XP_003447199.1|	PREDICTED: dual specificity protein phosphatase 8-like [Oreochromis niloticus]
Contig2068	763	1	213	86	154	155	87.8	2e-15	56	ref|NP_001134846.1|	CB050 protein [Salmo salar] gb|ACI69130.1| C2orf50 [Salmo salar]
Contig2072	295	3	260	90	176	179	135	3e-30	78	ref|XP_003449369.1|	PREDICTED: leucine-rich repeat-containing protein 51-like [Oreochromis niloticus]
Contig2073	798	793	209	532	726	726	396	1e-108	95	ref|XP_003446996.1|	PREDICTED: cytoplasmic polyadenylation element-binding protein 4-like isoform 2 [Oreochromis niloticus]
Contig2077	303	274	32	72	154	181	63.2	2e-08	39	ref|NP_001152548.1|	LOC100286188 [Zea mays] gb|ABB02381.1| temperature-induced lipocalin-2 [Zea mays] gb|ACF85804.1| unknown [Zea mays] gb|ACG48164.1| TIL-2 - Zea mays Temperature-induced lipocalin-2 [Zea mays]
Contig2079	385	2	280	154	246	504	132	2e-36	65	ref|XP_003457094.1|	PREDICTED: atrial natriuretic peptide receptor 3-like [Oreochromis niloticus]
Contig2080	1210	1206	1	227	623	1381	648	0	77	ref|XP_003445983.1|	PREDICTED: vascular endothelial growth factor receptor 3-like [Oreochromis niloticus]
Contig2081	368	367	2	2836	2957	4376	218	3e-55	87	ref|XP_003454479.1|	PREDICTED: dynein heavy chain 11, axonemal-like [Oreochromis niloticus]
Contig2082	759	329	754	75	216	408	271	2e-73	89	ref|XP_003438865.1|	PREDICTED: GTP-binding protein 5-like [Oreochromis niloticus]
Contig2083	1253	2	1252	245	661	1940	818	0	97	emb|CBN81567.1|	Dedicator of cytokinesis protein 1 [Dicentrarchus labrax]
Contig2087	1003	877	395	1	164	164	198	2e-48	60	ref|XP_003443738.1|	PREDICTED: hypothetical protein LOC100693601 [Oreochromis niloticus]
Contig2088	663	659	9	2816	2999	5266	99	6e-19	33	ref|XP_003446370.1|	PREDICTED: nesprin-2-like [Oreochromis niloticus]
Contig2092	593	592	2	111	307	439	384	1e-105	90	ref|XP_003460133.1|	PREDICTED: protein kinase C and casein kinase II substrate protein 3-like [Oreochromis niloticus]
Contig2093	577	2	577	170	361	807	376	1e-102	88	ref|XP_003442174.1|	PREDICTED: zinc finger protein 281-like [Oreochromis niloticus]
Contig2094	361	352	2	126	240	491	167	9e-40	73	ref|XP_003452776.1|	PREDICTED: C3a anaphylatoxin chemotactic receptor-like [Oreochromis niloticus]
Contig2096	701	381	1	1	123	188	228	8e-58	86	ref|XP_003439794.1|	PREDICTED: transmembrane protein 205-like [Oreochromis niloticus]
Contig2097	1068	527	1003	36	197	1300	139	1e-30	50	ref|XP_003440019.1|	PREDICTED: IQ and AAA domain-containing protein 1-like [Oreochromis niloticus]
Contig2099	363	158	3	1	51	1195	64.3	8e-09	61	ref|XP_003789493.1|	PREDICTED: zinc finger and BTB domain-containing protein 38 [Otolemur garnettii]
Contig2103	566	564	1	357	543	1215	255	3e-66	64	ref|XP_003458994.1|	PREDICTED: hypothetical protein LOC100702146 [Oreochromis niloticus]
Contig2105	1289	1289	639	92	308	308	389	1e-105	82	ref|XP_003446497.1|	PREDICTED: cytochrome b561-like [Oreochromis niloticus]
Contig2106	628	626	3	161	370	634	337	7e-91	79	ref|XP_003441448.1|	PREDICTED: rac GTPase-activating protein 1-like [Oreochromis niloticus]
Contig2109	323	42	323	9	99	412	81.6	5e-14	42	gb|EGR28916.1|	serine carboxypeptidase family protein, putative [Ichthyophthirius multifiliis]
Contig2112	491	490	2	465	627	1353	274	5e-72	80	ref|XP_003201595.1|	PREDICTED: retrotransposable element Tf2 155 kDa protein type 1-like [Danio rerio]
Contig2114	316	1	315	320	424	498	179	2e-43	79	ref|XP_003445935.1|	PREDICTED: alpha-(1,3)-fucosyltransferase 11-like [Oreochromis niloticus]
Contig2121	378	378	124	185	268	268	125	2e-27	77	ref|XP_003447065.1|	PREDICTED: ubiquitin domain-containing protein 2-like [Oreochromis niloticus]
Contig2123	604	24	590	5	194	277	155	4e-36	46	ref|NP_001134483.1|	Ecto-ADP-ribosyltransferase 5 precursor [Salmo salar] gb|ACI67702.1| Ecto-ADP-ribosyltransferase 5 precursor [Salmo salar]
Contig2125	1197	1	579	447	635	1415	228	1e-113	67	ref|XP_003458549.1|	PREDICTED: uncharacterized protein KIAA1522 homolog [Oreochromis niloticus]
Contig2127	267	143	3	3	49	127	105	3e-21	85	gb|ACQ58724.1|	Cornifelin homolog B [Anoplopoma fimbria]
Contig2130	782	781	272	767	936	937	307	1e-81	89	ref|XP_003449668.1|	PREDICTED: netrin receptor UNC5D-like [Oreochromis niloticus]
Contig2131	1296	1296	1	113	544	795	829	0	89	ref|XP_003449632.1|	PREDICTED: dnaJ homolog subfamily C member 10 [Oreochromis niloticus]
Contig2132	665	1	660	1792	2000	3036	244	1e-62	60	ref|XP_003453064.1|	PREDICTED: DNA polymerase zeta catalytic subunit-like [Oreochromis niloticus]
Contig2133	671	670	431	310	389	394	156	3e-36	90	ref|XP_003457314.1|	PREDICTED: HEPACAM family member 2-like [Oreochromis niloticus]
Contig2134	4913	310	2775	1	823	823	1359	0	79	ref|XP_003444972.1|	PREDICTED: sortilin-like [Oreochromis niloticus]
Contig2135	538	3	275	69	159	263	160	3e-79	78	ref|XP_003444189.1|	PREDICTED: uncharacterized protein C11orf70 homolog [Oreochromis niloticus]
Contig2136	1030	995	339	821	1037	1097	121	3e-25	31	gb|EGR33327.1|	isoleucyl-tRNA synthetase, putative [Ichthyophthirius multifiliis]
Contig2137	671	122	493	1	130	211	179	4e-43	68	ref|XP_002664791.2|	PREDICTED: hypothetical protein LOC100330675 [Danio rerio]
Contig2139	673	396	4	548	679	773	103	2e-20	42	ref|XP_003443030.1|	PREDICTED: sodium-dependent multivitamin transporter-like [Oreochromis niloticus]
Contig2142	759	73	462	359	488	488	210	2e-52	80	ref|XP_003449916.1|	PREDICTED: lactation elevated protein 1 homolog B-like [Oreochromis niloticus]
Contig2143	723	723	202	895	1069	1069	356	3e-96	93	emb|CBN81513.1|	Zinc finger MIZ domain-containing protein 1 [Dicentrarchus labrax]
Contig2144	420	2	265	229	316	1229	91.3	6e-17	45	ref|XP_003197983.1|	PREDICTED: PAS domain-containing serine/threonine-protein kinase [Danio rerio] emb|CAQ13600.1| novel protein similar to vertebrate PAS domain containing serine/threonine kinase (PASK) [Danio rerio]
Contig2146	365	94	363	15	104	889	184	5e-45	100	gb|AEN71825.1|	toll-like receptor 5 membrane form [Paralichthys olivaceus]
Contig2149	1237	385	2	1	128	315	246	6e-63	91	ref|XP_003451570.1|	PREDICTED: protein prune homolog 2-like [Oreochromis niloticus]
Contig2150	2551	133	843	1	237	315	435	1e-119	89	ref|XP_003451570.1|	PREDICTED: protein prune homolog 2-like [Oreochromis niloticus]
Contig2151	653	2	640	77	289	289	380	1e-103	85	ref|XP_003452466.1|	PREDICTED: glyoxal reductase-like [Oreochromis niloticus]
Contig2152	244	228	1	31	106	160	87	1e-15	51	ref|XP_001427238.1|	hypothetical protein [Paramecium tetraurelia strain d4-2] emb|CAK59840.1| unnamed protein product [Paramecium tetraurelia]
Contig2153	1467	430	1233	62	324	332	427	1e-139	79	ref|XP_003444963.1|	PREDICTED: probable G-protein coupled receptor 157-like [Oreochromis niloticus]
Contig2154	761	6	749	43	290	290	456	1e-126	87	ref|XP_003442614.1|	PREDICTED: STIP1 homology and U box-containing protein 1-like [Oreochromis niloticus]
Contig2155	1161	1070	12	161	509	798	629	0	85	ref|XP_003450987.1|	PREDICTED: band 4.1-like protein 4B [Oreochromis niloticus]
Contig2157	386	303	13	1	97	590	178	4e-43	86	ref|XP_003444063.1|	PREDICTED: histone deacetylase 10-like [Oreochromis niloticus]
Contig2162	619	580	14	496	666	840	63.5	2e-08	30	gb|AAH65970.1|	Heat shock protein 4 [Danio rerio]
Contig2163	498	5	424	378	522	525	130	9e-29	49	emb|CAG09830.1|	unnamed protein product [Tetraodon nigroviridis]
Contig2164	615	1	615	21	225	337	319	2e-85	74	emb|CAG09829.1|	unnamed protein product [Tetraodon nigroviridis]
Contig2167	448	91	447	1	118	864	182	2e-44	77	ref|XP_003443680.1|	PREDICTED: zinc fingers and homeoboxes protein 1-like [Oreochromis niloticus]
Contig2169	223	221	3	341	413	597	122	3e-26	83	ref|XP_003440313.1|	PREDICTED: multidrug and toxin extrusion protein 1-like [Oreochromis niloticus]
Contig2171	290	1	258	27	112	300	154	6e-36	89	emb|CAF95600.1|	unnamed protein product [Tetraodon nigroviridis]
Contig2174	308	163	2	1	54	679	100	1e-19	83	ref|XP_003456671.1|	PREDICTED: dihydroxyacetone phosphate acyltransferase [Oreochromis niloticus]
Contig2176	207	202	2	11	78	107	55.8	3e-06	42	ref|XP_001460806.1|	hypothetical protein [Paramecium tetraurelia strain d4-2] emb|CAK93409.1| unnamed protein product [Paramecium tetraurelia]
Contig2179	414	55	348	196	293	609	157	5e-37	77	ref|XP_003442166.1|	PREDICTED: acyl-CoA synthetase family member 2, mitochondrial-like [Oreochromis niloticus]
Contig2182	241	240	1	295	374	1363	149	1e-34	91	emb|CBN81786.1|	Rho GTPase-activating protein 29 [Dicentrarchus labrax]
Contig2184	547	31	546	129	297	684	167	1e-39	56	ref|XP_003453295.1|	PREDICTED: grainyhead-like protein 3 homolog [Oreochromis niloticus]
Contig2188	376	1	219	84	157	157	150	9e-35	90	ref|XP_003440997.1|	PREDICTED: cysteine and tyrosine-rich protein 1-like [Oreochromis niloticus]
Contig2189	468	460	5	654	802	4324	75.1	5e-12	42	ref|XP_001568166.1|	proteophosphoglycan ppg4 [Leishmania braziliensis MHOM/BR/75/M2904] emb|CAM43270.1| proteophosphoglycan ppg4 [Leishmania braziliensis MHOM/BR/75/M2904]
Contig2190	397	397	68	234	344	344	209	1e-52	87	ref|XP_003452019.1|	PREDICTED: homeobox protein Nkx-2.5-like [Oreochromis niloticus]
Contig2192	360	2	325	255	362	385	73.6	1e-11	27	ref|XP_001031088.2|	PX domain containing protein [Tetrahymena thermophila] gb|EAR83425.2| PX domain containing protein [Tetrahymena thermophila SB210]
Contig2193	722	720	1	374	613	1097	479	1e-133	93	ref|XP_003442865.1|	PREDICTED: nardilysin-like [Oreochromis niloticus]
Contig2196	465	349	465	18	54	1225	71.6	5e-11	84	emb|CAF95759.1|	unnamed protein product [Tetraodon nigroviridis]
Contig2199	747	517	747	109	180	185	90.5	3e-16	66	emb|CAG07284.1|	unnamed protein product [Tetraodon nigroviridis]
Contig2200	360	358	2	942	1059	1218	117	6e-25	53	ref|XP_698416.3|	PREDICTED: armadillo repeat-containing protein 5 [Danio rerio]
Contig2201	435	425	135	285	374	378	110	1e-22	63	gb|AAP04328.1|	G-protein-coupled receptor GPR34 type 1 [Takifugu rubripes]
Contig2203	1911	1186	23	787	1150	1261	498	0	68	gb|EHB04407.1|	Membrane-associated guanylate kinase, WW and PDZ domain-containing protein 2, partial [Heterocephalus glaber]
Contig2204	527	407	204	159	226	227	130	1e-28	89	gb|ACQ57944.1|	Ubiquitin thioesterase OTUB2 [Anoplopoma fimbria]
Contig2205	313	3	311	462	564	919	199	1e-49	94	ref|XP_003457671.1|	PREDICTED: serine/threonine-protein kinase SRPK2-like [Oreochromis niloticus]
Contig2207	405	404	3	25780	25913	31769	257	7e-67	92	ref|XP_003458433.1|	PREDICTED: titin [Oreochromis niloticus]
Contig2209	622	1	234	91	169	222	108	5e-22	59	emb|CAG03988.1|	unnamed protein product [Tetraodon nigroviridis]
Contig2217	451	6	302	478	575	600	80.5	1e-13	47	gb|EFX88747.1|	hypothetical protein DAPPUDRAFT_234105 [Daphnia pulex]
Contig2218	921	815	3	60	329	1166	462	1e-128	83	ref|XP_003442572.1|	PREDICTED: myosin-binding protein C, fast-type-like [Oreochromis niloticus]
Contig2225	251	2	250	461	541	622	157	7e-37	96	ref|XP_003455284.1|	PREDICTED: transcriptional repressor p66-beta-like isoform 2 [Oreochromis niloticus]
Contig2227	422	422	6	536	674	1474	261	5e-68	94	ref|XP_003456694.1|	PREDICTED: hypothetical protein LOC100707576 [Oreochromis niloticus]
Contig2228	452	451	2	229	378	1331	249	2e-64	78	ref|XP_003446629.1|	PREDICTED: aldehyde oxidase-like [Oreochromis niloticus]
Contig2234	314	7	312	1242	1346	3694	129	2e-28	63	ref|XP_003452565.1|	PREDICTED: LOW QUALITY PROTEIN: protein SZT2-like [Oreochromis niloticus]
Contig2237	604	292	603	34	137	160	199	4e-56	90	ref|XP_003452605.1|	PREDICTED: growth arrest and DNA damage-inducible protein GADD45 beta-like [Oreochromis niloticus]
Contig2239	580	546	1	1	198	511	144	1e-32	45	ref|XP_003457921.1|	PREDICTED: hypothetical protein LOC100707135 [Oreochromis niloticus]
Contig2240	698	214	2	1	72	493	95.1	1e-17	72	emb|CAG00600.1|	unnamed protein product [Tetraodon nigroviridis]
Contig2241	600	599	3	135	317	485	251	4e-65	64	ref|XP_693154.5|	PREDICTED: major facilitator superfamily domain-containing protein 8-like [Danio rerio]
Contig2246	507	234	506	1	91	1036	182	3e-44	91	emb|CAG04730.1|	unnamed protein product [Tetraodon nigroviridis]
Contig2247	732	3	626	924	1131	1136	345	6e-93	81	ref|XP_003440666.1|	PREDICTED: alpha-protein kinase 3-like [Oreochromis niloticus]
Contig2248	392	391	50	596	709	712	204	4e-51	89	ref|XP_003452687.1|	PREDICTED: long-chain-fatty-acid--CoA ligase 1-like [Oreochromis niloticus]
Contig2250	709	360	707	107	222	2813	223	1e-105	90	ref|XP_003445139.1|	PREDICTED: small subunit processome component 20 homolog [Oreochromis niloticus]
Contig2251	427	1	411	791	929	2692	118	4e-25	44	gb|EGR27362.1|	hypothetical protein IMG5_196970 [Ichthyophthirius multifiliis]
Contig2253	249	231	1	1	76	597	121	6e-26	79	ref|XP_003445385.1|	PREDICTED: steryl-sulfatase-like [Oreochromis niloticus]
Contig2255	758	3	644	270	490	1201	372	1e-101	84	emb|CAG10623.1|	unnamed protein product [Tetraodon nigroviridis]
Contig2256	326	2	325	93	203	243	189	1e-46	81	gb|ACN11298.1|	Rho-related GTP-binding protein RhoE precursor [Salmo salar]
Contig2262	617	617	27	1091	1292	1293	362	3e-98	86	ref|XP_003459062.1|	PREDICTED: patatin-like phospholipase domain-containing protein 7-like [Oreochromis niloticus]
Contig2263	488	2	487	22	180	871	187	6e-46	62	emb|CAG01504.1|	unnamed protein product [Tetraodon nigroviridis]
Contig2267	474	14	442	266	410	550	59.3	3e-07	36	ref|XP_001744271.1|	hypothetical protein [Monosiga brevicollis MX1] gb|EDQ90974.1| predicted protein [Monosiga brevicollis MX1]
Contig2268	667	2	664	70	290	293	350	1e-94	77	ref|XP_003456174.1|	PREDICTED: carbonic anhydrase 4-like [Oreochromis niloticus]
Contig2269	273	28	273	1	82	342	148	3e-34	91	ref|XP_003444732.1|	PREDICTED: histamine H2 receptor-like [Oreochromis niloticus]
Contig2272	310	310	8	1801	1899	2616	148	3e-34	69	ref|XP_003456726.1|	PREDICTED: protein PIEZO1-like [Oreochromis niloticus]
Contig2273	505	498	7	60	223	273	171	5e-41	53	emb|CBN79723.1|	conserved unknown protein [Ectocarpus siliculosus]
Contig2274	289	288	76	175	245	245	150	9e-35	95	ref|XP_003455047.1|	PREDICTED: RING finger protein 166-like [Oreochromis niloticus]
Contig2275	365	360	1	809	928	997	230	7e-59	85	ref|XP_003448267.1|	PREDICTED: UPF0577 protein KIAA1324-like [Oreochromis niloticus]
Contig2277	674	1	672	586	809	1477	395	1e-108	86	ref|XP_003438000.1|	PREDICTED: calmodulin-regulated spectrin-associated protein 2-like [Oreochromis niloticus]
Contig2279	333	3	329	64	170	569	194	4e-48	89	ref|XP_003453130.1|	PREDICTED: ena/VASP-like protein-like [Oreochromis niloticus]
Contig2280	528	528	1	417	592	1050	343	6e-93	97	ref|XP_003449362.1|	PREDICTED: cGMP-dependent 3',5'-cyclic phosphodiesterase-like [Oreochromis niloticus]
Contig2283	267	196	2	1	64	170	115	2e-24	89	ref|XP_003437801.1|	PREDICTED: stathmin-4-like [Oreochromis niloticus]
Contig2287	476	3	476	2458	2615	6025	260	6e-68	79	ref|XP_003437908.1|	PREDICTED: obscurin [Oreochromis niloticus]
Contig2289	458	88	231	19	66	228	60.1	2e-07	54	ref|ZP_06799564.1|	hypothetical protein Mtub2_04996 [Mycobacterium tuberculosis 210]
Contig2293	623	620	306	46	150	267	186	3e-70	76	ref|NP_001007289.1|	connexin 30.9 [Danio rerio] gb|AAH77156.1| Connexin 30.9 [Danio rerio] emb|CAK04963.1| novel protein (zgc:91934) [Danio rerio] gb|AAI64610.1| Cx30.9 protein [Danio rerio]
Contig2294	515	402	298	714	748	1233	73.2	2e-11	97	gb|AFN02499.1|	phospholipase C beta 4 [Paralichthys olivaceus]
Contig2295	435	26	433	214	334	1044	103	9e-21	47	ref|XP_003456968.1|	PREDICTED: hypothetical protein LOC100693115 [Oreochromis niloticus]
Contig2299	231	230	3	736	812	2104	127	8e-28	81	ref|XP_003440778.1|	PREDICTED: intersectin-2-like [Oreochromis niloticus]
Contig2302	479	1	477	263	406	932	218	4e-55	73	ref|XP_003457285.1|	PREDICTED: phosphatidylinositol 4-kinase beta-like [Oreochromis niloticus]
Contig2303	294	1	294	582	679	1526	191	6e-47	94	ref|XP_003443436.1|	PREDICTED: slit homolog 3 protein-like [Oreochromis niloticus]
Contig2308	295	1	294	416	513	947	186	1e-45	88	ref|XP_003452595.1|	PREDICTED: rap1 GTPase-activating protein 2-like [Oreochromis niloticus]
Contig2309	245	126	245	1	40	74	75.1	5e-12	87	emb|CAG06184.1|	unnamed protein product [Tetraodon nigroviridis]
Contig2312	287	133	285	3	50	554	60.8	9e-08	58	gb|ADX05668.1|	phospholipase C zeta [Takifugu rubripes]
Contig2313	213	28	213	9	71	351	92.8	2e-17	68	ref|XP_001031340.1|	uncharacterized protein family (UPF0160) [Tetrahymena thermophila] gb|EAR83677.1| uncharacterized protein family (UPF0160) [Tetrahymena thermophila SB210]
Contig2316	672	670	515	617	668	670	98.6	8e-19	84	ref|NP_957272.1|	protein kinase C beta type [Danio rerio] sp|Q7SY24.1|KPCB_DANRE RecName: Full=Protein kinase C beta type; Short=PKC-B; Short=PKC-beta gb|AAH55154.1| Protein kinase C, beta 1 [Danio rerio]
Contig2318	350	59	346	1	96	637	132	3e-29	64	ref|XP_003446256.1|	PREDICTED: kelch repeat and BTB domain-containing protein 11-like [Oreochromis niloticus]
Contig2322	374	3	374	169	292	556	184	4e-45	69	ref|XP_001461140.1|	hypothetical protein [Paramecium tetraurelia strain d4-2] emb|CAK93767.1| unnamed protein product [Paramecium tetraurelia]
Contig2324	357	2	343	1248	1372	3516	55.8	3e-06	31	ref|XP_001014633.2|	Eukaryotic aspartyl protease family protein [Tetrahymena thermophila] gb|EAR94375.2| Eukaryotic aspartyl protease family protein [Tetrahymena thermophila SB210]
Contig2325	276	275	3	928	1018	1886	189	1e-46	100	ref|XP_003438021.1|	PREDICTED: protein unc-13 homolog A [Oreochromis niloticus]
Contig2326	250	2	250	850	932	1886	173	1e-41	98	ref|XP_003438021.1|	PREDICTED: protein unc-13 homolog A [Oreochromis niloticus]
Contig2329	800	792	400	108	249	375	50.4	4e-07	31	dbj|BAH13713.1|	unnamed protein product [Homo sapiens]
Contig2331	557	554	3	349	532	893	270	7e-71	71	ref|XP_003447315.1|	PREDICTED: hypothetical protein LOC100711840 [Oreochromis niloticus]
Contig2338	468	1	459	626	779	790	138	4e-31	44	gb|EGR27078.1|	hypothetical protein IMG5_201950 [Ichthyophthirius multifiliis]
Contig2340	320	2	274	5	94	103	87.8	7e-16	51	ref|XP_976918.1|	Dynein light chain 2B, cytoplasmic, putative [Tetrahymena thermophila] gb|EAR86622.1| Dynein light chain 2B, cytoplasmic, putative [Tetrahymena thermophila SB210] gb|ABF50904.1| dynein light chain 7B [Tetrahymena thermophila]
Contig2341	557	14	409	1	127	127	126	2e-27	48	ref|NP_001134582.1|	Antimicrobial peptide NK-lysin precursor [Salmo salar] gb|ACI68092.1| Antimicrobial peptide NK-lysin precursor [Salmo salar]
Contig2342	247	169	246	1	26	519	58.5	4e-07	100	ref|XP_003440478.1|	PREDICTED: nuclear receptor ROR-alpha-like [Oreochromis niloticus]
Contig2343	237	179	3	32	90	278	55.5	4e-06	45	gb|EGR27851.1|	hypothetical protein IMG5_187560 [Ichthyophthirius multifiliis]
Contig2344	406	405	193	228	298	1356	135	5e-60	94	emb|CAC86593.1|	sister of P-glycoprotein [Platichthys flesus] emb|CAC86594.1| sister of P-glycoprotein [Platichthys flesus]
Contig2347	406	213	1	1	72	580	115	4e-24	81	ref|XP_003445680.1|	PREDICTED: solute carrier family 15 member 4-like [Oreochromis niloticus]
Contig2348	326	220	2	1	73	185	121	4e-26	82	ref|XP_003454047.1|	PREDICTED: glutathione peroxidase 7-like [Oreochromis niloticus]
Contig2356	489	3	443	259	394	572	56.6	2e-06	35	ref|XP_003773409.1|	PREDICTED: ligand-dependent nuclear receptor corepressor-like protein [Sarcophilus harrisii]
Contig2359	584	1	582	62	255	4513	385	1e-105	96	ref|XP_003447251.1|	PREDICTED: plectin-like isoform 2 [Oreochromis niloticus]
Contig2368	375	1	369	250	372	384	138	3e-31	52	ref|XP_001021174.2|	Prefoldin subunit family protein [Tetrahymena thermophila] gb|EAS00929.2| Prefoldin subunit family protein [Tetrahymena thermophila SB210]
Contig2371	274	273	1	486	576	1450	164	4e-39	84	emb|CBN81752.1|	Pol polyprotein [Dicentrarchus labrax]
Contig2373	588	587	3	253	447	1244	392	1e-107	98	gb|ACI25594.1|	phospholipase C-beta 1 [Paralichthys olivaceus]
Contig2382	348	1	348	97	212	487	247	5e-64	100	ref|XP_003824572.1|	PREDICTED: regulator of G-protein signaling 7 [Pan paniscus]
Contig2384	358	354	1	4380	4497	5525	174	6e-42	69	ref|XP_003456082.1|	PREDICTED: midasin [Oreochromis niloticus]
Contig2389	295	1	294	2250	2344	3515	162	2e-38	81	ref|XP_003447540.1|	PREDICTED: hypothetical protein LOC100703985 [Oreochromis niloticus]
Contig2391	827	825	1	778	1053	1481	395	1e-108	70	ref|XP_003197661.1|	PREDICTED: hypothetical protein LOC100333208 [Danio rerio]
Contig2393	259	257	3	968	1052	2721	166	1e-39	92	emb|CBN80986.1|	Inositol 1,4,5-trisphosphate receptor type 1 [Dicentrarchus labrax]
Contig2394	588	60	563	1	168	168	333	1e-89	96	ref|XP_003454980.1|	PREDICTED: PPPDE peptidase domain-containing protein 2-like [Oreochromis niloticus]
Contig2395	580	2	580	669	860	4967	368	1e-100	93	ref|XP_003459989.1|	PREDICTED: baculoviral IAP repeat-containing protein 6 [Oreochromis niloticus]
Contig2396	568	2	280	345	433	547	92	5e-17	56	ref|XP_003445974.1|	PREDICTED: serine/threonine-protein kinase Nek3-like [Oreochromis niloticus]
Contig2397	379	379	2	250	375	580	226	1e-57	91	ref|XP_003445181.1|	PREDICTED: tRNA modification GTPase GTPBP3, mitochondrial-like [Oreochromis niloticus]
Contig2398	533	266	3	1	88	717	174	8e-42	95	emb|CBN80983.1|	Leucine-rich repeat neuronal protein 1 [Dicentrarchus labrax]
Contig2399	230	1	228	86	161	717	147	1e-33	96	ref|XP_003442838.1|	PREDICTED: leucine-rich repeat neuronal protein 1-like [Oreochromis niloticus]
Contig2400	596	198	596	37	169	379	272	2e-87	98	ref|XP_003438339.1|	PREDICTED: phytanoyl-CoA hydroxylase-interacting protein-like [Oreochromis niloticus]
Contig2401	335	333	1	671	781	1214	201	3e-50	90	ref|XP_003445832.1|	PREDICTED: hypothetical protein LOC100693248 [Oreochromis niloticus]
Contig2402	374	372	46	292	388	718	75.5	4e-12	30	ref|XP_001012122.1|	hypothetical protein TTHERM_00096740 [Tetrahymena thermophila] gb|EAR91877.1| hypothetical protein TTHERM_00096740 [Tetrahymena thermophila SB210]
Contig2403	892	622	2	9	215	1279	386	1e-105	88	ref|XP_003453184.1|	PREDICTED: tubulin polyglutamylase TTLL5-like [Oreochromis niloticus]
Contig2406	525	522	37	138	301	303	76.6	2e-12	29	ref|XP_003857122.1|	proteasome regulatory particle subunit RPN10 [Mycosphaerella graminicola IPO323] gb|EGP92098.1| hypothetical protein MYCGRDRAFT_53825 [Mycosphaerella graminicola IPO323]
Contig2407	603	38	595	191	368	740	62.8	4e-08	30	gb|AFJ54375.1|	VERL [Tegula funebralis]
Contig2409	342	2	340	26	138	580	191	3e-47	79	ref|XP_003444500.1|	PREDICTED: P2X purinoceptor 7-like [Oreochromis niloticus]
Contig2410	260	2	259	52	137	1116	134	9e-30	80	ref|XP_003448642.1|	PREDICTED: cytospin-A-like [Oreochromis niloticus]
Contig2412	207	2	205	12	79	822	106	2e-21	66	ref|XP_003456729.1|	PREDICTED: neurotrypsin-like [Oreochromis niloticus]
Contig2414	342	340	2	661	769	1217	186	1e-45	78	ref|XP_003452265.1|	PREDICTED: zinc finger protein basonuclin-2-like [Oreochromis niloticus]
Contig2415	315	3	314	114	217	649	198	3e-49	89	ref|XP_003215343.1|	PREDICTED: serine/threonine-protein kinase Nek5-like [Anolis carolinensis]
Contig2416	269	3	269	1003	1088	1483	112	2e-23	64	ref|XP_003450155.1|	PREDICTED: serine/threonine-protein kinase LMTK1 [Oreochromis niloticus]
Contig2417	350	2	349	291	406	603	213	8e-54	86	ref|XP_003439580.1|	PREDICTED: gigaxonin [Oreochromis niloticus]
Contig2419	642	5	637	535	722	996	93.6	2e-17	34	emb|CAF88219.1|	unnamed protein product [Tetraodon nigroviridis]
Contig2420	327	3	326	229	336	843	222	2e-56	100	emb|CBN81157.1|	Plexin A1 [Dicentrarchus labrax]
Contig2423	413	1	411	621	757	780	261	3e-68	98	ref|XP_003456432.1|	PREDICTED: cullin-5-like [Oreochromis niloticus]
Contig2425	218	202	2	1	67	453	105	2e-21	70	emb|CAF91409.1|	unnamed protein product [Tetraodon nigroviridis]
Contig2426	525	523	2	2994	3167	4124	278	3e-73	79	gb|EGR28030.1|	hypothetical protein IMG5_184320 [Ichthyophthirius multifiliis]
Contig2427	227	3	227	88	162	323	145	3e-33	98	ref|XP_003442651.1|	PREDICTED: voltage-dependent calcium channel gamma-2 subunit-like [Oreochromis niloticus]
Contig2432	982	1	981	466	792	870	610	1e-172	89	ref|XP_003458628.1|	PREDICTED: dimethylglycine dehydrogenase, mitochondrial [Oreochromis niloticus]
Contig2433	468	255	1	1	84	1292	129	2e-28	70	emb|CBN80587.1|	Plasminogen related growth factor receptor 2 [Dicentrarchus labrax]
Contig2437	439	15	419	4	147	255	133	1e-29	43	ref|XP_001450628.1|	hypothetical protein [Paramecium tetraurelia strain d4-2] emb|CAK83231.1| unnamed protein product [Paramecium tetraurelia]
Contig2438	390	53	385	1	118	483	164	6e-39	70	ref|XP_003448065.1|	PREDICTED: hypothetical protein LOC100690926 [Oreochromis niloticus]
Contig2439	637	340	2	474	586	1191	197	4e-77	86	ref|XP_003440340.1|	PREDICTED: zinc finger protein 592 [Oreochromis niloticus]
Contig2444	215	214	2	71	141	363	143	1e-32	92	emb|CAF96311.1|	unnamed protein product [Tetraodon nigroviridis]
Contig2445	542	2	541	1003	1190	2390	179	3e-43	53	ref|XP_003447276.1|	PREDICTED: hypothetical protein LOC100700562 [Oreochromis niloticus]
Contig2446	332	329	6	874	991	2390	83.6	1e-14	45	ref|XP_003447276.1|	PREDICTED: hypothetical protein LOC100700562 [Oreochromis niloticus]
Contig2448	815	468	707	534	614	1258	86.3	1e-20	51	gb|AAD02930.1|	reverse transcriptase [Oryzias latipes]
Contig2455	879	798	70	143	385	385	458	1e-127	87	ref|XP_003446790.1|	PREDICTED: angiopoietin-related protein 5-like [Oreochromis niloticus]
Contig2456	384	3	140	510	555	555	75.1	5e-12	82	ref|XP_003438545.1|	PREDICTED: glucagon-like peptide 2 receptor-like [Oreochromis niloticus]
Contig2459	278	275	183	1	31	59	59.7	2e-07	93	ref|XP_003228550.1|	PREDICTED: sarcolipin-like [Anolis carolinensis]
Contig2462	438	23	364	149	263	643	116	1e-24	50	ref|XP_003458270.1|	PREDICTED: zinc finger protein 92-like [Oreochromis niloticus]
Contig2463	750	426	1	1	142	450	213	4e-53	71	ref|NP_001013521.1|	calcium channel, voltage-dependent, alpha 2/delta subunit 2 [Danio rerio] gb|AAH90437.1| Zgc:113325 [Danio rerio]
Contig2464	316	315	1	133	237	957	199	2e-49	86	ref|XP_003448893.1|	PREDICTED: protein Niban-like [Oreochromis niloticus]
Contig2465	1935	1933	299	697	1237	1237	976	0	88	ref|XP_003447113.1|	PREDICTED: homeodomain-interacting protein kinase 2 [Oreochromis niloticus]
Contig2466	752	268	750	90	250	466	311	1e-119	90	ref|XP_003443667.1|	PREDICTED: tRNA guanosine-2'-O-methyltransferase TRM11 homolog [Oreochromis niloticus]
Contig2467	502	3	461	665	819	905	254	4e-66	75	ref|XP_003443689.1|	PREDICTED: nuclear factor of activated T-cells, cytoplasmic 1-like [Oreochromis niloticus]
Contig2468	396	394	272	931	971	971	60.8	9e-08	65	dbj|BAB83841.1|	ReO_6 [Oryzias latipes]
Contig2471	285	284	3	3021	3114	3760	172	2e-41	80	ref|XP_003438920.1|	PREDICTED: dynein heavy chain 12, axonemal-like [Oreochromis niloticus]
Contig2473	987	986	3	659	986	2221	393	1e-107	55	ref|XP_419144.3|	PREDICTED: structural maintenance of chromosomes flexible hinge domain-containing protein 1 [Gallus gallus]
Contig2474	210	209	93	7	44	845	62	3e-16	82	ref|XP_003454120.1|	PREDICTED: alpha-N-acetylglucosaminidase-like [Oreochromis niloticus]
Contig2476	506	505	203	717	817	817	184	5e-45	87	ref|XP_003452325.1|	PREDICTED: dynamin-binding protein-like [Oreochromis niloticus]
Contig2482	575	561	235	752	860	991	96.7	2e-18	39	ref|XP_003416011.1|	PREDICTED: G-protein coupled receptor 64 isoform 8 [Loxodonta africana]
Contig2483	298	5	133	540	582	582	68.9	3e-10	65	ref|XP_003459799.1|	PREDICTED: endosialin-like [Oreochromis niloticus]
Contig2486	220	213	49	2348	2403	4051	64.7	6e-09	46	ref|XP_001015642.2|	hypothetical protein TTHERM_00077010 [Tetrahymena thermophila] gb|EAR95397.2| hypothetical protein TTHERM_00077010 [Tetrahymena thermophila SB210]
Contig2488	308	179	6	1	80	980	95.1	4e-18	61	emb|CAG03972.1|	unnamed protein product [Tetraodon nigroviridis]
Contig2491	795	3	794	758	1019	1804	480	1e-133	94	ref|XP_003445112.1|	PREDICTED: lysine-specific demethylase 5A [Oreochromis niloticus]
Contig2492	416	279	416	84	123	189	72.8	2e-11	80	emb|CAF92414.1|	unnamed protein product [Tetraodon nigroviridis]
Contig2493	272	2	271	1413	1502	2187	143	1e-32	71	ref|XP_003449156.1|	PREDICTED: plexin-B1 [Oreochromis niloticus]
Contig2494	647	271	5	1489	1576	4498	121	9e-50	75	gb|AAC41377.1|	MLL [Takifugu rubripes]
Contig2497	662	648	25	105	300	335	219	3e-55	54	gb|EGR29994.1|	hypothetical protein IMG5_144680 [Ichthyophthirius multifiliis]
Contig2498	982	2	982	1088	1412	2022	359	5e-97	55	ref|XP_003199267.1|	PREDICTED: hypothetical protein LOC100034411 [Danio rerio]
Contig2501	1090	2	844	41	321	321	503	1e-140	87	ref|XP_003454231.1|	PREDICTED: 2-methoxy-6-polyprenyl-1,4-benzoquinol methylase, mitochondrial-like [Oreochromis niloticus]
Contig2502	359	148	342	63	130	317	39.7	1e-06	32	gb|AAS83198.1|	reverse transcriptase [Fundulus heteroclitus]
Contig2506	301	215	63	1	51	677	101	6e-20	94	ref|XP_003456546.1|	PREDICTED: LOW QUALITY PROTEIN: myotubularin-related protein 7-like [Oreochromis niloticus]
Contig2507	239	2	238	729	807	2020	120	1e-25	79	ref|XP_003441307.1|	PREDICTED: LOW QUALITY PROTEIN: rootletin-like [Oreochromis niloticus]
Contig2509	638	74	637	1	188	573	315	5e-84	77	ref|XP_003454777.1|	PREDICTED: steryl-sulfatase [Oreochromis niloticus]
Contig2518	582	580	287	630	727	727	176	2e-42	80	ref|XP_003459744.1|	PREDICTED: hypothetical protein LOC100702690 [Oreochromis niloticus]
Contig2519	515	3	443	52	200	214	120	7e-26	41	ref|XP_001430128.1|	hypothetical protein [Paramecium tetraurelia strain d4-2] emb|CAK62730.1| unnamed protein product [Paramecium tetraurelia]
Contig2528	3999	1915	3999	585	1274	2070	1320	0	93	ref|XP_003437681.1|	PREDICTED: transient receptor potential cation channel subfamily M member 7 [Oreochromis niloticus]
Contig2529	494	3	119	414	452	452	80.5	1e-13	100	ref|XP_003442775.1|	PREDICTED: 3-oxoacyl-[acyl-carrier-protein] reductase FabG-like [Oreochromis niloticus]
Contig2537	295	2	295	79	176	1450	188	4e-46	87	ref|XP_003450106.1|	PREDICTED: adenylate cyclase type 9-like [Oreochromis niloticus]
Contig2543	212	46	201	1269	1320	1342	58.9	3e-07	53	ref|XP_002666640.1|	PREDICTED: x-linked retinitis pigmentosa GTPase regulator-interacting protein 1-like [Danio rerio]
Contig2545	1187	594	1187	427	624	1103	400	0	93	ref|XP_003458227.1|	PREDICTED: VPS10 domain-containing receptor SorCS2 [Oreochromis niloticus]
Contig2546	343	340	131	808	877	877	131	4e-29	88	ref|XP_003439668.1|	PREDICTED: multiple C2 and transmembrane domain-containing protein 1-like [Oreochromis niloticus]
Contig2547	727	1	726	151	392	503	460	1e-127	90	ref|XP_003452155.1|	PREDICTED: GPI mannosyltransferase 2-like [Oreochromis niloticus]
Contig2548	620	10	615	1	207	430	232	3e-59	62	ref|XP_003446260.1|	PREDICTED: hypothetical protein LOC100697950 [Oreochromis niloticus]
Contig2552	1437	108	929	1	269	427	470	0	87	ref|XP_003437746.1|	PREDICTED: homeobox-containing protein 1-like [Oreochromis niloticus]
Contig2558	690	433	2	175	314	2579	202	3e-50	74	ref|XP_003437710.1|	PREDICTED: chromodomain-helicase-DNA-binding protein 9 [Oreochromis niloticus]
Contig2559	1090	3	1088	369	720	2186	694	0	95	ref|XP_003442102.1|	PREDICTED: integrator complex subunit 1-like [Oreochromis niloticus]
Contig2560	695	694	2	790	1025	1321	366	2e-99	73	ref|XP_003453206.1|	PREDICTED: collagen alpha-1(XV) chain-like [Oreochromis niloticus]
Contig2562	284	280	14	2285	2373	3032	175	2e-42	95	ref|XP_003458091.1|	PREDICTED: LOW QUALITY PROTEIN: zinc finger ZZ-type and EF-hand domain-containing protein 1-like [Oreochromis niloticus]
Contig2563	787	787	2	118	380	552	384	1e-104	70	ref|XP_003445605.1|	PREDICTED: gamma-glutamyltransferase 5-like [Oreochromis niloticus]
Contig2565	447	2	439	390	549	1214	150	7e-35	53	ref|XP_003452235.1|	PREDICTED: protein FAM184B-like [Oreochromis niloticus]
Contig2568	1040	982	107	1	280	528	357	3e-96	61	emb|CAG13121.1|	unnamed protein product [Tetraodon nigroviridis]
Contig2572	390	10	390	411	537	563	246	1e-63	90	ref|XP_003442672.1|	PREDICTED: serine/threonine-protein kinase SRPK2-like [Oreochromis niloticus]
Contig2575	901	366	899	1	178	402	336	3e-90	93	ref|XP_003439882.1|	PREDICTED: guanine nucleotide-binding protein G(q) subunit alpha-like isoform 3 [Oreochromis niloticus]
Contig2577	316	152	316	1	55	192	108	4e-22	96	ref|XP_003455274.1|	PREDICTED: NF-kappa-B inhibitor-interacting Ras-like protein 1-like [Oreochromis niloticus]
Contig2578	525	523	35	48	210	219	207	5e-52	59	ref|XP_003442139.1|	PREDICTED: heme-binding protein 2-like [Oreochromis niloticus]
Contig2579	634	634	332	110	210	211	196	3e-48	88	ref|NP_001158843.1|	StAR-related lipid transfer protein 5 [Salmo salar] gb|ACN10594.1| StAR-related lipid transfer protein 5 [Salmo salar]
Contig2581	960	208	957	1	250	703	409	1e-112	77	ref|XP_003444889.1|	PREDICTED: acylamino-acid-releasing enzyme-like [Oreochromis niloticus]
Contig2582	431	3	431	724	868	962	249	1e-64	83	ref|XP_003452760.1|	PREDICTED: hypothetical protein LOC100707304 [Oreochromis niloticus]
Contig2584	890	1	888	707	1002	1412	606	1e-171	99	gb|ACJ66864.1|	type 1 insulin-like growth factor receptor I [Paralichthys adspersus]
Contig2585	344	342	19	307	413	413	138	3e-31	70	ref|XP_003450340.1|	PREDICTED: 2-C-methyl-D-erythritol 4-phosphate cytidylyltransferase-like protein-like [Oreochromis niloticus]
Contig2586	320	318	22	127	222	987	76.6	2e-12	46	emb|CAG00970.1|	unnamed protein product [Tetraodon nigroviridis]
Contig2587	1197	1183	635	920	1110	1411	270	1e-120	68	ref|XP_001340736.2|	PREDICTED: zinc finger protein 687 [Danio rerio]
Contig2588	688	67	594	1	176	323	298	2e-82	83	ref|XP_003445125.1|	PREDICTED: phenylserine dehydratase-like [Oreochromis niloticus]
Contig2589	481	292	2	2597	2693	2952	171	4e-41	86	ref|XP_003458317.1|	PREDICTED: neurobeachin [Oreochromis niloticus]
Contig2590	923	9	851	2455	2726	3966	77.8	3e-12	28	ref|XP_003886575.1|	unnamed protein product, partial [Leishmania mexicana MHOM/GT/2001/U1103] emb|CBZ40949.1| unnamed protein product, partial [Leishmania mexicana MHOM/GT/2001/U1103]
Contig2594	401	2	400	69	201	1185	281	3e-74	99	ref|XP_003438887.1|	PREDICTED: intraflagellar transport protein 122 homolog [Oreochromis niloticus]
Contig2596	703	2	703	166	399	639	285	5e-75	61	ref|XP_003446800.1|	PREDICTED: ferredoxin-fold anticodon-binding domain-containing protein 1-like [Oreochromis niloticus]
Contig2597	880	1	879	407	693	885	558	1e-157	92	ref|XP_003442804.1|	PREDICTED: LOW QUALITY PROTEIN: scm-like with four MBT domains protein 1-like [Oreochromis niloticus]
Contig2598	282	281	6	87	178	367	169	2e-40	86	emb|CBN82022.1|	chemokine receptor-like 1 [Dicentrarchus labrax]
Contig2599	230	2	229	186	261	378	147	1e-33	94	ref|XP_003445297.1|	PREDICTED: F-box/LRR-repeat protein 12-like [Oreochromis niloticus]
Contig2600	633	631	2	701	908	1378	421	1e-116	92	ref|XP_003441906.1|	PREDICTED: attractin-like protein 1-like [Oreochromis niloticus]
Contig2603	336	3	335	1646	1753	4087	194	4e-48	89	emb|CBN81785.1|	DNA-dependent protein kinase catalytic subunit [Dicentrarchus labrax]
Contig2604	724	723	1	372	611	620	315	4e-84	65	ref|XP_003438491.1|	PREDICTED: inactive phospholipase D5-like [Oreochromis niloticus]
Contig2607	461	254	460	1	69	330	140	1e-31	91	emb|CAG03227.1|	unnamed protein product [Tetraodon nigroviridis]
Contig2612	933	2	931	245	554	1068	648	0	99	ref|XP_003459003.1|	PREDICTED: phosphatidylinositol-4,5-bisphosphate 3-kinase catalytic subunit alpha isoform [Oreochromis niloticus]
Contig2613	960	62	307	1	82	82	151	2e-34	96	ref|XP_003442040.1|	PREDICTED: hypothetical protein LOC100704233 [Oreochromis niloticus]
Contig2614	419	95	418	41	149	1336	161	4e-38	69	ref|XP_003439586.1|	PREDICTED: zinc finger protein FOG-like [Oreochromis niloticus]
Contig2617	1600	1600	299	65	499	501	748	0	84	ref|XP_003451773.1|	PREDICTED: ubiquitin carboxyl-terminal hydrolase 30-like [Oreochromis niloticus]
Contig2620	888	886	119	131	403	403	316	4e-84	61	ref|XP_003458619.1|	PREDICTED: glycogenin-2-like [Oreochromis niloticus]
Contig2621	404	395	3	1095	1226	1471	254	3e-66	96	emb|CAF98480.1|	unnamed protein product [Tetraodon nigroviridis]
Contig2624	666	3	665	55	275	755	452	1e-125	100	gb|ACA05829.1|	phospholipase C delta 4 [Paralichthys olivaceus]
Contig2628	1038	2	340	382	494	494	240	3e-61	94	emb|CAF97635.1|	unnamed protein product [Tetraodon nigroviridis]
Contig2629	866	3	296	83	180	180	183	3e-44	94	ref|XP_003443951.1|	PREDICTED: troponin I, slow skeletal muscle-like [Oreochromis niloticus]
Contig2631	261	10	261	1	84	218	117	8e-25	65	gb|EGR28924.1|	hypothetical protein IMG5_166730 [Ichthyophthirius multifiliis]
Contig2633	468	5	451	37	185	185	141	4e-32	42	ref|XP_001009732.1|	RanBP1 domain containing protein [Tetrahymena thermophila] gb|EAR89487.1| RanBP1 domain containing protein [Tetrahymena thermophila SB210]
Contig2635	582	31	366	34	128	151	73.9	2e-11	38	emb|CBH14285.1|	T. brucei spp.-specific protein [Trypanosoma brucei gambiense DAL972]
Contig2638	712	2	307	141	241	242	152	7e-35	75	emb|CAG02508.1|	unnamed protein product [Tetraodon nigroviridis]
Contig2643	228	227	3	19	91	336	127	6e-28	81	ref|XP_003446613.1|	PREDICTED: tubulin alpha-1C chain-like [Oreochromis niloticus]
Contig2644	237	24	197	322	379	464	120	1e-25	93	emb|CAM16405.1|	male sterility domain containing 2 [Danio rerio]
Contig2645	859	3	857	1262	1546	1972	503	1e-140	90	emb|CAG05388.1|	unnamed protein product [Tetraodon nigroviridis]
Contig2646	551	1	117	125	163	163	82	5e-14	100	ref|XP_003761517.1|	PREDICTED: uncharacterized protein C16orf52 homolog B-like [Sarcophilus harrisii]
Contig2648	358	2	241	438	516	531	87.4	9e-16	56	ref|XP_003457433.1|	PREDICTED: hypothetical protein LOC100704565 [Oreochromis niloticus]
Contig2649	819	125	817	1	231	639	435	1e-120	95	ref|XP_003458441.1|	PREDICTED: TAF6-like RNA polymerase II p300/CBP-associated factor-associated factor 65 kDa subunit 6L-like [Oreochromis niloticus]
Contig2651	835	835	224	74	271	271	384	1e-105	93	dbj|BAG15907.1|	iodothyronine deiodinase type II [Paralichthys olivaceus]
Contig2655	718	15	701	1515	1739	2001	66.6	4e-09	22	emb|CAG07789.1|	unnamed protein product [Tetraodon nigroviridis]
Contig2657	485	3	452	214	363	2186	293	6e-78	96	ref|XP_003442102.1|	PREDICTED: integrator complex subunit 1-like [Oreochromis niloticus]
Contig2658	667	537	665	879	921	1191	72.8	5e-11	83	ref|XP_003438420.1|	PREDICTED: hypothetical protein LOC100699980 [Oreochromis niloticus]
Contig2659	337	335	54	679	775	796	59.7	2e-07	31	emb|CCE80660.1|	Piso0_002987 [Millerozyma farinosa CBS 7064] emb|CCE79895.1| Piso0_002987 [Millerozyma farinosa CBS 7064]
Contig2660	402	240	401	1	54	72	99.8	2e-19	94	ref|XP_003444354.1|	PREDICTED: guanine nucleotide-binding protein G(I)/G(S)/G(O) subunit gamma-12-like [Oreochromis niloticus]
Contig2661	1039	1	1038	395	741	1234	536	1e-150	78	ref|XP_003446161.1|	PREDICTED: cytosolic carboxypeptidase 1-like [Oreochromis niloticus]
Contig2663	342	342	37	1921	2022	3131	160	7e-38	77	ref|XP_003447445.1|	PREDICTED: xin actin-binding repeat-containing protein 2-like [Oreochromis niloticus]
Contig2664	416	355	5	1	102	470	90.9	8e-17	47	ref|XP_003198168.1|	PREDICTED: hypothetical protein LOC100535034 [Danio rerio]
Contig2668	527	526	254	424	514	561	162	1e-56	82	ref|XP_003459996.1|	PREDICTED: asparagine synthetase [glutamine-hydrolyzing]-like [Oreochromis niloticus]
Contig2670	367	3	362	17	142	151	184	4e-45	72	ref|XP_003456771.1|	PREDICTED: uncharacterized protein C7orf44-like [Oreochromis niloticus]
Contig2671	700	3	473	137	294	294	277	1e-72	82	gb|ACS91459.1|	fatty acyl elovl5 elongase [Lates calcarifer] gb|ACY25090.1| fatty acid elongase [Lates calcarifer]
Contig2672	943	942	316	899	1107	1108	398	1e-109	91	ref|XP_003438422.1|	PREDICTED: SH3 and PX domain-containing protein 2A-like [Oreochromis niloticus]
Contig2673	410	289	182	783	818	818	73.2	4e-24	100	emb|CBN81423.1|	Zinc finger protein 281 [Dicentrarchus labrax]
Contig2676	951	949	161	885	1147	1147	478	1e-132	84	ref|XP_003451087.1|	PREDICTED: probable ATP-dependent RNA helicase DHX37-like [Oreochromis niloticus]
Contig2695	1055	1	1053	196	546	1818	706	0	88	ref|XP_003460113.1|	PREDICTED: laminin subunit beta-1-like [Oreochromis niloticus]
Contig2700	888	133	834	4	234	335	294	2e-77	67	ref|XP_003445382.1|	PREDICTED: DNA excision repair protein ERCC-1-like [Oreochromis niloticus]
Contig2701	890	1	888	1399	1694	1734	553	1e-155	88	ref|XP_001919110.3|	PREDICTED: echinoderm microtubule associated protein like 6 [Danio rerio]
Contig2703	469	199	468	1	92	797	118	4e-25	65	ref|XP_003447718.1|	PREDICTED: ATR-interacting protein-like [Oreochromis niloticus]
Contig2707	248	247	5	187	267	287	131	5e-29	77	ref|XP_001446921.1|	hypothetical protein [Paramecium tetraurelia strain d4-2] emb|CAK79524.1| unnamed protein product [Paramecium tetraurelia]
Contig2708	548	548	3	614	795	1126	352	2e-95	98	ref|XP_003441293.1|	PREDICTED: vinculin-like isoform 3 [Oreochromis niloticus]
Contig2709	623	3	623	149	355	433	399	1e-109	96	ref|XP_003442039.1|	PREDICTED: RUN domain-containing protein 3A-like [Oreochromis niloticus]
Contig2711	924	40	303	1143	1230	1230	184	2e-44	94	ref|XP_003456218.1|	PREDICTED: catenin delta-2 [Oreochromis niloticus]
Contig2715	688	663	343	400	476	1388	67.4	2e-09	43	emb|CAG07543.1|	unnamed protein product [Tetraodon nigroviridis]
Contig2717	867	630	49	1	193	193	325	9e-87	82	dbj|BAM36378.1|	heme-binding protein 2 [Oplegnathus fasciatus]
Contig2721	875	872	138	483	726	737	239	4e-61	46	ref|XP_690435.2|	PREDICTED: NTPase KAP family P-loop domain-containing protein 1-like [Danio rerio]
Contig2727	367	250	2	587	667	732	124	8e-34	79	emb|CAG08167.1|	unnamed protein product [Tetraodon nigroviridis]
Contig2733	438	241	2	1	80	1230	100	1e-19	62	emb|CAG10712.1|	unnamed protein product [Tetraodon nigroviridis]
Contig2738	866	760	77	558	785	785	442	1e-132	95	emb|CAG12165.1|	unnamed protein product [Tetraodon nigroviridis]
Contig2742	394	2	268	85	172	202	138	2e-31	74	ref|XP_003451820.1|	PREDICTED: DNA damage-inducible transcript 4-like protein-like [Oreochromis niloticus]
Contig2744	630	598	32	16	206	214	169	4e-40	46	ref|XP_001435762.1|	hypothetical protein [Paramecium tetraurelia strain d4-2] emb|CAK68365.1| unnamed protein product [Paramecium tetraurelia]
Contig2745	397	2	397	541	670	842	245	3e-63	87	emb|CBN81371.1|	MAM domain-containing glycosylphosphatidylinositol anchor protein 1 [Dicentrarchus labrax]
Contig2746	778	776	342	295	431	557	246	1e-121	81	emb|CAG05246.1|	unnamed protein product [Tetraodon nigroviridis]
Contig2752	1051	1050	1	1274	1620	2441	639	0	87	ref|XP_003455021.1|	PREDICTED: zinc finger protein 462 [Oreochromis niloticus]
Contig2756	676	3	674	1105	1327	1895	332	3e-89	73	emb|CAG08243.1|	unnamed protein product [Tetraodon nigroviridis]
Contig2757	1202	1200	676	35	209	250	358	1e-108	93	ref|XP_003448603.1|	PREDICTED: uncharacterized protein C22orf13 homolog [Oreochromis niloticus]
Contig2759	555	172	555	491	619	1002	104	6e-40	40	ref|XP_001449387.1|	hypothetical protein [Paramecium tetraurelia strain d4-2] emb|CAK81990.1| unnamed protein product [Paramecium tetraurelia]
Contig2761	860	414	1	3295	3432	5512	262	1e-137	94	ref|XP_003441176.1|	PREDICTED: dystonin-like [Oreochromis niloticus]
Contig2762	339	84	332	4	86	312	148	4e-34	87	ref|XP_003454984.1|	PREDICTED: peroxisomal membrane protein PMP34-like [Oreochromis niloticus]
Contig2766	205	203	3	214	280	641	145	3e-33	100	gb|AEN71826.1|	toll-like receptor 5 soluble form [Paralichthys olivaceus]
Contig2768	220	7	204	1	69	98	55.8	3e-06	42	ref|XP_001024250.1|	hypothetical protein TTHERM_00459420 [Tetrahymena thermophila] gb|EAS04005.1| hypothetical protein TTHERM_00459420 [Tetrahymena thermophila SB210]
Contig2769	491	487	11	151	316	421	163	1e-38	52	ref|XP_003449060.1|	PREDICTED: clusterin-associated protein 1 homolog [Oreochromis niloticus]
Contig2775	459	8	457	243	394	2202	236	1e-60	78	ref|XP_003454919.1|	PREDICTED: activating signal cointegrator 1 complex subunit 3 [Oreochromis niloticus]
Contig2776	373	372	1	144	267	3314	230	7e-59	93	ref|XP_003443229.1|	PREDICTED: hypothetical protein LOC100690815 [Oreochromis niloticus]
Contig2777	257	117	257	1	47	72	77.4	1e-12	74	emb|CAG05025.1|	unnamed protein product [Tetraodon nigroviridis]
Contig2778	374	134	364	1	77	77	125	2e-27	74	emb|CAF92508.1|	unnamed protein product [Tetraodon nigroviridis]
Contig2784	670	297	650	348	461	462	126	2e-43	56	ref|XP_003200261.1|	PREDICTED: serine/threonine-protein kinase pim-2-like [Danio rerio]
Contig2790	245	1	243	311	390	4126	113	1e-23	65	ref|XP_003452172.1|	PREDICTED: vacuolar protein sorting-associated protein 13B [Oreochromis niloticus]
Contig2791	272	272	3	226	315	4126	162	2e-38	85	ref|XP_003452172.1|	PREDICTED: vacuolar protein sorting-associated protein 13B [Oreochromis niloticus]
Contig2793	623	1	585	38	232	311	356	1e-96	89	ref|XP_003442551.1|	PREDICTED: dehydrogenase/reductase SDR family member 7C-B-like [Oreochromis niloticus]
Contig2794	961	440	3	160	305	547	196	6e-48	68	emb|CAG08378.1|	unnamed protein product [Tetraodon nigroviridis]
Contig2795	1169	3	212	1912	1980	1990	101	3e-19	77	ref|XP_003457004.1|	PREDICTED: sodium channel protein type 3 subunit alpha [Oreochromis niloticus]
Contig2798	895	895	407	305	467	467	300	2e-79	88	ref|XP_003454226.1|	PREDICTED: reticulon-4 receptor-like [Oreochromis niloticus]
Contig2801	2313	2312	1584	115	354	2326	375	0	79	emb|CBN81963.1|	Basic helix-loop-helix domain-containing protein KIAA2018 [Dicentrarchus labrax]
Contig2806	948	7	780	869	1123	2963	310	4e-82	64	ref|XP_003440041.1|	PREDICTED: centrosome-associated protein 350 [Oreochromis niloticus]
Contig2809	360	356	3	344	461	1229	227	6e-58	95	ref|XP_003438272.1|	PREDICTED: sodium/calcium exchanger 1-like [Oreochromis niloticus]
Contig2810	592	298	2	19	117	428	196	3e-48	89	ref|XP_003437832.1|	PREDICTED: protein FAM69A-like [Oreochromis niloticus]
Contig2811	507	65	502	1	146	479	205	2e-51	66	emb|CAF98485.1|	unnamed protein product [Tetraodon nigroviridis]
Contig2813	607	279	599	155	261	1097	168	2e-82	77	emb|CAF95237.1|	unnamed protein product [Tetraodon nigroviridis]
Contig2819	769	2	766	239	492	738	215	8e-54	43	ref|XP_001433714.1|	hypothetical protein [Paramecium tetraurelia strain d4-2] emb|CAK66317.1| unnamed protein product [Paramecium tetraurelia]
Contig2827	499	487	65	9	168	190	99.8	2e-19	37	ref|XP_001033268.1|	hypothetical protein TTHERM_00420130 [Tetrahymena thermophila] gb|EAR85605.1| hypothetical protein TTHERM_00420130 [Tetrahymena thermophila SB210]
Contig2828	423	1	180	194	254	285	79	3e-13	57	ref|NP_001002606.1|	uncharacterized protein LOC436879 [Danio rerio] gb|AAH75986.1| Zgc:92287 [Danio rerio]
Contig2833	441	2	316	220	324	325	179	1e-43	84	ref|XP_003455264.1|	PREDICTED: probable UDP-sugar transporter protein SLC35A4-like [Oreochromis niloticus]
Contig2836	360	322	17	241	330	532	89.7	2e-16	47	ref|XP_003444043.1|	PREDICTED: hypothetical protein LOC100707007 [Oreochromis niloticus]
Contig2837	450	250	447	1	66	312	81.3	6e-14	63	emb|CAG00923.1|	unnamed protein product [Tetraodon nigroviridis]
Contig2838	236	234	1	3582	3659	4568	127	8e-28	74	ref|XP_001014626.1|	Dynein heavy chain family protein [Tetrahymena thermophila] gb|EAR94592.1| Dynein heavy chain family protein [Tetrahymena thermophila SB210]
Contig2839	482	473	153	178	284	767	59.7	2e-07	39	dbj|GAA26137.1|	K7_Aga1p [Saccharomyces cerevisiae Kyokai no. 7]
Contig2840	363	12	143	234	277	576	81.6	5e-14	93	ref|XP_002661384.2|	PREDICTED: crystal protein-like [Danio rerio]
Contig2844	324	2	322	276	387	647	128	4e-28	57	ref|XP_003437767.1|	PREDICTED: G-protein coupled receptor 126-like [Oreochromis niloticus]
Contig2848	242	240	7	3400	3477	4257	131	5e-29	84	ref|XP_001030979.1|	Dynein heavy chain family protein [Tetrahymena thermophila] gb|EAR83316.1| Dynein heavy chain family protein [Tetrahymena thermophila SB210]
Contig2849	1854	359	892	191	368	479	342	2e-91	92	ref|XP_003452569.1|	PREDICTED: calcium/calmodulin-dependent protein kinase type IV-like [Oreochromis niloticus]
Contig2855	673	370	594	106	180	280	149	5e-34	90	ref|XP_003452575.1|	PREDICTED: tetraspanin-33-like [Oreochromis niloticus]
Contig2859	565	19	564	38	183	648	111	8e-23	41	ref|XP_003447057.1|	PREDICTED: hypothetical protein LOC100709607 [Oreochromis niloticus]
Contig2860	390	2	388	391	519	1140	259	1e-67	96	ref|XP_003444240.1|	PREDICTED: teashirt homolog 1-like [Oreochromis niloticus]
Contig2861	299	143	298	1	52	965	96.3	2e-18	80	ref|XP_003455661.1|	PREDICTED: protein-tyrosine kinase 2-beta-like [Oreochromis niloticus]
Contig2864	366	344	6	1	113	416	188	3e-46	80	emb|CAG01127.1|	unnamed protein product [Tetraodon nigroviridis]
Contig2866	346	328	221	104	139	1128	67.8	8e-10	88	emb|CAG03653.1|	unnamed protein product [Tetraodon nigroviridis]
Contig2868	1355	2	670	117	339	339	446	1e-123	91	ref|XP_003447873.1|	PREDICTED: uncharacterized protein C14orf28 homolog [Oreochromis niloticus]
Contig2880	583	430	236	4	68	92	60.1	4e-09	46	ref|XP_003451332.1|	PREDICTED: apoptosis-associated speck-like protein containing a CARD-like [Oreochromis niloticus]
Contig2881	310	25	204	247	307	331	72	4e-11	57	ref|XP_002647141.1|	C. briggsae CBR-PME-3 protein [Caenorhabditis briggsae]
Contig2885	1011	744	1	103	347	994	196	6e-48	40	ref|XP_001434674.1|	hypothetical protein [Paramecium tetraurelia strain d4-2] emb|CAK67277.1| unnamed protein product [Paramecium tetraurelia]
Contig2886	601	439	2	1	146	662	227	9e-58	78	ref|XP_003452142.1|	PREDICTED: centrosomal protein of 76 kDa-like [Oreochromis niloticus]
Contig2887	845	2	544	853	1030	1039	204	2e-50	57	ref|XP_416005.2|	PREDICTED: uncharacterized protein C7orf58 [Gallus gallus]
Contig2888	714	480	1	74	253	400	67.4	1e-15	32	ref|XP_003445723.1|	PREDICTED: calcium-binding protein 1-like [Oreochromis niloticus]
Contig2889	224	6	224	39	111	508	148	4e-34	91	ref|XP_003439767.1|	PREDICTED: cytochrome P450 2J6-like [Oreochromis niloticus]
Contig2890	356	104	355	1	87	155	81.3	6e-14	44	ref|NP_001134846.1|	CB050 protein [Salmo salar] gb|ACI69130.1| C2orf50 [Salmo salar]
Contig2891	373	371	141	509	583	583	89	3e-16	56	emb|CAN88001.1|	novel protein similar to vertebrate polymerase (DNA directed) sigma (POLS) [Danio rerio]
Contig2899	235	35	160	26	67	68	58.2	6e-07	71	gb|AAX30323.2|	SJCHGC03012 protein [Schistosoma japonicum]
Contig2901	457	219	455	474	552	1904	151	5e-35	89	ref|XP_003452148.1|	PREDICTED: receptor-type tyrosine-protein phosphatase U-like [Oreochromis niloticus]
Contig2910	503	475	2	141	291	341	80.1	1e-13	36	ref|XP_003872250.1|	putative nucleolar RNA-binding protein [Leishmania mexicana MHOM/GT/2001/U1103] emb|CBZ23719.1| putative nucleolar RNA-binding protein [Leishmania mexicana MHOM/GT/2001/U1103]
Contig2912	476	475	2	703	860	1205	274	4e-72	82	ref|XP_003443227.1|	PREDICTED: ubiquitin carboxyl-terminal hydrolase 43-like [Oreochromis niloticus]
Contig2917	355	2	355	102	219	631	226	1e-57	95	ref|XP_003455638.1|	PREDICTED: sodium-dependent multivitamin transporter-like [Oreochromis niloticus]
Contig2918	545	3	542	569	745	785	132	3e-29	44	emb|CAG01940.1|	unnamed protein product [Tetraodon nigroviridis]
Contig2919	372	12	359	264	367	888	59.3	3e-07	37	ref|XP_003447285.1|	PREDICTED: thyroid hormone receptor-associated protein 3-like [Oreochromis niloticus]
Contig2921	230	6	218	88	158	159	57	1e-06	41	ref|XP_001027472.2|	hypothetical protein TTHERM_01001220 [Tetrahymena thermophila] gb|EAS07230.2| hypothetical protein TTHERM_01001220 [Tetrahymena thermophila SB210]
Contig2922	314	1	312	142	245	697	147	7e-34	65	gb|EGR32159.1|	hypothetical protein IMG5_094220 [Ichthyophthirius multifiliis]
Contig2923	783	781	2	419	656	864	421	1e-116	82	ref|XP_003443680.1|	PREDICTED: zinc fingers and homeoboxes protein 1-like [Oreochromis niloticus]
Contig2925	832	820	2	253	516	692	432	1e-119	79	emb|CAF91276.1|	unnamed protein product [Tetraodon nigroviridis]
Contig2927	464	226	462	1	79	679	130	9e-29	78	ref|XP_003446164.1|	PREDICTED: recQ-mediated genome instability protein 1-like [Oreochromis niloticus]
Contig2928	544	529	125	360	494	500	258	4e-67	80	ref|NP_001231707.1|	zinc finger protein-like [Danio rerio]
Contig2936	1576	897	1	303	601	2508	335	1e-175	55	gb|ACS52175.2|	stabilin 2 [Danio rerio]
Contig2940	542	3	542	262	441	1186	357	7e-97	97	ref|NP_001001403.2|	probable cation-transporting ATPase 13A1 [Danio rerio]
Contig2941	473	7	471	189	352	1027	247	5e-64	73	gb|AAI63711.1|	Aryl hydrocarbon receptor 2 [Danio rerio]
Contig2943	664	663	484	191	250	250	121	9e-26	95	ref|XP_003438725.1|	PREDICTED: ras-related protein Rab-26-like [Oreochromis niloticus]
Contig2948	786	4	786	102	362	533	516	1e-144	95	ref|XP_003443014.1|	PREDICTED: DDB1- and CUL4-associated factor 10-like [Oreochromis niloticus]
Contig2949	252	3	251	358	440	533	178	3e-43	98	ref|XP_003443014.1|	PREDICTED: DDB1- and CUL4-associated factor 10-like [Oreochromis niloticus]
Contig2950	654	24	635	507	708	856	218	9e-55	51	emb|CAG02175.1|	unnamed protein product [Tetraodon nigroviridis]
Contig2953	626	625	8	2241	2450	4517	375	1e-102	83	ref|XP_003450919.1|	PREDICTED: histone-lysine N-methyltransferase MLL-like [Oreochromis niloticus]
Contig2954	525	1	507	1	159	263	188	3e-46	60	emb|CAF95637.1|	unnamed protein product [Tetraodon nigroviridis]
Contig2957	939	887	78	1	271	547	307	2e-81	54	ref|XP_003444441.1|	PREDICTED: hypothetical protein LOC100701722 [Oreochromis niloticus]
Contig2961	840	774	10	1	252	283	313	3e-83	62	ref|XP_003458465.1|	PREDICTED: protein BTG3-like [Oreochromis niloticus]
Contig2963	1368	1368	397	481	803	837	572	1e-161	87	ref|XP_003437751.1|	PREDICTED: multiple C2 and transmembrane domain-containing protein 2-like [Oreochromis niloticus]
Contig2969	1891	2	469	179	334	341	251	4e-64	73	ref|XP_003449964.1|	PREDICTED: abhydrolase domain-containing protein 3-like [Oreochromis niloticus]
Contig2970	840	808	77	1	241	241	422	1e-116	82	ref|NP_001134853.1|	isoamyl acetate-hydrolyzing esterase 1 homolog [Salmo salar] gb|ACI66829.1| Isoamyl acetate-hydrolyzing esterase 1 homolog [Salmo salar] gb|ACI69164.1| Isoamyl acetate-hydrolyzing esterase 1 homolog [Salmo salar] gb|ADM16157.1| Isoamyl acetate-hydrolyzing esterase 1 homolog [Salmo salar]
Contig2976	500	489	49	57	206	208	226	9e-58	76	emb|CAF94285.1|	unnamed protein product [Tetraodon nigroviridis]
Contig2977	1606	83	1060	1	326	326	539	1e-151	78	ref|XP_003456853.1|	PREDICTED: diacylglycerol O-acyltransferase 2-like [Oreochromis niloticus]
Contig2978	1893	90	776	9	231	232	391	1e-106	83	ref|XP_003443955.1|	PREDICTED: dnaJ homolog subfamily B member 9-like [Oreochromis niloticus]
Contig2980	1628	29	1252	1	408	408	764	0	87	ref|XP_003446898.1|	PREDICTED: sialidase-4-like [Oreochromis niloticus]
Contig2981	1981	1854	1363	1	164	164	336	1e-89	99	dbj|BAC87847.1|	CD3 epsilon [Paralichthys olivaceus]
Contig2986	1901	1873	1139	2849	3094	3094	170	1e-39	41	ref|XP_697956.3|	PREDICTED: chromodomain-helicase-DNA-binding protein 7 [Danio rerio]
Contig2988	820	701	78	1	211	213	307	1e-81	70	gb|ACQ58001.1|	39S ribosomal protein L48, mitochondrial precursor [Anoplopoma fimbria]
Contig2992	1067	1042	254	8	266	266	384	1e-104	74	gb|ACQ58192.1|	Oligoribonuclease, mitochondrial precursor [Anoplopoma fimbria]
Contig2993	1123	1122	55	137	494	495	537	1e-150	74	ref|XP_003444898.1|	PREDICTED: putative methyltransferase NSUN5-like [Oreochromis niloticus]
Contig2994	658	154	657	1	168	411	327	1e-87	97	ref|NP_001133895.1|	PRKCA-binding protein [Salmo salar] gb|ACI34099.1| PRKCA-binding protein [Salmo salar]
Contig2995	510	467	228	1	80	262	166	1e-39	92	ref|XP_003446069.1|	PREDICTED: tafazzin-like [Oreochromis niloticus]
Contig2996	1658	111	1229	1	372	374	446	1e-123	58	ref|XP_003442654.1|	PREDICTED: interferon-induced 35 kDa protein homolog [Oreochromis niloticus]
Contig3002	1542	2	463	2165	2318	2318	301	3e-79	96	emb|CAG08956.1|	unnamed protein product [Tetraodon nigroviridis]
Contig3008	796	142	618	1	160	180	104	2e-20	37	ref|XP_003452501.1|	PREDICTED: hypothetical protein LOC100698962 [Oreochromis niloticus]
Contig3010	957	106	882	1	261	261	431	1e-118	80	gb|ABK20159.1|	aquaporin 8 [Sparus aurata]
Contig3011	1567	1462	185	1	426	427	701	0	80	ref|XP_003456241.1|	PREDICTED: serine/threonine-protein kinase VRK1-like [Oreochromis niloticus]
Contig3014	372	48	371	1	108	214	218	5e-55	93	ref|XP_003443166.1|	PREDICTED: DNA-directed RNA polymerase III subunit RPC8-like [Oreochromis niloticus]
Contig3015	1145	1035	1	1	344	364	489	1e-136	74	ref|XP_003439872.1|	PREDICTED: HAUS augmin-like complex subunit 8-like [Oreochromis niloticus]
Contig3017	2767	61	1443	1	461	461	888	0	93	ref|XP_003450476.1|	PREDICTED: vascular endothelial zinc finger 1-like [Oreochromis niloticus]
Contig3018	1323	1309	161	7	431	431	572	1e-161	69	ref|XP_003454164.1|	PREDICTED: coiled-coil domain-containing protein 130 homolog [Oreochromis niloticus]
Contig3019	2222	2221	542	96	655	655	1141	0	98	ref|XP_003446908.1|	PREDICTED: kelch-like protein 13-like [Oreochromis niloticus]
Contig3021	410	106	399	1	98	98	179	1e-43	86	ref|XP_003453112.1|	PREDICTED: acylphosphatase-1-like [Oreochromis niloticus]
Contig3022	975	332	739	29	164	164	255	1e-65	91	ref|XP_003455334.1|	PREDICTED: histidine triad nucleotide-binding protein 2, mitochondrial-like [Oreochromis niloticus]
Contig3023	1105	53	1105	1	351	619	593	1e-167	83	ref|XP_003451866.1|	PREDICTED: plastin-3-like isoform 1 [Oreochromis niloticus]
Contig3025	2865	2359	1508	234	502	502	487	1e-135	82	gb|AAM45766.1|AF411390_1	basic, immunoglobulin-like variable motif-containing protein [Danio rerio]
Contig3026	1062	138	758	1	207	207	358	1e-96	88	ref|XP_003450096.1|	PREDICTED: charged multivesicular body protein 6-like [Oreochromis niloticus]
Contig3030	742	386	727	55	172	1954	147	2e-33	62	ref|XP_003438556.1|	PREDICTED: integrin beta-4-like [Oreochromis niloticus]
Contig3032	1454	1161	1	1	387	875	788	0	98	ref|XP_003447586.1|	PREDICTED: phosphatidylinositol 3-kinase catalytic subunit type 3-like [Oreochromis niloticus]
Contig3033	627	45	434	1	138	138	197	1e-48	71	ref|NP_001182713.2|	fep15 selenoprotein precursor [Danio rerio]
Contig3035	2548	92	1549	14	499	499	980	0	91	ref|XP_003444190.1|	PREDICTED: tubulointerstitial nephritis antigen-like [Oreochromis niloticus]
Contig3036	1185	229	495	1	79	80	96.3	1e-17	51	ref|XP_003449461.1|	PREDICTED: hypothetical protein LOC100708635 isoform 1 [Oreochromis niloticus]
Contig3039	1297	1262	183	1	363	363	638	0	85	ref|XP_003438854.1|	PREDICTED: agmatinase, mitochondrial-like [Oreochromis niloticus]
Contig3043	3667	3663	1	899	2102	2274	1881	0	76	ref|XP_003451562.1|	PREDICTED: hypothetical protein LOC100695050 [Oreochromis niloticus]
Contig3044	1244	217	408	1	64	64	120	5e-25	95	ref|XP_003454835.1|	PREDICTED: Purkinje cell protein 4-like protein 1-like [Oreochromis niloticus]
Contig3048	1058	1057	206	178	461	461	459	1e-127	79	ref|XP_003454287.1|	PREDICTED: glutamate receptor U1-like [Oreochromis niloticus]
Contig3050	1012	2	1012	283	625	643	641	0	90	ref|XP_003444938.1|	PREDICTED: GPI transamidase component PIG-T-like [Oreochromis niloticus]
Contig3051	827	2	379	169	294	303	228	1e-57	87	emb|CAF96447.1|	unnamed protein product [Tetraodon nigroviridis]
Contig3055	784	3	173	401	460	460	67	4e-09	58	ref|XP_003440966.1|	PREDICTED: ectonucleotide pyrophosphatase/phosphodiesterase family member 4-like [Oreochromis niloticus]
Contig3057	1625	4	603	1	202	202	370	1e-100	88	emb|CBN81801.1|	Protein FAM168B [Dicentrarchus labrax]
Contig3058	1671	1669	959	102	316	316	241	5e-61	57	ref|XP_003446812.1|	PREDICTED: hypothetical protein LOC100712013 [Oreochromis niloticus]
Contig3059	1420	106	756	1	212	212	341	3e-91	74	ref|NP_001135319.1|	Pyroglutamyl-peptidase 1 [Salmo salar] gb|ACI67190.1| Pyroglutamyl-peptidase 1 [Salmo salar] gb|ACN10133.1| Pyroglutamyl-peptidase 1 [Salmo salar] gb|ACN12484.1| Pyroglutamyl-peptidase 1 [Salmo salar]
Contig3061	1273	133	327	417	481	481	129	2e-27	84	ref|XP_003444223.1|	PREDICTED: E3 ubiquitin-protein ligase MYLIP-A-like [Oreochromis niloticus]
Contig3062	1286	1200	469	1	247	254	351	2e-94	72	ref|XP_003450315.1|	PREDICTED: sodium channel modifier 1-like [Oreochromis niloticus]
Contig3063	1835	518	1834	1	452	1541	242	2e-61	37	ref|XP_003452314.1|	PREDICTED: sperm-associated antigen 5-like [Oreochromis niloticus]
Contig3066	1739	119	685	1	184	184	329	1e-87	88	ref|XP_003440582.1|	PREDICTED: UPF0459 protein C19orf50 homolog [Oreochromis niloticus]
Contig3068	1613	52	1503	23	465	633	147	9e-33	28	emb|CAF33196.1|	sialic-acid binding protein-4 [Danio rerio]
Contig3070	1049	71	886	3	273	274	503	1e-140	90	ref|XP_003438505.1|	PREDICTED: cytosolic Fe-S cluster assembly factor nubp2-like [Oreochromis niloticus]
Contig3071	899	897	751	744	792	792	105	9e-21	100	ref|XP_003444106.1|	PREDICTED: histone acetyltransferase KAT2B [Oreochromis niloticus]
Contig3072	1016	90	797	1	227	227	278	1e-72	65	gb|ACQ58687.1|	C7orf30 [Anoplopoma fimbria]
Contig3074	1211	132	818	1	229	229	452	1e-125	99	ref|XP_003438969.1|	PREDICTED: protein C20orf11 homolog [Oreochromis niloticus]
Contig3076	967	724	296	1	143	143	273	5e-71	93	ref|XP_003451330.1|	PREDICTED: 28S ribosomal protein S12, mitochondrial-like [Oreochromis niloticus]
Contig3079	1857	139	1320	1	419	419	665	0	77	ref|XP_003458088.1|	PREDICTED: P2X purinoceptor 1-like [Oreochromis niloticus]
Contig3080	1256	55	1050	1	332	332	608	1e-172	87	ref|XP_003441908.1|	PREDICTED: protein FRA10AC1 homolog [Oreochromis niloticus]
Contig3082	418	143	418	1	96	341	135	2e-30	72	ref|XP_003451380.1|	PREDICTED: leucine-rich repeat-containing protein 39-like [Oreochromis niloticus]
Contig3083	2646	272	2140	50	648	648	1016	0	81	ref|XP_003442762.1|	PREDICTED: myb-related protein B-like [Oreochromis niloticus]
Contig3085	2304	2001	322	316	920	920	1039	0	85	emb|CAF92416.1|	unnamed protein product [Tetraodon nigroviridis]
Contig3086	1623	1371	418	1	320	321	551	1e-154	86	ref|XP_003440500.1|	PREDICTED: alpha- and gamma-adaptin-binding protein p34-like [Oreochromis niloticus]
Contig3087	718	596	324	1	91	91	180	3e-43	96	ref|XP_003444872.1|	PREDICTED: hepatitis B virus X-interacting protein homolog [Oreochromis niloticus]
Contig3088	1060	990	460	1	188	188	201	2e-49	62	ref|XP_003452849.1|	PREDICTED: hypothetical protein LOC100709459 [Oreochromis niloticus]
Contig3089	651	76	651	1	193	200	169	4e-40	48	ref|XP_003443164.1|	PREDICTED: hypothetical protein LOC100695643 [Oreochromis niloticus]
Contig3093	1726	198	1289	1	366	366	671	0	91	ref|XP_003444156.1|	PREDICTED: vacuolar protein sorting-associated protein 72 homolog [Oreochromis niloticus]
Contig3094	1036	24	713	6	235	243	379	1e-103	77	ref|NP_001134724.1|	Lysophospholipase-like protein 1 [Salmo salar] gb|ACI68602.1| Lysophospholipase-like protein 1 [Salmo salar]
Contig3095	715	536	120	4	142	144	239	3e-61	88	emb|CAG08852.1|	unnamed protein product [Tetraodon nigroviridis]
Contig3097	847	108	845	107	335	416	163	3e-38	41	emb|CAG12696.1|	unnamed protein product [Tetraodon nigroviridis]
Contig3098	628	625	425	330	395	416	63.9	2e-08	50	emb|CAG12696.1|	unnamed protein product [Tetraodon nigroviridis]
Contig3099	849	103	846	1	243	643	229	7e-58	52	ref|XP_003439805.1|	PREDICTED: hypothetical protein LOC100691244 [Oreochromis niloticus]
Contig3105	1651	2	1261	43	459	459	803	0	94	emb|CBN81070.1|	NEDD8-activating enzyme E1 catalytic subunit [Dicentrarchus labrax]
Contig3107	1320	139	1035	1	297	297	479	1e-133	80	ref|XP_003460205.1|	PREDICTED: regucalcin-like [Oreochromis niloticus]
Contig3108	982	930	472	1	150	150	237	2e-60	79	ref|XP_003438372.1|	PREDICTED: nuclear nucleic acid-binding protein C1D-like [Oreochromis niloticus]
Contig3109	1997	1977	484	18	479	541	456	1e-141	53	emb|CAG02152.1|	unnamed protein product [Tetraodon nigroviridis]
Contig3110	2158	1892	291	1	510	510	483	1e-134	50	emb|CAG00065.1|	unnamed protein product [Tetraodon nigroviridis]
Contig3113	2655	120	635	1	172	172	334	7e-89	91	ref|XP_003444363.1|	PREDICTED: sorting nexin-24-like [Oreochromis niloticus]
Contig3117	2455	2454	2083	466	589	589	254	5e-65	97	ref|XP_003445652.1|	PREDICTED: G protein-coupled receptor kinase 5-like [Oreochromis niloticus]
Contig3119	1636	331	777	1	149	149	314	4e-83	97	ref|XP_003441562.1|	PREDICTED: protein FAM72A-like [Oreochromis niloticus]
Contig3120	573	408	88	1	107	107	196	3e-48	88	gb|ACQ58355.1|	Transmembrane protein 14C [Anoplopoma fimbria]
Contig3122	1406	132	728	1	203	203	345	1e-92	86	emb|CBN81170.1|	Uncharacterized protein [Dicentrarchus labrax]
Contig3124	490	471	181	1	97	97	162	2e-38	84	emb|CAG00193.1|	unnamed protein product [Tetraodon nigroviridis]
Contig3125	2481	2339	75	2	743	743	1200	0	78	ref|XP_003445172.1|	PREDICTED: long-chain-fatty-acid--CoA ligase ACSBG2-like [Oreochromis niloticus]
Contig3126	1279	136	1278	1	381	934	671	0	87	ref|XP_003447800.1|	PREDICTED: c-1-tetrahydrofolate synthase, cytoplasmic-like [Oreochromis niloticus]
Contig3127	1356	1088	3	5	366	370	682	0	87	ref|XP_003454341.1|	PREDICTED: histone-lysine N-methyltransferase SETD7-like [Oreochromis niloticus]
Contig3128	1172	109	411	1	101	101	199	7e-49	91	gb|ACQ59039.1|	T-cell leukemia translocation-altered gene protein homolog [Anoplopoma fimbria]
Contig3129	295	2	130	28	70	1010	54.7	7e-06	48	ref|XP_001742348.1|	hypothetical protein [Monosiga brevicollis MX1] gb|EDQ92586.1| predicted protein [Monosiga brevicollis MX1]
Contig3134	632	100	630	1	183	222	242	4e-62	67	ref|XP_003446308.1|	PREDICTED: hypothetical protein LOC100711112 [Oreochromis niloticus]
Contig3135	611	3	611	11	213	236	356	1e-96	87	ref|XP_003453324.1|	PREDICTED: regulator of G-protein signaling 18-like [Oreochromis niloticus]
Contig3138	918	172	876	1	235	236	439	1e-121	89	gb|ACQ58065.1|	Probable thiopurine S-methyltransferase [Anoplopoma fimbria] gb|ACQ58452.1| Probable thiopurine S-methyltransferase [Anoplopoma fimbria]
Contig3139	1235	1113	574	1	180	180	353	4e-95	97	gb|ACQ58200.1|	Trafficking protein particle complex subunit 3 [Anoplopoma fimbria]
Contig3140	700	683	285	20	152	152	242	5e-62	94	ref|XP_003446321.1|	PREDICTED: protein C10-like [Oreochromis niloticus]
Contig3141	2611	583	2238	220	771	771	1108	0	94	emb|CAF93869.1|	unnamed protein product [Tetraodon nigroviridis]
Contig3147	1746	1502	174	1	444	444	781	0	89	ref|XP_003443756.1|	PREDICTED: transcription factor E2F3-like [Oreochromis niloticus]
Contig3149	1626	1624	1061	12	199	199	336	8e-90	93	gb|ACQ58712.1|	COMM domain-containing protein 4 [Anoplopoma fimbria]
Contig3153	411	404	216	234	296	296	84.7	6e-15	61	ref|XP_003458806.1|	PREDICTED: translational activator of cytochrome c oxidase 1-like [Oreochromis niloticus]
Contig3155	2020	1675	377	18	449	449	608	1e-171	70	ref|XP_003449866.1|	PREDICTED: endothelial cell-selective adhesion molecule-like [Oreochromis niloticus]
Contig3156	704	2	451	185	334	334	267	1e-69	85	ref|XP_003443965.1|	PREDICTED: 28S ribosomal protein S35, mitochondrial-like [Oreochromis niloticus]
Contig3157	600	21	569	1	182	334	287	1e-75	74	ref|XP_003443965.1|	PREDICTED: 28S ribosomal protein S35, mitochondrial-like [Oreochromis niloticus]
Contig3159	2050	1186	44	107	489	489	407	1e-111	56	ref|XP_003450979.1|	PREDICTED: RNA-binding protein 12B-like [Oreochromis niloticus]
Contig3162	2275	2201	876	1	441	441	801	0	88	ref|XP_003456304.1|	PREDICTED: pyruvate dehydrogenase E1 component subunit alpha, somatic form, mitochondrial-like [Oreochromis niloticus]
Contig3163	575	476	252	53	130	135	64.7	9e-09	42	ref|NP_001254611.1|	interleukin-2 precursor [Gasterosteus aculeatus] gb|ABS44953.1| interleukin-2 [Gasterosteus aculeatus]
Contig3164	1372	3	560	167	352	355	345	1e-92	89	ref|XP_003441304.1|	PREDICTED: solute carrier family 25 member 34-like [Oreochromis niloticus]
Contig3166	1091	103	675	1	192	192	263	4e-68	64	ref|XP_003450948.1|	PREDICTED: hypothetical protein LOC100707910 [Oreochromis niloticus]
Contig3167	1456	1250	3	1	416	421	692	0	84	ref|XP_003449060.1|	PREDICTED: clusterin-associated protein 1 homolog [Oreochromis niloticus]
Contig3168	333	167	3	363	416	421	90.5	1e-16	80	ref|XP_003449060.1|	PREDICTED: clusterin-associated protein 1 homolog [Oreochromis niloticus]
Contig3169	1488	157	996	42	321	321	451	1e-124	79	ref|XP_003455007.1|	PREDICTED: trimeric intracellular cation channel type B-like [Oreochromis niloticus]
Contig3175	555	88	555	1	156	648	291	4e-77	89	ref|XP_003442147.1|	PREDICTED: long-chain fatty acid transport protein 1-like [Oreochromis niloticus]
Contig3177	2313	2301	166	1	708	708	1277	0	91	ref|XP_003443217.1|	PREDICTED: protein Hook homolog 2-like [Oreochromis niloticus]
Contig3179	1331	87	998	1	307	307	484	1e-134	79	ref|XP_003448445.1|	PREDICTED: hypothetical protein LOC100702277 [Oreochromis niloticus]
Contig3180	282	271	32	6	87	88	77	1e-12	48	gb|AEK25827.1|	diazepam-binding inhibitor [Micropterus salmoides]
Contig3183	1721	1445	798	1	213	213	364	4e-98	85	ref|NP_001133780.1|	Suppressor of IKK-epsilon [Salmo salar] gb|ACI33887.1| Suppressor of IKK-epsilon [Salmo salar]
Contig3184	1921	1758	655	164	527	527	689	0	91	ref|XP_003447574.1|	PREDICTED: large neutral amino acids transporter small subunit 2-like [Oreochromis niloticus]
Contig3186	939	4	594	1474	1664	1666	156	6e-36	48	ref|XP_003449044.1|	PREDICTED: hypothetical protein LOC100709348 [Oreochromis niloticus]
Contig3189	588	586	14	165	357	887	243	1e-62	64	ref|XP_003442238.1|	PREDICTED: myocardin-related transcription factor B-like [Oreochromis niloticus]
Contig3190	332	230	3	375	449	887	110	1e-22	75	ref|XP_003442238.1|	PREDICTED: myocardin-related transcription factor B-like [Oreochromis niloticus]
Contig3191	1203	162	1202	1	283	559	439	1e-121	68	ref|XP_003438071.1|	PREDICTED: cell division cycle 7-related protein kinase-like [Oreochromis niloticus]
Contig3192	330	193	330	1	46	81	83.2	2e-14	78	ref|XP_002666500.1|	PREDICTED: UPF0640 protein C3orf78 homolog [Danio rerio]
Contig3193	821	819	481	87	199	199	179	7e-43	77	ref|XP_003456359.1|	PREDICTED: heat shock protein beta-1-like [Oreochromis niloticus]
Contig3195	1673	1671	1	464	1019	1267	1048	0	92	ref|XP_003456864.1|	PREDICTED: cohesin subunit SA-2-like [Oreochromis niloticus]
Contig3197	3057	2767	575	1	716	716	1079	0	76	ref|XP_003449119.1|	PREDICTED: amyloid beta A4 precursor protein-binding family A member 1-like [Oreochromis niloticus]
Contig3200	2066	2057	1491	399	587	587	330	8e-88	86	ref|NP_001135639.1|	phosphatase and actin regulator 1 [Xenopus (Silurana) tropicalis] gb|AAI68492.1| Unknown (protein for MGC:173006) [Xenopus (Silurana) tropicalis]
Contig3201	1530	371	766	76	207	207	237	4e-95	90	ref|XP_003438109.1|	PREDICTED: BAG family molecular chaperone regulator 1-like [Oreochromis niloticus]
Contig3205	628	519	13	505	675	675	272	3e-71	81	ref|XP_003439550.1|	PREDICTED: protein NEDD1-like [Oreochromis niloticus]
Contig3209	1435	68	517	1	153	153	253	6e-65	74	ref|XP_003454988.1|	PREDICTED: lipopolysaccharide-induced tumor necrosis factor-alpha factor homolog [Oreochromis niloticus]
Contig3211	702	701	486	482	553	553	144	2e-32	95	ref|XP_003440889.1|	PREDICTED: elongator complex protein 3-like [Oreochromis niloticus]
Contig3213	2263	207	1427	1	448	452	390	1e-106	49	ref|NP_956843.1|	MACRO domain-containing protein 2 [Danio rerio] gb|AAH56529.1| Zgc:65960 [Danio rerio]
Contig3215	1441	1441	947	564	728	728	332	2e-88	96	ref|XP_003447368.1|	PREDICTED: serine/threonine-protein kinase tousled-like 1 [Oreochromis niloticus]
Contig3216	3312	339	2558	1	744	744	1185	0	80	emb|CAM12938.1|	poly(A) polymerase gamma [Danio rerio]
Contig3217	754	2	754	544	797	1498	475	1e-132	97	ref|XP_003449187.1|	PREDICTED: ral GTPase-activating protein subunit beta [Oreochromis niloticus]
Contig3218	1024	229	477	271	345	345	90.1	1e-35	60	ref|NP_001164647.1|	ubiquitin-associated domain-containing protein 2 [Macaca mulatta] sp|Q4R910.1|UBAC2_MACFA RecName: Full=Ubiquitin-associated domain-containing protein 2; Short=UBA domain-containing protein 2; AltName: Full=Phosphoglycerate dehydrogenase-like protein 1; Flags: Precursor dbj|BAE00411.1| unnamed protein product [Macaca fascicularis] gb|AFE78062.1| ubiquitin-associated domain-containing protein 2 is…
Contig3221	1300	2	1300	148	578	579	568	1e-160	64	ref|XP_003443105.1|	PREDICTED: EF-hand domain-containing family member B-like [Oreochromis niloticus]
Contig3223	1684	91	627	1	179	179	350	5e-94	94	ref|XP_003446906.1|	PREDICTED: transmembrane protein 47-like [Oreochromis niloticus]
Contig3225	581	579	4	22	213	564	366	1e-99	88	ref|XP_003446660.1|	PREDICTED: glycerol kinase-like [Oreochromis niloticus]
Contig3226	611	275	610	1	112	268	187	8e-46	79	ref|XP_003455108.1|	PREDICTED: hypothetical protein LOC100697821 [Oreochromis niloticus]
Contig3228	625	623	3	72	276	406	355	4e-96	82	ref|XP_003442857.1|	PREDICTED: SH2 domain-containing adapter protein D-like [Oreochromis niloticus]
Contig3230	495	465	307	54	104	220	54.3	8e-06	39	ref|XP_003735074.1|	PREDICTED: uncharacterized protein LOC100895946 [Callithrix jacchus]
Contig3232	427	100	423	1	108	542	146	2e-33	68	ref|XP_003454179.1|	PREDICTED: putative tRNA pseudouridine synthase Pus10-like [Oreochromis niloticus]
Contig3235	917	870	280	21	218	863	334	1e-112	81	gb|AAH44181.1|	Brd8 protein, partial [Danio rerio]
Contig3236	435	2	316	145	249	496	202	2e-50	92	gb|ADJ67990.1|	transient receptor potential cation channel subfamily V member 4 [Dicentrarchus labrax]
Contig3237	1490	1309	287	1	335	336	512	1e-143	75	ref|XP_003447458.1|	PREDICTED: TRAF family member-associated NF-kappa-B activator-like [Oreochromis niloticus]
Contig3239	1457	52	891	12	287	287	321	3e-85	57	ref|XP_003454005.1|	PREDICTED: GTPase IMAP family member 7-like [Oreochromis niloticus]
Contig3240	1390	3	1286	1458	1883	2372	604	1e-170	70	ref|XP_003455601.1|	PREDICTED: hypothetical protein LOC100695605, partial [Oreochromis niloticus]
Contig3244	1571	256	1287	18	361	361	649	0	81	ref|XP_003445095.1|	PREDICTED: cysteine-rich with EGF-like domain protein 2-like [Oreochromis niloticus]
Contig3248	1268	1219	923	326	424	424	172	2e-40	83	ref|XP_003448838.1|	PREDICTED: rho GTPase-activating protein 8-like [Oreochromis niloticus]
Contig3250	1033	103	750	1	185	185	123	7e-26	42	emb|CAG00778.1|	unnamed protein product [Tetraodon nigroviridis]
Contig3251	1060	1	558	1830	2015	2015	350	2e-94	93	ref|XP_003450362.1|	PREDICTED: multiple PDZ domain protein [Oreochromis niloticus]
Contig3252	860	858	271	253	446	447	360	3e-97	87	ref|XP_003455443.1|	PREDICTED: G/T mismatch-specific thymine DNA glycosylase-like [Oreochromis niloticus]
Contig3254	402	3	401	109	246	382	165	3e-39	64	ref|XP_003455789.1|	PREDICTED: tRNA (cytosine(38)-C(5))-methyltransferase-like [Oreochromis niloticus]
Contig3256	1846	85	1068	1	328	329	541	1e-151	82	ref|XP_003437667.1|	PREDICTED: retinol dehydrogenase 13-like [Oreochromis niloticus]
Contig3258	1023	2	988	902	1254	1254	601	1e-170	85	ref|XP_003452640.1|	PREDICTED: LOW QUALITY PROTEIN: liprin-alpha-1-like [Oreochromis niloticus]
Contig3260	368	3	158	1323	1374	1375	94	1e-17	86	ref|XP_003451573.1|	PREDICTED: ATP-dependent RNA helicase Dhx29-like [Oreochromis niloticus]
Contig3263	531	2	340	102	214	214	224	5e-57	92	ref|XP_003443166.1|	PREDICTED: DNA-directed RNA polymerase III subunit RPC8-like [Oreochromis niloticus]
Contig3264	1093	14	1090	100	411	746	208	2e-51	38	emb|CAF91892.1|	unnamed protein product [Tetraodon nigroviridis]
Contig3265	301	5	301	413	509	746	144	6e-33	70	emb|CAF91892.1|	unnamed protein product [Tetraodon nigroviridis]
Contig3267	2624	2623	2120	1679	1846	1846	350	9e-94	100	ref|XP_003453937.1|	PREDICTED: histone-lysine N-methyltransferase SETD1B-A-like [Oreochromis niloticus]
Contig3271	1400	2	1216	215	544	544	349	1e-93	51	emb|CAF90716.1|	unnamed protein product [Tetraodon nigroviridis]
Contig3272	697	74	625	1161	1353	1914	59.7	5e-07	23	ref|XP_003669999.1|	hypothetical protein NDAI_0D04420 [Naumovozyma dairenensis CBS 421] emb|CCD24756.1| hypothetical protein NDAI_0D04420 [Naumovozyma dairenensis CBS 421]
Contig3273	687	174	683	1072	1225	1464	132	7e-29	47	ref|XP_003445135.1|	PREDICTED: hypothetical protein LOC100708076 [Oreochromis niloticus]
Contig3274	693	3	254	227	310	311	145	6e-33	84	ref|XP_003454026.1|	PREDICTED: dehydrogenase/reductase SDR family member 7B-like [Oreochromis niloticus]
Contig3277	2001	1984	161	1	608	608	1256	0	100	ref|NP_033784.2|	serum albumin precursor [Mus musculus] sp|P07724.3|ALBU_MOUSE RecName: Full=Serum albumin; Flags: Precursor emb|CAA09617.1| serum albumin [Mus musculus] dbj|BAB26650.1| unnamed protein product [Mus musculus] gb|AAH24643.1| Albumin [Mus musculus] emb|CAD29888.1| serum albumin [Mus musculus] gb|AAH49971.1| Albumin [Mus musculus] dbj|BAE20854.1| unnamed protein product [Mus musculus] gb|EDL05322.1| …
Contig3280	843	3	842	412	691	1057	500	1e-139	83	ref|NP_001124133.1|	valyl-tRNA synthetase, mitochondrial [Danio rerio] gb|AAI63242.1| Si:ch211-152p11.2 protein [Danio rerio]
Contig3283	3026	68	1480	1	470	758	744	0	80	ref|XP_003452966.1|	PREDICTED: centrosomal protein of 97 kDa-like [Oreochromis niloticus]
Contig3284	490	477	19	1	153	278	247	7e-64	83	ref|XP_003454117.1|	PREDICTED: probable tRNA pseudouridine synthase 1-like [Oreochromis niloticus]
Contig3285	463	133	462	1	109	354	176	2e-42	77	ref|XP_003452580.1|	PREDICTED: lysophosphatidic acid receptor 3-like [Oreochromis niloticus]
Contig3286	1797	1275	1	237	661	865	822	0	90	ref|XP_003438600.1|	PREDICTED: inactive rhomboid protein 1-like [Oreochromis niloticus]
Contig3289	1730	1391	144	1	416	416	780	0	92	emb|CAG01196.1|	unnamed protein product [Tetraodon nigroviridis]
Contig3293	1085	930	424	4578	4757	5384	68.9	2e-09	32	ref|XP_001568167.1|	proteophosphoglycan ppg4 [Leishmania braziliensis MHOM/BR/75/M2904] emb|CAM43271.1| proteophosphoglycan ppg4 [Leishmania braziliensis MHOM/BR/75/M2904]
Contig3294	420	417	7	303	439	439	216	1e-54	71	ref|XP_003454545.1|	PREDICTED: SET and MYND domain-containing protein 3-like [Oreochromis niloticus]
Contig3295	596	595	125	285	441	441	291	5e-77	89	emb|CAF91155.1|	unnamed protein product [Tetraodon nigroviridis]
Contig3298	273	272	3	284	373	1233	173	1e-41	85	ref|XP_003453551.1|	PREDICTED: protein MMS22-like [Oreochromis niloticus]
Contig3301	433	2	253	1843	1926	1927	137	6e-31	75	ref|XP_003447867.1|	PREDICTED: protein KIAA0284 homolog [Oreochromis niloticus]
Contig3302	1618	1520	96	1	474	474	864	0	83	emb|CAF99864.1|	unnamed protein product [Tetraodon nigroviridis]
Contig3304	1441	1439	597	76	328	329	443	1e-122	78	ref|XP_003441139.1|	PREDICTED: histidine protein methyltransferase 1 homolog [Oreochromis niloticus]
Contig3305	1773	511	1773	1	402	1336	397	1e-108	53	ref|XP_003451027.1|	PREDICTED: LOW QUALITY PROTEIN: double-stranded RNA-specific adenosine deaminase-like [Oreochromis niloticus]
Contig3307	1174	22	528	1	169	185	263	4e-68	72	gb|AAX61147.1|	F-box only protein 36 [Oreochromis mossambicus]
Contig3308	287	158	3	1	52	930	100	1e-19	90	ref|XP_003452926.1|	PREDICTED: transducin beta-like protein 3-like [Oreochromis niloticus]
Contig3315	1107	166	1107	1	314	762	585	1e-165	91	ref|XP_003449740.1|	PREDICTED: oxysterol-binding protein 1-like [Oreochromis niloticus]
Contig3316	616	309	1	1	103	210	200	1e-49	95	ref|XP_003442989.1|	PREDICTED: syntaxin-binding protein 6-like [Oreochromis niloticus]
Contig3325	795	748	185	1	187	187	361	1e-97	89	ref|XP_003441479.1|	PREDICTED: neuroblastoma suppressor of tumorigenicity 1-like [Oreochromis niloticus]
Contig3327	699	5	697	1129	1393	1436	366	2e-99	70	emb|CBN81031.1|	Ncoa3 protein [Dicentrarchus labrax]
Contig3328	1915	1842	1174	356	575	1272	146	2e-32	39	ref|XP_003197720.1|	PREDICTED: hypothetical protein LOC100536880 [Danio rerio]
Contig3329	289	142	288	1	49	725	87.8	7e-16	85	emb|CBN81017.1|	Probable ubiquitin carboxyl-terminal hydrolase CYLD [Dicentrarchus labrax]
Contig3331	300	155	6	789	843	893	82	4e-14	63	ref|ZP_08500809.1|	hypothetical protein HMPREF9081_0396 [Centipeda periodontii DSM 2778] gb|EGK61986.1| hypothetical protein HMPREF9081_0396 [Centipeda periodontii DSM 2778]
Contig3333	1020	351	1019	1	223	361	445	1e-123	96	ref|XP_003441576.1|	PREDICTED: mitogen-activated protein kinase 14A isoform 2 [Oreochromis niloticus]
Contig3334	1374	100	1143	1	343	1961	593	1e-167	84	ref|XP_003445948.1|	PREDICTED: LOW QUALITY PROTEIN: transcriptional regulator ATRX-like [Oreochromis niloticus]
Contig3337	1235	1	564	610	794	794	311	2e-82	81	ref|XP_003444544.1|	PREDICTED: metal transporter CNNM4-like [Oreochromis niloticus]
Contig3339	1184	1182	259	396	696	696	506	1e-141	85	ref|XP_003442312.1|	PREDICTED: transcription factor 12 [Oreochromis niloticus]
Contig3341	763	3	758	263	510	605	461	1e-128	86	gb|ADX97112.1|	long-chain fatty acid transport protein 6 [Perca flavescens]
Contig3342	746	745	2	831	1082	1274	406	1e-111	86	ref|XP_003446881.1|	PREDICTED: nuclear factor related to kappa-B-binding protein-like [Oreochromis niloticus]
Contig3344	2625	600	1145	1	182	207	326	1e-86	86	emb|CAF99715.1|	unnamed protein product [Tetraodon nigroviridis]
Contig3351	1708	1708	584	419	812	812	670	0	82	ref|XP_003455410.1|	PREDICTED: arf-GAP with coiled-coil, ANK repeat and PH domain-containing protein 2-like [Oreochromis niloticus]
Contig3354	469	330	91	25	104	104	166	2e-47	100	dbj|BAD04055.1|	CC chemokine [Paralichthys olivaceus] dbj|BAD11097.1| CC chemokine [Paralichthys olivaceus]
Contig3355	453	330	91	25	104	104	166	2e-39	100	dbj|BAD04055.1|	CC chemokine [Paralichthys olivaceus] dbj|BAD11097.1| CC chemokine [Paralichthys olivaceus]
Contig3357	784	4	621	10	215	215	320	2e-85	74	ref|XP_003449975.1|	PREDICTED: probable 28S ribosomal protein S10, mitochondrial-like [Oreochromis niloticus]
Contig3360	1232	1232	792	185	331	331	306	8e-81	96	ref|NP_998277.2|	geranylgeranyl transferase type-2 subunit beta [Danio rerio] gb|AAH97066.1| Rab geranylgeranyltransferase, beta subunit [Danio rerio] emb|CAM15111.1| novel protein similar to vertebrate Rab geranylgeranyltransferase, beta subunit (RABGGTB, zgc:56443) [Danio rerio] gb|AAI64578.1| Rabggtb protein [Danio rerio]
Contig3367	1089	36	983	1	315	318	427	1e-117	68	gb|ACQ58405.1|	Coiled-coil domain-containing protein 109B [Anoplopoma fimbria]
Contig3368	620	619	17	838	1038	1206	388	1e-106	93	ref|XP_003440557.1|	PREDICTED: DNA polymerase subunit gamma-1-like [Oreochromis niloticus]
Contig3370	851	757	5	2	251	326	375	1e-102	68	emb|CAG03844.1|	unnamed protein product [Tetraodon nigroviridis]
Contig3371	1808	95	1636	1	515	594	863	0	82	ref|XP_003440232.1|	PREDICTED: NADPH-dependent diflavin oxidoreductase 1-like [Oreochromis niloticus]
Contig3372	695	173	511	6	118	118	200	2e-49	81	ref|XP_003442376.1|	PREDICTED: 5-hydroxyisourate hydrolase-like [Oreochromis niloticus]
Contig3376	203	196	26	98	151	945	65.1	5e-09	56	ref|XP_003442465.1|	PREDICTED: rho GTPase-activating protein 27-like [Oreochromis niloticus]
Contig3377	441	157	438	1	100	945	148	4e-34	73	ref|XP_003442465.1|	PREDICTED: rho GTPase-activating protein 27-like [Oreochromis niloticus]
Contig3383	853	1	852	718	1001	1058	468	1e-130	79	ref|XP_003457021.1|	PREDICTED: activity-dependent neuroprotector homeobox protein [Oreochromis niloticus]
Contig3387	1594	8	718	207	405	405	164	5e-38	43	ref|XP_003200660.1|	PREDICTED: phosphoprotein associated with glycosphingolipid-enriched microdomains 1 [Danio rerio]
Contig3388	574	573	1	31	211	405	224	9e-57	68	ref|XP_003200660.1|	PREDICTED: phosphoprotein associated with glycosphingolipid-enriched microdomains 1 [Danio rerio]
Contig3390	396	103	396	1	93	335	150	1e-34	71	emb|CAG10201.1|	unnamed protein product [Tetraodon nigroviridis]
Contig3393	1896	878	1540	1	199	893	121	6e-25	35	emb|CAG03943.1|	unnamed protein product [Tetraodon nigroviridis]
Contig3396	2126	213	2126	1	635	674	1237	0	93	ref|XP_003452159.1|	PREDICTED: WD and tetratricopeptide repeats protein 1 [Oreochromis niloticus]
Contig3400	1966	523	1227	1	235	235	447	1e-123	96	ref|XP_003441045.1|	PREDICTED: ras-related protein Rab-23-like [Oreochromis niloticus]
Contig3407	633	2	253	214	297	297	161	7e-38	95	ref|XP_003439662.1|	PREDICTED: multivesicular body subunit 12B-like [Oreochromis niloticus]
Contig3408	1234	1208	465	1	252	252	431	1e-118	85	emb|CAF93247.1|	unnamed protein product [Tetraodon nigroviridis]
Contig3409	1825	1764	637	1	376	376	661	0	84	ref|XP_003451853.1|	PREDICTED: protein farnesyltransferase/geranylgeranyltransferase type-1 subunit alpha-like [Oreochromis niloticus]
Contig3411	3009	388	2868	12	835	1127	322	2e-85	34	ref|XP_003199750.1|	PREDICTED: hypothetical protein LOC100536685 [Danio rerio]
Contig3413	534	102	407	1	102	102	196	2e-48	89	gb|ACQ58102.1|	Signal peptidase complex subunit 1 [Anoplopoma fimbria]
Contig3414	1424	80	1399	1	439	441	796	0	90	ref|XP_003451481.1|	PREDICTED: transducin beta-like protein 2-like [Oreochromis niloticus]
Contig3415	1185	1109	126	1	327	327	477	1e-132	70	ref|XP_003447968.1|	PREDICTED: serine hydrolase-like protein-like [Oreochromis niloticus]
Contig3416	1337	1320	1	1	464	720	343	6e-92	45	ref|XP_003441345.1|	PREDICTED: hypothetical protein LOC100698559 [Oreochromis niloticus]
Contig3419	518	16	516	1	168	4833	323	6e-87	93	ref|XP_003451425.1|	PREDICTED: E3 ubiquitin-protein ligase HERC2 [Oreochromis niloticus]
Contig3421	1073	1072	326	459	702	705	260	4e-67	55	ref|XP_003457807.1|	PREDICTED: putative RNA exonuclease NEF-sp-like [Oreochromis niloticus]
Contig3422	2714	1595	948	2017	2225	2620	164	1e-116	40	ref|XP_001511406.2|	PREDICTED: uncharacterized protein KIAA0947-like [Ornithorhynchus anatinus]
Contig3423	1910	750	4	371	651	1418	271	0	54	emb|CBN81460.1|	Breast cancer type 1 susceptibility protein homolog [Dicentrarchus labrax]
Contig3434	344	57	314	1	89	954	155	3e-36	91	ref|XP_003453483.1|	PREDICTED: general transcription factor II-I repeat domain-containing protein 1 [Oreochromis niloticus]
Contig3437	1321	1294	50	1	415	415	780	0	89	ref|XP_003441669.1|	PREDICTED: WD repeat-containing protein 69-like [Oreochromis niloticus]
Contig3440	434	24	434	1	137	196	213	1e-53	70	ref|XP_003451309.1|	PREDICTED: apolipoprotein M-like [Oreochromis niloticus]
Contig3449	1698	474	1499	127	459	459	437	0	66	ref|XP_003457496.1|	PREDICTED: Golgi reassembly-stacking protein 1-like [Oreochromis niloticus]
Contig3450	870	243	710	1	159	160	262	7e-68	78	gb|ACQ58145.1|	39S ribosomal protein L30, mitochondrial precursor [Anoplopoma fimbria]
Contig3453	395	1	180	510	569	569	124	9e-27	93	emb|CBN81317.1|	TBC1 domain family member 24 [Dicentrarchus labrax]
Contig3457	810	639	88	15	202	202	283	3e-74	71	ref|XP_003447839.1|	PREDICTED: UPF0671 protein C14orf153 homolog [Oreochromis niloticus]
Contig3459	1190	960	1	1	320	1100	625	1e-177	94	ref|XP_003443779.1|	PREDICTED: ankyrin repeat and IBR domain-containing protein 1-like [Oreochromis niloticus]
Contig3460	1219	1217	396	129	397	397	468	1e-129	80	ref|XP_003455652.1|	PREDICTED: transcription factor Sox-7-like [Oreochromis niloticus]
Contig3463	1602	155	1291	1	380	642	526	1e-147	72	ref|XP_003445024.1|	PREDICTED: inhibitor of nuclear factor kappa-B kinase-interacting protein-like [Oreochromis niloticus]
Contig3464	1470	86	793	830	1070	1070	246	7e-63	57	ref|XP_695219.4|	PREDICTED: hypothetical protein LOC566840 [Danio rerio]
Contig3465	950	871	227	1	210	210	324	1e-86	72	ref|XP_003448322.1|	PREDICTED: uncharacterized methyltransferase ydaC-like [Oreochromis niloticus]
Contig3467	1284	1125	934	1	64	64	134	3e-29	96	ref|XP_003450872.1|	PREDICTED: neurogranin-like [Oreochromis niloticus]
Contig3468	1081	1	549	318	493	494	258	2e-66	75	gb|ADY89608.1|	adipose triglyceride lipase [Larimichthys crocea]
Contig3470	695	693	1	236	466	792	464	1e-129	98	ref|XP_003454227.1|	PREDICTED: leucine-rich repeat-containing protein 8A-like [Oreochromis niloticus]
Contig3471	291	1	291	148	244	796	193	1e-47	97	emb|CAG08141.1|	unnamed protein product [Tetraodon nigroviridis]
Contig3473	2464	2463	1	317	1135	1532	1285	0	79	ref|XP_003452916.1|	PREDICTED: serine/threonine-protein kinase LMTK2 [Oreochromis niloticus]
Contig3478	485	2	343	6	119	119	217	8e-55	92	ref|XP_003445729.1|	PREDICTED: UPF0414 transmembrane protein C20orf30 homolog [Oreochromis niloticus]
Contig3485	1553	1456	23	1	478	478	915	0	94	gb|AEZ36053.1|	glucokinase [Lateolabrax japonicus]
Contig3486	602	602	165	633	776	776	161	8e-38	60	ref|XP_003455039.1|	PREDICTED: exonuclease 1-like [Oreochromis niloticus]
Contig3489	941	2	940	121	432	865	588	1e-166	94	emb|CAG06618.1|	unnamed protein product [Tetraodon nigroviridis]
Contig3490	676	296	676	15	141	885	248	5e-64	92	ref|XP_003454783.1|	PREDICTED: ubiquitin-protein ligase E3A-like [Oreochromis niloticus]
Contig3491	363	163	2	1	54	1724	99.8	2e-19	87	ref|XP_003448182.1|	PREDICTED: SH3 and multiple ankyrin repeat domains protein 3-like [Oreochromis niloticus]
Contig3492	429	1	378	31	156	156	252	2e-65	94	gb|ACN11446.1|	SYS1 homolog [Salmo salar]
Contig3495	711	702	7	74	303	762	267	2e-69	59	ref|XP_003456856.1|	PREDICTED: NACHT, LRR and PYD domains-containing protein 3-like [Oreochromis niloticus]
Contig3496	1932	9	863	307	591	762	402	1e-164	66	ref|XP_003456856.1|	PREDICTED: NACHT, LRR and PYD domains-containing protein 3-like [Oreochromis niloticus]
Contig3497	1132	830	90	1	247	247	514	1e-143	100	gb|ACZ58353.1|	cell adhesion molecule 3 isoform 1 [Paralichthys olivaceus]
Contig3500	828	825	67	1	253	267	395	1e-108	75	ref|XP_003454557.1|	PREDICTED: spermatogenesis-associated protein 17-like [Oreochromis niloticus]
Contig3505	1108	1	660	1709	1925	1926	296	5e-78	69	ref|XP_003456875.1|	PREDICTED: transcriptional regulator ATRX-like [Oreochromis niloticus]
Contig3507	2145	2011	275	1	579	579	1124	0	96	ref|XP_003441549.1|	PREDICTED: negative elongation factor D-like [Oreochromis niloticus]
Contig3510	1381	166	897	1	229	295	317	5e-84	70	ref|XP_003450654.1|	PREDICTED: hypothetical protein LOC100696548 [Oreochromis niloticus]
Contig3511	1293	1213	407	1	275	278	306	5e-81	57	ref|XP_003454489.1|	PREDICTED: uncharacterized protein C21orf56-like [Oreochromis niloticus]
Contig3512	3326	2	1144	982	1360	1360	655	0	84	ref|XP_003458675.1|	PREDICTED: carboxypeptidase D [Oreochromis niloticus]
Contig3514	1847	1744	239	1	501	501	933	0	89	ref|XP_003438188.1|	PREDICTED: cell division cycle protein 20 homolog [Oreochromis niloticus]
Contig3515	2050	879	637	382	462	487	96.7	2e-17	54	ref|XP_003444290.1|	PREDICTED: hypothetical protein LOC100705845 [Oreochromis niloticus]
Contig3516	2786	2635	782	1	619	619	1154	0	87	ref|XP_003456209.1|	PREDICTED: beta-glucuronidase-like [Oreochromis niloticus]
Contig3517	1620	104	958	1	285	285	574	1e-161	98	dbj|BAE75959.1|	myeloid differentiation factor 88 [Paralichthys olivaceus] dbj|BAE94195.1| myeloid differentiaton factor 88 [Paralichthys olivaceus]
Contig3518	2328	192	977	1	257	257	463	1e-128	85	ref|XP_003446293.1|	PREDICTED: microtubule-associated protein RP/EB family member 3-like [Oreochromis niloticus]
Contig3519	2739	2646	1066	1	527	527	1065	0	98	ref|XP_003444614.1|	PREDICTED: F-box/WD repeat-containing protein 11-like isoform 1 [Oreochromis niloticus]
Contig3520	2962	2856	1897	1	313	313	602	1e-169	90	ref|XP_003454769.1|	PREDICTED: ubiquitin-like-conjugating enzyme ATG3-like [Oreochromis niloticus]
Contig3521	1479	84	749	1	222	222	394	1e-107	87	gb|ACQ57854.1|	Thioredoxin domain-containing protein 9 [Anoplopoma fimbria]
Contig3523	694	694	356	1	124	124	140	3e-31	62	ref|XP_003445914.1|	PREDICTED: HIG1 domain family member 2A-like [Oreochromis niloticus]
Contig3524	1077	961	863	1	33	57	58.5	2e-06	81	ref|XP_003200862.1|	PREDICTED: hypothetical protein LOC100535205 [Danio rerio]
Contig3525	1914	103	432	32	141	141	227	6e-57	98	ref|XP_003457012.1|	PREDICTED: peptidyl-prolyl cis-trans isomerase FKBP1A-like [Oreochromis niloticus]
Contig3526	1831	1811	687	1	385	387	502	1e-139	68	ref|XP_003457324.1|	PREDICTED: DNA-directed RNA polymerase I subunit RPA43-like [Oreochromis niloticus]
Contig3527	415	413	3	3	137	247	226	2e-57	83	gb|ADI78066.1|	mitochondrial peroxiredoxin 3 [Sparus aurata]
Contig3528	474	472	122	131	247	247	237	7e-61	94	gb|ADI78066.1|	mitochondrial peroxiredoxin 3 [Sparus aurata]
Contig3529	5098	4541	3579	267	577	577	478	0	80	ref|XP_003441009.1|	PREDICTED: protein FAM134A-like [Oreochromis niloticus]
Contig3530	1164	1092	676	16	154	154	258	2e-66	94	ref|XP_003449392.1|	PREDICTED: mitochondrial fission 1 protein-like [Oreochromis niloticus]
Contig3531	1037	1012	452	1	187	187	374	1e-101	97	ref|XP_003454060.1|	PREDICTED: transmembrane protein 11, mitochondrial-like [Oreochromis niloticus]
Contig3534	1545	2	880	1674	1966	1966	626	1e-177	99	ref|XP_003449380.1|	PREDICTED: DNA-directed RNA polymerase II subunit RPB1-like [Oreochromis niloticus]
Contig3535	4233	13	3519	1	1231	1231	2167	0	91	ref|XP_003448214.1|	PREDICTED: structural maintenance of chromosomes protein 1A-like [Oreochromis niloticus]
Contig3536	442	29	403	1	127	128	187	7e-46	71	emb|CAF94328.1|	unnamed protein product [Tetraodon nigroviridis]
Contig3537	1171	1	300	196	295	295	181	3e-43	92	gb|ACQ58013.1|	Purine nucleoside phosphorylase [Anoplopoma fimbria]
Contig3539	1751	2	1408	29	497	497	892	0	92	ref|XP_003443113.1|	PREDICTED: phenylalanyl-tRNA synthetase alpha chain-like [Oreochromis niloticus]
Contig3540	1081	984	340	1	213	213	380	1e-103	81	ref|XP_003448024.1|	PREDICTED: group XIIB secretory phospholipase A2-like protein-like [Oreochromis niloticus]
Contig3541	1173	1121	864	48	133	133	166	9e-39	96	ref|XP_003446922.1|	PREDICTED: ubiquitin-fold modifier 1-like [Oreochromis niloticus]
Contig3543	1305	1111	671	1	147	147	301	2e-79	93	ref|XP_003454097.1|	PREDICTED: ubiquitin-conjugating enzyme E2 D4-like isoform 1 [Oreochromis niloticus]
Contig3544	1226	147	1061	1	305	305	612	1e-173	98	ref|XP_003447564.1|	PREDICTED: WD repeat-containing protein 61-like [Oreochromis niloticus]
Contig3545	1182	1153	287	1	286	286	486	1e-135	85	ref|XP_003457967.1|	PREDICTED: protein EURL homolog [Oreochromis niloticus]
Contig3546	1739	1597	929	12	234	234	409	1e-111	89	ref|XP_003450061.1|	PREDICTED: transmembrane emp24 domain-containing protein 1-like [Oreochromis niloticus]
Contig3547	912	850	650	1	67	67	111	2e-22	79	ref|XP_003455942.1|	PREDICTED: protein FAM165B-like [Oreochromis niloticus]
Contig3548	1702	64	1128	7	362	362	649	0	92	ref|XP_003451651.1|	PREDICTED: renin receptor-like [Oreochromis niloticus]
Contig3549	679	498	247	1	84	84	177	2e-42	96	dbj|BAF45916.1|	ribosomal protein S27-2 [Solea senegalensis]
Contig3550	1010	858	316	1	183	183	346	4e-93	95	ref|XP_003447211.1|	PREDICTED: mediator of RNA polymerase II transcription subunit 30-like [Oreochromis niloticus]
Contig3551	830	724	80	1	215	215	425	1e-117	100	ref|XP_003458518.1|	PREDICTED: ras-related protein Rab-11A-like [Oreochromis niloticus]
Contig3552	2742	2313	211	1	701	701	1366	0	95	ref|XP_003445022.1|	PREDICTED: cell cycle regulator Mat89Bb homolog [Oreochromis niloticus]
Contig3553	2526	88	1401	1	443	443	734	0	83	ref|XP_003453397.1|	PREDICTED: Golgi reassembly-stacking protein 2-like [Oreochromis niloticus]
Contig3554	569	94	450	1	119	119	233	1e-59	97	gb|ABJ98597.1|	ATPase H+ transporting V1 subunit F [Scophthalmus maximus]
Contig3555	2001	1881	1198	1	227	227	337	5e-90	73	ref|XP_003455267.1|	PREDICTED: homeobox protein CHOX-CAD-like [Oreochromis niloticus]
Contig3556	1824	121	468	1	117	117	219	1e-54	94	ref|XP_003437683.1|	PREDICTED: cAMP-regulated phosphoprotein 19-A-like [Oreochromis niloticus]
Contig3557	936	879	655	1	75	75	144	2e-32	94	ref|XP_003449065.1|	PREDICTED: UPF0608 protein C19orf42 homolog [Oreochromis niloticus]
Contig3558	671	494	144	1	117	117	223	3e-56	90	ref|XP_003450726.1|	PREDICTED: ubiquitin-like protein ATG12-like [Oreochromis niloticus]
Contig3559	776	79	774	1	216	915	243	2e-62	61	ref|XP_003451645.1|	PREDICTED: pre-mRNA-splicing factor CWC22 homolog [Oreochromis niloticus]
Contig3560	1303	1303	338	574	895	895	529	1e-148	80	ref|XP_003447189.1|	PREDICTED: formin-binding protein 4-like [Oreochromis niloticus]
Contig3561	1653	103	1479	1	459	459	762	0	85	ref|XP_003456401.1|	PREDICTED: cytochrome b-c1 complex subunit 2, mitochondrial-like [Oreochromis niloticus]
Contig3562	1175	159	1001	179	459	459	470	1e-130	86	ref|XP_003456401.1|	PREDICTED: cytochrome b-c1 complex subunit 2, mitochondrial-like [Oreochromis niloticus]
Contig3563	671	2	499	55	220	220	341	6e-92	98	gb|ACI66177.1|	NADH dehydrogenase iron-sulfur protein 7, mitochondrial precursor [Salmo salar] gb|ACI66546.1| NADH dehydrogenase iron-sulfur protein 7, mitochondrial precursor [Salmo salar] gb|ACN09840.1| NADH dehydrogenase iron-sulfur protein 7, mitochondrial precursor [Salmo salar] gb|ACN12187.1| NADH dehydrogenase iron-sulfur protein 7, mitochondrial precursor [Salmo salar] gb|ADM16006.1| NADH dehydrogenase …
Contig3564	745	108	743	1	212	828	419	1e-115	97	ref|XP_003457474.1|	PREDICTED: zygotic DNA replication licensing factor mcm6-B-like [Oreochromis niloticus]
Contig3565	1273	1206	334	1	291	291	558	1e-157	93	ref|XP_003452716.1|	PREDICTED: uncharacterized protein C9orf78 homolog [Oreochromis niloticus]
Contig3566	871	137	766	1	210	210	334	2e-89	77	ref|XP_003438984.1|	PREDICTED: aurora kinase A-interacting protein-like [Oreochromis niloticus]
Contig3567	1512	111	728	1	208	208	200	6e-49	48	ref|XP_003453421.1|	PREDICTED: B-cell antigen receptor complex-associated protein beta chain-like [Oreochromis niloticus]
Contig3569	1747	1563	592	1	324	324	652	0	96	ref|XP_003441831.1|	PREDICTED: mitotic checkpoint protein BUB3-like [Oreochromis niloticus]
Contig3570	1214	3	1142	76	455	456	493	1e-137	66	ref|XP_003455559.1|	PREDICTED: adenylate kinase 8-like [Oreochromis niloticus]
Contig3571	1016	902	456	3	150	150	272	9e-71	92	ref|XP_003445099.1|	PREDICTED: actin-related protein 2/3 complex subunit 5-like [Oreochromis niloticus]
Contig3572	1734	279	656	1	126	126	246	1e-62	94	ref|XP_003453011.1|	PREDICTED: brain protein 44-like [Oreochromis niloticus]
Contig3573	1208	80	610	1	177	177	348	2e-93	100	ref|XP_003448239.1|	PREDICTED: coatomer subunit zeta-1-like [Oreochromis niloticus]
Contig3574	2164	3	1589	624	1155	1155	944	0	90	ref|XP_003452543.1|	PREDICTED: hypothetical protein LOC100711134 [Oreochromis niloticus]
Contig3575	1108	51	533	869	1030	1030	318	1e-84	96	emb|CAG10845.1|	unnamed protein product [Tetraodon nigroviridis]
Contig3576	1485	1329	217	44	418	418	647	0	86	ref|XP_003456502.1|	PREDICTED: protein phosphatase 1K, mitochondrial-like [Oreochromis niloticus]
Contig3577	1365	107	1030	1	308	308	569	1e-160	91	ref|XP_003453067.1|	PREDICTED: ribosome production factor 2 homolog [Oreochromis niloticus]
Contig3578	1758	1583	195	3	468	469	677	0	73	ref|XP_003443978.1|	PREDICTED: protein saal1-like [Oreochromis niloticus]
Contig3580	1247	23	316	15	112	112	194	4e-47	96	gb|ACQ57913.1|	cAMP-regulated phosphoprotein 19 [Anoplopoma fimbria]
Contig3582	855	853	80	3	261	261	482	1e-134	89	ref|XP_003456935.1|	PREDICTED: NADH dehydrogenase [ubiquinone] iron-sulfur protein 3, mitochondrial-like [Oreochromis niloticus]
Contig3583	1532	48	1385	1	446	446	850	0	93	ref|XP_003454024.1|	PREDICTED: elongation factor Tu, mitochondrial-like [Oreochromis niloticus]
Contig3587	1500	145	717	1	190	191	270	8e-70	75	ref|XP_003444218.1|	PREDICTED: tumor protein D52-like [Oreochromis niloticus]
Contig3589	2107	1972	2	1	656	1578	1252	0	93	ref|XP_003438637.1|	PREDICTED: LOW QUALITY PROTEIN: DNA topoisomerase 2-alpha-like [Oreochromis niloticus]
Contig3590	1281	1263	781	1	161	161	280	5e-73	89	ref|XP_003447591.1|	PREDICTED: prefoldin subunit 2-like [Oreochromis niloticus]
Contig3592	1127	137	679	1	183	183	272	1e-70	79	emb|CBN81877.1|	Uncharacterized protein [Dicentrarchus labrax]
Contig3594	1526	240	1001	1	254	254	502	1e-140	94	ref|XP_003455876.1|	PREDICTED: phosphoglycerate mutase 1 [Oreochromis niloticus]
Contig3595	1331	80	421	1	122	122	181	4e-43	81	ref|XP_003444125.1|	PREDICTED: chromatin accessibility complex protein 1-like [Oreochromis niloticus]
Contig3596	1002	80	739	1	235	235	377	1e-102	76	ref|XP_003439170.1|	PREDICTED: polyglutamine-binding protein 1-like [Oreochromis niloticus]
Contig3597	1480	471	1088	67	275	278	263	7e-68	64	ref|XP_003438902.1|	PREDICTED: hypothetical protein LOC100695980 [Oreochromis niloticus]
Contig3598	2990	392	1771	1	460	460	939	0	99	gb|AAO92750.1|	ornithine decarboxylase [Paralichthys olivaceus]
Contig3600	1002	1001	483	489	655	655	308	1e-81	86	gb|AAF71255.1|	HSC71 [Kryptolebias marmoratus]
Contig3601	1315	1200	619	7	202	202	321	3e-85	80	ref|XP_003444789.1|	PREDICTED: 39S ribosomal protein L18, mitochondrial-like [Oreochromis niloticus]
Contig3602	1687	64	666	1	201	201	394	1e-107	89	ref|XP_003451108.1|	PREDICTED: cysteine dioxygenase type 1-like [Oreochromis niloticus]
Contig3603	1412	96	1064	1	323	323	647	0	96	emb|CAF98370.1|	unnamed protein product [Tetraodon nigroviridis]
Contig3604	2050	1986	433	1	518	518	975	0	91	ref|XP_003446212.1|	PREDICTED: aldehyde dehydrogenase, mitochondrial [Oreochromis niloticus]
Contig3605	522	269	3	376	466	510	75.1	5e-12	44	ref|XP_002962476.1|	hypothetical protein SELMODRAFT_404287 [Selaginella moellendorffii] gb|EFJ35939.1| hypothetical protein SELMODRAFT_404287 [Selaginella moellendorffii]
Contig3608	926	496	272	2	77	78	62.8	9e-08	50	ref|XP_003443692.1|	PREDICTED: hypothetical protein LOC100704333 [Oreochromis niloticus]
Contig3609	2230	150	1991	1	614	614	1188	0	97	ref|XP_003445915.1|	PREDICTED: probable ATP-dependent RNA helicase DDX41-like [Oreochromis niloticus]
Contig3610	1909	207	1214	1	335	335	673	0	93	ref|XP_003447345.1|	PREDICTED: heterogeneous nuclear ribonucleoprotein A3 homolog 2-like [Oreochromis niloticus]
Contig3612	1291	1242	736	1	169	169	303	5e-80	84	ref|XP_003454031.1|	PREDICTED: nucleoside diphosphate kinase 3-like [Oreochromis niloticus]
Contig3613	2044	1872	181	1	580	581	1050	0	87	ref|XP_003455221.1|	PREDICTED: LOW QUALITY PROTEIN: pre-mRNA-splicing factor SLU7-like [Oreochromis niloticus]
Contig3616	1376	1364	195	1685	2092	2099	182	2e-43	30	ref|XP_002937513.1|	PREDICTED: hypothetical protein LOC100489917 [Xenopus (Silurana) tropicalis]
Contig3617	510	509	177	238	348	348	216	1e-54	95	ref|XP_003451495.1|	PREDICTED: core histone macro-H2A.1-like isoform 3 [Oreochromis niloticus]
Contig3618	2121	1978	299	187	773	773	659	0	57	ref|XP_003455244.1|	PREDICTED: protein sidekick-1-like [Oreochromis niloticus]
Contig3619	1016	911	441	1	157	158	294	2e-77	94	emb|CAG00317.1|	unnamed protein product [Tetraodon nigroviridis]
Contig3621	1500	48	1424	7	463	465	767	0	79	gb|ACH53598.1|	colipase-dependent pancreatic lipase [Epinephelus coioides]
Contig3622	665	40	375	1	112	112	204	1e-50	91	ref|XP_003449389.1|	PREDICTED: LSM domain-containing protein 1-like [Oreochromis niloticus]
Contig3623	477	294	115	9	68	100	114	5e-24	95	emb|CAG04586.1|	unnamed protein product [Tetraodon nigroviridis]
Contig3625	2025	3	1103	315	682	682	611	1e-172	77	emb|CAG09240.1|	unnamed protein product [Tetraodon nigroviridis]
Contig3626	1513	18	1508	120	644	935	181	5e-43	32	emb|CAP19563.1|	heart of glass [Danio rerio]
Contig3627	2229	1765	245	113	619	619	932	0	88	ref|XP_003445678.1|	PREDICTED: carnitine O-acetyltransferase-like [Oreochromis niloticus]
Contig3628	1330	386	3	49	176	695	225	2e-56	82	ref|XP_003459249.1|	PREDICTED: sodium-dependent serotonin transporter-like [Oreochromis niloticus]
Contig3630	916	81	596	1	172	172	335	6e-90	92	ref|XP_003439046.1|	PREDICTED: 28S ribosomal protein S25, mitochondrial-like [Oreochromis niloticus]
Contig3631	1788	1	1155	8	392	392	669	0	84	dbj|BAG84605.1|	sex hormone binding globulin [Verasper moseri]
Contig3632	643	39	368	1	110	110	199	2e-49	84	ref|XP_003443148.1|	PREDICTED: UPF0562 protein C7orf55 homolog [Oreochromis niloticus]
Contig3634	1335	135	1334	1	400	1110	743	0	94	emb|CAF91830.1|	unnamed protein product [Tetraodon nigroviridis]
Contig3635	2806	3	965	27	347	347	585	1e-164	88	ref|XP_003453808.1|	PREDICTED: alpha-2-macroglobulin receptor-associated protein-like [Oreochromis niloticus]
Contig3636	346	281	6	1	91	124	150	1e-34	80	ref|XP_003448788.1|	PREDICTED: hypothetical protein LOC100705864 [Oreochromis niloticus]
Contig3637	2084	1982	633	3	452	2141	822	0	82	emb|CAG13212.1|	unnamed protein product [Tetraodon nigroviridis]
Contig3638	1127	61	663	297	496	496	356	4e-96	87	ref|XP_003458519.1|	PREDICTED: hypothetical protein LOC100698902 [Oreochromis niloticus]
Contig3639	1493	1367	270	1	366	366	709	0	95	ref|XP_003444370.1|	PREDICTED: developmentally-regulated GTP-binding protein 1 [Oreochromis niloticus]
Contig3642	1400	157	540	1	128	128	252	1e-64	89	ref|XP_003440142.1|	PREDICTED: 14 kDa phosphohistidine phosphatase-like [Oreochromis niloticus]
Contig3643	1707	326	1585	1	404	405	526	1e-147	64	ref|XP_003459007.1|	PREDICTED: small RNA 2'-O-methyltransferase-like [Oreochromis niloticus]
Contig3647	507	113	9	1	35	41	55.1	5e-06	71	emb|CAF98318.1|	unnamed protein product [Tetraodon nigroviridis]
Contig3649	1513	296	1201	8	314	320	470	1e-130	77	ref|XP_003457805.1|	PREDICTED: THUMP domain-containing protein 1-like [Oreochromis niloticus]
Contig3651	1127	1127	825	110	210	210	182	9e-44	87	ref|XP_003445917.1|	PREDICTED: PRELI domain-containing protein 1, mitochondrial-like [Oreochromis niloticus]
Contig3653	1018	994	38	1	319	319	536	1e-150	80	ref|XP_003444510.1|	PREDICTED: 39S ribosomal protein L1, mitochondrial-like [Oreochromis niloticus]
Contig3654	1977	94	1977	1	634	641	1098	0	86	ref|XP_003441108.1|	PREDICTED: mini-chromosome maintenance complex-binding protein-like isoform 2 [Oreochromis niloticus]
Contig3655	1566	396	1406	3	384	385	407	1e-111	58	ref|XP_003451622.1|	PREDICTED: hypothetical protein LOC100711219 [Oreochromis niloticus]
Contig3656	1743	1589	1104	1	161	162	288	2e-75	85	emb|CAG01668.1|	unnamed protein product [Tetraodon nigroviridis]
Contig3660	1480	2	832	27	303	303	573	1e-161	98	emb|CBN81450.1|	Caspase 7, apoptosis-related cysteine peptidase [Dicentrarchus labrax]
Contig3661	1728	202	996	1	264	267	409	1e-112	78	emb|CAN88151.1|	novel protein similar to vertebrate syntaxin 12 (STX12) [Danio rerio]
Contig3664	883	2	400	35	166	168	220	3e-55	79	ref|XP_003445621.1|	PREDICTED: ribonuclease P/MRP protein subunit POP5-like [Oreochromis niloticus]
Contig3665	3379	3247	335	1	971	971	1940	0	98	ref|XP_003442062.1|	PREDICTED: 116 kDa U5 small nuclear ribonucleoprotein component-like [Oreochromis niloticus]
Contig3668	1006	995	36	1	319	319	601	1e-170	88	ref|NP_001098254.1|	zinc finger protein 183 [Oryzias latipes] gb|AAR97526.1| zinc finger protein 183 [Oryzias latipes]
Contig3669	1472	230	793	1	188	189	342	1e-91	94	gb|ACQ59014.1|	LZIC [Anoplopoma fimbria]
Contig3670	1417	1384	362	1	303	303	496	1e-138	74	ref|XP_003454048.1|	PREDICTED: ATP synthase mitochondrial F1 complex assembly factor 1-like isoform 1 [Oreochromis niloticus]
Contig3673	691	332	691	1	120	323	244	8e-63	100	ref|XP_003448647.1|	PREDICTED: serine/threonine-protein phosphatase PP1-gamma catalytic subunit-like [Oreochromis niloticus]
Contig3674	1777	28	1443	1	470	470	871	0	89	ref|XP_003453071.1|	PREDICTED: peptidyl-prolyl cis-trans isomerase-like 4-like [Oreochromis niloticus]
Contig3675	2742	336	1559	1	411	411	698	0	83	emb|CBN80988.1|	Class B basic helix-loop-helix protein 2 [Dicentrarchus labrax]
Contig3677	2652	3	275	293	383	383	173	2e-40	87	emb|CAF99557.1|	unnamed protein product [Tetraodon nigroviridis]
Contig3678	597	596	363	16	93	93	155	6e-36	91	emb|CAF96388.1|	unnamed protein product [Tetraodon nigroviridis]
Contig3679	1230	97	534	1	146	147	268	2e-69	90	ref|XP_003448117.1|	PREDICTED: single-stranded DNA-binding protein, mitochondrial-like [Oreochromis niloticus]
Contig3681	804	22	762	1	246	246	422	1e-116	85	ref|XP_003455617.1|	PREDICTED: 60S ribosomal protein L7-like 1-like [Oreochromis niloticus]
Contig3683	1162	28	870	1	285	285	488	1e-136	84	ref|XP_003458300.1|	PREDICTED: 39S ribosomal protein L19, mitochondrial-like [Oreochromis niloticus]
Contig3685	1284	129	1016	1	296	301	528	1e-148	90	gb|ACQ58759.1|	FAM92A1 [Anoplopoma fimbria]
Contig3686	2046	1944	664	45	472	478	668	0	72	ref|XP_003452831.1|	PREDICTED: vitamin K-dependent protein C-like [Oreochromis niloticus]
Contig3687	914	912	505	103	238	238	279	5e-73	98	ref|XP_003451501.1|	PREDICTED: dolichyldiphosphatase 1-like [Oreochromis niloticus]
Contig3688	3228	127	1293	7	367	373	184	1e-43	34	ref|XP_003438469.1|	PREDICTED: hypothetical protein LOC100690512 [Oreochromis niloticus]
Contig3689	492	336	94	15	95	95	140	7e-32	79	ref|XP_003456061.1|	PREDICTED: UPF0708 protein C6orf162 homolog [Oreochromis niloticus]
Contig3690	731	142	516	1	125	125	219	5e-55	84	ref|XP_003456252.1|	PREDICTED: UPF0538 protein C2orf76 homolog isoform 1 [Oreochromis niloticus] ref|XP_003456253.1| PREDICTED: UPF0538 protein C2orf76 homolog isoform 2 [Oreochromis niloticus]
Contig3691	1704	1684	1001	1	229	229	419	1e-115	93	ref|XP_003446830.1|	PREDICTED: sperm-associated antigen 7 homolog [Oreochromis niloticus]
Contig3692	892	673	152	1	174	174	336	4e-90	90	ref|XP_003457078.1|	PREDICTED: adenylate kinase isoenzyme 6-like [Oreochromis niloticus]
Contig3693	1629	1214	336	10	300	300	454	1e-125	74	ref|XP_003451696.1|	PREDICTED: uracil-DNA glycosylase-like [Oreochromis niloticus]
Contig3694	808	85	570	1	162	162	316	3e-84	92	ref|XP_003447805.1|	PREDICTED: protein archease-like [Oreochromis niloticus]
Contig3695	2196	2126	750	1	491	492	784	0	80	ref|XP_003452316.1|	PREDICTED: PC4 and SFRS1-interacting protein-like [Oreochromis niloticus]
Contig3696	888	887	3	11	305	565	568	1e-160	98	ref|XP_003448644.1|	PREDICTED: anaphase-promoting complex subunit 7-like [Oreochromis niloticus]
Contig3697	1948	48	1199	1	382	385	725	0	91	ref|XP_003452182.1|	PREDICTED: lipoyl synthase, mitochondrial-like [Oreochromis niloticus]
Contig3698	1073	884	138	1	245	245	344	2e-92	67	ref|XP_003447912.1|	PREDICTED: OCIA domain-containing protein 1-like [Oreochromis niloticus]
Contig3699	1823	1529	1056	1	158	158	284	4e-74	87	ref|XP_003438240.1|	PREDICTED: pleckstrin homology domain-containing family J member 1-like [Oreochromis niloticus]
Contig3700	1479	1139	48	1	361	361	548	1e-153	74	ref|XP_003442179.1|	PREDICTED: protein HEXIM-like [Oreochromis niloticus]
Contig3702	985	984	553	395	538	538	293	3e-77	93	ref|NP_001002380.1|	cleft lip and palate transmembrane protein 1-like protein [Danio rerio] sp|Q6DHU1.1|CLP1L_DANRE RecName: Full=Cleft lip and palate transmembrane protein 1-like protein; Short=CLPTM1-like protein gb|AAH75876.1| Zgc:92063 [Danio rerio] emb|CAX14006.1| novel protein similar to H.sapiens CLPTM1L, CLPTM1-like (CLPTM1L, zgc:92063) [Danio rerio]
Contig3703	1043	929	105	1	275	275	521	1e-146	93	ref|XP_003459909.1|	PREDICTED: toll-interacting protein-like [Oreochromis niloticus]
Contig3704	1643	1513	509	1	335	335	632	1e-179	94	emb|CAG08161.1|	unnamed protein product [Tetraodon nigroviridis]
Contig3705	1439	1348	821	1	176	177	290	5e-76	78	ref|XP_003455466.1|	PREDICTED: small acidic protein-like [Oreochromis niloticus]
Contig3706	1056	999	400	1	192	192	287	2e-75	72	ref|XP_003453078.1|	PREDICTED: uncharacterized protein C15orf57 homolog [Oreochromis niloticus]
Contig3707	1772	16	918	1	301	301	583	1e-164	93	ref|XP_003460231.1|	PREDICTED: mitochondrial carrier homolog 2-like [Oreochromis niloticus]
Contig3708	240	123	239	1167	1205	1412	58.2	6e-07	61	ref|XP_002568240.1|	Pc21g12090 [Penicillium chrysogenum Wisconsin 54-1255] emb|CAP96106.1| Pc21g12090 [Penicillium chrysogenum Wisconsin 54-1255]
Contig3709	585	455	3	1	151	387	303	1e-80	99	gb|ADH93567.1|	interleukin enhancer binding factor 2 [Epinephelus coioides] gb|ADH93568.1| interleukin enhancer binding factor 2 [Epinephelus coioides]
Contig3710	822	5	709	153	387	387	467	1e-129	99	ref|XP_003455300.1|	PREDICTED: interleukin enhancer-binding factor 2 homolog [Oreochromis niloticus]
Contig3711	3658	3489	1606	14	651	651	971	0	78	ref|XP_003440077.1|	PREDICTED: cyclic AMP-dependent transcription factor ATF-6 alpha-like [Oreochromis niloticus]
Contig3713	1660	1461	169	627	1053	1053	478	1e-132	51	gb|AAA92556.1|	complement regulatory plasma protein [Paralabrax nebulifer]
Contig3714	1946	1095	169	741	1053	1053	360	5e-97	51	gb|AAA92556.1|	complement regulatory plasma protein [Paralabrax nebulifer]
Contig3715	622	557	126	1	144	144	285	4e-75	91	ref|XP_003438233.1|	PREDICTED: NADH dehydrogenase [ubiquinone] 1 alpha subcomplex subunit 13-like [Oreochromis niloticus]
Contig3716	1604	21	941	1	307	307	584	1e-164	92	ref|XP_003448417.1|	PREDICTED: cytochrome c1, heme protein, mitochondrial-like isoform 1 [Oreochromis niloticus]
Contig3717	1924	1621	980	1	214	214	419	1e-114	93	sp|Q6XJU9.1|OSTF1_MONAL	RecName: Full=Osteoclast-stimulating factor 1; AltName: Full=Osteoclast-stimulating factor-like gb|AAP55655.1| osteoclast-stimulating factor [Monopterus albus]
Contig3718	1426	1361	684	3	228	228	417	1e-114	87	gb|ACQ58943.1|	CD9 antigen [Anoplopoma fimbria]
Contig3719	1274	1160	993	1	56	56	104	5e-20	82	emb|CAG07741.1|	unnamed protein product [Tetraodon nigroviridis]
Contig3721	1449	1399	425	1	322	322	566	1e-159	85	ref|XP_003451100.1|	PREDICTED: corticotropin-releasing factor-binding protein-like [Oreochromis niloticus]
Contig3722	729	728	237	22	185	185	320	2e-85	99	gb|ACI66424.1|	Translocon-associated protein subunit gamma [Salmo salar] gb|ACN09902.1| Translocon-associated protein subunit gamma [Salmo salar] gb|ACN12249.1| Translocon-associated protein subunit gamma [Salmo salar] gb|ACO10368.1| Translocon-associated protein subunit gamma [Caligus rogercresseyi]
Contig3723	1895	17	1450	1	478	478	885	0	91	emb|CBN81058.1|	Cytochrome b-c1 complex subunit 1, mitochondrial [Dicentrarchus labrax]
Contig3725	846	106	585	1	160	160	286	3e-75	92	emb|CAF92415.1|	unnamed protein product [Tetraodon nigroviridis]
Contig3726	3158	3144	1327	1	606	606	1098	0	85	ref|XP_003442742.1|	PREDICTED: WD repeat-containing protein 1-like [Oreochromis niloticus]
Contig3727	4568	73	4314	36	1408	1417	1710	0	61	ref|XP_003447632.1|	PREDICTED: alpha-2-macroglobulin-like [Oreochromis niloticus]
Contig3728	811	103	330	1	76	76	159	5e-37	96	gb|ACQ58966.1|	Cyclin-dependent kinases regulatory subunit 1 [Anoplopoma fimbria]
Contig3729	2040	91	1260	1	390	390	749	0	92	ref|XP_003446886.1|	PREDICTED: pyruvate dehydrogenase E1 component subunit alpha, somatic form, mitochondrial-like [Oreochromis niloticus]
Contig3730	975	943	443	1	167	167	322	9e-86	95	gb|AEG78368.1|	translocon-associated protein subunit delta precursor [Epinephelus coioides]
Contig3731	1053	820	293	1	176	176	306	6e-81	81	sp|P80971.2|COX42_THUOB	RecName: Full=Cytochrome c oxidase subunit 4 isoform 2, mitochondrial; AltName: Full=Cytochrome c oxidase subunit IV isoform 2; Short=COX IV-2; Flags: Precursor gb|AAF79934.1|AF204871_1 cytochrome c oxidase subunit IV isoform 2 precursor [Thunnus obesus]
Contig3732	1340	93	422	1	110	110	219	8e-55	89	gb|ADX97167.1|	NADH dehydrogenase 1 subunit c2 [Perca flavescens]
Contig3733	1129	1001	585	1	139	139	257	3e-66	91	ref|XP_003444345.1|	PREDICTED: non-specific lipid-transfer protein-like [Oreochromis niloticus]
Contig3734	1250	53	1183	1	377	378	697	0	87	ref|XP_003445531.1|	PREDICTED: alcohol dehydrogenase 1-like [Oreochromis niloticus]
Contig3735	1999	1882	95	1	599	599	803	0	66	gb|ACS83543.1|	C1 inhibitor [Larimichthys crocea]
Contig3736	1807	145	1065	18	329	334	423	1e-116	65	ref|XP_003438683.1|	PREDICTED: carbonic anhydrase 4-like [Oreochromis niloticus]
Contig3737	1974	425	1093	1	223	223	377	1e-102	81	gb|AAT64058.1|	claudin 3d [Takifugu rubripes]
Contig3738	1315	252	848	1	197	197	283	8e-74	75	ref|XP_003438501.1|	PREDICTED: histone H1.0-like [Oreochromis niloticus]
Contig3739	933	29	784	5	256	535	400	1e-109	75	ref|XP_003449256.1|	PREDICTED: hypothetical protein LOC100697799 [Oreochromis niloticus]
Contig3740	2831	137	2479	1	775	775	1511	0	92	ref|XP_003449058.1|	PREDICTED: E3 ubiquitin-protein ligase UHRF1 [Oreochromis niloticus]
Contig3742	1038	144	338	1	70	70	87	6e-15	62	ref|XP_003447509.1|	PREDICTED: high affinity immunoglobulin epsilon receptor subunit gamma-like [Oreochromis niloticus]
Contig3744	2284	836	1222	1	127	127	173	2e-40	63	ref|XP_003447203.1|	PREDICTED: prostate stem cell antigen-like [Oreochromis niloticus]
Contig3745	1988	77	1681	1	535	535	988	0	93	ref|XP_003448132.1|	PREDICTED: T-complex protein 1 subunit beta-like [Oreochromis niloticus] gb|AFL72073.1| T-complex protein 1 subunit beta [Oreochromis niloticus]
Contig3746	4079	163	3351	1	1067	1067	1691	0	78	ref|XP_003445710.1|	PREDICTED: piwi-like protein 2-like [Oreochromis niloticus]
Contig3747	2144	1952	441	1	504	504	989	0	99	ref|XP_003457248.1|	PREDICTED: signal recognition particle 54 kDa protein-like [Oreochromis niloticus]
Contig3748	2819	70	1593	1	508	508	978	0	95	ref|XP_003439434.1|	PREDICTED: dihydrolipoyl dehydrogenase, mitochondrial-like [Oreochromis niloticus]
Contig3750	1011	115	417	1	101	101	196	5e-48	93	ref|XP_003457714.1|	PREDICTED: ribonuclease kappa-B-like [Oreochromis niloticus]
Contig3752	1997	190	795	1	202	202	402	1e-109	99	ref|XP_003456529.1|	PREDICTED: ras-related protein Rab-1A-like isoform 1 [Oreochromis niloticus]
Contig3753	850	850	77	41	298	298	507	1e-141	95	ref|XP_003437833.1|	PREDICTED: 60S ribosomal protein L5-like [Oreochromis niloticus]
Contig3754	3193	2877	2224	1	218	264	468	1e-129	100	gb|AEB54619.1|	transcription factor PU.1 [Paralichthys olivaceus]
Contig3755	1955	1871	198	1	558	558	1035	0	95	ref|XP_003449958.1|	PREDICTED: T-complex protein 1 subunit alpha-like [Oreochromis niloticus]
Contig3756	929	237	641	2	130	131	212	1e-52	66	ref|XP_003458757.1|	PREDICTED: cornifelin homolog [Oreochromis niloticus]
Contig3757	2610	212	1117	1	302	302	593	1e-167	99	gb|ADJ58592.1|	syntenin [Paralichthys olivaceus]
Contig3759	2542	2473	1286	1	395	395	759	0	93	ref|XP_003442972.1|	PREDICTED: obg-like ATPase 1-like [Oreochromis niloticus]
Contig3760	1769	12	1526	1	500	500	870	0	86	ref|XP_003460260.1|	PREDICTED: H/ACA ribonucleoprotein complex subunit 4 [Oreochromis niloticus]
Contig3761	753	9	296	1	96	96	192	5e-47	97	gb|ACQ58297.1|	Small ubiquitin-related modifier 2 precursor [Anoplopoma fimbria]
Contig3762	1550	142	852	1	237	237	459	1e-127	98	sp|Q9IA79.1|BI1_PAROL	RecName: Full=Probable Bax inhibitor 1; Short=BI-1; AltName: Full=Testis-enhanced gene transcript protein homolog; AltName: Full=Transmembrane BAX inhibitor motif-containing protein 6 gb|AAF61067.1|AF220548_1 testis enhanced gene transcript-like protein [Paralichthys olivaceus]
Contig3763	1248	122	835	1	238	238	440	1e-121	90	gb|ACQ58589.1|	Survival of motor neuron-related-splicing factor 30 [Anoplopoma fimbria]
Contig3764	972	73	675	20	221	221	366	1e-106	87	ref|XP_003440701.1|	PREDICTED: peptidyl-prolyl cis-trans isomerase FKBP3-like [Oreochromis niloticus]
Contig3765	1321	935	504	3	138	138	130	6e-28	52	ref|XP_003453338.1|	PREDICTED: uncharacterized protein LOC285141-like [Oreochromis niloticus]
Contig3766	1008	956	438	1	173	173	358	1e-96	100	gb|ACQ58240.1|	RNA-binding protein 8A [Anoplopoma fimbria]
Contig3767	2089	4	906	38	338	338	563	1e-158	94	gb|ACH70948.1|	malate dehydrogenase 2-1, NAD (mitochondrial) [Salmo salar]
Contig3768	1674	125	1201	28	386	388	673	0	89	ref|XP_003443889.1|	PREDICTED: malate dehydrogenase-like [Oreochromis niloticus]
Contig3769	880	125	556	28	172	388	262	6e-68	88	ref|XP_003443889.1|	PREDICTED: malate dehydrogenase-like [Oreochromis niloticus]
Contig3770	4085	313	2823	1	844	856	1399	0	80	ref|XP_003445594.1|	PREDICTED: piwi-like protein 1-like [Oreochromis niloticus]
Contig3771	1487	1052	456	1	194	196	349	8e-94	83	ref|XP_003440684.1|	PREDICTED: cation transport regulator-like protein 1-like [Oreochromis niloticus]
Contig3772	921	2	307	196	297	297	210	4e-52	100	gb|ABY19518.1|	glyceraldehyde-3-phosphate dehydrogenase [Paralichthys olivaceus]
Contig3773	1272	196	846	1	216	216	422	1e-116	94	gb|ACV66339.1|	Ran [Larimichthys crocea]
Contig3774	1031	828	505	1	108	109	169	7e-40	78	gb|ADA70320.1|	parvalbumin 2 [Siniperca chuatsi]
Contig3775	1300	1212	1	1	413	755	665	0	81	ref|XP_003442355.1|	PREDICTED: nucleolar RNA helicase 2-like [Oreochromis niloticus]
Contig3776	1884	1882	851	406	755	755	620	1e-175	87	ref|XP_003442355.1|	PREDICTED: nucleolar RNA helicase 2-like [Oreochromis niloticus]
Contig3777	888	70	258	1	68	68	71.2	2e-10	60	gb|AAQ16622.1|	pleurocidin-like peptide WFYT [Pseudopleuronectes americanus]
Contig3778	2895	83	1411	683	1139	1372	587	1e-165	66	ref|XP_003455593.1|	PREDICTED: hypothetical protein LOC100693197 [Oreochromis niloticus]
Contig3779	697	186	695	1	170	196	330	1e-88	90	ref|XP_003456528.1|	PREDICTED: high mobility group protein B2-like [Oreochromis niloticus]
Contig3780	10284	6727	254	18	2177	2177	2983	0	68	ref|XP_003446423.1|	PREDICTED: apolipoprotein B-100-like [Oreochromis niloticus]
Contig3781	1256	156	656	1	167	167	303	7e-80	88	gb|ACQ58160.1|	Cofilin-2 [Anoplopoma fimbria]
Contig3783	2551	140	856	1	238	238	389	1e-105	79	ref|XP_003437653.1|	PREDICTED: CD81 protein-like [Oreochromis niloticus]
Contig3784	1001	167	1000	1	278	299	553	1e-155	97	ref|XP_003458127.1|	PREDICTED: actin-related protein 2/3 complex subunit 2-like [Oreochromis niloticus]
Contig3786	1920	180	638	1	153	153	284	6e-74	98	ref|NP_001154112.1|	Vacuolar ATP synthase 16 kDa proteolipid subunit [Oncorhynchus mykiss] gb|ACI33388.1| Vacuolar ATP synthase 16 kDa proteolipid subunit [Salmo salar] gb|ACI33976.1| Vacuolar ATP synthase 16 kDa proteolipid subunit [Salmo salar] gb|ACI68829.1| Vacuolar ATP synthase 16 kDa proteolipid subunit [Salmo salar] gb|ACM08457.1| Vacuolar ATP synthase 16 kDa proteolipid subunit [Salmo salar] gb|ACM08823.1| V…
Contig3787	2971	2650	629	1	674	674	1330	0	93	ref|XP_003456022.1|	PREDICTED: eukaryotic translation initiation factor 3 subunit B [Oreochromis niloticus]
Contig3788	3322	3180	2674	1	169	169	328	5e-87	90	ref|XP_003438942.1|	PREDICTED: DAZ-associated protein 2-like [Oreochromis niloticus]
Contig3789	1217	64	786	1	241	246	482	1e-134	97	gb|AAX52912.1|	MHC class IIb antigen [Paralichthys olivaceus]
Contig3790	703	252	533	51	144	168	108	9e-22	54	ref|XP_003443896.1|	PREDICTED: interferon-induced transmembrane protein 3-like [Oreochromis niloticus]
Contig3791	1560	139	1152	1	338	338	636	1e-180	94	ref|XP_003450837.1|	PREDICTED: transaldolase-like [Oreochromis niloticus]
Contig3793	746	576	1	1	193	206	376	1e-102	92	ref|XP_003458310.1|	PREDICTED: high mobility group-T protein-like [Oreochromis niloticus]
Contig3794	903	752	156	1	199	199	377	1e-102	92	ref|XP_003447226.1|	PREDICTED: proteasome subunit beta type-2-like [Oreochromis niloticus]
Contig3795	1536	109	687	1543	1736	1736	301	3e-79	78	emb|CAF89628.1|	unnamed protein product [Tetraodon nigroviridis]
Contig3796	1879	1769	1059	1	237	237	425	1e-116	83	emb|CAG04972.1|	unnamed protein product [Tetraodon nigroviridis]
Contig3797	1304	1303	806	8	173	173	342	1e-91	100	ref|XP_003441593.1|	PREDICTED: myosin regulatory light polypeptide 9-like [Oreochromis niloticus]
Contig3798	2894	55	1866	1	609	806	983	0	80	ref|XP_003459786.1|	PREDICTED: inter-alpha-trypsin inhibitor heavy chain H3-like [Oreochromis niloticus]
Contig3799	1408	3	1121	274	646	646	741	0	99	gb|AEY68604.1|	vasa [Paralichthys olivaceus]
Contig3800	951	826	2	1	275	646	577	1e-162	100	gb|AEY68604.1|	vasa [Paralichthys olivaceus]
Contig3801	2351	2246	9	1	764	791	1234	0	76	ref|XP_003445853.1|	PREDICTED: angiotensin-converting enzyme 2-like [Oreochromis niloticus]
Contig3803	1414	187	672	1	164	164	285	2e-74	87	gb|AEB31291.1|	hypothetical protein [Epinephelus bruneus]
Contig3804	2528	2416	1421	1	332	332	644	0	95	gb|AAP44528.1|	lactate dehydrogenase-A [Chromis xanthochira]
Contig3805	1364	30	1253	1	408	408	830	0	100	dbj|BAC53789.1|	carboxypeptidase B [Paralichthys olivaceus]
Contig3806	711	574	236	1	113	113	220	2e-55	95	ref|XP_003456223.1|	PREDICTED: dolichyl-diphosphooligosaccharide--protein glycosyltransferase subunit DAD1-like [Oreochromis niloticus]
Contig3807	1325	1156	350	52	321	394	163	9e-38	34	ref|XP_001920977.3|	PREDICTED: carcinoembryonic antigen-related cell adhesion molecule 5-like [Danio rerio]
Contig3808	1567	1559	699	24	310	310	568	1e-160	91	gb|ABI85389.1|	osteonectin [Hippoglossus hippoglossus]
Contig3809	1070	97	1041	1	315	315	582	1e-164	93	gb|ACQ57902.1|	60S acidic ribosomal protein P0 [Anoplopoma fimbria]
Contig3810	755	753	382	118	241	241	232	6e-59	95	emb|CAG00987.1|	unnamed protein product [Tetraodon nigroviridis]
Contig3811	495	118	477	1	120	242	228	3e-58	86	ref|XP_003441008.1|	PREDICTED: UPF0568 protein C14orf166 homolog [Oreochromis niloticus]
Contig3812	700	664	77	1	196	196	383	1e-104	98	emb|CBN81650.1|	Protein LSM12 homolog A [Dicentrarchus labrax]
Contig3814	816	81	815	1	245	246	404	1e-111	82	ref|XP_003452011.1|	PREDICTED: catechol O-methyltransferase domain-containing protein 1-like [Oreochromis niloticus]
Contig3815	1530	1469	615	1	285	285	542	1e-152	90	emb|CBN80762.1|	F-actin-capping protein subunit alpha-1 [Dicentrarchus labrax]
Contig3816	3019	201	2582	16	819	1025	561	1e-157	39	ref|NP_001107266.1|	carcinoembryonic antigen-related cell adhesion molecule 5 precursor [Danio rerio] emb|CAP71942.1| ceacam1 [Danio rerio]
Contig3817	1431	147	1097	1	313	314	496	1e-138	79	ref|XP_003452380.1|	PREDICTED: probable rRNA-processing protein EBP2-like [Oreochromis niloticus]
Contig3818	3386	345	1817	1	491	491	871	0	88	gb|AFH00993.1|	glucose transporter 1 [Epinephelus coioides]
Contig3820	1610	176	637	1	154	154	285	2e-74	98	ref|XP_003454063.1|	PREDICTED: V-type proton ATPase 16 kDa proteolipid subunit-like [Oreochromis niloticus]
Contig3822	1076	125	844	1	236	236	375	1e-102	74	ref|XP_003444868.1|	PREDICTED: synaptophysin-like [Oreochromis niloticus]
Contig3823	2728	160	2340	1	723	723	1370	0	94	ref|XP_003445228.1|	PREDICTED: DNA replication licensing factor mcm7-like [Oreochromis niloticus]
Contig3824	1030	129	611	1	161	161	331	2e-88	92	gb|ACQ57915.1|	Translocator protein [Anoplopoma fimbria]
Contig3825	1231	1151	591	1	187	187	337	3e-90	89	ref|XP_003450323.1|	PREDICTED: dynactin subunit 3-like [Oreochromis niloticus]
Contig3827	2320	2167	737	1	497	501	776	0	78	ref|XP_003439115.1|	PREDICTED: ATP-dependent RNA helicase DDX19B-like [Oreochromis niloticus]
Contig3829	1075	70	591	1	174	174	294	2e-77	84	gb|ACQ57884.1|	Glycine cleavage system H protein, mitochondrial precursor [Anoplopoma fimbria]
Contig3831	1840	1675	1286	1	130	252	248	1e-126	87	ref|XP_003443742.1|	PREDICTED: derlin-1-like [Oreochromis niloticus]
Contig3832	2410	1431	676	1	244	255	171	9e-40	39	gb|ACO09823.1|	Membrane-spanning 4-domains subfamily A member 4A [Osmerus mordax]
Contig3833	885	183	839	1	216	216	350	2e-94	79	ref|XP_003452819.1|	PREDICTED: claudin-10A-like [Oreochromis niloticus]
Contig3835	1635	78	890	1	271	271	499	1e-139	95	ref|XP_003442064.1|	PREDICTED: prohibitin-like [Oreochromis niloticus]
Contig3836	883	96	749	1	218	218	402	1e-110	90	ref|XP_003456542.1|	PREDICTED: U2 small nuclear ribonucleoprotein B''-like [Oreochromis niloticus]
Contig3837	1148	940	608	1	111	111	221	2e-55	100	gb|ACI32885.1|	Cyclin-dependent kinase 2-associated protein 2 [Salmo salar]
Contig3840	810	1	624	9	216	216	424	1e-117	100	dbj|BAF56478.1|	tributyltin binding protein type 2 [Paralichthys olivaceus] dbj|BAF56479.1| tributyltin binding protein type 2 [Paralichthys olivaceus]
Contig3842	1292	149	715	3	191	192	253	8e-65	65	ref|NP_001134403.1|	selenoprotein S [Salmo salar] gb|ACI67388.1| Selenoprotein S [Salmo salar]
Contig3843	793	715	371	1	113	113	194	2e-47	86	gb|ACQ58720.1|	Death-associated protein-like 1-A [Anoplopoma fimbria]
Contig3844	1007	903	526	1	127	127	210	3e-52	83	gb|ACQ58101.1|	C12orf31 homolog [Anoplopoma fimbria] gb|ACQ58699.1| C12orf31 homolog [Anoplopoma fimbria]
Contig3846	1836	286	1014	1	242	242	490	1e-136	95	ref|XP_003439883.1|	PREDICTED: ubiquitin-conjugating enzyme E2 R1-like [Oreochromis niloticus]
Contig3847	1724	1421	330	1	364	364	689	0	96	emb|CBN81798.1|	Endophilin-B1 [Dicentrarchus labrax]
Contig3848	2428	121	2157	3	698	698	928	0	66	ref|XP_003446374.1|	PREDICTED: adenylate kinase 7-like [Oreochromis niloticus]
Contig3849	2692	412	1626	1	404	404	802	0	98	ref|XP_003446436.1|	PREDICTED: casein kinase I isoform delta-like [Oreochromis niloticus]
Contig3852	2978	2861	2580	1	94	94	195	6e-47	100	ref|XP_003442976.1|	PREDICTED: small ubiquitin-related modifier 3-like [Oreochromis niloticus]
Contig3853	1438	1320	346	1	325	329	639	0	97	ref|XP_003453569.1|	PREDICTED: ubiquitin carboxyl-terminal hydrolase isozyme L5-like isoform 1 [Oreochromis niloticus]
Contig3854	1293	97	738	3	209	225	280	4e-73	59	ref|XP_003438102.1|	PREDICTED: complement factor H-like [Oreochromis niloticus]
Contig3855	2323	363	914	1	184	184	352	3e-94	95	ref|XP_003441519.1|	PREDICTED: GTP-binding protein Rheb-like [Oreochromis niloticus]
Contig3856	2393	29	1363	1	445	445	869	0	96	ref|XP_003445899.1|	PREDICTED: FAS-associated factor 2-like [Oreochromis niloticus]
Contig3857	640	590	270	1	107	107	186	4e-45	80	ref|XP_003438103.1|	PREDICTED: FK506-binding protein 1-like [Oreochromis niloticus]
Contig3859	448	212	448	1	79	293	149	2e-34	84	ref|XP_003438154.1|	PREDICTED: CCAAT/enhancer-binding protein delta-like [Oreochromis niloticus]
Contig3860	1435	113	1174	1	354	354	623	1e-176	85	ref|XP_003442350.1|	PREDICTED: sorbitol dehydrogenase-like [Oreochromis niloticus]
Contig3861	833	815	330	2	163	163	246	3e-63	69	emb|CBN82110.1|	Uncharacterized protein [Dicentrarchus labrax]
Contig3862	912	910	29	176	469	469	547	1e-153	90	ref|XP_003442189.1|	PREDICTED: synaptic vesicle membrane protein VAT-1 homolog [Oreochromis niloticus]
Contig3865	1725	162	1349	5	396	408	642	0	83	emb|CBN80920.1|	Keratin, type I cytoskeletal 18 [Dicentrarchus labrax]
Contig3866	1865	1792	374	1	473	473	884	0	94	ref|XP_003446303.1|	PREDICTED: trifunctional enzyme subunit beta, mitochondrial-like [Oreochromis niloticus]
Contig3867	1420	1418	1194	559	638	638	133	1e-28	88	gb|ABF70949.1|	glucose regulated protein 75 [Sparus aurata]
Contig3868	3231	3231	1207	99	676	687	694	0	53	ref|XP_003445149.1|	PREDICTED: poly [ADP-ribose] polymerase 12-like [Oreochromis niloticus]
Contig3869	1204	70	1173	2	371	378	447	1e-123	57	dbj|BAI49518.1|	skin mucus lectin [Platycephalus indicus]
Contig3870	713	598	708	29	65	76	70.5	3e-10	89	ref|XP_002803306.1|	PREDICTED: hypothetical protein LOC100426317 [Macaca mulatta]
Contig3872	1310	1157	816	1	114	114	223	7e-56	92	ref|XP_003452002.1|	PREDICTED: eukaryotic translation initiation factor 4E-binding protein 2-like isoform 1 [Oreochromis niloticus]
Contig3873	2086	1846	263	2	525	525	679	0	60	gb|ADC91967.1|	UDP glucuronosyltransferase 5 family polypeptide a1 [Danio rerio]
Contig3874	1521	1359	34	12	452	475	800	0	86	ref|XP_003451724.1|	PREDICTED: urea transporter 2-like [Oreochromis niloticus]
Contig3875	414	2	112	44	80	876	57.4	1e-06	64	ref|XP_001746348.1|	hypothetical protein [Monosiga brevicollis MX1] gb|EDQ88735.1| predicted protein [Monosiga brevicollis MX1]
Contig3876	1154	1073	3	5	364	548	681	0	92	ref|XP_003442432.1|	PREDICTED: nucleobindin-2-like [Oreochromis niloticus]
Contig3877	2119	3	398	389	516	516	166	1e-38	65	emb|CAF99667.1|	unnamed protein product [Tetraodon nigroviridis]
Contig3878	790	103	747	1	215	216	291	7e-77	65	ref|XP_003452190.1|	PREDICTED: hypothetical protein LOC100705881 [Oreochromis niloticus]
Contig3879	886	543	220	1	109	109	179	6e-43	77	gb|AAV65840.1|	DNA polymerase delta p12 subunit [Epinephelus coioides]
Contig3880	1487	36	830	1	265	265	470	1e-130	82	ref|XP_003448925.1|	PREDICTED: peflin-like [Oreochromis niloticus]
Contig3881	1135	861	445	1	139	139	258	1e-66	95	gb|ADG29151.1|	mitochondrial ATP synthase lipid-binding protein [Epinephelus coioides] gb|AEB31358.1| mitochondrial ATP synthase F0 complex subunit c isoform 3 [Epinephelus bruneus]
Contig3883	1182	4	321	160	265	265	222	1e-55	99	ref|XP_003445761.1|	PREDICTED: BTB/POZ domain-containing protein KCTD12-like [Oreochromis niloticus]
Contig3884	569	103	567	6	162	265	260	8e-68	86	ref|XP_003445761.1|	PREDICTED: BTB/POZ domain-containing protein KCTD12-like [Oreochromis niloticus]
Contig3885	1413	127	1092	1	362	386	359	7e-97	56	ref|XP_003452043.1|	PREDICTED: centrosomal protein of 55 kDa-like [Oreochromis niloticus]
Contig3886	1687	114	728	1	213	213	244	4e-62	58	ref|XP_003451534.1|	PREDICTED: growth/differentiation factor 6-B-like [Oreochromis niloticus] dbj|BAJ78985.1| gonadal soma derived factor [Oreochromis niloticus]
Contig3887	1584	63	1433	3	459	459	869	0	98	ref|XP_003458079.1|	PREDICTED: ruvB-like 2-like [Oreochromis niloticus]
Contig3888	1793	1679	921	1	250	250	426	1e-117	83	ref|XP_003445256.1|	PREDICTED: tetraspanin-7-like [Oreochromis niloticus]
Contig3889	366	239	153	1	29	251	63.5	1e-08	100	ref|NP_001187257.1|	tetraspanin 7 integral membrane protein [Ictalurus punctatus] gb|ACY70390.1| tetraspanin 7 integral membrane protein [Ictalurus punctatus]
Contig3890	1373	1258	254	1	332	332	611	1e-172	90	ref|XP_003443799.1|	PREDICTED: nuclear migration protein nudC-like [Oreochromis niloticus]
Contig3891	2194	113	1705	1	531	531	1017	0	95	ref|XP_003445448.1|	PREDICTED: aspartyl-tRNA synthetase, cytoplasmic-like [Oreochromis niloticus]
Contig3892	373	225	1	1	75	118	144	6e-33	100	gb|AAF61073.1|AF220554_1	ribosomal protein large P2 [Paralichthys olivaceus]
Contig3893	740	85	738	1	217	219	395	1e-108	89	emb|CBN82084.1|	Charged multivesicular body protein 5 [Dicentrarchus labrax]
Contig3895	976	69	899	1	277	277	511	1e-143	90	gb|ACQ58077.1|	Proteasome subunit beta type-7 precursor [Anoplopoma fimbria]
Contig3896	1137	1031	273	1	253	253	493	1e-137	92	ref|XP_003440464.1|	PREDICTED: tetraspanin-3-like isoform 1 [Oreochromis niloticus]
Contig3897	1500	138	866	1	243	248	263	6e-68	55	ref|XP_003451269.1|	PREDICTED: membrane-spanning 4-domains subfamily A member 5-like [Oreochromis niloticus]
Contig3899	1518	137	1333	1	347	347	487	1e-135	64	ref|XP_003450351.1|	PREDICTED: HORMA domain-containing protein 1-like [Oreochromis niloticus]
Contig3901	2003	1903	179	1	575	575	1098	0	99	gb|ABB76381.1|	heat shock protein 60 kDa [Paralichthys olivaceus]
Contig3902	516	360	247	45	82	82	87.4	9e-16	94	gb|ACQ58140.1|	NADH dehydrogenase 1 alpha subcomplex subunit 4 [Anoplopoma fimbria]
Contig3903	633	1	231	179	255	255	151	9e-35	96	gb|AAS88432.1|	14-3-3 protein [Oncorhynchus mykiss]
Contig3904	1530	1461	79	1	461	461	780	0	80	ref|XP_003446372.1|	PREDICTED: clusterin-like [Oreochromis niloticus]
Contig3905	1245	1065	1	1	355	536	649	0	94	ref|XP_003454176.1|	PREDICTED: T-complex protein 1 subunit delta-like [Oreochromis niloticus]
Contig3906	704	3	548	355	536	536	332	4e-89	94	ref|XP_003454176.1|	PREDICTED: T-complex protein 1 subunit delta-like [Oreochromis niloticus]
Contig3907	1749	1634	885	1	252	256	414	1e-113	75	sp|O93267.1|TRP3_PSEAM	RecName: Full=Trypsinogen-like protein 3; Flags: Precursor gb|AAC32753.1| trypsinogen 3 precursor [Pseudopleuronectes americanus]
Contig3908	1917	1755	1156	1	200	201	347	7e-93	83	ref|XP_003456907.1|	PREDICTED: transgelin-like isoform 1 [Oreochromis niloticus]
Contig3909	535	533	183	26	142	144	193	1e-47	76	ref|XP_003454298.1|	PREDICTED: NADH dehydrogenase [ubiquinone] 1 beta subcomplex subunit 11, mitochondrial-like [Oreochromis niloticus]
Contig3910	1886	176	1468	1	435	435	763	0	82	ref|XP_003440865.1|	PREDICTED: alpha-N-acetylgalactosaminidase-like [Oreochromis niloticus]
Contig3911	1548	120	1421	42	475	475	860	0	99	ref|NP_035318.1|	26S protease regulatory subunit 7 [Mus musculus] dbj|BAC36516.1| unnamed protein product [Mus musculus]
Contig3912	1233	1094	549	226	407	407	324	2e-86	81	ref|XP_003457834.1|	PREDICTED: hypothetical protein LOC100705274 [Oreochromis niloticus]
Contig3913	921	752	525	3	78	78	150	3e-34	98	ref|XP_003483260.1|	PREDICTED: probable protein BRICK1-like [Sus scrofa]
Contig3914	1679	214	1431	1	401	419	411	1e-112	56	ref|XP_003447483.1|	PREDICTED: hypothetical protein LOC100711302 [Oreochromis niloticus]
Contig3915	392	293	114	1	60	60	154	6e-36	100	gb|ABN50351.1|	metallothionein [Paralichthys olivaceus]
Contig3916	659	645	91	1	185	185	323	2e-86	83	gb|ACQ58904.1|	NADH dehydrogenase 1 beta subcomplex subunit 5, mitochondrial precursor [Anoplopoma fimbria]
Contig3917	3125	2645	1980	3	224	225	314	7e-83	63	ref|NP_001038866.1|	uncharacterized protein LOC751688 [Danio rerio] gb|AAI22278.1| Zgc:153411 [Danio rerio]
Contig3918	1445	1332	55	18	443	443	816	0	93	gb|AAH97041.1|	Sept7a protein [Danio rerio]
Contig3920	1195	1169	264	1	302	302	563	1e-158	94	ref|XP_003440060.1|	PREDICTED: coatomer subunit epsilon-like isoform 1 [Oreochromis niloticus]
Contig3922	2345	2205	829	1	464	464	771	0	81	ref|XP_003445248.1|	PREDICTED: regulator of nonsense transcripts 3B-like [Oreochromis niloticus]
Contig3923	2110	189	1664	1	491	492	877	0	85	ref|XP_003455475.1|	PREDICTED: protein disulfide-isomerase A3 [Oreochromis niloticus]
Contig3925	1375	12	611	7	270	279	207	3e-51	45	gb|ACO82381.1|	MHC class II antigen-associated invariant chain [Lutjanus argentimaculatus]
Contig3926	2043	1863	730	1	341	341	518	1e-144	70	ref|XP_003454490.1|	PREDICTED: glutamate [NMDA] receptor-associated protein 1-like [Oreochromis niloticus]
Contig3927	1791	1638	562	1	355	355	481	1e-133	68	ref|XP_003438535.1|	PREDICTED: Na(+)/H(+) exchange regulatory cofactor NHE-RF1-like [Oreochromis niloticus]
Contig3928	279	2	205	21	88	88	137	6e-31	100	ref|XP_003439356.1|	PREDICTED: U6 snRNA-associated Sm-like protein LSm5-like isoform 1 [Oreochromis niloticus] ref|XP_003439357.1| PREDICTED: U6 snRNA-associated Sm-like protein LSm5-like isoform 2 [Oreochromis niloticus]
Contig3929	829	55	336	49	142	142	170	3e-40	84	ref|XP_003446627.1|	PREDICTED: protein S100-B-like [Oreochromis niloticus]
Contig3931	1951	1721	795	1	309	309	648	0	99	ref|XP_003451486.1|	PREDICTED: serine/threonine-protein phosphatase 2A catalytic subunit alpha isoform-like [Oreochromis niloticus]
Contig3932	2500	2314	482	1	617	617	1161	0	93	ref|XP_003439299.1|	PREDICTED: ATP-binding cassette sub-family F member 2 [Oreochromis niloticus]
Contig3933	1965	121	1173	1	350	356	601	1e-169	90	ref|XP_003440296.1|	PREDICTED: stomatin-like protein 2-like [Oreochromis niloticus]
Contig3934	2584	126	1928	1	604	606	1058	0	84	ref|XP_003440168.1|	PREDICTED: replication protein A 70 kDa DNA-binding subunit-like [Oreochromis niloticus]
Contig3935	2992	62	2374	1	771	775	1345	0	80	ref|XP_003453945.1|	PREDICTED: sushi domain-containing protein 2-like [Oreochromis niloticus]
Contig3937	410	169	2	1	57	248	102	2e-20	85	ref|XP_003450630.1|	PREDICTED: myeloid leukemia factor 2-like [Oreochromis niloticus]
Contig3938	1011	1011	421	52	248	248	365	1e-98	87	ref|XP_003450630.1|	PREDICTED: myeloid leukemia factor 2-like [Oreochromis niloticus]
Contig3939	1025	108	539	1	144	144	313	3e-83	99	gb|ACO09501.1|	BUD31 homolog [Osmerus mordax]
Contig3942	690	62	457	1	132	132	262	5e-68	96	gb|ACX71856.1|	brain lipid binding protein [Trachinotus blochii]
Contig3944	939	939	481	33	185	185	305	1e-80	97	gb|AEH76611.1|	signal sequence receptor beta [Epinephelus bruneus]
Contig3945	1216	1128	7	2	375	712	503	1e-140	64	ref|XP_003444248.1|	PREDICTED: gelsolin-like [Oreochromis niloticus]
Contig3947	1920	1879	1022	1	286	286	548	1e-153	89	ref|XP_003458654.1|	PREDICTED: protein NipSnap homolog 2-like [Oreochromis niloticus]
Contig3948	1131	133	369	1	79	79	165	1e-38	98	ref|XP_003448414.1|	PREDICTED: reactive oxygen species modulator 1-like [Oreochromis niloticus]
Contig3951	1654	3	968	2	323	323	545	1e-152	80	ref|XP_003453340.1|	PREDICTED: suppressor of G2 allele of SKP1 homolog [Oreochromis niloticus]
Contig3952	1186	77	706	1	210	210	404	1e-110	93	ref|XP_003452794.1|	PREDICTED: NADH dehydrogenase [ubiquinone] iron-sulfur protein 8, mitochondrial-like [Oreochromis niloticus]
Contig3953	1636	1468	662	1	272	278	423	1e-116	74	ref|XP_003458153.1|	PREDICTED: histone RNA hairpin-binding protein-like [Oreochromis niloticus]
Contig3954	3001	110	2398	1	763	763	1347	0	88	ref|XP_003442945.1|	PREDICTED: trifunctional enzyme subunit alpha, mitochondrial-like [Oreochromis niloticus]
Contig3955	855	1	717	94	332	332	427	1e-117	88	ref|XP_003453210.1|	PREDICTED: quinone oxidoreductase-like [Oreochromis niloticus]
Contig3956	386	286	2	5	99	332	154	5e-36	82	ref|XP_003453210.1|	PREDICTED: quinone oxidoreductase-like [Oreochromis niloticus]
Contig3957	1219	1076	510	1	180	185	263	6e-68	68	ref|XP_003450423.1|	PREDICTED: TRAF-interacting protein with FHA domain-containing protein A-like [Oreochromis niloticus]
Contig3960	1525	1488	715	1	259	259	521	1e-145	96	ref|XP_003459569.1|	PREDICTED: integral membrane protein 2C-like [Oreochromis niloticus]
Contig3964	1018	1017	151	274	562	562	526	1e-147	89	sp|O57379.1|S22A6_PSEAM	RecName: Full=Solute carrier family 22 member 6; AltName: Full=Organic anion transporter 1; AltName: Full=Renal organic anion transporter 1; Short=ROAT1; AltName: Full=fROAT1 emb|CAB09724.1| renal organic anion transporter [Pseudopleuronectes americanus]
Contig3967	788	773	147	1	209	209	362	6e-98	87	ref|XP_003455220.1|	PREDICTED: ATP synthase subunit O, mitochondrial-like [Oreochromis niloticus]
Contig3968	1235	3	302	433	532	533	188	2e-45	91	ref|XP_003453006.1|	PREDICTED: alpha-1,3-mannosyl-glycoprotein 4-beta-N-acetylglucosaminyltransferase A-like [Oreochromis niloticus]
Contig3969	1288	1286	3	12	439	533	841	0	96	ref|XP_003453006.1|	PREDICTED: alpha-1,3-mannosyl-glycoprotein 4-beta-N-acetylglucosaminyltransferase A-like [Oreochromis niloticus]
Contig3970	683	620	3	1	206	504	315	5e-84	76	ref|XP_003451507.1|	PREDICTED: 26S proteasome non-ATPase regulatory subunit 5-like [Oreochromis niloticus]
Contig3971	1207	1202	237	1	322	322	667	0	97	ref|XP_003447662.1|	PREDICTED: THO complex subunit 3-like [Oreochromis niloticus]
Contig3972	511	58	303	1	82	82	124	7e-27	69	emb|CAG01459.1|	unnamed protein product [Tetraodon nigroviridis]
Contig3974	1814	67	1542	1	492	492	1029	0	99	gb|ABQ41317.1|	fibrinogen beta chain precursor [Paralichthys olivaceus]
Contig3977	1039	692	132	320	506	677	207	3e-51	56	ref|XP_003445517.1|	PREDICTED: RNA polymerase-associated protein RTF1 homolog [Oreochromis niloticus]
Contig3979	4567	371	3541	1	1057	1057	2003	0	92	ref|XP_003448254.1|	PREDICTED: ubiquitin-like modifier-activating enzyme 1-like [Oreochromis niloticus]
Contig3981	1327	1262	9	625	1024	1286	58.2	4e-06	19	ref|XP_001525979.1|	hypothetical protein LELG_02536 [Lodderomyces elongisporus NRRL YB-4239] gb|EDK44358.1| hypothetical protein LELG_02536 [Lodderomyces elongisporus NRRL YB-4239]
Contig3982	2053	2052	877	48	439	439	716	0	89	ref|XP_003446398.1|	PREDICTED: adenosine 3'-phospho 5'-phosphosulfate transporter 1-like [Oreochromis niloticus]
Contig3984	4029	3	3764	112	1367	1367	2372	0	94	ref|XP_003453912.1|	PREDICTED: nuclear pore complex protein Nup155 [Oreochromis niloticus]
Contig3987	1689	86	871	1	267	267	406	1e-111	73	gb|AAT64074.1|	claudin 23a [Takifugu rubripes]
Contig3989	2030	1976	285	1	564	564	1069	0	93	ref|XP_003455347.1|	PREDICTED: methylcrotonoyl-CoA carboxylase beta chain, mitochondrial-like [Oreochromis niloticus]
Contig3990	3152	83	2935	1	951	951	1744	0	89	ref|XP_003438336.1|	PREDICTED: exosome complex exonuclease RRP44-like [Oreochromis niloticus]
Contig3991	2675	142	2643	1	828	950	767	0	48	ref|XP_003201271.1|	PREDICTED: zinc finger protein 217-like [Danio rerio]
Contig3992	1819	1772	1428	836	950	950	80.9	9e-13	37	ref|XP_003201271.1|	PREDICTED: zinc finger protein 217-like [Danio rerio]
Contig3993	2529	2016	895	25	390	478	462	1e-127	63	emb|CAF97805.1|	unnamed protein product [Tetraodon nigroviridis]
Contig3994	871	217	870	1	219	599	387	1e-105	89	emb|CAG02888.1|	unnamed protein product [Tetraodon nigroviridis]
Contig3995	1048	270	740	1	157	157	309	5e-82	93	ref|XP_003455216.1|	PREDICTED: nudC domain-containing protein 2-like [Oreochromis niloticus]
Contig3996	1076	798	217	1	194	194	360	2e-97	93	ref|XP_003445583.1|	PREDICTED: protein DGCR6-like [Oreochromis niloticus]
Contig3998	1090	981	265	1	244	247	409	1e-112	83	ref|XP_003444758.1|	PREDICTED: hypothetical protein LOC100697146 [Oreochromis niloticus]
Contig3999	2983	2981	2118	89	376	376	561	1e-157	96	ref|XP_003441057.1|	PREDICTED: calcium uniporter protein, mitochondrial-like [Oreochromis niloticus]
Contig4000	884	96	554	1	153	153	313	2e-83	98	gb|ACQ58665.1|	ORM1-like protein 1 [Anoplopoma fimbria]
Contig4001	1017	59	451	7	137	137	238	1e-60	87	gb|ACQ58016.1|	14 kDa phosphohistidine phosphatase [Anoplopoma fimbria]
Contig4002	1151	1075	23	1	349	349	532	1e-149	77	ref|XP_003451491.1|	PREDICTED: thioredoxin domain-containing protein 15-like [Oreochromis niloticus]
Contig4004	1843	1445	42	1	469	469	894	0	89	ref|XP_003440696.1|	PREDICTED: alpha-1,6-mannosyl-glycoprotein 2-beta-N-acetylglucosaminyltransferase-like [Oreochromis niloticus]
Contig4005	1582	30	641	6	213	235	273	8e-71	64	ref|XP_003452907.1|	PREDICTED: hypothetical protein LOC100702295 [Oreochromis niloticus]
Contig4012	1560	1386	988	1	133	133	244	4e-62	90	ref|XP_003438753.1|	PREDICTED: mitochondrial import receptor subunit TOM22 homolog [Oreochromis niloticus]
Contig4013	2608	2	1579	440	965	965	991	0	92	ref|XP_003444910.1|	PREDICTED: uncharacterized protein KIAA0090 homolog [Oreochromis niloticus]
Contig4014	998	986	363	1	208	208	362	9e-98	79	ref|XP_003440877.1|	PREDICTED: 28S ribosomal protein S18a, mitochondrial-like [Oreochromis niloticus]
Contig4020	1719	1719	1345	162	286	286	250	6e-64	97	ref|XP_003448258.1|	PREDICTED: F-actin-capping protein subunit alpha-1-like [Oreochromis niloticus]
Contig4021	786	1	150	464	513	521	73.9	3e-11	66	ref|XP_001920233.2|	PREDICTED: hypothetical protein LOC560010 [Danio rerio]
Contig4022	958	151	666	24	195	202	263	5e-68	72	gb|ACQ58177.1|	C7orf57 [Anoplopoma fimbria]
Contig4028	2459	153	2072	1	636	636	1098	0	87	ref|XP_003446805.1|	PREDICTED: dihydrolipoyllysine-residue acetyltransferase component of pyruvate dehydrogenase complex, mitochondrial [Oreochromis niloticus]
Contig4029	904	169	903	1	223	394	378	1e-103	78	ref|XP_003454509.1|	PREDICTED: UPF0661 TPR repeat-containing protein C16D10.01c-like [Oreochromis niloticus]
Contig4032	1043	854	96	1	253	253	467	1e-129	86	emb|CAG07631.1|	unnamed protein product [Tetraodon nigroviridis]
Contig4033	1961	100	1182	1	361	361	644	0	87	ref|XP_003446329.1|	PREDICTED: cytosolic 5'-nucleotidase 1B-like [Oreochromis niloticus]
Contig4034	1939	1761	118	4	540	541	828	0	75	ref|XP_003438057.1|	PREDICTED: MARVEL domain-containing protein 2-like [Oreochromis niloticus]
Contig4035	737	65	628	1	188	189	334	1e-89	85	ref|XP_003459051.1|	PREDICTED: dihydrofolate reductase-like [Oreochromis niloticus]
Contig4036	698	167	589	48	188	189	255	6e-66	87	ref|XP_003459051.1|	PREDICTED: dihydrofolate reductase-like [Oreochromis niloticus]
Contig4038	1822	1489	335	1	385	385	727	0	96	emb|CBN81392.1|	Protein pelota homolog [Dicentrarchus labrax]
Contig4040	1536	115	798	1	228	228	440	1e-121	92	ref|XP_003455428.1|	PREDICTED: RING finger protein 141-like [Oreochromis niloticus]
Contig4041	1065	110	727	1	206	206	366	5e-99	87	ref|XP_003453883.1|	PREDICTED: UPF0585 protein C16orf13 homolog A-like [Oreochromis niloticus]
Contig4043	534	495	82	10	162	163	202	3e-50	65	ref|XP_003458253.1|	PREDICTED: hypothetical protein LOC100690963 [Oreochromis niloticus]
Contig4048	1701	148	777	1	210	210	405	1e-110	90	ref|XP_003449130.1|	PREDICTED: pyroglutamyl-peptidase 1-like [Oreochromis niloticus]
Contig4050	3073	250	1692	22	503	503	894	0	88	ref|XP_003453356.1|	PREDICTED: phosphatidylinositol 3-kinase regulatory subunit gamma-like [Oreochromis niloticus]
Contig4051	1841	1814	786	1	343	343	649	0	91	ref|XP_003455746.1|	PREDICTED: cell division cycle protein 123 homolog [Oreochromis niloticus]
Contig4052	1436	2	1063	368	721	721	682	0	96	emb|CAF99757.1|	unnamed protein product [Tetraodon nigroviridis]
Contig4053	1906	1721	738	1	326	327	630	1e-178	93	ref|XP_003457559.1|	PREDICTED: calponin-3-like [Oreochromis niloticus]
Contig4054	681	680	48	15	225	225	410	1e-112	96	ref|XP_003447094.1|	PREDICTED: UPF0428 protein CXorf56 homolog [Oreochromis niloticus]
Contig4057	2149	180	1598	1	476	476	862	0	91	ref|XP_003442352.1|	PREDICTED: CTD small phosphatase-like protein 2-A-like [Oreochromis niloticus]
Contig4059	2821	24	2246	1	741	741	1439	0	92	ref|XP_003458281.1|	PREDICTED: prolyl endopeptidase-like [Oreochromis niloticus]
Contig4060	1241	1205	684	1	174	174	355	1e-95	94	ref|XP_003453425.1|	PREDICTED: vacuolar protein-sorting-associated protein 25-like [Oreochromis niloticus]
Contig4063	1758	337	831	1	157	158	262	2e-67	81	ref|XP_003441032.1|	PREDICTED: adrenodoxin, mitochondrial-like [Oreochromis niloticus]
Contig4066	1093	965	198	1	255	255	305	8e-81	58	gb|ACI68623.1|	Apolipoprotein A-IV precursor [Salmo salar]
Contig4068	1284	1022	546	1	159	159	216	1e-53	65	ref|XP_003442320.1|	PREDICTED: cytochrome b5 type B-like [Oreochromis niloticus]
Contig4069	1921	896	261	128	407	407	73.9	1e-10	26	gb|AAI33826.1|	Si:ch211-13c6.3 protein [Danio rerio]
Contig4071	1564	27	1436	3	457	457	648	0	68	emb|CAG00506.1|	unnamed protein product [Tetraodon nigroviridis]
Contig4072	1115	874	23	1	284	284	574	1e-161	98	ref|XP_003438504.1|	PREDICTED: STIP1 homology and U box-containing protein 1-like [Oreochromis niloticus]
Contig4073	2212	2048	207	4	620	620	904	0	70	ref|XP_003447999.1|	PREDICTED: WD repeat-containing protein 16 [Oreochromis niloticus]
Contig4075	3665	233	931	1	233	233	378	1e-102	77	gb|ADO28107.1|	lim and sh3 domain protein 1 [Ictalurus furcatus]
Contig4076	382	346	38	1	115	115	67.4	1e-09	44	gb|ACV21041.1|	large subunit ribosomal protein 35 [Rhabditidoides sp. RS5443]
Contig4077	1272	1160	120	1	347	347	689	0	95	ref|XP_003444093.1|	PREDICTED: U5 small nuclear ribonucleoprotein 40 kDa protein-like [Oreochromis niloticus]
Contig4087	3188	2676	1231	1	482	482	961	0	96	ref|XP_003441636.1|	PREDICTED: RAC-beta serine/threonine-protein kinase-like [Oreochromis niloticus]
Contig4089	2436	1	1977	324	982	982	1254	0	92	ref|XP_003440683.1|	PREDICTED: vacuolar protein sorting-associated protein 18 homolog [Oreochromis niloticus]
Contig4090	557	168	311	1	52	227	75.5	5e-12	73	ref|XP_003444088.1|	PREDICTED: retinitis pigmentosa 9 protein homolog [Oreochromis niloticus]
Contig4092	2233	225	1859	15	522	534	95.9	3e-17	19	emb|CAF91574.1|	unnamed protein product [Tetraodon nigroviridis]
Contig4093	1671	22	558	400	578	578	359	1e-96	96	ref|XP_003444322.1|	PREDICTED: tyrosine-protein kinase RYK [Oreochromis niloticus]
Contig4094	626	21	626	470	652	759	261	8e-68	66	ref|XP_003453182.1|	PREDICTED: DNA mismatch repair protein Mlh3-like [Oreochromis niloticus]
Contig4095	1643	70	1398	1	417	419	332	1e-88	42	emb|CAF96370.1|	unnamed protein product [Tetraodon nigroviridis]
Contig4097	1414	1	720	59	300	300	416	1e-114	84	ref|NP_001020626.1|	acyl-CoA-binding domain-containing protein 6 [Danio rerio] sp|Q4V8X4.1|ACBD6_DANRE RecName: Full=Acyl-CoA-binding domain-containing protein 6 gb|AAH97158.1| Acyl-Coenzyme A binding domain containing 6 [Danio rerio]
Contig4098	384	192	1	1	64	300	123	1e-26	92	ref|XP_003440039.1|	PREDICTED: acyl-CoA-binding domain-containing protein 6-like [Oreochromis niloticus]
Contig4099	1305	225	1052	1	276	276	528	1e-147	91	ref|XP_003446004.1|	PREDICTED: glucosamine-6-phosphate isomerase 1-like [Oreochromis niloticus]
Contig4100	1387	1	1146	60	441	441	748	0	96	ref|XP_003444745.1|	PREDICTED: polyribonucleotide 5'-hydroxyl-kinase Clp1 [Oreochromis niloticus]
Contig4102	480	2	475	348	505	505	335	1e-90	93	gb|AAL84163.1|	alpha-amylase [Lates calcarifer]
Contig4103	524	9	365	24	142	142	178	3e-43	69	ref|XP_003444641.1|	PREDICTED: thiosulfate sulfurtransferase/rhodanese-like domain-containing protein 1-like [Oreochromis niloticus]
Contig4105	1304	1236	463	1	264	264	362	8e-98	69	ref|XP_003445044.1|	PREDICTED: thyroid transcription factor 1-associated protein 26 homolog [Oreochromis niloticus]
Contig4107	431	431	69	568	688	688	250	6e-65	94	ref|XP_003440662.1|	PREDICTED: zinc finger protein 710-like [Oreochromis niloticus]
Contig4108	469	179	469	1	97	123	178	3e-43	89	gb|ACQ59071.1|	Proteasome assembly chaperone 3 [Anoplopoma fimbria]
Contig4111	1122	197	922	1	242	242	476	1e-132	99	gb|AAN40737.1|AF433656_1	proteasome activator subunit 2 [Paralichthys olivaceus]
Contig4112	628	81	434	1	118	118	193	2e-47	81	ref|XP_003456596.1|	PREDICTED: D-dopachrome decarboxylase-like [Oreochromis niloticus]
Contig4113	2364	3	2360	449	1098	1473	276	2e-71	31	emb|CAX14582.1|	novel protein [Danio rerio]
Contig4114	1002	305	997	1	234	324	301	1e-79	70	ref|XP_003452090.1|	PREDICTED: RAD51-associated protein 1-like [Oreochromis niloticus]
Contig4115	293	290	15	229	320	324	129	2e-28	70	ref|XP_003452090.1|	PREDICTED: RAD51-associated protein 1-like [Oreochromis niloticus]
Contig4117	1111	3	590	387	582	582	384	1e-104	98	ref|XP_003208217.1|	PREDICTED: leucine-rich repeat protein SHOC-2-like [Meleagris gallopavo]
Contig4118	1797	3	752	333	582	584	424	1e-116	82	ref|XP_003455542.1|	PREDICTED: hippocampus abundant transcript 1 protein-like [Oreochromis niloticus]
Contig4121	1562	1449	436	1	340	340	504	1e-140	74	ref|XP_003455836.1|	PREDICTED: growth inhibition and differentiation-related protein 88 homolog [Oreochromis niloticus]
Contig4124	1888	123	1790	1	559	559	943	0	80	ref|XP_003452402.1|	PREDICTED: mucolipin-3-like [Oreochromis niloticus]
Contig4127	1844	88	1170	1	361	361	704	0	96	ref|XP_003445581.1|	PREDICTED: apelin receptor A-like [Oreochromis niloticus]
Contig4128	443	310	438	1	43	980	85.9	3e-15	93	ref|XP_003794436.1|	PREDICTED: rab3 GTPase-activating protein catalytic subunit [Otolemur garnettii]
Contig4129	356	130	243	1	38	574	73.6	1e-14	89	ref|XP_003438485.1|	PREDICTED: zinc finger HIT domain-containing protein 2-like [Oreochromis niloticus]
Contig4130	1675	1604	429	1	392	392	793	0	100	ref|XP_003440427.1|	PREDICTED: selenide, water dikinase 1-like [Oreochromis niloticus]
Contig4132	1758	102	1136	1	341	456	636	0	90	ref|XP_003447793.1|	PREDICTED: adenylosuccinate synthetase isozyme 1 C-like [Oreochromis niloticus]
Contig4136	2246	1	699	243	475	475	463	1e-128	90	ref|XP_003450652.1|	PREDICTED: lysophospholipid acyltransferase 7-like [Oreochromis niloticus]
Contig4140	1992	1981	521	1	487	487	977	0	97	ref|XP_003453415.1|	PREDICTED: fizzy-related protein homolog [Oreochromis niloticus]
Contig4144	1727	1707	121	1	529	530	915	0	83	ref|XP_003444450.1|	PREDICTED: nucleolar complex protein 4 homolog [Oreochromis niloticus]
Contig4146	2454	2273	3	1	757	943	1266	0	83	ref|XP_003450975.1|	PREDICTED: testis-expressed sequence 10 protein homolog [Oreochromis niloticus]
Contig4148	1081	273	878	1	204	204	332	6e-89	84	ref|XP_003439008.1|	PREDICTED: transcription initiation factor TFIID subunit 11-like [Oreochromis niloticus]
Contig4149	1271	264	785	1	175	179	263	5e-68	69	emb|CBA10399.1|	prostaglandin D synthase [Platichthys flesus] emb|CBA10402.1| prostaglandin D synthase [Platichthys flesus]
Contig4150	2127	2125	806	713	1151	1151	792	0	90	ref|XP_003440551.1|	PREDICTED: alpha-mannosidase 2 [Oreochromis niloticus]
Contig4151	1975	1737	1	1	579	581	1100	0	91	ref|XP_003451602.1|	PREDICTED: serine/threonine-protein phosphatase 2A regulatory subunit B'' subunit beta [Oreochromis niloticus]
Contig4155	1949	1640	210	338	856	1025	400	1e-109	46	ref|XP_003440869.1|	PREDICTED: centrosomal protein of 128 kDa-like [Oreochromis niloticus]
Contig4157	1075	257	859	1	201	201	401	1e-109	96	ref|XP_003459079.1|	PREDICTED: ADP-ribosylation factor-related protein 1-like [Oreochromis niloticus]
Contig4158	346	189	1	1	73	3734	90.9	8e-17	68	ref|XP_003442875.1|	PREDICTED: hypothetical protein LOC100707798 [Oreochromis niloticus]
Contig4161	984	164	889	1	240	240	414	1e-113	85	ref|XP_003446317.1|	PREDICTED: UPF0480 protein C15orf24 homolog [Oreochromis niloticus]
Contig4164	2582	2567	1737	1	277	277	550	1e-154	93	emb|CAF95093.1|	unnamed protein product [Tetraodon nigroviridis]
Contig4165	1859	214	1533	23	474	940	97.8	7e-18	22	ref|XP_001319569.1|	viral A-type inclusion protein [Trichomonas vaginalis G3] gb|EAY07346.1| viral A-type inclusion protein, putative [Trichomonas vaginalis G3]
Contig4166	1532	1488	694	18	278	340	414	1e-142	80	ref|NP_957509.1|	hydroxymethylglutaryl-CoA lyase, mitochondrial [Danio rerio] gb|AAH46023.1| 3-hydroxymethyl-3-methylglutaryl-Coenzyme A lyase (hydroxymethylglutaricaciduria) [Danio rerio]
Contig4167	2158	1	1338	810	1255	1255	885	0	96	ref|XP_003442319.1|	PREDICTED: pre-mRNA-splicing factor ATP-dependent RNA helicase PRP16-like [Oreochromis niloticus]
Contig4168	1321	1291	599	1	231	231	411	1e-112	86	ref|XP_003454764.1|	PREDICTED: pseudouridine-5'-monophosphatase-like [Oreochromis niloticus]
Contig4171	2844	2	1090	643	1001	1001	681	0	94	ref|XP_003455030.1|	PREDICTED: regulator of G-protein signaling 3-like [Oreochromis niloticus]
Contig4177	1571	1141	2	1	380	387	721	0	91	ref|XP_003438811.1|	PREDICTED: protein kinase C and casein kinase substrate in neurons protein 2-like [Oreochromis niloticus]
Contig4180	1957	102	1598	1	499	499	978	0	94	ref|XP_003448220.1|	PREDICTED: activin receptor type-1B-like [Oreochromis niloticus]
Contig4181	766	106	765	19	241	264	163	4e-38	44	ref|XP_001337385.2|	PREDICTED: uncharacterized protein C15orf52 homolog [Danio rerio]
Contig4182	2391	2129	567	1	532	532	1002	0	94	ref|XP_003455404.1|	PREDICTED: ankyrin repeat domain-containing protein 13C-A-like [Oreochromis niloticus]
Contig4184	1396	31	618	1	196	198	317	3e-84	73	ref|XP_003450133.1|	PREDICTED: protein FAM18B1-like [Oreochromis niloticus]
Contig4186	754	503	78	167	300	721	109	5e-22	44	ref|NP_001167089.1|	nucleoporin GLE1 [Salmo salar] gb|ACN10786.1| Nucleoporin GLE1 [Salmo salar]
Contig4188	2866	3	2864	278	1231	2034	1708	0	85	ref|XP_003452044.1|	PREDICTED: myoferlin-like [Oreochromis niloticus]
Contig4189	578	576	1	725	918	920	284	7e-75	77	ref|XP_003440085.1|	PREDICTED: uncharacterized protein C1orf112 homolog [Oreochromis niloticus]
Contig4190	1318	97	624	1	176	177	334	3e-89	89	gb|ACO09911.1|	Ferritin, heavy subunit [Osmerus mordax]
Contig4192	6479	6273	13	1	2029	2674	2748	0	65	emb|CAG03661.1|	unnamed protein product [Tetraodon nigroviridis]
Contig4194	1244	381	1238	1	298	413	384	1e-104	66	ref|XP_003448813.1|	PREDICTED: Krueppel-like factor 2-like [Oreochromis niloticus]
Contig4195	1256	939	592	48	161	161	225	2e-56	94	gb|ACQ58695.1|	Growth arrest and DNA-damage-inducible protein GADD45 alpha [Anoplopoma fimbria]
Contig4196	1241	266	937	1	224	224	403	1e-110	92	ref|XP_003455754.1|	PREDICTED: FGFR1 oncogene partner 2 homolog [Oreochromis niloticus]
Contig4198	2564	2557	986	2	524	524	997	0	94	ref|XP_003440708.1|	PREDICTED: methylmalonate-semialdehyde dehydrogenase [acylating], mitochondrial-like [Oreochromis niloticus]
Contig4202	997	7	894	85	400	400	421	1e-115	67	ref|XP_003444523.1|	PREDICTED: G-rich sequence factor 1-like [Oreochromis niloticus]
Contig4203	969	106	621	1	172	172	344	1e-92	98	ref|XP_003438108.1|	PREDICTED: myosin regulatory light polypeptide 9-like [Oreochromis niloticus]
Contig4206	2620	2446	1034	10	479	481	628	1e-177	67	ref|XP_003451809.1|	PREDICTED: poly(A) RNA polymerase GLD2-like [Oreochromis niloticus]
Contig4209	3415	163	2904	1	891	891	1398	0	79	ref|XP_003445794.1|	PREDICTED: kinesin-like protein KIF18A [Oreochromis niloticus]
Contig4210	1187	1148	684	1	155	156	287	3e-75	92	ref|XP_003459159.1|	PREDICTED: optic atrophy 3 protein homolog [Oreochromis niloticus]
Contig4211	1080	210	869	1	220	220	408	1e-112	89	gb|ACO09389.1|	Ras-related protein Rab-27A [Osmerus mordax]
Contig4213	731	636	442	1	65	65	120	2e-25	92	ref|XP_003445494.1|	PREDICTED: 39S ribosomal protein L33, mitochondrial-like [Oreochromis niloticus]
Contig4214	1557	1535	561	1	325	325	662	0	96	ref|XP_003443814.1|	PREDICTED: eukaryotic translation initiation factor 3 subunit I-like [Oreochromis niloticus]
Contig4215	1588	167	595	1	143	143	278	2e-72	95	ref|XP_003453116.1|	PREDICTED: probable ergosterol biosynthetic protein 28-like [Oreochromis niloticus]
Contig4220	553	52	552	1	167	262	245	3e-63	69	ref|XP_003451463.1|	PREDICTED: 15-hydroxyprostaglandin dehydrogenase [NAD+]-like [Oreochromis niloticus]
Contig4221	846	1	285	166	254	259	108	1e-21	56	ref|XP_003451496.1|	PREDICTED: 15-hydroxyprostaglandin dehydrogenase [NAD+]-like [Oreochromis niloticus]
Contig4222	1765	1464	187	105	521	521	506	1e-141	61	ref|XP_003444741.1|	PREDICTED: hypothetical protein LOC100692072 [Oreochromis niloticus]
Contig4223	900	890	447	49	196	196	265	1e-68	84	ref|XP_003444577.1|	PREDICTED: hypothetical protein LOC100693962 [Oreochromis niloticus]
Contig4224	2206	116	937	1	274	274	567	1e-159	99	gb|ACY71743.1|	C-type lectin domain family 4 member E [Paralichthys olivaceus]
Contig4225	704	54	356	19	121	121	192	5e-47	95	ref|XP_003444331.1|	PREDICTED: U6 snRNA-associated Sm-like protein LSm2-like [Oreochromis niloticus]
Contig4226	767	766	314	357	501	758	75.1	1e-11	34	dbj|GAA47606.1|	hypothetical protein CLF_100574 [Clonorchis sinensis]
Contig4227	3582	323	1165	1	282	437	506	1e-140	90	ref|XP_003451566.1|	PREDICTED: uncharacterized protein C18orf25-like [Oreochromis niloticus]
Contig4228	928	815	324	1	166	166	278	8e-73	78	emb|CAG10355.1|	unnamed protein product [Tetraodon nigroviridis]
Contig4229	2180	1873	1268	1	202	202	401	1e-109	99	gb|ABY82346.1|	R-ras [Kryptolebias marmoratus]
Contig4230	2383	2	2359	1245	2017	2526	704	0	52	ref|XP_003454548.1|	PREDICTED: protein ELYS [Oreochromis niloticus]
Contig4231	1698	91	1011	1	304	304	574	1e-161	93	ref|XP_003446402.1|	PREDICTED: axin interactor, dorsalization-associated protein-like [Oreochromis niloticus]
Contig4232	2034	2	1015	1153	1486	1486	575	1e-161	83	ref|XP_003441396.1|	PREDICTED: lysine-specific demethylase 5B-like [Oreochromis niloticus]
Contig4233	2150	2149	305	2	600	682	858	0	72	ref|XP_003453812.1|	PREDICTED: tether containing UBX domain for GLUT4-like [Oreochromis niloticus]
Contig4234	5247	5246	273	2855	4513	4513	2976	0	90	ref|XP_003447251.1|	PREDICTED: plectin-like isoform 2 [Oreochromis niloticus]
Contig4235	2046	2046	199	15	630	630	1112	0	89	emb|CBN80625.1|	Acyl-CoA dehydrogenase family member 9, mitochondrial [Dicentrarchus labrax]
Contig4241	2808	2763	88	1	892	892	1561	0	85	ref|XP_003444947.1|	PREDICTED: exosome component 10 [Oreochromis niloticus]
Contig4244	3054	55	2634	1	863	863	1606	0	93	ref|XP_003438153.1|	PREDICTED: DNA replication licensing factor mcm4-B-like [Oreochromis niloticus]
Contig4245	2326	3	704	60	293	293	480	1e-133	97	ref|XP_003458644.1|	PREDICTED: transmembrane protein 185-like isoform 2 [Oreochromis niloticus]
Contig4246	1269	99	1268	1	390	394	743	0	91	ref|XP_003447592.1|	PREDICTED: actin-related protein 2-like [Oreochromis niloticus]
Contig4247	1486	338	1156	1	274	274	506	1e-141	87	ref|XP_003443782.1|	PREDICTED: protein FAM84B-like [Oreochromis niloticus]
Contig4248	2442	91	2133	4	686	686	1096	0	77	ref|XP_003447554.1|	PREDICTED: nicastrin [Oreochromis niloticus]
Contig4250	619	500	3	7	177	322	271	8e-71	83	gb|ACL98106.1|	CCAAT/enhancer-binding protein beta 2 [Epinephelus coioides]
Contig4251	1186	65	982	1	306	306	535	1e-150	81	ref|XP_003440242.1|	PREDICTED: hypothetical protein LOC100693225 [Oreochromis niloticus]
Contig4253	561	560	234	134	242	242	199	2e-49	94	gb|ACO08849.1|	Tropomyosin alpha-4 chain [Osmerus mordax]
Contig4255	727	547	185	1	121	121	196	3e-48	82	ref|XP_003440496.1|	PREDICTED: snRNA-activating protein complex subunit 5-like [Oreochromis niloticus]
Contig4257	1042	1041	589	295	445	445	280	3e-73	88	ref|XP_003453533.1|	PREDICTED: DDB1- and CUL4-associated factor 13-like [Oreochromis niloticus]
Contig4258	1230	80	790	1	239	248	317	4e-84	63	gb|AAC64370.1|	MHC class II alpha chain [Aulonocara hansbaenschi]
Contig4259	1416	1310	666	4	224	319	223	1e-55	51	ref|XP_003457803.1|	PREDICTED: hypothetical protein LOC100695347 [Oreochromis niloticus]
Contig4262	4551	4483	71	1	1456	1456	2702	0	91	ref|XP_003443807.1|	PREDICTED: cleavage and polyadenylation specificity factor subunit 1-like [Oreochromis niloticus]
Contig4263	3523	3316	1679	8	556	963	817	0	76	ref|XP_003452546.1|	PREDICTED: putative PIP5K1A and PSMD4-like protein-like [Oreochromis niloticus]
Contig4264	743	28	432	2	136	136	228	1e-57	85	gb|ACQ58126.1|	Prefoldin subunit 4 [Anoplopoma fimbria]
Contig4265	320	2	319	213	318	563	216	2e-54	97	emb|CAF92952.1|	unnamed protein product [Tetraodon nigroviridis]
Contig4266	1489	1378	725	1	218	219	383	1e-104	86	ref|XP_003437843.1|	PREDICTED: UMP-CMP kinase-like [Oreochromis niloticus]
Contig4268	2185	1724	717	31	360	365	508	1e-152	78	ref|XP_003444044.1|	PREDICTED: lamina-associated polypeptide 2, isoform beta-like [Oreochromis niloticus]
Contig4269	1230	1032	442	1	197	197	406	1e-111	98	gb|ABP99036.1|	transmembrane 4 L6 family member 4 [Paralichthys olivaceus]
Contig4270	1951	188	1753	1	512	819	783	0	76	ref|XP_003442258.1|	PREDICTED: suppressor of SWI4 1 homolog [Oreochromis niloticus]
Contig4272	1959	1871	942	1	310	310	531	1e-148	83	ref|XP_003457459.1|	PREDICTED: dehydrogenase/reductase SDR family member 1-like [Oreochromis niloticus]
Contig4274	1990	1967	153	1	612	616	1019	0	83	ref|XP_003446787.1|	PREDICTED: probable ATP-dependent RNA helicase DDX52-like [Oreochromis niloticus]
Contig4275	1399	1303	218	1	362	362	575	1e-162	82	ref|XP_003439184.1|	PREDICTED: coiled-coil domain-containing protein 50-like [Oreochromis niloticus]
Contig4277	613	70	480	1	137	138	219	3e-55	76	ref|XP_003439888.1|	PREDICTED: 39S ribosomal protein L54, mitochondrial-like [Oreochromis niloticus]
Contig4278	273	1	273	2852	2942	3067	171	6e-41	94	emb|CAG03293.1|	unnamed protein product [Tetraodon nigroviridis]
Contig4279	897	897	496	3020	3153	3153	268	8e-70	97	ref|XP_003453807.1|	PREDICTED: huntingtin-like [Oreochromis niloticus]
Contig4280	458	412	2	8	143	144	204	7e-51	72	ref|XP_003445020.1|	PREDICTED: 39S ribosomal protein L42, mitochondrial-like [Oreochromis niloticus]
Contig4282	2085	1869	973	1	299	299	545	1e-152	89	ref|XP_003455215.1|	PREDICTED: cyclin-G1-like [Oreochromis niloticus]
Contig4283	3724	224	1942	4	579	579	976	0	88	ref|XP_003448885.1|	PREDICTED: lamin-B2-like [Oreochromis niloticus]
Contig4285	1081	77	922	1	282	282	497	1e-138	82	ref|XP_003452663.1|	PREDICTED: survival motor neuron protein 1-like [Oreochromis niloticus]
Contig4286	571	569	255	392	496	496	186	3e-45	85	ref|XP_003452224.1|	PREDICTED: UDP-glucose 6-dehydrogenase-like [Oreochromis niloticus]
Contig4287	2529	2513	786	4	574	574	684	0	60	ref|XP_003455591.1|	PREDICTED: probable RNA-binding protein 46-like [Oreochromis niloticus]
Contig4288	1902	845	1525	226	452	452	443	0	94	ref|XP_003446858.1|	PREDICTED: integrin-linked protein kinase-like [Oreochromis niloticus]
Contig4289	1409	1276	656	1	207	207	390	1e-106	90	ref|XP_003460328.1|	PREDICTED: coiled-coil domain-containing protein 25-like [Oreochromis niloticus]
Contig4290	436	108	434	1	109	355	207	6e-52	96	gb|AAF61750.1|AF064872_1	translation initiation factor eIF-2B precursor [Sciaenops ocellatus]
Contig4291	790	790	56	109	353	355	474	1e-132	95	gb|AAF61750.1|AF064872_1	translation initiation factor eIF-2B precursor [Sciaenops ocellatus]
Contig4292	1990	2	1663	33	587	587	1046	0	93	ref|XP_003449950.1|	PREDICTED: LOW QUALITY PROTEIN: protein lin-9 homolog [Oreochromis niloticus]
Contig4294	721	3	248	180	261	261	179	6e-43	100	dbj|BAA82365.1|	chymotrypsinogen 1 [Paralichthys olivaceus]
Contig4295	508	1	507	12	180	261	352	1e-95	100	dbj|BAA82365.1|	chymotrypsinogen 1 [Paralichthys olivaceus]
Contig4296	2192	1565	195	1	457	457	892	0	96	ref|XP_003452703.1|	PREDICTED: glycerol-3-phosphate acyltransferase 4-like [Oreochromis niloticus]
Contig4297	1630	1449	379	1	357	357	636	1e-180	90	ref|XP_003444286.1|	PREDICTED: replication factor C subunit 4-like [Oreochromis niloticus]
Contig4298	1597	1506	265	1	406	406	724	0	82	ref|XP_003459429.1|	PREDICTED: zinc finger protein 30-like [Oreochromis niloticus]
Contig4299	1775	1681	221	1	481	481	816	0	80	gb|ACQ58156.1|	Procollagen C-endopeptidase enhancer 2 precursor [Anoplopoma fimbria]
Contig4301	958	1	813	304	574	574	516	1e-144	93	ref|XP_003457503.1|	PREDICTED: origin recognition complex subunit 2-like [Oreochromis niloticus]
Contig4305	835	81	686	1	202	202	367	1e-99	91	ref|XP_003458871.1|	PREDICTED: mitotic spindle assembly checkpoint protein MAD2A-like [Oreochromis niloticus]
Contig4306	2765	228	2069	1	618	618	1102	0	86	emb|CAG08049.1|	unnamed protein product [Tetraodon nigroviridis]
Contig4307	553	356	553	1	64	318	87.4	1e-15	68	ref|XP_003448332.1|	PREDICTED: leucine-rich repeat-containing protein 23-like [Oreochromis niloticus]
Contig4308	869	3	776	58	315	318	378	1e-103	70	ref|XP_003448332.1|	PREDICTED: leucine-rich repeat-containing protein 23-like [Oreochromis niloticus]
Contig4309	1708	84	1694	1	541	578	812	0	72	ref|XP_003456032.1|	PREDICTED: protein disulfide-isomerase-like [Oreochromis niloticus]
Contig4310	1379	234	1016	1	261	261	459	1e-127	86	gb|ACQ58474.1|	15-hydroxyprostaglandin dehydrogenase [Anoplopoma fimbria]
Contig4313	1670	1528	422	1	374	374	703	0	92	ref|XP_003441424.1|	PREDICTED: calcium/calmodulin-dependent protein kinase type 1-like [Oreochromis niloticus]
Contig4314	1119	1050	193	3	289	289	443	1e-122	72	ref|XP_003447048.1|	PREDICTED: adenosine deaminase domain-containing protein 1-like [Oreochromis niloticus]
Contig4316	2951	1	2919	15	920	920	1506	0	77	ref|XP_003460245.1|	PREDICTED: echinoderm microtubule-associated protein-like 4-like [Oreochromis niloticus]
Contig4319	851	62	469	1	136	139	134	3e-29	49	ref|XP_003456958.1|	PREDICTED: NACHT, LRR and PYD domains-containing protein 10-like [Oreochromis niloticus]
Contig4320	837	439	834	1	132	435	225	7e-57	87	ref|XP_003444802.1|	PREDICTED: interferon-related developmental regulator 1-like [Oreochromis niloticus]
Contig4324	1946	123	1601	1	486	486	874	0	85	ref|XP_003445021.1|	PREDICTED: periodic tryptophan protein 1 homolog [Oreochromis niloticus]
Contig4325	2190	2188	1352	364	642	642	545	1e-152	91	ref|XP_003446846.1|	PREDICTED: ubiquitin-associated and SH3 domain-containing protein B-like [Oreochromis niloticus]
Contig4326	903	124	498	1	125	125	246	6e-63	100	ref|XP_003451266.1|	PREDICTED: ragulator complex protein LAMTOR2-like [Oreochromis niloticus] gb|ACQ58080.1| Mitogen-activated protein-binding protein-interacting protein [Anoplopoma fimbria]
Contig4331	1304	1	1221	13	419	419	837	0	99	dbj|BAC53787.1|	carboxypeptidase A2 [Paralichthys olivaceus]
Contig4332	2112	1984	212	1	591	591	1096	0	92	ref|XP_003445780.1|	PREDICTED: bifunctional purine biosynthesis protein PURH-like [Oreochromis niloticus]
Contig4333	1481	3	416	425	562	562	273	9e-71	94	emb|CAF97133.1|	unnamed protein product [Tetraodon nigroviridis]
Contig4334	1411	1294	356	6	317	317	498	1e-138	80	ref|XP_003438097.1|	PREDICTED: UAP56-interacting factor-like [Oreochromis niloticus]
Contig4335	1276	54	1274	286	692	692	779	0	92	ref|XP_003448653.1|	PREDICTED: condensin complex subunit 2-like [Oreochromis niloticus]
Contig4336	1472	1139	414	1	250	250	392	1e-106	77	ref|NP_001158875.1|	claudin-like protein ZF-A89 [Salmo salar] gb|ACN10657.1| Claudin domain-containing protein 1 [Salmo salar]
Contig4338	2168	3	827	177	451	451	530	1e-148	93	ref|XP_003443930.1|	PREDICTED: HMG box-containing protein 1-like [Oreochromis niloticus]
Contig4339	1666	1616	99	1	507	507	844	0	83	ref|XP_003455685.1|	PREDICTED: heat shock 70 kDa protein 14-like [Oreochromis niloticus]
Contig4340	2640	70	2226	1	719	719	1461	0	98	ref|XP_003442347.1|	PREDICTED: exostosin-2-like [Oreochromis niloticus]
Contig4341	3693	184	3144	1	991	991	1824	0	87	ref|XP_003442233.1|	PREDICTED: zinc finger CCCH domain-containing protein 7A [Oreochromis niloticus]
Contig4344	1835	1829	1308	1	174	174	356	8e-96	95	ref|XP_003445276.1|	PREDICTED: cysteine-rich hydrophobic domain 1 protein-like [Oreochromis niloticus]
Contig4345	2539	90	1763	1	558	558	1068	0	92	ref|XP_003450766.1|	PREDICTED: transmembrane protein 209-like [Oreochromis niloticus]
Contig4346	1364	1363	875	26	188	188	349	9e-94	97	ref|XP_003453897.1|	PREDICTED: RING finger protein 185-like [Oreochromis niloticus]
Contig4349	2245	1757	522	1	411	411	834	0	94	ref|XP_003441876.1|	PREDICTED: probable palmitoyltransferase ZDHHC6 [Oreochromis niloticus]
Contig4351	1366	165	1268	1	368	368	697	0	91	ref|XP_003456230.1|	PREDICTED: uroporphyrinogen decarboxylase-like [Oreochromis niloticus]
Contig4354	905	742	524	1	73	73	139	8e-31	98	ref|XP_003438337.1|	PREDICTED: mitotic-spindle organizing protein 1-like [Oreochromis niloticus]
Contig4356	1222	1	702	2441	2674	2674	416	1e-114	88	ref|XP_003448650.1|	PREDICTED: translational activator GCN1 [Oreochromis niloticus]
Contig4357	1563	110	769	1	220	220	351	3e-94	78	ref|XP_003445499.1|	PREDICTED: probable N-acetyltransferase CML1-like [Oreochromis niloticus]
Contig4359	1535	1420	800	1	207	207	386	1e-105	90	ref|XP_003450648.1|	PREDICTED: prenylated Rab acceptor protein 1-like [Oreochromis niloticus]
Contig4361	1754	13	1614	1	539	539	917	0	88	ref|XP_003455663.1|	PREDICTED: translation initiation factor eIF-2B subunit delta-like [Oreochromis niloticus]
Contig4362	3053	2	2338	84	862	862	1459	0	93	ref|XP_003455494.1|	PREDICTED: conserved oligomeric Golgi complex subunit 3 [Oreochromis niloticus]
Contig4364	1779	182	1579	1	466	466	879	0	95	ref|XP_003441540.1|	PREDICTED: microspherule protein 1 [Oreochromis niloticus]
Contig4366	750	115	615	1	170	170	231	8e-59	70	ref|XP_003455459.1|	PREDICTED: A-kinase-interacting protein 1-like [Oreochromis niloticus]
Contig4367	1795	356	1015	189	394	398	264	6e-68	61	emb|CAG01712.1|	unnamed protein product [Tetraodon nigroviridis]
Contig4368	1865	1806	1228	1	193	193	361	4e-97	91	ref|XP_003444818.1|	PREDICTED: protein slowmo homolog 2-like [Oreochromis niloticus]
Contig4369	1418	100	795	1	232	232	441	1e-121	93	ref|XP_003451662.1|	PREDICTED: ubiquitin carboxyl-terminal hydrolase isozyme L3-like [Oreochromis niloticus]
Contig4370	5261	643	3708	1	1023	1023	1976	0	94	ref|XP_003448213.1|	PREDICTED: histone lysine demethylase PHF8-like [Oreochromis niloticus]
Contig4371	1614	1614	331	661	1072	1072	636	1e-180	79	ref|XP_003447967.1|	PREDICTED: activating transcription factor 7-interacting protein 1-like [Oreochromis niloticus]
Contig4372	2096	2086	44	710	1373	2087	295	2e-77	33	ref|XP_219779.4|	PREDICTED: uncharacterized protein KIAA2026 [Rattus norvegicus] ref|XP_001079649.1| PREDICTED: uncharacterized protein KIAA2026 [Rattus norvegicus]
Contig4376	1439	1437	1000	521	666	666	270	4e-70	91	ref|XP_003443962.1|	PREDICTED: DCC-interacting protein 13-beta [Oreochromis niloticus]
Contig4377	1590	1568	3	1	522	666	974	0	94	ref|XP_003443962.1|	PREDICTED: DCC-interacting protein 13-beta [Oreochromis niloticus]
Contig4378	1815	363	968	1	202	202	406	1e-111	96	ref|XP_003455520.1|	PREDICTED: ras-related protein Rab-9A-like [Oreochromis niloticus]
Contig4379	2758	1382	1846	20	170	173	79	6e-12	46	ref|XP_002954911.1|	hypothetical protein VOLCADRAFT_95759 [Volvox carteri f. nagariensis] gb|EFJ44110.1| hypothetical protein VOLCADRAFT_95759 [Volvox carteri f. nagariensis]
Contig4380	1395	1242	988	1	85	85	169	1e-39	91	ref|XP_003449393.1|	PREDICTED: hypothetical protein LOC100690300 [Oreochromis niloticus]
Contig4381	1399	1249	5	1	414	507	780	0	95	ref|XP_003450959.1|	PREDICTED: U4/U6 small nuclear ribonucleoprotein Prp31-like [Oreochromis niloticus]
Contig4382	323	322	44	415	507	507	175	3e-42	96	ref|XP_003450959.1|	PREDICTED: U4/U6 small nuclear ribonucleoprotein Prp31-like [Oreochromis niloticus]
Contig4383	1597	137	1177	1	344	344	632	1e-179	89	ref|XP_003444118.1|	PREDICTED: glutamate [NMDA] receptor-associated protein 1-like [Oreochromis niloticus]
Contig4385	560	266	3	192	282	561	74.3	1e-11	47	ref|XP_002087457.1|	GE16990 [Drosophila yakuba] gb|EDW87169.1| GE16990 [Drosophila yakuba]
Contig4386	2764	2462	1395	240	595	595	600	0	82	ref|XP_003456342.1|	PREDICTED: TBCC domain-containing protein 1-like [Oreochromis niloticus]
Contig4387	1384	99	1133	1	346	346	591	1e-166	85	ref|XP_003442955.1|	PREDICTED: coiled-coil domain-containing protein 94-like [Oreochromis niloticus]
Contig4391	1206	49	972	1	308	308	577	1e-162	90	ref|XP_003447926.1|	PREDICTED: ribonuclease H2 subunit A-like [Oreochromis niloticus]
Contig4393	1243	3	326	85	192	192	214	2e-53	100	ref|XP_003437610.1|	PREDICTED: AP-3 complex subunit sigma-2-like [Oreochromis niloticus]
Contig4394	2969	2716	956	1	587	587	1175	0	95	ref|XP_003448589.1|	PREDICTED: protein kinase C iota type-like [Oreochromis niloticus]
Contig4396	978	271	960	1	230	230	404	1e-110	86	ref|XP_003443716.1|	PREDICTED: E3 SUMO-protein ligase NSE2-like [Oreochromis niloticus]
Contig4397	948	842	147	1	230	230	319	4e-85	71	emb|CBN81570.1|	Clarin-3 [Dicentrarchus labrax]
Contig4398	1858	1212	1	424	817	971	180	8e-43	36	gb|EGG21703.1|	hypothetical protein DFA_01589 [Dictyostelium fasciculatum]
Contig4400	432	393	1	1	131	208	175	3e-42	67	ref|XP_003444205.1|	PREDICTED: synaptonemal complex central element protein 1-like [Oreochromis niloticus]
Contig4401	680	24	335	1	104	104	167	2e-39	78	ref|XP_003438352.1|	PREDICTED: LYR motif-containing protein 7-like isoform 1 [Oreochromis niloticus] gb|AAX61150.1| hypothetical protein [Oreochromis mossambicus]
Contig4402	1704	163	474	1	104	106	218	4e-54	100	ref|XP_003458286.1|	PREDICTED: enhancer of rudimentary homolog [Oreochromis niloticus]
Contig4403	738	654	319	1	115	115	125	1e-26	57	gb|AFK76079.1|	CXC chemokine [Cynoglossus semilaevis]
Contig4404	571	571	44	20	195	195	341	4e-92	98	emb|CBN81480.1|	60S ribosomal protein L19 [Dicentrarchus labrax]
[truncated: 49,564 more rows]
