# Supplementary material for: Detection of Alternative Splice and Gene Duplication by RNA Sequencing in Japanese Flounder, Paralichthys olivaceus
Source: G3 (Bethesda). 2014 Nov 5;4(12):2419–24. doi: 10.1534/g3.114.012138 (PMC4267937; doi:10.1534/g3.114.012138)
Supplement: Supporting Information [file supp_g3.114.012138_FileS2.xlsx]

## Sheet: GO
Unigene ID	Length	Query Start	Query End	E-value	Accession	Annotation	GO
dbj_BAA31161.1_	330	138	153	6.2e-06	IPR000668	Peptidase C1A, papain C-terminal	Biological Process: proteolysis (GO:0006508), Molecular Function: cysteine-type peptidase activity (GO:0008234)
dbj_BAA31161.1_	330	282	292	6.2e-06	IPR000668	Peptidase C1A, papain C-terminal	Biological Process: proteolysis (GO:0006508), Molecular Function: cysteine-type peptidase activity (GO:0008234)
dbj_BAA31161.1_	330	294	300	6.2e-06	IPR000668	Peptidase C1A, papain C-terminal	Biological Process: proteolysis (GO:0006508), Molecular Function: cysteine-type peptidase activity (GO:0008234)
dbj_BAA31161.1_	330	1	329	8.1e-127	IPR013128	Peptidase C1A, papain	Molecular Function: cysteine-type peptidase activity (GO:0008234)
dbj_BAA31161.1_	330	121	328	7.5e-57	IPR000668	Peptidase C1A, papain C-terminal	Biological Process: proteolysis (GO:0006508), Molecular Function: cysteine-type peptidase activity (GO:0008234)
dbj_BAA31161.1_	330	120	329	3.4e-68	IPR000668	Peptidase C1A, papain C-terminal	Biological Process: proteolysis (GO:0006508), Molecular Function: cysteine-type peptidase activity (GO:0008234)
dbj_BAA82364.2_	247	47	62	7.2e-18	IPR001314	Peptidase S1A, chymotrypsin-type	Molecular Function: serine-type endopeptidase activity (GO:0004252), Biological Process: proteolysis (GO:0006508)
dbj_BAA82364.2_	247	103	117	7.2e-18	IPR001314	Peptidase S1A, chymotrypsin-type	Molecular Function: serine-type endopeptidase activity (GO:0004252), Biological Process: proteolysis (GO:0006508)
dbj_BAA82364.2_	247	193	205	7.2e-18	IPR001314	Peptidase S1A, chymotrypsin-type	Molecular Function: serine-type endopeptidase activity (GO:0004252), Biological Process: proteolysis (GO:0006508)
dbj_BAA82364.2_	247	22	239	1e-79	IPR001254	Peptidase S1	Molecular Function: serine-type endopeptidase activity (GO:0004252), Biological Process: proteolysis (GO:0006508)
dbj_BAA82364.2_	247	12	247	8e-97	IPR009003	Trypsin-like cysteine/serine peptidase domain	Molecular Function: catalytic activity (GO:0003824)
dbj_BAA82364.2_	247	57	62	NA	IPR018114	Peptidase S1, trypsin family, active site	Molecular Function: serine-type endopeptidase activity (GO:0004252), Biological Process: proteolysis (GO:0006508)
dbj_BAA82364.2_	247	194	205	NA	IPR018114	Peptidase S1, trypsin family, active site	Molecular Function: serine-type endopeptidase activity (GO:0004252), Biological Process: proteolysis (GO:0006508)
dbj_BAA82364.2_	247	22	244	38.727	IPR001254	Peptidase S1	Molecular Function: serine-type endopeptidase activity (GO:0004252), Biological Process: proteolysis (GO:0006508)
dbj_BAA82364.2_	247	21	239	6.6e-100	IPR001254	Peptidase S1	Molecular Function: serine-type endopeptidase activity (GO:0004252), Biological Process: proteolysis (GO:0006508)
dbj_BAA88638.1_	333	1	333	3.1e-176	IPR020831	Glyceraldehyde/Erythrose phosphate dehydrogenase family	Molecular Function: oxidoreductase activity, acting on the aldehyde or oxo group of donors, NAD or NADP as acceptor (GO:0016620), Biological Process: oxidation-reduction process (GO:0055114)
dbj_BAA88638.1_	333	148	155	NA	IPR020830	Glyceraldehyde 3-phosphate dehydrogenase, active site	Molecular Function: oxidoreductase activity, acting on the aldehyde or oxo group of donors, NAD or NADP as acceptor (GO:0016620), Biological Process: oxidation-reduction process (GO:0055114)
dbj_BAA88638.1_	333	1	333	4.7e-306	IPR020831	Glyceraldehyde/Erythrose phosphate dehydrogenase family	Molecular Function: oxidoreductase activity, acting on the aldehyde or oxo group of donors, NAD or NADP as acceptor (GO:0016620), Biological Process: oxidation-reduction process (GO:0055114)
dbj_BAA88638.1_	333	1	158	8.2e-87	IPR016040	NAD(P)-binding domain	Molecular Function: nucleotide binding (GO:0000166)
dbj_BAA88638.1_	333	155	312	4.2e-72	IPR020829	Glyceraldehyde 3-phosphate dehydrogenase, catalytic domain	Molecular Function: oxidoreductase activity, acting on the aldehyde or oxo group of donors, NAD or NADP as acceptor (GO:0016620), Biological Process: oxidation-reduction process (GO:0055114)
dbj_BAA88638.1_	333	2	150	9.9e-63	IPR020828	Glyceraldehyde 3-phosphate dehydrogenase, NAD(P) binding domain	Molecular Function: oxidoreductase activity, acting on the aldehyde or oxo group of donors, NAD or NADP as acceptor (GO:0016620), Biological Process: oxidation-reduction process (GO:0055114)
dbj_BAA88638.1_	333	2	150	7.6e-107	IPR020828	Glyceraldehyde 3-phosphate dehydrogenase, NAD(P) binding domain	Molecular Function: oxidoreductase activity, acting on the aldehyde or oxo group of donors, NAD or NADP as acceptor (GO:0016620), Biological Process: oxidation-reduction process (GO:0055114)
dbj_BAA88638.1_	333	109	122	2.1e-47	IPR020831	Glyceraldehyde/Erythrose phosphate dehydrogenase family	Molecular Function: oxidoreductase activity, acting on the aldehyde or oxo group of donors, NAD or NADP as acceptor (GO:0016620), Biological Process: oxidation-reduction process (GO:0055114)
dbj_BAA88638.1_	333	144	162	2.1e-47	IPR020831	Glyceraldehyde/Erythrose phosphate dehydrogenase family	Molecular Function: oxidoreductase activity, acting on the aldehyde or oxo group of donors, NAD or NADP as acceptor (GO:0016620), Biological Process: oxidation-reduction process (GO:0055114)
dbj_BAA88638.1_	333	171	187	2.1e-47	IPR020831	Glyceraldehyde/Erythrose phosphate dehydrogenase family	Molecular Function: oxidoreductase activity, acting on the aldehyde or oxo group of donors, NAD or NADP as acceptor (GO:0016620), Biological Process: oxidation-reduction process (GO:0055114)
dbj_BAA88638.1_	333	228	245	2.1e-47	IPR020831	Glyceraldehyde/Erythrose phosphate dehydrogenase family	Molecular Function: oxidoreductase activity, acting on the aldehyde or oxo group of donors, NAD or NADP as acceptor (GO:0016620), Biological Process: oxidation-reduction process (GO:0055114)
dbj_BAA88638.1_	333	268	283	2.1e-47	IPR020831	Glyceraldehyde/Erythrose phosphate dehydrogenase family	Molecular Function: oxidoreductase activity, acting on the aldehyde or oxo group of donors, NAD or NADP as acceptor (GO:0016620), Biological Process: oxidation-reduction process (GO:0055114)
dbj_BAA88638.1_	333	3	324	1.4e-132	IPR006424	Glyceraldehyde-3-phosphate dehydrogenase, type I	Biological Process: glucose metabolic process (GO:0006006), Molecular Function: oxidoreductase activity, acting on the aldehyde or oxo group of donors, NAD or NADP as acceptor (GO:0016620), Molecular Function: NADP binding (GO:0050661), Molecular Function: NAD binding (GO:0051287), Biological Process: oxidation-reduction process (GO:0055114)
dbj_BAB39747.3_	1905	339	593	3.3e-63	IPR001245	Serine-threonine/tyrosine-protein kinase catalytic domain	Molecular Function: protein kinase activity (GO:0004672), Biological Process: protein phosphorylation (GO:0006468)
dbj_BAB39747.3_	1905	974	1228	3.3e-63	IPR001245	Serine-threonine/tyrosine-protein kinase catalytic domain	Molecular Function: protein kinase activity (GO:0004672), Biological Process: protein phosphorylation (GO:0006468)
dbj_BAB39747.3_	1905	1609	1863	3.3e-63	IPR001245	Serine-threonine/tyrosine-protein kinase catalytic domain	Molecular Function: protein kinase activity (GO:0004672), Biological Process: protein phosphorylation (GO:0006468)
dbj_BAB39747.3_	1905	55	129	2.7e-27	IPR003116	Raf-like Ras-binding	Molecular Function: receptor signaling protein activity (GO:0005057), Biological Process: signal transduction (GO:0007165)
dbj_BAB39747.3_	1905	690	764	2.7e-27	IPR003116	Raf-like Ras-binding	Molecular Function: receptor signaling protein activity (GO:0005057), Biological Process: signal transduction (GO:0007165)
dbj_BAB39747.3_	1905	1325	1399	2.7e-27	IPR003116	Raf-like Ras-binding	Molecular Function: receptor signaling protein activity (GO:0005057), Biological Process: signal transduction (GO:0007165)
dbj_BAB39747.3_	1905	137	183	3e-11	IPR002219	Protein kinase C-like, phorbol ester/diacylglycerol binding	Biological Process: intracellular signal transduction (GO:0035556)
dbj_BAB39747.3_	1905	772	818	3e-11	IPR002219	Protein kinase C-like, phorbol ester/diacylglycerol binding	Biological Process: intracellular signal transduction (GO:0035556)
dbj_BAB39747.3_	1905	1407	1453	3e-11	IPR002219	Protein kinase C-like, phorbol ester/diacylglycerol binding	Biological Process: intracellular signal transduction (GO:0035556)
dbj_BAB39747.3_	1905	337	597	45.121	IPR000719	Protein kinase, catalytic domain	Molecular Function: protein kinase activity (GO:0004672), Molecular Function: ATP binding (GO:0005524), Biological Process: protein phosphorylation (GO:0006468)
dbj_BAB39747.3_	1905	972	1232	45.121	IPR000719	Protein kinase, catalytic domain	Molecular Function: protein kinase activity (GO:0004672), Molecular Function: ATP binding (GO:0005524), Biological Process: protein phosphorylation (GO:0006468)
dbj_BAB39747.3_	1905	1607	1867	45.121	IPR000719	Protein kinase, catalytic domain	Molecular Function: protein kinase activity (GO:0004672), Molecular Function: ATP binding (GO:0005524), Biological Process: protein phosphorylation (GO:0006468)
dbj_BAB39747.3_	1905	136	182	13.675	IPR002219	Protein kinase C-like, phorbol ester/diacylglycerol binding	Biological Process: intracellular signal transduction (GO:0035556)
dbj_BAB39747.3_	1905	771	817	13.675	IPR002219	Protein kinase C-like, phorbol ester/diacylglycerol binding	Biological Process: intracellular signal transduction (GO:0035556)
dbj_BAB39747.3_	1905	1406	1452	13.675	IPR002219	Protein kinase C-like, phorbol ester/diacylglycerol binding	Biological Process: intracellular signal transduction (GO:0035556)
dbj_BAB39747.3_	1905	54	129	29.045	IPR003116	Raf-like Ras-binding	Molecular Function: receptor signaling protein activity (GO:0005057), Biological Process: signal transduction (GO:0007165)
dbj_BAB39747.3_	1905	689	764	29.045	IPR003116	Raf-like Ras-binding	Molecular Function: receptor signaling protein activity (GO:0005057), Biological Process: signal transduction (GO:0007165)
dbj_BAB39747.3_	1905	1324	1399	29.045	IPR003116	Raf-like Ras-binding	Molecular Function: receptor signaling protein activity (GO:0005057), Biological Process: signal transduction (GO:0007165)
dbj_BAB39747.3_	1905	309	617	6.1e-72	IPR011009	Protein kinase-like domain	Molecular Function: transferase activity, transferring phosphorus-containing groups (GO:0016772)
dbj_BAB39747.3_	1905	944	1252	6.1e-72	IPR011009	Protein kinase-like domain	Molecular Function: transferase activity, transferring phosphorus-containing groups (GO:0016772)
dbj_BAB39747.3_	1905	1579	1887	6.1e-72	IPR011009	Protein kinase-like domain	Molecular Function: transferase activity, transferring phosphorus-containing groups (GO:0016772)
dbj_BAB39747.3_	1905	54	129	4.2e-31	IPR003116	Raf-like Ras-binding	Molecular Function: receptor signaling protein activity (GO:0005057), Biological Process: signal transduction (GO:0007165)
dbj_BAB39747.3_	1905	137	182	7.8e-14	IPR002219	Protein kinase C-like, phorbol ester/diacylglycerol binding	Biological Process: intracellular signal transduction (GO:0035556)
dbj_BAB39747.3_	1905	337	597	2.6e-56	IPR002290	Serine/threonine- / dual specificity protein kinase, catalytic domain	Molecular Function: protein kinase activity (GO:0004672), Molecular Function: ATP binding (GO:0005524), Biological Process: protein phosphorylation (GO:0006468)
dbj_BAB39747.3_	1905	337	594	2.9e-46	IPR020635	Tyrosine-protein kinase, catalytic domain	Molecular Function: protein tyrosine kinase activity (GO:0004713), Biological Process: protein phosphorylation (GO:0006468)
dbj_BAB39747.3_	1905	689	764	4.2e-31	IPR003116	Raf-like Ras-binding	Molecular Function: receptor signaling protein activity (GO:0005057), Biological Process: signal transduction (GO:0007165)
dbj_BAB39747.3_	1905	772	817	7.8e-14	IPR002219	Protein kinase C-like, phorbol ester/diacylglycerol binding	Biological Process: intracellular signal transduction (GO:0035556)
dbj_BAB39747.3_	1905	972	1232	2.6e-56	IPR002290	Serine/threonine- / dual specificity protein kinase, catalytic domain	Molecular Function: protein kinase activity (GO:0004672), Molecular Function: ATP binding (GO:0005524), Biological Process: protein phosphorylation (GO:0006468)
dbj_BAB39747.3_	1905	972	1229	2.9e-46	IPR020635	Tyrosine-protein kinase, catalytic domain	Molecular Function: protein tyrosine kinase activity (GO:0004713), Biological Process: protein phosphorylation (GO:0006468)
dbj_BAB39747.3_	1905	1324	1399	4.2e-31	IPR003116	Raf-like Ras-binding	Molecular Function: receptor signaling protein activity (GO:0005057), Biological Process: signal transduction (GO:0007165)
dbj_BAB39747.3_	1905	1407	1452	7.8e-14	IPR002219	Protein kinase C-like, phorbol ester/diacylglycerol binding	Biological Process: intracellular signal transduction (GO:0035556)
dbj_BAB39747.3_	1905	1607	1867	2.6e-56	IPR002290	Serine/threonine- / dual specificity protein kinase, catalytic domain	Molecular Function: protein kinase activity (GO:0004672), Molecular Function: ATP binding (GO:0005524), Biological Process: protein phosphorylation (GO:0006468)
dbj_BAB39747.3_	1905	1607	1864	2.9e-46	IPR020635	Tyrosine-protein kinase, catalytic domain	Molecular Function: protein tyrosine kinase activity (GO:0004713), Biological Process: protein phosphorylation (GO:0006468)
dbj_BAB39747.3_	1905	343	363	NA	IPR017441	Protein kinase, ATP binding site	Molecular Function: ATP binding (GO:0005524)
dbj_BAB39747.3_	1905	978	998	NA	IPR017441	Protein kinase, ATP binding site	Molecular Function: ATP binding (GO:0005524)
dbj_BAB39747.3_	1905	1613	1633	NA	IPR017441	Protein kinase, ATP binding site	Molecular Function: ATP binding (GO:0005524)
dbj_BAB39747.3_	1905	452	464	NA	IPR008271	Serine/threonine-protein kinase, active site	Molecular Function: protein serine/threonine kinase activity (GO:0004674), Biological Process: protein phosphorylation (GO:0006468)
dbj_BAB39747.3_	1905	1087	1099	NA	IPR008271	Serine/threonine-protein kinase, active site	Molecular Function: protein serine/threonine kinase activity (GO:0004674), Biological Process: protein phosphorylation (GO:0006468)
dbj_BAB39747.3_	1905	1722	1734	NA	IPR008271	Serine/threonine-protein kinase, active site	Molecular Function: protein serine/threonine kinase activity (GO:0004674), Biological Process: protein phosphorylation (GO:0006468)
dbj_BAB39747.3_	1905	137	182	NA	IPR002219	Protein kinase C-like, phorbol ester/diacylglycerol binding	Biological Process: intracellular signal transduction (GO:0035556)
dbj_BAB39747.3_	1905	772	817	NA	IPR002219	Protein kinase C-like, phorbol ester/diacylglycerol binding	Biological Process: intracellular signal transduction (GO:0035556)
dbj_BAB39747.3_	1905	1407	1452	NA	IPR002219	Protein kinase C-like, phorbol ester/diacylglycerol binding	Biological Process: intracellular signal transduction (GO:0035556)
dbj_BAC00870.1_	182	9	104	9.192	IPR007110	Immunoglobulin-like domain	Molecular Function: protein binding (GO:0005515)
dbj_BAC25152.1_	364	32	360	33.63	IPR000719	Protein kinase, catalytic domain	Molecular Function: protein kinase activity (GO:0004672), Molecular Function: ATP binding (GO:0005524), Biological Process: protein phosphorylation (GO:0006468)
dbj_BAC25152.1_	364	38	62	NA	IPR017441	Protein kinase, ATP binding site	Molecular Function: ATP binding (GO:0005524)
dbj_BAC25152.1_	364	32	353	6.5e-39	IPR000719	Protein kinase, catalytic domain	Molecular Function: protein kinase activity (GO:0004672), Molecular Function: ATP binding (GO:0005524), Biological Process: protein phosphorylation (GO:0006468)
dbj_BAC25152.1_	364	14	355	8.3e-50	IPR011009	Protein kinase-like domain	Molecular Function: transferase activity, transferring phosphorus-containing groups (GO:0016772)
dbj_BAC25152.1_	364	32	361	4.1e-36	IPR002290	Serine/threonine- / dual specificity protein kinase, catalytic domain	Molecular Function: protein kinase activity (GO:0004672), Molecular Function: ATP binding (GO:0005524), Biological Process: protein phosphorylation (GO:0006468)
dbj_BAC25152.1_	364	32	357	1.5e-09	IPR020635	Tyrosine-protein kinase, catalytic domain	Molecular Function: protein tyrosine kinase activity (GO:0004713), Biological Process: protein phosphorylation (GO:0006468)
dbj_BAC44892.1_	135	4	135	2.2e-22	IPR001651	Gastrin/cholecystokinin peptide hormone	Molecular Function: hormone activity (GO:0005179), Cellular Component: extracellular region (GO:0005576)
dbj_BAC44892.1_	135	119	132	0.0068	IPR001651	Gastrin/cholecystokinin peptide hormone	Molecular Function: hormone activity (GO:0005179), Cellular Component: extracellular region (GO:0005576)
dbj_BAC44893.1_	114	8	114	4e-13	IPR001651	Gastrin/cholecystokinin peptide hormone	Molecular Function: hormone activity (GO:0005179), Cellular Component: extracellular region (GO:0005576)
dbj_BAC87713.1_	360	45	69	1.7e-44	IPR000276	G protein-coupled receptor, rhodopsin-like	Molecular Function: G-protein coupled receptor activity (GO:0004930), Biological Process: G-protein coupled receptor signaling pathway (GO:0007186), Cellular Component: integral to membrane (GO:0016021)
dbj_BAC87713.1_	360	78	99	1.7e-44	IPR000276	G protein-coupled receptor, rhodopsin-like	Molecular Function: G-protein coupled receptor activity (GO:0004930), Biological Process: G-protein coupled receptor signaling pathway (GO:0007186), Cellular Component: integral to membrane (GO:0016021)
dbj_BAC87713.1_	360	121	143	1.7e-44	IPR000276	G protein-coupled receptor, rhodopsin-like	Molecular Function: G-protein coupled receptor activity (GO:0004930), Biological Process: G-protein coupled receptor signaling pathway (GO:0007186), Cellular Component: integral to membrane (GO:0016021)
dbj_BAC87713.1_	360	157	178	1.7e-44	IPR000276	G protein-coupled receptor, rhodopsin-like	Molecular Function: G-protein coupled receptor activity (GO:0004930), Biological Process: G-protein coupled receptor signaling pathway (GO:0007186), Cellular Component: integral to membrane (GO:0016021)
dbj_BAC87713.1_	360	210	233	1.7e-44	IPR000276	G protein-coupled receptor, rhodopsin-like	Molecular Function: G-protein coupled receptor activity (GO:0004930), Biological Process: G-protein coupled receptor signaling pathway (GO:0007186), Cellular Component: integral to membrane (GO:0016021)
dbj_BAC87713.1_	360	247	271	1.7e-44	IPR000276	G protein-coupled receptor, rhodopsin-like	Molecular Function: G-protein coupled receptor activity (GO:0004930), Biological Process: G-protein coupled receptor signaling pathway (GO:0007186), Cellular Component: integral to membrane (GO:0016021)
dbj_BAC87713.1_	360	295	321	1.7e-44	IPR000276	G protein-coupled receptor, rhodopsin-like	Molecular Function: G-protein coupled receptor activity (GO:0004930), Biological Process: G-protein coupled receptor signaling pathway (GO:0007186), Cellular Component: integral to membrane (GO:0016021)
dbj_BAC87713.1_	360	33	51	4.8e-24	IPR000355	Chemokine receptor family	Molecular Function: chemokine receptor activity (GO:0004950), Biological Process: chemotaxis (GO:0006935), Biological Process: G-protein coupled receptor signaling pathway (GO:0007186), Cellular Component: integral to membrane (GO:0016021)
dbj_BAC87713.1_	360	68	81	4.8e-24	IPR000355	Chemokine receptor family	Molecular Function: chemokine receptor activity (GO:0004950), Biological Process: chemotaxis (GO:0006935), Biological Process: G-protein coupled receptor signaling pathway (GO:0007186), Cellular Component: integral to membrane (GO:0016021)
dbj_BAC87713.1_	360	92	102	4.8e-24	IPR000355	Chemokine receptor family	Molecular Function: chemokine receptor activity (GO:0004950), Biological Process: chemotaxis (GO:0006935), Biological Process: G-protein coupled receptor signaling pathway (GO:0007186), Cellular Component: integral to membrane (GO:0016021)
dbj_BAC87713.1_	360	118	131	4.8e-24	IPR000355	Chemokine receptor family	Molecular Function: chemokine receptor activity (GO:0004950), Biological Process: chemotaxis (GO:0006935), Biological Process: G-protein coupled receptor signaling pathway (GO:0007186), Cellular Component: integral to membrane (GO:0016021)
dbj_BAC87713.1_	360	145	162	4.8e-24	IPR000355	Chemokine receptor family	Molecular Function: chemokine receptor activity (GO:0004950), Biological Process: chemotaxis (GO:0006935), Biological Process: G-protein coupled receptor signaling pathway (GO:0007186), Cellular Component: integral to membrane (GO:0016021)
dbj_BAC87713.1_	360	291	305	4.8e-24	IPR000355	Chemokine receptor family	Molecular Function: chemokine receptor activity (GO:0004950), Biological Process: chemotaxis (GO:0006935), Biological Process: G-protein coupled receptor signaling pathway (GO:0007186), Cellular Component: integral to membrane (GO:0016021)
dbj_BAC87713.1_	360	315	329	4.8e-24	IPR000355	Chemokine receptor family	Molecular Function: chemokine receptor activity (GO:0004950), Biological Process: chemotaxis (GO:0006935), Biological Process: G-protein coupled receptor signaling pathway (GO:0007186), Cellular Component: integral to membrane (GO:0016021)
dbj_BAC87713.1_	360	127	143	NA	IPR000276	G protein-coupled receptor, rhodopsin-like	Molecular Function: G-protein coupled receptor activity (GO:0004930), Biological Process: G-protein coupled receptor signaling pathway (GO:0007186), Cellular Component: integral to membrane (GO:0016021)
dbj_BAC87713.1_	360	60	313	4.8e-48	IPR000276	G protein-coupled receptor, rhodopsin-like	Molecular Function: G-protein coupled receptor activity (GO:0004930), Biological Process: G-protein coupled receptor signaling pathway (GO:0007186), Cellular Component: integral to membrane (GO:0016021)
dbj_BAD13367.1_	365	18	197	3.5e-69	IPR011161	MHC class I-like antigen recognition	Biological Process: immune response (GO:0006955), Cellular Component: membrane (GO:0016020), Biological Process: antigen processing and presentation (GO:0019882)
dbj_BAD13367.1_	365	20	195	6.1e-48	IPR001039	MHC class I, alpha chain, alpha1/alpha2	Biological Process: immune response (GO:0006955), Cellular Component: membrane (GO:0016020), Biological Process: antigen processing and presentation (GO:0019882), Cellular Component: MHC class I protein complex (GO:0042612)
dbj_BAD13367.1_	365	75	104	5.5e-22	IPR001039	MHC class I, alpha chain, alpha1/alpha2	Biological Process: immune response (GO:0006955), Cellular Component: membrane (GO:0016020), Biological Process: antigen processing and presentation (GO:0019882), Cellular Component: MHC class I protein complex (GO:0042612)
dbj_BAD13367.1_	365	106	122	5.5e-22	IPR001039	MHC class I, alpha chain, alpha1/alpha2	Biological Process: immune response (GO:0006955), Cellular Component: membrane (GO:0016020), Biological Process: antigen processing and presentation (GO:0019882), Cellular Component: MHC class I protein complex (GO:0042612)
dbj_BAD13367.1_	365	127	144	5.5e-22	IPR001039	MHC class I, alpha chain, alpha1/alpha2	Biological Process: immune response (GO:0006955), Cellular Component: membrane (GO:0016020), Biological Process: antigen processing and presentation (GO:0019882), Cellular Component: MHC class I protein complex (GO:0042612)
dbj_BAD13367.1_	365	173	191	5.5e-22	IPR001039	MHC class I, alpha chain, alpha1/alpha2	Biological Process: immune response (GO:0006955), Cellular Component: membrane (GO:0016020), Biological Process: antigen processing and presentation (GO:0019882), Cellular Component: MHC class I protein complex (GO:0042612)
dbj_BAD13367.1_	365	201	275	9.228	IPR007110	Immunoglobulin-like domain	Molecular Function: protein binding (GO:0005515)
dbj_BAD37138.1_	498	391	498	24.55	IPR001839	Transforming growth factor-beta, C-terminal	Molecular Function: growth factor activity (GO:0008083)
dbj_BAD37138.1_	498	35	387	2.6e-124	IPR006799	Anti-Mullerian hormone, N-terminal	Molecular Function: growth factor activity (GO:0008083), Biological Process: gonad development (GO:0008406)
dbj_BAD37138.1_	498	404	498	1.7e-13	IPR001839	Transforming growth factor-beta, C-terminal	Molecular Function: growth factor activity (GO:0008083)
dbj_BAD37138.1_	498	406	498	5.1e-09	IPR001839	Transforming growth factor-beta, C-terminal	Molecular Function: growth factor activity (GO:0008083)
dbj_BAD83646.1_	281	30	59	1.2e-62	IPR008185	Deoxyribonuclease I, eukaryotic	Molecular Function: deoxyribonuclease activity (GO:0004536), Biological Process: DNA catabolic process (GO:0006308)
dbj_BAD83646.1_	281	100	129	1.2e-62	IPR008185	Deoxyribonuclease I, eukaryotic	Molecular Function: deoxyribonuclease activity (GO:0004536), Biological Process: DNA catabolic process (GO:0006308)
dbj_BAD83646.1_	281	145	174	1.2e-62	IPR008185	Deoxyribonuclease I, eukaryotic	Molecular Function: deoxyribonuclease activity (GO:0004536), Biological Process: DNA catabolic process (GO:0006308)
dbj_BAD83646.1_	281	175	204	1.2e-62	IPR008185	Deoxyribonuclease I, eukaryotic	Molecular Function: deoxyribonuclease activity (GO:0004536), Biological Process: DNA catabolic process (GO:0006308)
dbj_BAD83646.1_	281	205	234	1.2e-62	IPR008185	Deoxyribonuclease I, eukaryotic	Molecular Function: deoxyribonuclease activity (GO:0004536), Biological Process: DNA catabolic process (GO:0006308)
dbj_BAD83646.1_	281	234	256	1.2e-62	IPR008185	Deoxyribonuclease I, eukaryotic	Molecular Function: deoxyribonuclease activity (GO:0004536), Biological Process: DNA catabolic process (GO:0006308)
dbj_BAD83646.1_	281	257	277	1.2e-62	IPR008185	Deoxyribonuclease I, eukaryotic	Molecular Function: deoxyribonuclease activity (GO:0004536), Biological Process: DNA catabolic process (GO:0006308)
dbj_BAD83646.1_	281	3	280	1.4e-169	IPR008185	Deoxyribonuclease I, eukaryotic	Molecular Function: deoxyribonuclease activity (GO:0004536), Biological Process: DNA catabolic process (GO:0006308)
dbj_BAD83646.1_	281	1	280	6.9e-190	IPR016202	Deoxyribonuclease I-like	Molecular Function: deoxyribonuclease activity (GO:0004536), Biological Process: DNA catabolic process (GO:0006308)
dbj_BAD83646.1_	281	150	170	NA	IPR018057	Deoxyribonuclease I, active site	Molecular Function: endodeoxyribonuclease activity, producing 5'-phosphomonoesters (GO:0016888)
dbj_BAD83646.1_	281	1	281	2.1e-201	IPR008185	Deoxyribonuclease I, eukaryotic	Molecular Function: deoxyribonuclease activity (GO:0004536), Biological Process: DNA catabolic process (GO:0006308)
dbj_BAE06232.1_	81	31	81	6.8e-19	IPR010500	Hepcidin	Cellular Component: extracellular region (GO:0005576), Biological Process: cellular iron ion homeostasis (GO:0006879)
dbj_BAE45310.1_	147	34	146	7.6e-48	IPR006985	Receptor activity modifying protein	Biological Process: intracellular protein transport (GO:0006886), Biological Process: regulation of G-protein coupled receptor protein signaling pathway (GO:0008277), Molecular Function: protein transporter activity (GO:0008565), Cellular Component: integral to membrane (GO:0016021)
dbj_BAE45310.1_	147	11	147	5e-86	IPR006985	Receptor activity modifying protein	Biological Process: intracellular protein transport (GO:0006886), Biological Process: regulation of G-protein coupled receptor protein signaling pathway (GO:0008277), Molecular Function: protein transporter activity (GO:0008565), Cellular Component: integral to membrane (GO:0016021)
dbj_BAE48202.1_	226	3	20	0.0061	IPR000426	Proteasome, alpha-subunit, N-terminal domain	Molecular Function: endopeptidase activity (GO:0004175), Biological Process: ubiquitin-dependent protein catabolic process (GO:0006511), Cellular Component: proteasome core complex, alpha-subunit complex (GO:0019773)
dbj_BAE48202.1_	226	24	205	65.912	IPR023332	Proteasome A-type subunit	Molecular Function: threonine-type endopeptidase activity (GO:0004298)
dbj_BAE48202.1_	226	22	204	1.1e-60	IPR001353	Proteasome, subunit alpha/beta	Molecular Function: threonine-type endopeptidase activity (GO:0004298), Cellular Component: proteasome core complex (GO:0005839), Biological Process: proteolysis involved in cellular protein catabolic process (GO:0051603)
dbj_BAE48202.1_	226	3	20	2.3e-08	IPR000426	Proteasome, alpha-subunit, N-terminal domain	Molecular Function: endopeptidase activity (GO:0004175), Biological Process: ubiquitin-dependent protein catabolic process (GO:0006511), Cellular Component: proteasome core complex, alpha-subunit complex (GO:0019773)
dbj_BAF45464.1_	280	41	249	4.9e-99	IPR005711	Ribosomal protein S5, eukaryotic/archaeal	Molecular Function: structural constituent of ribosome (GO:0003735), Biological Process: translation (GO:0006412), Cellular Component: small ribosomal subunit (GO:0015935)
dbj_BAF45464.1_	280	1	273	0	IPR000851	Ribosomal protein S5	Molecular Function: structural constituent of ribosome (GO:0003735), Cellular Component: intracellular (GO:0005622), Cellular Component: ribosome (GO:0005840), Biological Process: translation (GO:0006412)
dbj_BAF45464.1_	280	89	152	0	IPR013810	Ribosomal protein S5, N-terminal	Molecular Function: RNA binding (GO:0003723), Molecular Function: structural constituent of ribosome (GO:0003735), Cellular Component: intracellular (GO:0005622), Cellular Component: ribosome (GO:0005840), Biological Process: translation (GO:0006412)
dbj_BAF45464.1_	280	89	154	1.4e-28	IPR013810	Ribosomal protein S5, N-terminal	Molecular Function: RNA binding (GO:0003723), Molecular Function: structural constituent of ribosome (GO:0003735), Cellular Component: intracellular (GO:0005622), Cellular Component: ribosome (GO:0005840), Biological Process: translation (GO:0006412)
dbj_BAF45464.1_	280	171	243	1e-21	IPR005324	Ribosomal protein S5, C-terminal	Molecular Function: structural constituent of ribosome (GO:0003735), Cellular Component: intracellular (GO:0005622), Cellular Component: ribosome (GO:0005840), Biological Process: translation (GO:0006412)
dbj_BAH56637.1_	484	6	481	0	IPR001664	Intermediate filament protein	Molecular Function: structural molecule activity (GO:0005198)
dbj_BAH56637.1_	484	6	481	0	IPR003054	Type II keratin	Cellular Component: keratin filament (GO:0045095)
dbj_BAH56637.1_	484	113	121	1.90001e-37	IPR003054	Type II keratin	Cellular Component: keratin filament (GO:0045095)
dbj_BAH56637.1_	484	140	152	1.90001e-37	IPR003054	Type II keratin	Cellular Component: keratin filament (GO:0045095)
dbj_BAH56637.1_	484	185	198	1.90001e-37	IPR003054	Type II keratin	Cellular Component: keratin filament (GO:0045095)
dbj_BAH56637.1_	484	199	218	1.90001e-37	IPR003054	Type II keratin	Cellular Component: keratin filament (GO:0045095)
dbj_BAH56637.1_	484	310	327	1.90001e-37	IPR003054	Type II keratin	Cellular Component: keratin filament (GO:0045095)
dbj_BAH56637.1_	484	361	376	1.90001e-37	IPR003054	Type II keratin	Cellular Component: keratin filament (GO:0045095)
dbj_BAM17840.1_	206	26	194	3.6e-115	IPR024936	Cyclophilin-type peptidyl-prolyl cis-trans isomerase	Molecular Function: peptidyl-prolyl cis-trans isomerase activity (GO:0003755), Biological Process: protein folding (GO:0006457)
dbj_BAM17840.1_	206	34	191	44.197	IPR002130	Cyclophilin-like peptidyl-prolyl cis-trans isomerase domain	Molecular Function: peptidyl-prolyl cis-trans isomerase activity (GO:0003755), Biological Process: protein folding (GO:0006457)
dbj_BAM17840.1_	206	51	66	7.1e-38	IPR002130	Cyclophilin-like peptidyl-prolyl cis-trans isomerase domain	Molecular Function: peptidyl-prolyl cis-trans isomerase activity (GO:0003755), Biological Process: protein folding (GO:0006457)
dbj_BAM17840.1_	206	80	92	7.1e-38	IPR002130	Cyclophilin-like peptidyl-prolyl cis-trans isomerase domain	Molecular Function: peptidyl-prolyl cis-trans isomerase activity (GO:0003755), Biological Process: protein folding (GO:0006457)
dbj_BAM17840.1_	206	123	138	7.1e-38	IPR002130	Cyclophilin-like peptidyl-prolyl cis-trans isomerase domain	Molecular Function: peptidyl-prolyl cis-trans isomerase activity (GO:0003755), Biological Process: protein folding (GO:0006457)
dbj_BAM17840.1_	206	138	150	7.1e-38	IPR002130	Cyclophilin-like peptidyl-prolyl cis-trans isomerase domain	Molecular Function: peptidyl-prolyl cis-trans isomerase activity (GO:0003755), Biological Process: protein folding (GO:0006457)
dbj_BAM17840.1_	206	151	166	7.1e-38	IPR002130	Cyclophilin-like peptidyl-prolyl cis-trans isomerase domain	Molecular Function: peptidyl-prolyl cis-trans isomerase activity (GO:0003755), Biological Process: protein folding (GO:0006457)
dbj_BAM17840.1_	206	15	191	5.5e-71	IPR002130	Cyclophilin-like peptidyl-prolyl cis-trans isomerase domain	Molecular Function: peptidyl-prolyl cis-trans isomerase activity (GO:0003755), Biological Process: protein folding (GO:0006457)
dbj_BAM17840.1_	206	35	189	6e-49	IPR002130	Cyclophilin-like peptidyl-prolyl cis-trans isomerase domain	Molecular Function: peptidyl-prolyl cis-trans isomerase activity (GO:0003755), Biological Process: protein folding (GO:0006457)
dbj_BAM17840.1_	206	75	92	NA	IPR020892	Cyclophilin-type peptidyl-prolyl cis-trans isomerase, conserved site	Molecular Function: peptidyl-prolyl cis-trans isomerase activity (GO:0003755), Biological Process: protein folding (GO:0006457)
dbj_BAM36362.1_	617	356	609	36.411	IPR001254	Peptidase S1	Molecular Function: serine-type endopeptidase activity (GO:0004252), Biological Process: proteolysis (GO:0006508)
dbj_BAM36362.1_	617	41	87	16.429	IPR000294	Gamma-carboxyglutamic acid-rich (GLA) domain	Molecular Function: calcium ion binding (GO:0005509), Cellular Component: extracellular region (GO:0005576)
dbj_BAM36362.1_	617	1	612	0	IPR003966	Prothrombin/thrombin	Molecular Function: serine-type endopeptidase activity (GO:0004252), Molecular Function: calcium ion binding (GO:0005509), Biological Process: proteolysis (GO:0006508), Biological Process: blood coagulation (GO:0007596)
dbj_BAM36362.1_	617	356	604	9.3e-65	IPR001254	Peptidase S1	Molecular Function: serine-type endopeptidase activity (GO:0004252), Biological Process: proteolysis (GO:0006508)
dbj_BAM36362.1_	617	309	355	4.5e-23	IPR018992	Thrombin light chain	Molecular Function: serine-type endopeptidase activity (GO:0004252), Cellular Component: extracellular region (GO:0005576), Biological Process: proteolysis (GO:0006508), Biological Process: blood coagulation (GO:0007596)
dbj_BAM36362.1_	617	46	87	1e-16	IPR000294	Gamma-carboxyglutamic acid-rich (GLA) domain	Molecular Function: calcium ion binding (GO:0005509), Cellular Component: extracellular region (GO:0005576)
dbj_BAM36362.1_	617	287	355	2.4e-24	IPR018992	Thrombin light chain	Molecular Function: serine-type endopeptidase activity (GO:0004252), Cellular Component: extracellular region (GO:0005576), Biological Process: proteolysis (GO:0006508), Biological Process: blood coagulation (GO:0007596)
dbj_BAM36362.1_	617	23	86	3.6e-30	IPR000294	Gamma-carboxyglutamic acid-rich (GLA) domain	Molecular Function: calcium ion binding (GO:0005509), Cellular Component: extracellular region (GO:0005576)
dbj_BAM36362.1_	617	355	604	2.5e-84	IPR001254	Peptidase S1	Molecular Function: serine-type endopeptidase activity (GO:0004252), Biological Process: proteolysis (GO:0006508)
dbj_BAM36362.1_	617	343	359	3.5e-40	IPR003966	Prothrombin/thrombin	Molecular Function: serine-type endopeptidase activity (GO:0004252), Molecular Function: calcium ion binding (GO:0005509), Biological Process: proteolysis (GO:0006508), Biological Process: blood coagulation (GO:0007596)
dbj_BAM36362.1_	617	402	426	3.5e-40	IPR003966	Prothrombin/thrombin	Molecular Function: serine-type endopeptidase activity (GO:0004252), Molecular Function: calcium ion binding (GO:0005509), Biological Process: proteolysis (GO:0006508), Biological Process: blood coagulation (GO:0007596)
dbj_BAM36362.1_	617	487	504	3.5e-40	IPR003966	Prothrombin/thrombin	Molecular Function: serine-type endopeptidase activity (GO:0004252), Molecular Function: calcium ion binding (GO:0005509), Biological Process: proteolysis (GO:0006508), Biological Process: blood coagulation (GO:0007596)
dbj_BAM36362.1_	617	586	609	3.5e-40	IPR003966	Prothrombin/thrombin	Molecular Function: serine-type endopeptidase activity (GO:0004252), Molecular Function: calcium ion binding (GO:0005509), Biological Process: proteolysis (GO:0006508), Biological Process: blood coagulation (GO:0007596)
dbj_BAM36362.1_	617	384	399	1.5e-15	IPR001314	Peptidase S1A, chymotrypsin-type	Molecular Function: serine-type endopeptidase activity (GO:0004252), Biological Process: proteolysis (GO:0006508)
dbj_BAM36362.1_	617	450	464	1.5e-15	IPR001314	Peptidase S1A, chymotrypsin-type	Molecular Function: serine-type endopeptidase activity (GO:0004252), Biological Process: proteolysis (GO:0006508)
dbj_BAM36362.1_	617	552	564	1.5e-15	IPR001314	Peptidase S1A, chymotrypsin-type	Molecular Function: serine-type endopeptidase activity (GO:0004252), Biological Process: proteolysis (GO:0006508)
dbj_BAM36362.1_	617	45	58	1.1e-11	IPR000294	Gamma-carboxyglutamic acid-rich (GLA) domain	Molecular Function: calcium ion binding (GO:0005509), Cellular Component: extracellular region (GO:0005576)
dbj_BAM36362.1_	617	59	72	1.1e-11	IPR000294	Gamma-carboxyglutamic acid-rich (GLA) domain	Molecular Function: calcium ion binding (GO:0005509), Cellular Component: extracellular region (GO:0005576)
dbj_BAM36362.1_	617	73	87	1.1e-11	IPR000294	Gamma-carboxyglutamic acid-rich (GLA) domain	Molecular Function: calcium ion binding (GO:0005509), Cellular Component: extracellular region (GO:0005576)
dbj_BAM36362.1_	617	57	82	NA	IPR000294	Gamma-carboxyglutamic acid-rich (GLA) domain	Molecular Function: calcium ion binding (GO:0005509), Cellular Component: extracellular region (GO:0005576)
dbj_BAM36362.1_	617	394	399	NA	IPR018114	Peptidase S1, trypsin family, active site	Molecular Function: serine-type endopeptidase activity (GO:0004252), Biological Process: proteolysis (GO:0006508)
dbj_BAM36362.1_	617	553	564	NA	IPR018114	Peptidase S1, trypsin family, active site	Molecular Function: serine-type endopeptidase activity (GO:0004252), Biological Process: proteolysis (GO:0006508)
dbj_BAM36362.1_	617	347	609	1.5e-85	IPR009003	Trypsin-like cysteine/serine peptidase domain	Molecular Function: catalytic activity (GO:0003824)
dbj_BAM36362.1_	617	41	105	1.5e-21	IPR000294	Gamma-carboxyglutamic acid-rich (GLA) domain	Molecular Function: calcium ion binding (GO:0005509), Cellular Component: extracellular region (GO:0005576)
dbj_BAM36365.1_	212	1	212	2.9e-32	IPR000301	Tetraspanin	Cellular Component: integral to membrane (GO:0016021)
dbj_BAM36365.1_	212	8	196	3.2e-24	IPR018499	Tetraspanin/Peripherin	Cellular Component: integral to membrane (GO:0016021)
dbj_BAM36365.1_	212	11	34	2e-10	IPR000301	Tetraspanin	Cellular Component: integral to membrane (GO:0016021)
dbj_BAM36365.1_	212	42	68	2e-10	IPR000301	Tetraspanin	Cellular Component: integral to membrane (GO:0016021)
dbj_BAM36365.1_	212	69	97	2e-10	IPR000301	Tetraspanin	Cellular Component: integral to membrane (GO:0016021)
dbj_BAM36365.1_	212	176	202	2e-10	IPR000301	Tetraspanin	Cellular Component: integral to membrane (GO:0016021)
emb_CAA26673.1_	124	3	124	6e-55	IPR009072	Histone-fold	Molecular Function: protein heterodimerization activity (GO:0046982)
emb_CAA26673.1_	124	26	122	1.4e-72	IPR000558	Histone H2B	Cellular Component: nucleosome (GO:0000786), Molecular Function: DNA binding (GO:0003677), Cellular Component: nucleus (GO:0005634), Biological Process: nucleosome assembly (GO:0006334)
emb_CAA26673.1_	124	36	54	8.9e-53	IPR000558	Histone H2B	Cellular Component: nucleosome (GO:0000786), Molecular Function: DNA binding (GO:0003677), Cellular Component: nucleus (GO:0005634), Biological Process: nucleosome assembly (GO:0006334)
emb_CAA26673.1_	124	55	75	8.9e-53	IPR000558	Histone H2B	Cellular Component: nucleosome (GO:0000786), Molecular Function: DNA binding (GO:0003677), Cellular Component: nucleus (GO:0005634), Biological Process: nucleosome assembly (GO:0006334)
emb_CAA26673.1_	124	77	94	8.9e-53	IPR000558	Histone H2B	Cellular Component: nucleosome (GO:0000786), Molecular Function: DNA binding (GO:0003677), Cellular Component: nucleus (GO:0005634), Biological Process: nucleosome assembly (GO:0006334)
emb_CAA26673.1_	124	94	107	8.9e-53	IPR000558	Histone H2B	Cellular Component: nucleosome (GO:0000786), Molecular Function: DNA binding (GO:0003677), Cellular Component: nucleus (GO:0005634), Biological Process: nucleosome assembly (GO:0006334)
emb_CAA26673.1_	124	107	120	8.9e-53	IPR000558	Histone H2B	Cellular Component: nucleosome (GO:0000786), Molecular Function: DNA binding (GO:0003677), Cellular Component: nucleus (GO:0005634), Biological Process: nucleosome assembly (GO:0006334)
emb_CAA26673.1_	124	4	124	3.1e-66	IPR009072	Histone-fold	Molecular Function: protein heterodimerization activity (GO:0046982)
emb_CAA26673.1_	124	30	99	4.2e-25	IPR007125	Histone core	Molecular Function: DNA binding (GO:0003677)
emb_CAA26673.1_	124	91	113	NA	IPR000558	Histone H2B	Cellular Component: nucleosome (GO:0000786), Molecular Function: DNA binding (GO:0003677), Cellular Component: nucleus (GO:0005634), Biological Process: nucleosome assembly (GO:0006334)
emb_CAA26673.1_	124	1	124	3.4e-139	IPR000558	Histone H2B	Cellular Component: nucleosome (GO:0000786), Molecular Function: DNA binding (GO:0003677), Cellular Component: nucleus (GO:0005634), Biological Process: nucleosome assembly (GO:0006334)
emb_CAC44632.1_	1822	1436	1639	8.4e-113	IPR021989	Mediator complex, subunit Med12, catenin-binding	Molecular Function: beta-catenin binding (GO:0008013), Cellular Component: mediator complex (GO:0016592)
emb_CAD32552.1_	170	19	92	8.3e-21	IPR011992	EF-hand-like domain	Molecular Function: calcium ion binding (GO:0005509)
emb_CAD32552.1_	170	96	162	2.8e-15	IPR011992	EF-hand-like domain	Molecular Function: calcium ion binding (GO:0005509)
emb_CAD32552.1_	170	31	59	0.00018	IPR002048	Calcium-binding EF-hand	Molecular Function: calcium ion binding (GO:0005509)
emb_CAD32552.1_	170	27	62	13.732	IPR002048	Calcium-binding EF-hand	Molecular Function: calcium ion binding (GO:0005509)
emb_CAD32552.1_	170	97	132	7.763	IPR002048	Calcium-binding EF-hand	Molecular Function: calcium ion binding (GO:0005509)
emb_CAD32552.1_	170	133	168	6.619	IPR002048	Calcium-binding EF-hand	Molecular Function: calcium ion binding (GO:0005509)
emb_CAE53702.1_	85	13	81	1.3e-14	IPR001811	Chemokine interleukin-8-like domain	Cellular Component: extracellular region (GO:0005576), Biological Process: immune response (GO:0006955), Molecular Function: chemokine activity (GO:0008009)
emb_CAE53702.1_	85	11	79	0.00049	IPR001811	Chemokine interleukin-8-like domain	Cellular Component: extracellular region (GO:0005576), Biological Process: immune response (GO:0006955), Molecular Function: chemokine activity (GO:0008009)
emb_CAE53702.1_	85	11	79	1.7e-20	IPR001811	Chemokine interleukin-8-like domain	Cellular Component: extracellular region (GO:0005576), Biological Process: immune response (GO:0006955), Molecular Function: chemokine activity (GO:0008009)
emb_CAF87950.1_	385	14	377	8.6e-50	IPR011682	Glycosyl hydrolase family 38, C-terminal	Biological Process: mannose metabolic process (GO:0006013), Molecular Function: mannosidase activity (GO:0015923)
emb_CAF87950.1_	385	1	384	2.7e-93	IPR011013	Galactose mutarotase-like domain	Molecular Function: catalytic activity (GO:0003824), Biological Process: carbohydrate metabolic process (GO:0005975), Molecular Function: carbohydrate binding (GO:0030246)
emb_CAF89683.1_	719	513	537	3.4e-06	IPR013087	Zinc finger C2H2-type/integrase DNA-binding domain	Molecular Function: nucleic acid binding (GO:0003676)
emb_CAF89683.1_	719	38	132	3.2e-20	IPR000210	BTB/POZ-like	Molecular Function: protein binding (GO:0005515)
emb_CAF89683.1_	719	38	102	16.466	IPR000210	BTB/POZ-like	Molecular Function: protein binding (GO:0005515)
emb_CAF89683.1_	719	515	542	11.302	IPR007087	Zinc finger, C2H2	Molecular Function: zinc ion binding (GO:0008270)
emb_CAF89683.1_	719	28	130	7.6e-23	IPR013069	BTB/POZ	Molecular Function: protein binding (GO:0005515)
emb_CAF89683.1_	719	516	537	0.00031	IPR007087	Zinc finger, C2H2	Molecular Function: zinc ion binding (GO:0008270)
emb_CAF89683.1_	719	517	537	NA	IPR007087	Zinc finger, C2H2	Molecular Function: zinc ion binding (GO:0008270)
emb_CAF89944.1_	718	164	321	1.3e-28	IPR001424	Superoxide dismutase, copper/zinc binding domain	Biological Process: superoxide metabolic process (GO:0006801), Molecular Function: metal ion binding (GO:0046872), Biological Process: oxidation-reduction process (GO:0055114)
emb_CAF89944.1_	718	322	480	8.1e-24	IPR001424	Superoxide dismutase, copper/zinc binding domain	Biological Process: superoxide metabolic process (GO:0006801), Molecular Function: metal ion binding (GO:0046872), Biological Process: oxidation-reduction process (GO:0055114)
emb_CAF89944.1_	718	497	629	3.3e-20	IPR001424	Superoxide dismutase, copper/zinc binding domain	Biological Process: superoxide metabolic process (GO:0006801), Molecular Function: metal ion binding (GO:0046872), Biological Process: oxidation-reduction process (GO:0055114)
emb_CAF89944.1_	718	177	305	1.8e-13	IPR001424	Superoxide dismutase, copper/zinc binding domain	Biological Process: superoxide metabolic process (GO:0006801), Molecular Function: metal ion binding (GO:0046872), Biological Process: oxidation-reduction process (GO:0055114)
emb_CAF89944.1_	718	328	478	1.5e-13	IPR001424	Superoxide dismutase, copper/zinc binding domain	Biological Process: superoxide metabolic process (GO:0006801), Molecular Function: metal ion binding (GO:0046872), Biological Process: oxidation-reduction process (GO:0055114)
emb_CAF89944.1_	718	497	620	1.4e-10	IPR001424	Superoxide dismutase, copper/zinc binding domain	Biological Process: superoxide metabolic process (GO:0006801), Molecular Function: metal ion binding (GO:0046872), Biological Process: oxidation-reduction process (GO:0055114)
emb_CAF89944.1_	718	162	313	2.1e-23	IPR001424	Superoxide dismutase, copper/zinc binding domain	Biological Process: superoxide metabolic process (GO:0006801), Molecular Function: metal ion binding (GO:0046872), Biological Process: oxidation-reduction process (GO:0055114)
emb_CAF89944.1_	718	318	482	1.1e-21	IPR001424	Superoxide dismutase, copper/zinc binding domain	Biological Process: superoxide metabolic process (GO:0006801), Molecular Function: metal ion binding (GO:0046872), Biological Process: oxidation-reduction process (GO:0055114)
emb_CAF89944.1_	718	499	633	2.4e-20	IPR001424	Superoxide dismutase, copper/zinc binding domain	Biological Process: superoxide metabolic process (GO:0006801), Molecular Function: metal ion binding (GO:0046872), Biological Process: oxidation-reduction process (GO:0055114)
emb_CAF90792.1_	255	62	84	NA	IPR018503	Tetraspanin, conserved site	Cellular Component: integral to membrane (GO:0016021)
emb_CAF90792.1_	255	1	253	3.8e-83	IPR000301	Tetraspanin	Cellular Component: integral to membrane (GO:0016021)
emb_CAF90792.1_	255	9	244	7.5e-49	IPR018499	Tetraspanin/Peripherin	Cellular Component: integral to membrane (GO:0016021)
emb_CAF90792.1_	255	106	216	9.4e-13	IPR008952	Tetraspanin, EC2 domain	Cellular Component: integral to membrane (GO:0016021)
emb_CAF90792.1_	255	11	34	6.1e-48	IPR000301	Tetraspanin	Cellular Component: integral to membrane (GO:0016021)
emb_CAF90792.1_	255	51	77	6.1e-48	IPR000301	Tetraspanin	Cellular Component: integral to membrane (GO:0016021)
emb_CAF90792.1_	255	78	106	6.1e-48	IPR000301	Tetraspanin	Cellular Component: integral to membrane (GO:0016021)
emb_CAF90792.1_	255	218	244	6.1e-48	IPR000301	Tetraspanin	Cellular Component: integral to membrane (GO:0016021)
emb_CAF92035.1_	980	665	968	8.8e-233	IPR000038	Cell division protein GTP binding	Molecular Function: GTP binding (GO:0005525), Biological Process: cell cycle (GO:0007049)
emb_CAF92035.1_	980	693	965	8.5e-115	IPR000038	Cell division protein GTP binding	Molecular Function: GTP binding (GO:0005525), Biological Process: cell cycle (GO:0007049)
emb_CAF94495.1_	756	26	153	13.074	IPR008253	Marvel	Cellular Component: membrane (GO:0016020)
emb_CAF94495.1_	756	215	342	13.074	IPR008253	Marvel	Cellular Component: membrane (GO:0016020)
emb_CAF94495.1_	756	404	531	13.074	IPR008253	Marvel	Cellular Component: membrane (GO:0016020)
emb_CAF94495.1_	756	593	720	13.074	IPR008253	Marvel	Cellular Component: membrane (GO:0016020)
emb_CAF95033.1_	864	618	694	1.7e-14	IPR001452	Src homology-3 domain	Molecular Function: protein binding (GO:0005515)
emb_CAF95033.1_	864	761	826	1.6e-09	IPR001452	Src homology-3 domain	Molecular Function: protein binding (GO:0005515)
emb_CAF95033.1_	864	20	108	2.4e-08	IPR006020	Phosphotyrosine interaction domain	Molecular Function: protein binding (GO:0005515)
emb_CAF95033.1_	864	15	139	16.759	IPR006020	Phosphotyrosine interaction domain	Molecular Function: protein binding (GO:0005515)
emb_CAF95033.1_	864	15	148	5.3e-11	IPR006020	Phosphotyrosine interaction domain	Molecular Function: protein binding (GO:0005515)
emb_CAF95354.1_	1846	809	844	9.799	IPR000020	Anaphylatoxin/fibulin	Cellular Component: extracellular region (GO:0005576)
emb_CAF95354.1_	1846	1700	1846	17.303	IPR001134	Netrin domain	Molecular Function: protein binding (GO:0005515)
emb_CAF95354.1_	1846	1541	1677	4e-29	IPR009048	Alpha-macroglobulin, receptor-binding	Cellular Component: extracellular region (GO:0005576)
emb_CAF95354.1_	1846	809	844	NA	IPR000020	Anaphylatoxin/fibulin	Cellular Component: extracellular region (GO:0005576)
emb_CAF95354.1_	1846	1196	1465	2.2e-73	IPR011626	A-macroglobulin complement component	Cellular Component: extracellular space (GO:0005615)
emb_CAF95354.1_	1846	907	1003	1.3e-30	IPR001599	Alpha-2-macroglobulin	Molecular Function: endopeptidase inhibitor activity (GO:0004866)
emb_CAF95354.1_	1846	1580	1674	9.8e-26	IPR009048	Alpha-macroglobulin, receptor-binding	Cellular Component: extracellular region (GO:0005576)
emb_CAF95354.1_	1846	160	254	3.2e-21	IPR002890	Alpha-2-macroglobulin, N-terminal	Molecular Function: endopeptidase inhibitor activity (GO:0004866)
emb_CAF95354.1_	1846	809	844	1.3e-12	IPR000020	Anaphylatoxin/fibulin	Cellular Component: extracellular region (GO:0005576)
emb_CAF95354.1_	1846	809	844	1.1e-10	IPR000020	Anaphylatoxin/fibulin	Cellular Component: extracellular region (GO:0005576)
emb_CAF95354.1_	1846	1540	1694	5.5e-38	IPR009048	Alpha-macroglobulin, receptor-binding	Cellular Component: extracellular region (GO:0005576)
emb_CAF96547.1_	834	622	671	8.1e-18	IPR009072	Histone-fold	Molecular Function: protein heterodimerization activity (GO:0046982)
emb_CAF96547.1_	834	364	456	5.1e-48	IPR003894	TAFH/NHR1	Molecular Function: sequence-specific DNA binding transcription factor activity (GO:0003700), Biological Process: regulation of transcription, DNA-dependent (GO:0006355)
emb_CAF96547.1_	834	362	459	32.456	IPR003894	TAFH/NHR1	Molecular Function: sequence-specific DNA binding transcription factor activity (GO:0003700), Biological Process: regulation of transcription, DNA-dependent (GO:0006355)
emb_CAF96547.1_	834	585	832	1e-87	IPR007900	Transcription initiation factor TFIID component TAF4	Cellular Component: transcription factor TFIID complex (GO:0005669), Biological Process: DNA-dependent transcription, initiation (GO:0006352)
emb_CAF96547.1_	834	363	456	6.7e-39	IPR003894	TAFH/NHR1	Molecular Function: sequence-specific DNA binding transcription factor activity (GO:0003700), Biological Process: regulation of transcription, DNA-dependent (GO:0006355)
emb_CAF96547.1_	834	623	670	6.1e-19	IPR009072	Histone-fold	Molecular Function: protein heterodimerization activity (GO:0046982)
emb_CAF96762.1_	523	257	338	1.3e-23	IPR001650	Helicase, C-terminal	Molecular Function: nucleic acid binding (GO:0003676), Molecular Function: helicase activity (GO:0004386), Molecular Function: ATP binding (GO:0005524)
emb_CAF96762.1_	523	12	459	1.7e-167	IPR004589	DNA helicase, ATP-dependent, RecQ type	Biological Process: DNA recombination (GO:0006310), Molecular Function: ATP-dependent helicase activity (GO:0008026)
emb_CAF96762.1_	523	262	337	1.3e-17	IPR001650	Helicase, C-terminal	Molecular Function: nucleic acid binding (GO:0003676), Molecular Function: helicase activity (GO:0004386), Molecular Function: ATP binding (GO:0005524)
emb_CAF96762.1_	523	23	189	4.7e-16	IPR011545	DNA/RNA helicase, DEAD/DEAH box type, N-terminal	Molecular Function: nucleic acid binding (GO:0003676), Molecular Function: ATP binding (GO:0005524), Molecular Function: ATP-dependent helicase activity (GO:0008026)
emb_CAF96762.1_	523	229	387	18.252	IPR001650	Helicase, C-terminal	Molecular Function: nucleic acid binding (GO:0003676), Molecular Function: helicase activity (GO:0004386), Molecular Function: ATP binding (GO:0005524)
emb_CAF97133.1_	562	325	549	75.688	IPR001895	Guanine-nucleotide dissociation stimulator CDC25	Molecular Function: guanyl-nucleotide exchange factor activity (GO:0005085), Cellular Component: intracellular (GO:0005622), Biological Process: small GTPase mediated signal transduction (GO:0007264)
emb_CAF97133.1_	562	172	295	15.817	IPR000651	Ras-like guanine nucleotide exchange factor, N-terminal	Molecular Function: guanyl-nucleotide exchange factor activity (GO:0005085), Cellular Component: intracellular (GO:0005622), Biological Process: regulation of small GTPase mediated signal transduction (GO:0051056)
emb_CAF97133.1_	562	467	496	NA	IPR019804	Ras guanine-nucleotide exchange factor, conserved site	Molecular Function: guanyl-nucleotide exchange factor activity (GO:0005085), Biological Process: small GTPase mediated signal transduction (GO:0007264)
emb_CAF97133.1_	562	171	314	2.2e-31	IPR000651	Ras-like guanine nucleotide exchange factor, N-terminal	Molecular Function: guanyl-nucleotide exchange factor activity (GO:0005085), Cellular Component: intracellular (GO:0005622), Biological Process: regulation of small GTPase mediated signal transduction (GO:0051056)
emb_CAF97133.1_	562	321	550	7.7e-99	IPR001895	Guanine-nucleotide dissociation stimulator CDC25	Molecular Function: guanyl-nucleotide exchange factor activity (GO:0005085), Cellular Component: intracellular (GO:0005622), Biological Process: small GTPase mediated signal transduction (GO:0007264)
emb_CAF97133.1_	562	326	537	1.8e-72	IPR001895	Guanine-nucleotide dissociation stimulator CDC25	Molecular Function: guanyl-nucleotide exchange factor activity (GO:0005085), Cellular Component: intracellular (GO:0005622), Biological Process: small GTPase mediated signal transduction (GO:0007264)
emb_CAF97133.1_	562	125	561	1.8e-294	IPR008937	Ras guanine nucleotide exchange factor	Molecular Function: guanyl-nucleotide exchange factor activity (GO:0005085), Cellular Component: intracellular (GO:0005622), Biological Process: small GTPase mediated signal transduction (GO:0007264)
emb_CAF97133.1_	562	323	498	2.6e-54	IPR001895	Guanine-nucleotide dissociation stimulator CDC25	Molecular Function: guanyl-nucleotide exchange factor activity (GO:0005085), Cellular Component: intracellular (GO:0005622), Biological Process: small GTPase mediated signal transduction (GO:0007264)
emb_CAF97133.1_	562	176	251	1.5e-11	IPR000651	Ras-like guanine nucleotide exchange factor, N-terminal	Molecular Function: guanyl-nucleotide exchange factor activity (GO:0005085), Cellular Component: intracellular (GO:0005622), Biological Process: regulation of small GTPase mediated signal transduction (GO:0051056)
emb_CAF97767.1_	282	201	223	NA	IPR007087	Zinc finger, C2H2	Molecular Function: zinc ion binding (GO:0008270)
emb_CAF97767.1_	282	231	253	NA	IPR007087	Zinc finger, C2H2	Molecular Function: zinc ion binding (GO:0008270)
emb_CAF97767.1_	282	261	281	NA	IPR007087	Zinc finger, C2H2	Molecular Function: zinc ion binding (GO:0008270)
emb_CAF97767.1_	282	199	223	0.043	IPR015880	Zinc finger, C2H2-like	Cellular Component: intracellular (GO:0005622), Molecular Function: zinc ion binding (GO:0008270)
emb_CAF97767.1_	282	229	253	0.00013	IPR015880	Zinc finger, C2H2-like	Cellular Component: intracellular (GO:0005622), Molecular Function: zinc ion binding (GO:0008270)
emb_CAF97767.1_	282	259	281	0.0073	IPR015880	Zinc finger, C2H2-like	Cellular Component: intracellular (GO:0005622), Molecular Function: zinc ion binding (GO:0008270)
emb_CAF97767.1_	282	199	228	15.126	IPR007087	Zinc finger, C2H2	Molecular Function: zinc ion binding (GO:0008270)
emb_CAF97767.1_	282	229	258	13.651	IPR007087	Zinc finger, C2H2	Molecular Function: zinc ion binding (GO:0008270)
emb_CAF97767.1_	282	259	282	12.175	IPR007087	Zinc finger, C2H2	Molecular Function: zinc ion binding (GO:0008270)
emb_CAF97767.1_	282	193	219	6.1e-14	IPR013087	Zinc finger C2H2-type/integrase DNA-binding domain	Molecular Function: nucleic acid binding (GO:0003676)
emb_CAF97767.1_	282	220	251	9.7e-20	IPR013087	Zinc finger C2H2-type/integrase DNA-binding domain	Molecular Function: nucleic acid binding (GO:0003676)
emb_CAF97767.1_	282	252	281	2.5e-10	IPR013087	Zinc finger C2H2-type/integrase DNA-binding domain	Molecular Function: nucleic acid binding (GO:0003676)
emb_CAF97869.1_	968	449	525	1.3e-19	IPR010294	ADAM-TS Spacer 1	Molecular Function: metalloendopeptidase activity (GO:0004222), Cellular Component: extracellular matrix (GO:0031012)
emb_CAF97869.1_	968	408	427	3.6e-08	IPR013273	Peptidase M12B, ADAM-TS	Cellular Component: proteinaceous extracellular matrix (GO:0005578), Molecular Function: metallopeptidase activity (GO:0008237), Molecular Function: zinc ion binding (GO:0008270)
emb_CAF97869.1_	968	428	447	3.6e-08	IPR013273	Peptidase M12B, ADAM-TS	Cellular Component: proteinaceous extracellular matrix (GO:0005578), Molecular Function: metallopeptidase activity (GO:0008237), Molecular Function: zinc ion binding (GO:0008270)
emb_CAF98370.1_	323	1	323	2.2e-207	IPR008676	MRG	Cellular Component: nucleus (GO:0005634)
emb_CAF98370.1_	323	10	78	1.4e-09	IPR000953	Chromo domain/shadow	Cellular Component: nucleus (GO:0005634)
emb_CAF98686.1_	774	244	387	5.5e-76	IPR022636	S-adenosylmethionine synthetase superfamily	Molecular Function: methionine adenosyltransferase activity (GO:0004478), Biological Process: S-adenosylmethionine biosynthetic process (GO:0006556)
emb_CAF98686.1_	774	631	774	5.5e-76	IPR022636	S-adenosylmethionine synthetase superfamily	Molecular Function: methionine adenosyltransferase activity (GO:0004478), Biological Process: S-adenosylmethionine biosynthetic process (GO:0006556)
emb_CAF98686.1_	774	120	243	1.8e-51	IPR022636	S-adenosylmethionine synthetase superfamily	Molecular Function: methionine adenosyltransferase activity (GO:0004478), Biological Process: S-adenosylmethionine biosynthetic process (GO:0006556)
emb_CAF98686.1_	774	507	630	1.8e-51	IPR022636	S-adenosylmethionine synthetase superfamily	Molecular Function: methionine adenosyltransferase activity (GO:0004478), Biological Process: S-adenosylmethionine biosynthetic process (GO:0006556)
emb_CAF98686.1_	774	8	109	7.2e-48	IPR022636	S-adenosylmethionine synthetase superfamily	Molecular Function: methionine adenosyltransferase activity (GO:0004478), Biological Process: S-adenosylmethionine biosynthetic process (GO:0006556)
emb_CAF98686.1_	774	395	496	7.2e-48	IPR022636	S-adenosylmethionine synthetase superfamily	Molecular Function: methionine adenosyltransferase activity (GO:0004478), Biological Process: S-adenosylmethionine biosynthetic process (GO:0006556)
emb_CAF98686.1_	774	123	133	NA	IPR022631	S-adenosylmethionine synthetase, conserved site	Molecular Function: methionine adenosyltransferase activity (GO:0004478), Biological Process: S-adenosylmethionine biosynthetic process (GO:0006556)
emb_CAF98686.1_	774	510	520	NA	IPR022631	S-adenosylmethionine synthetase, conserved site	Molecular Function: methionine adenosyltransferase activity (GO:0004478), Biological Process: S-adenosylmethionine biosynthetic process (GO:0006556)
emb_CAF98686.1_	774	270	278	NA	IPR022631	S-adenosylmethionine synthetase, conserved site	Molecular Function: methionine adenosyltransferase activity (GO:0004478), Biological Process: S-adenosylmethionine biosynthetic process (GO:0006556)
emb_CAF98686.1_	774	657	665	NA	IPR022631	S-adenosylmethionine synthetase, conserved site	Molecular Function: methionine adenosyltransferase activity (GO:0004478), Biological Process: S-adenosylmethionine biosynthetic process (GO:0006556)
emb_CAF98686.1_	774	8	392	51.553	IPR002133	S-adenosylmethionine synthetase	Molecular Function: methionine adenosyltransferase activity (GO:0004478), Molecular Function: ATP binding (GO:0005524), Biological Process: S-adenosylmethionine biosynthetic process (GO:0006556)
emb_CAF98686.1_	774	395	774	50.561	IPR002133	S-adenosylmethionine synthetase	Molecular Function: methionine adenosyltransferase activity (GO:0004478), Molecular Function: ATP binding (GO:0005524), Biological Process: S-adenosylmethionine biosynthetic process (GO:0006556)
emb_CAF98686.1_	774	244	380	1.2e-75	IPR022630	S-adenosylmethionine synthetase, C-terminal	Molecular Function: methionine adenosyltransferase activity (GO:0004478), Biological Process: S-adenosylmethionine biosynthetic process (GO:0006556)
emb_CAF98686.1_	774	631	767	1.2e-75	IPR022630	S-adenosylmethionine synthetase, C-terminal	Molecular Function: methionine adenosyltransferase activity (GO:0004478), Biological Process: S-adenosylmethionine biosynthetic process (GO:0006556)
emb_CAF98686.1_	774	121	242	2.2e-47	IPR022629	S-adenosylmethionine synthetase, central domain	Molecular Function: methionine adenosyltransferase activity (GO:0004478), Biological Process: S-adenosylmethionine biosynthetic process (GO:0006556)
emb_CAF98686.1_	774	508	629	2.2e-47	IPR022629	S-adenosylmethionine synthetase, central domain	Molecular Function: methionine adenosyltransferase activity (GO:0004478), Biological Process: S-adenosylmethionine biosynthetic process (GO:0006556)
emb_CAF98686.1_	774	9	107	4.6e-43	IPR022628	S-adenosylmethionine synthetase, N-terminal	Molecular Function: methionine adenosyltransferase activity (GO:0004478), Biological Process: S-adenosylmethionine biosynthetic process (GO:0006556)
emb_CAF98686.1_	774	396	494	4.6e-43	IPR022628	S-adenosylmethionine synthetase, N-terminal	Molecular Function: methionine adenosyltransferase activity (GO:0004478), Biological Process: S-adenosylmethionine biosynthetic process (GO:0006556)
emb_CAF98686.1_	774	11	388	3.3e-185	IPR002133	S-adenosylmethionine synthetase	Molecular Function: methionine adenosyltransferase activity (GO:0004478), Molecular Function: ATP binding (GO:0005524), Biological Process: S-adenosylmethionine biosynthetic process (GO:0006556)
emb_CAF98686.1_	774	398	772	8.4e-185	IPR002133	S-adenosylmethionine synthetase	Molecular Function: methionine adenosyltransferase activity (GO:0004478), Molecular Function: ATP binding (GO:0005524), Biological Process: S-adenosylmethionine biosynthetic process (GO:0006556)
emb_CAF98686.1_	774	2	391	0	IPR002133	S-adenosylmethionine synthetase	Molecular Function: methionine adenosyltransferase activity (GO:0004478), Molecular Function: ATP binding (GO:0005524), Biological Process: S-adenosylmethionine biosynthetic process (GO:0006556)
emb_CAF99082.1_	327	66	244	4.8e-37	IPR001594	Zinc finger, DHHC-type, palmitoyltransferase	Molecular Function: zinc ion binding (GO:0008270)
emb_CAF99082.1_	327	125	175	29.16	IPR001594	Zinc finger, DHHC-type, palmitoyltransferase	Molecular Function: zinc ion binding (GO:0008270)
emb_CAF99174.1_	1122	81	145	17.212	IPR004088	K Homology domain, type 1	Molecular Function: RNA binding (GO:0003723)
emb_CAF99174.1_	1122	166	232	18.512	IPR004088	K Homology domain, type 1	Molecular Function: RNA binding (GO:0003723)
emb_CAF99174.1_	1122	257	321	15.85	IPR004088	K Homology domain, type 1	Molecular Function: RNA binding (GO:0003723)
emb_CAF99174.1_	1122	354	421	15.934	IPR004088	K Homology domain, type 1	Molecular Function: RNA binding (GO:0003723)
emb_CAF99174.1_	1122	642	706	17.212	IPR004088	K Homology domain, type 1	Molecular Function: RNA binding (GO:0003723)
emb_CAF99174.1_	1122	727	793	18.512	IPR004088	K Homology domain, type 1	Molecular Function: RNA binding (GO:0003723)
emb_CAF99174.1_	1122	818	882	15.85	IPR004088	K Homology domain, type 1	Molecular Function: RNA binding (GO:0003723)
emb_CAF99174.1_	1122	915	982	15.934	IPR004088	K Homology domain, type 1	Molecular Function: RNA binding (GO:0003723)
emb_CAF99174.1_	1122	80	150	3.5e-19	IPR004087	K Homology domain	Molecular Function: RNA binding (GO:0003723)
emb_CAF99174.1_	1122	165	237	9.1e-18	IPR004087	K Homology domain	Molecular Function: RNA binding (GO:0003723)
emb_CAF99174.1_	1122	256	326	2.4e-13	IPR004087	K Homology domain	Molecular Function: RNA binding (GO:0003723)
emb_CAF99174.1_	1122	353	426	7.2e-17	IPR004087	K Homology domain	Molecular Function: RNA binding (GO:0003723)
emb_CAF99174.1_	1122	641	711	3.5e-19	IPR004087	K Homology domain	Molecular Function: RNA binding (GO:0003723)
emb_CAF99174.1_	1122	726	798	9.1e-18	IPR004087	K Homology domain	Molecular Function: RNA binding (GO:0003723)
emb_CAF99174.1_	1122	817	887	2.4e-13	IPR004087	K Homology domain	Molecular Function: RNA binding (GO:0003723)
emb_CAF99174.1_	1122	914	987	7.2e-17	IPR004087	K Homology domain	Molecular Function: RNA binding (GO:0003723)
emb_CAF99174.1_	1122	84	145	3.1e-17	IPR004088	K Homology domain, type 1	Molecular Function: RNA binding (GO:0003723)
emb_CAF99174.1_	1122	169	232	3.9e-16	IPR004088	K Homology domain, type 1	Molecular Function: RNA binding (GO:0003723)
emb_CAF99174.1_	1122	260	319	2.4e-11	IPR004088	K Homology domain, type 1	Molecular Function: RNA binding (GO:0003723)
emb_CAF99174.1_	1122	359	421	3.6e-15	IPR004088	K Homology domain, type 1	Molecular Function: RNA binding (GO:0003723)
emb_CAF99174.1_	1122	645	706	3.1e-17	IPR004088	K Homology domain, type 1	Molecular Function: RNA binding (GO:0003723)
emb_CAF99174.1_	1122	730	793	3.9e-16	IPR004088	K Homology domain, type 1	Molecular Function: RNA binding (GO:0003723)
emb_CAF99174.1_	1122	821	880	2.4e-11	IPR004088	K Homology domain, type 1	Molecular Function: RNA binding (GO:0003723)
emb_CAF99174.1_	1122	920	982	3.6e-15	IPR004088	K Homology domain, type 1	Molecular Function: RNA binding (GO:0003723)
emb_CAF99207.1_	1023	536	705	1e-50	IPR003105	SRA-YDG	Molecular Function: histone binding (GO:0042393)
emb_CAF99207.1_	1023	438	485	1.7e-10	IPR019787	Zinc finger, PHD-finger	Molecular Function: protein binding (GO:0005515)
emb_CAF99207.1_	1023	7	52	8.3e-06	IPR000626	Ubiquitin	Molecular Function: protein binding (GO:0005515)
emb_CAF99207.1_	1023	550	729	1e-67	IPR003105	SRA-YDG	Molecular Function: histone binding (GO:0042393)
emb_CAF99207.1_	1023	437	484	1.6e-09	IPR001965	Zinc finger, PHD-type	Molecular Function: protein binding (GO:0005515), Molecular Function: zinc ion binding (GO:0008270)
emb_CAF99207.1_	1023	438	483	0.78	IPR001841	Zinc finger, RING-type	Molecular Function: protein binding (GO:0005515), Molecular Function: zinc ion binding (GO:0008270)
emb_CAF99207.1_	1023	534	706	3.8e-80	IPR003105	SRA-YDG	Molecular Function: histone binding (GO:0042393)
emb_CAF99207.1_	1023	954	992	0.12	IPR001841	Zinc finger, RING-type	Molecular Function: protein binding (GO:0005515), Molecular Function: zinc ion binding (GO:0008270)
emb_CAF99207.1_	1023	433	486	9.552	IPR019787	Zinc finger, PHD-finger	Molecular Function: protein binding (GO:0005515)
emb_CAF99207.1_	1023	954	993	10.144	IPR001841	Zinc finger, RING-type	Molecular Function: protein binding (GO:0005515), Molecular Function: zinc ion binding (GO:0008270)
emb_CAF99207.1_	1023	539	702	48.311	IPR003105	SRA-YDG	Molecular Function: histone binding (GO:0042393)
emb_CAF99830.1_	157	10	25	NA	IPR018200	Peptidase C19, ubiquitin carboxyl-terminal hydrolase 2, conserved site	Molecular Function: ubiquitin thiolesterase activity (GO:0004221), Biological Process: ubiquitin-dependent protein catabolic process (GO:0006511)
emb_CAF99830.1_	157	87	104	NA	IPR018200	Peptidase C19, ubiquitin carboxyl-terminal hydrolase 2, conserved site	Molecular Function: ubiquitin thiolesterase activity (GO:0004221), Biological Process: ubiquitin-dependent protein catabolic process (GO:0006511)
emb_CAF99830.1_	157	7	42	1.5e-09	IPR001394	Peptidase C19, ubiquitin carboxyl-terminal hydrolase 2	Molecular Function: ubiquitin thiolesterase activity (GO:0004221), Biological Process: ubiquitin-dependent protein catabolic process (GO:0006511)
emb_CAF99830.1_	157	46	142	1e-23	IPR001394	Peptidase C19, ubiquitin carboxyl-terminal hydrolase 2	Molecular Function: ubiquitin thiolesterase activity (GO:0004221), Biological Process: ubiquitin-dependent protein catabolic process (GO:0006511)
emb_CAF99830.1_	157	1	146	11.46	IPR001394	Peptidase C19, ubiquitin carboxyl-terminal hydrolase 2	Molecular Function: ubiquitin thiolesterase activity (GO:0004221), Biological Process: ubiquitin-dependent protein catabolic process (GO:0006511)
emb_CAG00533.1_	841	673	685	NA	IPR000811	Glycosyl transferase, family 35	Biological Process: carbohydrate metabolic process (GO:0005975), Molecular Function: glycogen phosphorylase activity (GO:0008184)
emb_CAG00533.1_	841	11	834	0	IPR000811	Glycosyl transferase, family 35	Biological Process: carbohydrate metabolic process (GO:0005975), Molecular Function: glycogen phosphorylase activity (GO:0008184)
emb_CAG00533.1_	841	25	827	0	IPR011833	Glycogen/starch/alpha-glucan phosphorylase	Molecular Function: phosphorylase activity (GO:0004645), Biological Process: carbohydrate metabolic process (GO:0005975), Molecular Function: pyridoxal phosphate binding (GO:0030170)
emb_CAG00533.1_	841	1	840	0	IPR000811	Glycosyl transferase, family 35	Biological Process: carbohydrate metabolic process (GO:0005975), Molecular Function: glycogen phosphorylase activity (GO:0008184)
emb_CAG00533.1_	841	112	830	0	IPR000811	Glycosyl transferase, family 35	Biological Process: carbohydrate metabolic process (GO:0005975), Molecular Function: glycogen phosphorylase activity (GO:0008184)
emb_CAG00900.1_	603	1	111	7.068	IPR007110	Immunoglobulin-like domain	Molecular Function: protein binding (GO:0005515)
emb_CAG00900.1_	603	228	313	10.662	IPR007110	Immunoglobulin-like domain	Molecular Function: protein binding (GO:0005515)
emb_CAG00900.1_	603	116	222	9.482	IPR007110	Immunoglobulin-like domain	Molecular Function: protein binding (GO:0005515)
emb_CAG00900.1_	603	319	383	10.335	IPR007110	Immunoglobulin-like domain	Molecular Function: protein binding (GO:0005515)
emb_CAG00900.1_	603	404	491	8.103	IPR007110	Immunoglobulin-like domain	Molecular Function: protein binding (GO:0005515)
emb_CAG00970.1_	987	617	918	1.6e-14	IPR002928	Myosin tail	Molecular Function: motor activity (GO:0003774), Cellular Component: myosin complex (GO:0016459)
emb_CAG01185.1_	640	13	34	NA	IPR001876	Zinc finger, RanBP2-type	Cellular Component: intracellular (GO:0005622), Molecular Function: zinc ion binding (GO:0008270)
emb_CAG01185.1_	640	69	88	NA	IPR001876	Zinc finger, RanBP2-type	Cellular Component: intracellular (GO:0005622), Molecular Function: zinc ion binding (GO:0008270)
emb_CAG01185.1_	640	333	354	NA	IPR001876	Zinc finger, RanBP2-type	Cellular Component: intracellular (GO:0005622), Molecular Function: zinc ion binding (GO:0008270)
emb_CAG01185.1_	640	389	408	NA	IPR001876	Zinc finger, RanBP2-type	Cellular Component: intracellular (GO:0005622), Molecular Function: zinc ion binding (GO:0008270)
emb_CAG01185.1_	640	11	37	9.1e-07	IPR001876	Zinc finger, RanBP2-type	Cellular Component: intracellular (GO:0005622), Molecular Function: zinc ion binding (GO:0008270)
emb_CAG01185.1_	640	67	91	1.1e-07	IPR001876	Zinc finger, RanBP2-type	Cellular Component: intracellular (GO:0005622), Molecular Function: zinc ion binding (GO:0008270)
emb_CAG01185.1_	640	331	357	9.1e-07	IPR001876	Zinc finger, RanBP2-type	Cellular Component: intracellular (GO:0005622), Molecular Function: zinc ion binding (GO:0008270)
emb_CAG01185.1_	640	387	411	1.1e-07	IPR001876	Zinc finger, RanBP2-type	Cellular Component: intracellular (GO:0005622), Molecular Function: zinc ion binding (GO:0008270)
emb_CAG01185.1_	640	9	40	9.439	IPR001876	Zinc finger, RanBP2-type	Cellular Component: intracellular (GO:0005622), Molecular Function: zinc ion binding (GO:0008270)
emb_CAG01185.1_	640	65	94	10.037	IPR001876	Zinc finger, RanBP2-type	Cellular Component: intracellular (GO:0005622), Molecular Function: zinc ion binding (GO:0008270)
emb_CAG01185.1_	640	329	360	9.439	IPR001876	Zinc finger, RanBP2-type	Cellular Component: intracellular (GO:0005622), Molecular Function: zinc ion binding (GO:0008270)
emb_CAG01185.1_	640	385	414	10.037	IPR001876	Zinc finger, RanBP2-type	Cellular Component: intracellular (GO:0005622), Molecular Function: zinc ion binding (GO:0008270)
emb_CAG01185.1_	640	10	35	8.2e-07	IPR001876	Zinc finger, RanBP2-type	Cellular Component: intracellular (GO:0005622), Molecular Function: zinc ion binding (GO:0008270)
emb_CAG01185.1_	640	66	93	2.7e-06	IPR001876	Zinc finger, RanBP2-type	Cellular Component: intracellular (GO:0005622), Molecular Function: zinc ion binding (GO:0008270)
emb_CAG01185.1_	640	330	355	8.2e-07	IPR001876	Zinc finger, RanBP2-type	Cellular Component: intracellular (GO:0005622), Molecular Function: zinc ion binding (GO:0008270)
emb_CAG01185.1_	640	386	413	2.7e-06	IPR001876	Zinc finger, RanBP2-type	Cellular Component: intracellular (GO:0005622), Molecular Function: zinc ion binding (GO:0008270)
emb_CAG01390.1_	372	253	368	2e-12	IPR001564	Nucleoside diphosphate kinase	Molecular Function: nucleoside diphosphate kinase activity (GO:0004550), Molecular Function: ATP binding (GO:0005524), Biological Process: nucleoside diphosphate phosphorylation (GO:0006165), Biological Process: GTP biosynthetic process (GO:0006183), Biological Process: UTP biosynthetic process (GO:0006228), Biological Process: CTP biosynthetic process (GO:0006241)
emb_CAG01390.1_	372	72	196	4.9e-26	IPR016098	Cyclase-associated protein CAP/septum formation inhibitor MinC, C-terminal	Biological Process: cell morphogenesis (GO:0000902)
emb_CAG01432.1_	1484	393	423	NA	IPR019804	Ras guanine-nucleotide exchange factor, conserved site	Molecular Function: guanyl-nucleotide exchange factor activity (GO:0005085), Biological Process: small GTPase mediated signal transduction (GO:0007264)
emb_CAG01432.1_	1484	1135	1165	NA	IPR019804	Ras guanine-nucleotide exchange factor, conserved site	Molecular Function: guanyl-nucleotide exchange factor activity (GO:0005085), Biological Process: small GTPase mediated signal transduction (GO:0007264)
emb_CAG01432.1_	1484	55	186	1e-18	IPR000651	Ras-like guanine nucleotide exchange factor, N-terminal	Molecular Function: guanyl-nucleotide exchange factor activity (GO:0005085), Cellular Component: intracellular (GO:0005622), Biological Process: regulation of small GTPase mediated signal transduction (GO:0051056)
emb_CAG01432.1_	1484	204	478	6.7e-97	IPR001895	Guanine-nucleotide dissociation stimulator CDC25	Molecular Function: guanyl-nucleotide exchange factor activity (GO:0005085), Cellular Component: intracellular (GO:0005622), Biological Process: small GTPase mediated signal transduction (GO:0007264)
emb_CAG01432.1_	1484	622	709	9.1e-17	IPR000159	Ras-association	Biological Process: signal transduction (GO:0007165)
emb_CAG01432.1_	1484	797	928	1e-18	IPR000651	Ras-like guanine nucleotide exchange factor, N-terminal	Molecular Function: guanyl-nucleotide exchange factor activity (GO:0005085), Cellular Component: intracellular (GO:0005622), Biological Process: regulation of small GTPase mediated signal transduction (GO:0051056)
emb_CAG01432.1_	1484	946	1220	6.7e-97	IPR001895	Guanine-nucleotide dissociation stimulator CDC25	Molecular Function: guanyl-nucleotide exchange factor activity (GO:0005085), Cellular Component: intracellular (GO:0005622), Biological Process: small GTPase mediated signal transduction (GO:0007264)
emb_CAG01432.1_	1484	1364	1451	9.1e-17	IPR000159	Ras-association	Biological Process: signal transduction (GO:0007165)
emb_CAG01432.1_	1484	390	468	1e-76	IPR001895	Guanine-nucleotide dissociation stimulator CDC25	Molecular Function: guanyl-nucleotide exchange factor activity (GO:0005085), Cellular Component: intracellular (GO:0005622), Biological Process: small GTPase mediated signal transduction (GO:0007264)
emb_CAG01432.1_	1484	1132	1210	1e-76	IPR001895	Guanine-nucleotide dissociation stimulator CDC25	Molecular Function: guanyl-nucleotide exchange factor activity (GO:0005085), Cellular Component: intracellular (GO:0005622), Biological Process: small GTPase mediated signal transduction (GO:0007264)
emb_CAG01432.1_	1484	206	426	2.2e-59	IPR001895	Guanine-nucleotide dissociation stimulator CDC25	Molecular Function: guanyl-nucleotide exchange factor activity (GO:0005085), Cellular Component: intracellular (GO:0005622), Biological Process: small GTPase mediated signal transduction (GO:0007264)
emb_CAG01432.1_	1484	948	1168	2.2e-59	IPR001895	Guanine-nucleotide dissociation stimulator CDC25	Molecular Function: guanyl-nucleotide exchange factor activity (GO:0005085), Cellular Component: intracellular (GO:0005622), Biological Process: small GTPase mediated signal transduction (GO:0007264)
emb_CAG01432.1_	1484	60	160	1.1e-17	IPR000651	Ras-like guanine nucleotide exchange factor, N-terminal	Molecular Function: guanyl-nucleotide exchange factor activity (GO:0005085), Cellular Component: intracellular (GO:0005622), Biological Process: regulation of small GTPase mediated signal transduction (GO:0051056)
emb_CAG01432.1_	1484	802	902	1.1e-17	IPR000651	Ras-like guanine nucleotide exchange factor, N-terminal	Molecular Function: guanyl-nucleotide exchange factor activity (GO:0005085), Cellular Component: intracellular (GO:0005622), Biological Process: regulation of small GTPase mediated signal transduction (GO:0051056)
emb_CAG01432.1_	1484	623	706	4.6e-10	IPR000159	Ras-association	Biological Process: signal transduction (GO:0007165)
emb_CAG01432.1_	1484	1365	1448	4.6e-10	IPR000159	Ras-association	Biological Process: signal transduction (GO:0007165)
emb_CAG01432.1_	1484	208	477	50.104	IPR001895	Guanine-nucleotide dissociation stimulator CDC25	Molecular Function: guanyl-nucleotide exchange factor activity (GO:0005085), Cellular Component: intracellular (GO:0005622), Biological Process: small GTPase mediated signal transduction (GO:0007264)
emb_CAG01432.1_	1484	950	1219	50.104	IPR001895	Guanine-nucleotide dissociation stimulator CDC25	Molecular Function: guanyl-nucleotide exchange factor activity (GO:0005085), Cellular Component: intracellular (GO:0005622), Biological Process: small GTPase mediated signal transduction (GO:0007264)
emb_CAG01432.1_	1484	622	709	21.809	IPR000159	Ras-association	Biological Process: signal transduction (GO:0007165)
emb_CAG01432.1_	1484	1364	1451	21.809	IPR000159	Ras-association	Biological Process: signal transduction (GO:0007165)
emb_CAG01432.1_	1484	56	186	22.565	IPR000651	Ras-like guanine nucleotide exchange factor, N-terminal	Molecular Function: guanyl-nucleotide exchange factor activity (GO:0005085), Cellular Component: intracellular (GO:0005622), Biological Process: regulation of small GTPase mediated signal transduction (GO:0051056)
emb_CAG01432.1_	1484	798	928	22.565	IPR000651	Ras-like guanine nucleotide exchange factor, N-terminal	Molecular Function: guanyl-nucleotide exchange factor activity (GO:0005085), Cellular Component: intracellular (GO:0005622), Biological Process: regulation of small GTPase mediated signal transduction (GO:0051056)
emb_CAG01432.1_	1484	1	1445	0	IPR008937	Ras guanine nucleotide exchange factor	Molecular Function: guanyl-nucleotide exchange factor activity (GO:0005085), Cellular Component: intracellular (GO:0005622), Biological Process: small GTPase mediated signal transduction (GO:0007264)
emb_CAG02151.1_	222	40	207	1e-45	IPR000544	Octanoyltransferase	Cellular Component: cytoplasm (GO:0005737), Biological Process: lipoate biosynthetic process (GO:0009107), Molecular Function: octanoyltransferase activity (GO:0016415)
emb_CAG02151.1_	222	1	219	3.4e-100	IPR000544	Octanoyltransferase	Cellular Component: cytoplasm (GO:0005737), Biological Process: lipoate biosynthetic process (GO:0009107), Molecular Function: octanoyltransferase activity (GO:0016415)
emb_CAG02151.1_	222	1	218	4.2e-66	IPR000544	Octanoyltransferase	Cellular Component: cytoplasm (GO:0005737), Biological Process: lipoate biosynthetic process (GO:0009107), Molecular Function: octanoyltransferase activity (GO:0016415)
emb_CAG02151.1_	222	7	213	29.951	IPR000544	Octanoyltransferase	Cellular Component: cytoplasm (GO:0005737), Biological Process: lipoate biosynthetic process (GO:0009107), Molecular Function: octanoyltransferase activity (GO:0016415)
emb_CAG02151.1_	222	78	93	NA	IPR020605	Octanoyltransferase, conserved site	Cellular Component: cytoplasm (GO:0005737), Biological Process: lipoate biosynthetic process (GO:0009107), Molecular Function: octanoyltransferase activity (GO:0016415)
emb_CAG02151.1_	222	63	165	1e-14	IPR004143	Biotin/lipoate A/B protein ligase	Molecular Function: catalytic activity (GO:0003824), Biological Process: cellular protein modification process (GO:0006464)
emb_CAG02212.1_	283	58	157	18.042	IPR000980	SH2 domain	Molecular Function: protein binding (GO:0005515)
emb_CAG02212.1_	283	1	56	15.89	IPR001452	Src homology-3 domain	Molecular Function: protein binding (GO:0005515)
emb_CAG02212.1_	283	229	283	19.263	IPR001452	Src homology-3 domain	Molecular Function: protein binding (GO:0005515)
emb_CAG02212.1_	283	209	282	8.7e-22	IPR001452	Src homology-3 domain	Molecular Function: protein binding (GO:0005515)
emb_CAG02212.1_	283	3	40	1e-06	IPR001452	Src homology-3 domain	Molecular Function: protein binding (GO:0005515)
emb_CAG02212.1_	283	232	242	1.2e-11	IPR001452	Src homology-3 domain	Molecular Function: protein binding (GO:0005515)
emb_CAG02212.1_	283	246	261	1.2e-11	IPR001452	Src homology-3 domain	Molecular Function: protein binding (GO:0005515)
emb_CAG02212.1_	283	263	272	1.2e-11	IPR001452	Src homology-3 domain	Molecular Function: protein binding (GO:0005515)
emb_CAG02212.1_	283	274	283	1.2e-11	IPR001452	Src homology-3 domain	Molecular Function: protein binding (GO:0005515)
emb_CAG02212.1_	283	58	72	5.2e-10	IPR000980	SH2 domain	Molecular Function: protein binding (GO:0005515)
emb_CAG02212.1_	283	77	87	5.2e-10	IPR000980	SH2 domain	Molecular Function: protein binding (GO:0005515)
emb_CAG02212.1_	283	89	100	5.2e-10	IPR000980	SH2 domain	Molecular Function: protein binding (GO:0005515)
emb_CAG02212.1_	283	101	111	5.2e-10	IPR000980	SH2 domain	Molecular Function: protein binding (GO:0005515)
emb_CAG02212.1_	283	121	135	5.2e-10	IPR000980	SH2 domain	Molecular Function: protein binding (GO:0005515)
emb_CAG02212.1_	283	6	47	2.2e-14	IPR001452	Src homology-3 domain	Molecular Function: protein binding (GO:0005515)
emb_CAG02212.1_	283	235	280	5e-19	IPR001452	Src homology-3 domain	Molecular Function: protein binding (GO:0005515)
emb_CAG02212.1_	283	58	132	1.3e-18	IPR000980	SH2 domain	Molecular Function: protein binding (GO:0005515)
emb_CAG02212.1_	283	50	137	4.1e-25	IPR000980	SH2 domain	Molecular Function: protein binding (GO:0005515)
emb_CAG02212.1_	283	1	55	3.1e-18	IPR001452	Src homology-3 domain	Molecular Function: protein binding (GO:0005515)
emb_CAG02212.1_	283	56	138	2.9e-23	IPR000980	SH2 domain	Molecular Function: protein binding (GO:0005515)
emb_CAG02212.1_	283	232	283	1.2e-19	IPR001452	Src homology-3 domain	Molecular Function: protein binding (GO:0005515)
emb_CAG02458.1_	242	132	174	11.56	IPR001841	Zinc finger, RING-type	Molecular Function: protein binding (GO:0005515), Molecular Function: zinc ion binding (GO:0008270)
emb_CAG02458.1_	242	1	67	23.346	IPR008913	Zinc finger, CHY-type	Molecular Function: zinc ion binding (GO:0008270)
emb_CAG02458.1_	242	7	81	1.5e-17	IPR008913	Zinc finger, CHY-type	Molecular Function: zinc ion binding (GO:0008270)
emb_CAG02458.1_	242	131	176	1.4e-09	IPR001841	Zinc finger, RING-type	Molecular Function: protein binding (GO:0005515), Molecular Function: zinc ion binding (GO:0008270)
emb_CAG02458.1_	242	132	174	8.5e-07	IPR001841	Zinc finger, RING-type	Molecular Function: protein binding (GO:0005515), Molecular Function: zinc ion binding (GO:0008270)
emb_CAG02628.1_	264	132	262	1.7e-19	IPR006052	Tumour necrosis factor	Molecular Function: tumor necrosis factor receptor binding (GO:0005164), Biological Process: immune response (GO:0006955), Cellular Component: membrane (GO:0016020)
emb_CAG02628.1_	264	103	262	5.4e-33	IPR008983	Tumour necrosis factor-like domain	Molecular Function: protein binding (GO:0005515)
emb_CAG02628.1_	264	106	262	16.86	IPR006052	Tumour necrosis factor	Molecular Function: tumor necrosis factor receptor binding (GO:0005164), Biological Process: immune response (GO:0006955), Cellular Component: membrane (GO:0016020)
emb_CAG02628.1_	264	104	262	1.3e-07	IPR006052	Tumour necrosis factor	Molecular Function: tumor necrosis factor receptor binding (GO:0005164), Biological Process: immune response (GO:0006955), Cellular Component: membrane (GO:0016020)
emb_CAG02628.1_	264	104	262	2.1e-34	IPR008983	Tumour necrosis factor-like domain	Molecular Function: protein binding (GO:0005515)
emb_CAG02664.1_	873	529	707	6.6e-69	IPR024448	Xylosyltransferase	Biological Process: glycosaminoglycan biosynthetic process (GO:0006024), Molecular Function: protein xylosyltransferase activity (GO:0030158)
emb_CAG02664.1_	873	244	496	1e-52	IPR003406	Glycosyl transferase, family 14	Molecular Function: acetylglucosaminyltransferase activity (GO:0008375), Cellular Component: membrane (GO:0016020)
emb_CAG02791.1_	180	10	176	25.562	IPR024156	Small GTPase superfamily, ARF type	Molecular Function: GTP binding (GO:0005525), Cellular Component: intracellular (GO:0005622), Biological Process: small GTPase mediated signal transduction (GO:0007264)
emb_CAG02791.1_	180	15	160	1.3e-24	IPR005225	Small GTP-binding protein domain	Molecular Function: GTP binding (GO:0005525)
emb_CAG02791.1_	180	6	175	1.7e-79	IPR006689	Small GTPase superfamily, ARF/SAR type	Molecular Function: GTP binding (GO:0005525)
emb_CAG02791.1_	180	1	180	2.7e-135	IPR024156	Small GTPase superfamily, ARF type	Molecular Function: GTP binding (GO:0005525), Cellular Component: intracellular (GO:0005622), Biological Process: small GTPase mediated signal transduction (GO:0007264)
emb_CAG02791.1_	180	1	176	2.9e-26	IPR006687	Small GTPase superfamily, SAR1-type	Molecular Function: GTP binding (GO:0005525), Cellular Component: intracellular (GO:0005622), Biological Process: intracellular protein transport (GO:0006886)
emb_CAG02791.1_	180	17	179	0.0056	IPR003579	Small GTPase superfamily, Rab type	Molecular Function: GTP binding (GO:0005525), Biological Process: small GTPase mediated signal transduction (GO:0007264), Biological Process: protein transport (GO:0015031)
emb_CAG02791.1_	180	18	41	5.5e-20	IPR006689	Small GTPase superfamily, ARF/SAR type	Molecular Function: GTP binding (GO:0005525)
emb_CAG02791.1_	180	46	70	5.5e-20	IPR006689	Small GTPase superfamily, ARF/SAR type	Molecular Function: GTP binding (GO:0005525)
emb_CAG02791.1_	180	73	98	5.5e-20	IPR006689	Small GTPase superfamily, ARF/SAR type	Molecular Function: GTP binding (GO:0005525)
emb_CAG02791.1_	180	118	139	5.5e-20	IPR006689	Small GTPase superfamily, ARF/SAR type	Molecular Function: GTP binding (GO:0005525)
emb_CAG03229.1_	500	14	500	3.6e-224	IPR001085	Serine hydroxymethyltransferase	Molecular Function: glycine hydroxymethyltransferase activity (GO:0004372), Biological Process: glycine metabolic process (GO:0006544), Biological Process: L-serine metabolic process (GO:0006563)
emb_CAG03229.1_	500	3	500	0	IPR001085	Serine hydroxymethyltransferase	Molecular Function: glycine hydroxymethyltransferase activity (GO:0004372), Biological Process: glycine metabolic process (GO:0006544), Biological Process: L-serine metabolic process (GO:0006563)
emb_CAG03229.1_	500	75	343	1.8e-94	IPR015421	Pyridoxal phosphate-dependent transferase, major region, subdomain 1	Molecular Function: catalytic activity (GO:0003824), Molecular Function: pyridoxal phosphate binding (GO:0030170)
emb_CAG03229.1_	500	344	498	2.7e-63	IPR015422	Pyridoxal phosphate-dependent transferase, major region, subdomain 2	Molecular Function: catalytic activity (GO:0003824), Molecular Function: pyridoxal phosphate binding (GO:0030170)
emb_CAG03229.1_	500	45	496	42.482	IPR001085	Serine hydroxymethyltransferase	Molecular Function: glycine hydroxymethyltransferase activity (GO:0004372), Biological Process: glycine metabolic process (GO:0006544), Biological Process: L-serine metabolic process (GO:0006563)
emb_CAG03229.1_	500	46	444	1.3e-202	IPR001085	Serine hydroxymethyltransferase	Molecular Function: glycine hydroxymethyltransferase activity (GO:0004372), Biological Process: glycine metabolic process (GO:0006544), Biological Process: L-serine metabolic process (GO:0006563)
emb_CAG03229.1_	500	269	285	NA	IPR019798	Serine hydroxymethyltransferase, pyridoxal phosphate binding site	Molecular Function: glycine hydroxymethyltransferase activity (GO:0004372), Biological Process: glycine metabolic process (GO:0006544), Biological Process: L-serine metabolic process (GO:0006563), Molecular Function: pyridoxal phosphate binding (GO:0030170)
emb_CAG03295.1_	422	15	155	2.5e-42	IPR002014	VHS	Biological Process: intracellular protein transport (GO:0006886)
emb_CAG03295.1_	422	221	321	3.3e-30	IPR004152	GAT	Cellular Component: intracellular (GO:0005622), Biological Process: intracellular protein transport (GO:0006886)
emb_CAG03295.1_	422	27	159	44.676	IPR002014	VHS	Biological Process: intracellular protein transport (GO:0006886)
emb_CAG03295.1_	422	223	315	13.92	IPR004152	GAT	Cellular Component: intracellular (GO:0005622), Biological Process: intracellular protein transport (GO:0006886)
emb_CAG03375.1_	192	12	189	9.5e-21	IPR001382	Glycoside hydrolase, family 47	Molecular Function: mannosyl-oligosaccharide 1,2-alpha-mannosidase activity (GO:0004571), Molecular Function: calcium ion binding (GO:0005509), Cellular Component: membrane (GO:0016020)
emb_CAG03694.1_	402	62	189	2.9e-47	IPR016137	Regulator of G protein signalling superfamily	Biological Process: termination of G-protein coupled receptor signaling pathway (GO:0038032)
emb_CAG03694.1_	402	263	390	2.9e-47	IPR016137	Regulator of G protein signalling superfamily	Biological Process: termination of G-protein coupled receptor signaling pathway (GO:0038032)
emb_CAG03694.1_	402	73	188	4.6e-35	IPR000342	Regulator of G protein signalling	Biological Process: termination of G-protein coupled receptor signaling pathway (GO:0038032)
emb_CAG03694.1_	402	274	389	4.6e-35	IPR000342	Regulator of G protein signalling	Biological Process: termination of G-protein coupled receptor signaling pathway (GO:0038032)
emb_CAG03694.1_	402	73	189	35.071	IPR000342	Regulator of G protein signalling	Biological Process: termination of G-protein coupled receptor signaling pathway (GO:0038032)
emb_CAG03694.1_	402	274	390	35.071	IPR000342	Regulator of G protein signalling	Biological Process: termination of G-protein coupled receptor signaling pathway (GO:0038032)
emb_CAG03694.1_	402	73	189	4.8e-42	IPR000342	Regulator of G protein signalling	Biological Process: termination of G-protein coupled receptor signaling pathway (GO:0038032)
emb_CAG03694.1_	402	274	390	4.8e-42	IPR000342	Regulator of G protein signalling	Biological Process: termination of G-protein coupled receptor signaling pathway (GO:0038032)
emb_CAG03694.1_	402	70	91	3e-31	IPR000342	Regulator of G protein signalling	Biological Process: termination of G-protein coupled receptor signaling pathway (GO:0038032)
emb_CAG03694.1_	402	92	110	3e-31	IPR000342	Regulator of G protein signalling	Biological Process: termination of G-protein coupled receptor signaling pathway (GO:0038032)
emb_CAG03694.1_	402	121	144	3e-31	IPR000342	Regulator of G protein signalling	Biological Process: termination of G-protein coupled receptor signaling pathway (GO:0038032)
emb_CAG03694.1_	402	163	182	3e-31	IPR000342	Regulator of G protein signalling	Biological Process: termination of G-protein coupled receptor signaling pathway (GO:0038032)
emb_CAG03754.1_	229	55	209	6.5e-16	IPR006977	Yip1 domain	Cellular Component: membrane (GO:0016020)
emb_CAG04449.1_	110	43	71	8.9e-05	IPR002048	Calcium-binding EF-hand	Molecular Function: calcium ion binding (GO:0005509)
emb_CAG04449.1_	110	82	110	1.6	IPR002048	Calcium-binding EF-hand	Molecular Function: calcium ion binding (GO:0005509)
emb_CAG04449.1_	110	44	106	1e-11	IPR011992	EF-hand-like domain	Molecular Function: calcium ion binding (GO:0005509)
emb_CAG04449.1_	110	40	108	7e-18	IPR011992	EF-hand-like domain	Molecular Function: calcium ion binding (GO:0005509)
emb_CAG04449.1_	110	2	109	7.2e-59	IPR008080	Parvalbumin	Molecular Function: calcium ion binding (GO:0005509)
emb_CAG04449.1_	110	39	74	13.314	IPR002048	Calcium-binding EF-hand	Molecular Function: calcium ion binding (GO:0005509)
emb_CAG04449.1_	110	78	110	10.385	IPR002048	Calcium-binding EF-hand	Molecular Function: calcium ion binding (GO:0005509)
emb_CAG04558.1_	606	116	296	3.5e-35	IPR012337	Ribonuclease H-like domain	Molecular Function: nucleic acid binding (GO:0003676)
emb_CAG04558.1_	606	419	599	3.5e-35	IPR012337	Ribonuclease H-like domain	Molecular Function: nucleic acid binding (GO:0003676)
emb_CAG04558.1_	606	133	299	4.5e-35	IPR006055	Exonuclease	Molecular Function: exonuclease activity (GO:0004527), Cellular Component: intracellular (GO:0005622)
emb_CAG04558.1_	606	436	602	4.5e-35	IPR006055	Exonuclease	Molecular Function: exonuclease activity (GO:0004527), Cellular Component: intracellular (GO:0005622)
emb_CAG04583.1_	308	220	283	2.2e-09	IPR008983	Tumour necrosis factor-like domain	Molecular Function: protein binding (GO:0005515)
emb_CAG04583.1_	308	112	162	8.685	IPR006052	Tumour necrosis factor	Molecular Function: tumor necrosis factor receptor binding (GO:0005164), Biological Process: immune response (GO:0006955), Cellular Component: membrane (GO:0016020)
emb_CAG04583.1_	308	95	234	1.3e-15	IPR008983	Tumour necrosis factor-like domain	Molecular Function: protein binding (GO:0005515)
emb_CAG04903.1_	483	212	450	1.8e-67	IPR001895	Guanine-nucleotide dissociation stimulator CDC25	Molecular Function: guanyl-nucleotide exchange factor activity (GO:0005085), Cellular Component: intracellular (GO:0005622), Biological Process: small GTPase mediated signal transduction (GO:0007264)
emb_CAG04903.1_	483	208	399	2.2e-49	IPR001895	Guanine-nucleotide dissociation stimulator CDC25	Molecular Function: guanyl-nucleotide exchange factor activity (GO:0005085), Cellular Component: intracellular (GO:0005622), Biological Process: small GTPase mediated signal transduction (GO:0007264)
emb_CAG04903.1_	483	13	133	6.4e-09	IPR000651	Ras-like guanine nucleotide exchange factor, N-terminal	Molecular Function: guanyl-nucleotide exchange factor activity (GO:0005085), Cellular Component: intracellular (GO:0005622), Biological Process: regulation of small GTPase mediated signal transduction (GO:0051056)
emb_CAG04903.1_	483	205	479	48.467	IPR001895	Guanine-nucleotide dissociation stimulator CDC25	Molecular Function: guanyl-nucleotide exchange factor activity (GO:0005085), Cellular Component: intracellular (GO:0005622), Biological Process: small GTPase mediated signal transduction (GO:0007264)
emb_CAG04903.1_	483	8	164	17.125	IPR000651	Ras-like guanine nucleotide exchange factor, N-terminal	Molecular Function: guanyl-nucleotide exchange factor activity (GO:0005085), Cellular Component: intracellular (GO:0005622), Biological Process: regulation of small GTPase mediated signal transduction (GO:0051056)
emb_CAG04903.1_	483	1	482	3.8e-259	IPR008937	Ras guanine nucleotide exchange factor	Molecular Function: guanyl-nucleotide exchange factor activity (GO:0005085), Cellular Component: intracellular (GO:0005622), Biological Process: small GTPase mediated signal transduction (GO:0007264)
emb_CAG04903.1_	483	199	461	6.9e-62	IPR001895	Guanine-nucleotide dissociation stimulator CDC25	Molecular Function: guanyl-nucleotide exchange factor activity (GO:0005085), Cellular Component: intracellular (GO:0005622), Biological Process: small GTPase mediated signal transduction (GO:0007264)
emb_CAG05568.1_	417	210	356	12.162	IPR000608	Ubiquitin-conjugating enzyme, E2	Molecular Function: acid-amino acid ligase activity (GO:0016881)
emb_CAG05568.1_	417	212	358	0.00016	IPR000608	Ubiquitin-conjugating enzyme, E2	Molecular Function: acid-amino acid ligase activity (GO:0016881)
emb_CAG05768.1_	327	154	277	2.3e-23	IPR013149	Alcohol dehydrogenase, C-terminal	Molecular Function: zinc ion binding (GO:0008270), Molecular Function: oxidoreductase activity (GO:0016491), Biological Process: oxidation-reduction process (GO:0055114)
emb_CAG05768.1_	327	136	297	1.4e-66	IPR016040	NAD(P)-binding domain	Molecular Function: nucleotide binding (GO:0000166)
emb_CAG05768.1_	327	15	327	3.5e-08	IPR020843	Polyketide synthase, enoylreductase	Molecular Function: oxidoreductase activity (GO:0016491), Molecular Function: transferase activity, transferring acyl groups other than amino-acyl groups (GO:0016747)
emb_CAG05768.1_	327	1	327	4.8e-195	IPR002085	Alcohol dehydrogenase superfamily, zinc-type	Molecular Function: zinc ion binding (GO:0008270), Molecular Function: oxidoreductase activity (GO:0016491), Biological Process: oxidation-reduction process (GO:0055114)
emb_CAG06785.1_	513	1	465	1.9e-232	IPR016260	Bifunctional 6-phosphofructo-2-kinase/fructose-2, 6-bisphosphate 2-phosphatase	Molecular Function: fructose-2,6-bisphosphate 2-phosphatase activity (GO:0004331), Biological Process: fructose 2,6-bisphosphate metabolic process (GO:0006003)
emb_CAG06785.1_	513	13	455	0	IPR003094	Fructose-2,6-bisphosphatase	Molecular Function: catalytic activity (GO:0003824), Molecular Function: ATP binding (GO:0005524), Biological Process: fructose 2,6-bisphosphate metabolic process (GO:0006003)
emb_CAG06785.1_	513	130	144	9.9e-56	IPR003094	Fructose-2,6-bisphosphatase	Molecular Function: catalytic activity (GO:0003824), Molecular Function: ATP binding (GO:0005524), Biological Process: fructose 2,6-bisphosphate metabolic process (GO:0006003)
emb_CAG06785.1_	513	156	170	9.9e-56	IPR003094	Fructose-2,6-bisphosphatase	Molecular Function: catalytic activity (GO:0003824), Molecular Function: ATP binding (GO:0005524), Biological Process: fructose 2,6-bisphosphate metabolic process (GO:0006003)
emb_CAG06785.1_	513	182	196	9.9e-56	IPR003094	Fructose-2,6-bisphosphatase	Molecular Function: catalytic activity (GO:0003824), Molecular Function: ATP binding (GO:0005524), Biological Process: fructose 2,6-bisphosphate metabolic process (GO:0006003)
emb_CAG06785.1_	513	235	256	9.9e-56	IPR003094	Fructose-2,6-bisphosphatase	Molecular Function: catalytic activity (GO:0003824), Molecular Function: ATP binding (GO:0005524), Biological Process: fructose 2,6-bisphosphate metabolic process (GO:0006003)
emb_CAG06785.1_	513	257	279	9.9e-56	IPR003094	Fructose-2,6-bisphosphatase	Molecular Function: catalytic activity (GO:0003824), Molecular Function: ATP binding (GO:0005524), Biological Process: fructose 2,6-bisphosphate metabolic process (GO:0006003)
emb_CAG06785.1_	513	334	350	9.9e-56	IPR003094	Fructose-2,6-bisphosphatase	Molecular Function: catalytic activity (GO:0003824), Molecular Function: ATP binding (GO:0005524), Biological Process: fructose 2,6-bisphosphate metabolic process (GO:0006003)
emb_CAG06785.1_	513	259	268	NA	IPR001345	Phosphoglycerate/bisphosphoglycerate mutase, active site	Molecular Function: catalytic activity (GO:0003824), Biological Process: metabolic process (GO:0008152)
emb_CAG06785.1_	513	40	254	2.2e-99	IPR013079	6-phosphofructo-2-kinase	Molecular Function: 6-phosphofructo-2-kinase activity (GO:0003873), Molecular Function: ATP binding (GO:0005524), Biological Process: fructose metabolic process (GO:0006000)
emb_CAG06884.1_	141	34	137	2.7e-36	IPR007007	Ninjurin	Biological Process: cell adhesion (GO:0007155), Cellular Component: integral to membrane (GO:0016021), Biological Process: tissue regeneration (GO:0042246)
emb_CAG06884.1_	141	4	141	6.3e-73	IPR007007	Ninjurin	Biological Process: cell adhesion (GO:0007155), Cellular Component: integral to membrane (GO:0016021), Biological Process: tissue regeneration (GO:0042246)
emb_CAG07114.1_	290	6	280	1.9e-99	IPR018998	Endoribonuclease XendoU	Molecular Function: hydrolase activity, acting on ester bonds (GO:0016788)
emb_CAG08379.1_	544	22	37	9.2e-05	IPR001452	Src homology-3 domain	Molecular Function: protein binding (GO:0005515)
emb_CAG08379.1_	544	39	48	9.2e-05	IPR001452	Src homology-3 domain	Molecular Function: protein binding (GO:0005515)
emb_CAG08379.1_	544	50	62	9.2e-05	IPR001452	Src homology-3 domain	Molecular Function: protein binding (GO:0005515)
emb_CAG08379.1_	544	8	63	1.1e-15	IPR001452	Src homology-3 domain	Molecular Function: protein binding (GO:0005515)
emb_CAG08379.1_	544	137	316	3.2e-60	IPR000219	Dbl homology (DH) domain	Molecular Function: Rho guanyl-nucleotide exchange factor activity (GO:0005089), Cellular Component: intracellular (GO:0005622), Biological Process: regulation of Rho protein signal transduction (GO:0035023)
emb_CAG08379.1_	544	349	457	1.1e-09	IPR001849	Pleckstrin homology domain	Molecular Function: protein binding (GO:0005515), Molecular Function: phospholipid binding (GO:0005543)
emb_CAG08379.1_	544	12	64	14.154	IPR001452	Src homology-3 domain	Molecular Function: protein binding (GO:0005515)
emb_CAG08379.1_	544	348	455	10.691	IPR001849	Pleckstrin homology domain	Molecular Function: protein binding (GO:0005515), Molecular Function: phospholipid binding (GO:0005543)
emb_CAG08379.1_	544	133	317	32.709	IPR000219	Dbl homology (DH) domain	Molecular Function: Rho guanyl-nucleotide exchange factor activity (GO:0005089), Cellular Component: intracellular (GO:0005622), Biological Process: regulation of Rho protein signal transduction (GO:0035023)
emb_CAG08379.1_	544	137	316	6.6e-45	IPR000219	Dbl homology (DH) domain	Molecular Function: Rho guanyl-nucleotide exchange factor activity (GO:0005089), Cellular Component: intracellular (GO:0005622), Biological Process: regulation of Rho protein signal transduction (GO:0035023)
emb_CAG08379.1_	544	15	56	3.1e-10	IPR001452	Src homology-3 domain	Molecular Function: protein binding (GO:0005515)
emb_CAG08379.1_	544	132	343	1.4e-63	IPR000219	Dbl homology (DH) domain	Molecular Function: Rho guanyl-nucleotide exchange factor activity (GO:0005089), Cellular Component: intracellular (GO:0005622), Biological Process: regulation of Rho protein signal transduction (GO:0035023)
emb_CAG08379.1_	544	131	331	9e-58	IPR000219	Dbl homology (DH) domain	Molecular Function: Rho guanyl-nucleotide exchange factor activity (GO:0005089), Cellular Component: intracellular (GO:0005622), Biological Process: regulation of Rho protein signal transduction (GO:0035023)
emb_CAG08379.1_	544	10	142	2.7e-20	IPR001452	Src homology-3 domain	Molecular Function: protein binding (GO:0005515)
emb_CAG08913.1_	875	12	39	2.3e-47	IPR009138	Neural cell adhesion	Biological Process: cell adhesion (GO:0007155), Cellular Component: membrane (GO:0016020)
emb_CAG08913.1_	875	102	129	2.3e-47	IPR009138	Neural cell adhesion	Biological Process: cell adhesion (GO:0007155), Cellular Component: membrane (GO:0016020)
emb_CAG08913.1_	875	180	208	2.3e-47	IPR009138	Neural cell adhesion	Biological Process: cell adhesion (GO:0007155), Cellular Component: membrane (GO:0016020)
emb_CAG08913.1_	875	271	300	2.3e-47	IPR009138	Neural cell adhesion	Biological Process: cell adhesion (GO:0007155), Cellular Component: membrane (GO:0016020)
emb_CAG08913.1_	875	504	589	1.3e-13	IPR003961	Fibronectin, type III	Molecular Function: protein binding (GO:0005515)
emb_CAG08913.1_	875	625	696	1e-13	IPR003961	Fibronectin, type III	Molecular Function: protein binding (GO:0005515)
emb_CAG08913.1_	875	482	599	7.4e-21	IPR003961	Fibronectin, type III	Molecular Function: protein binding (GO:0005515)
emb_CAG08913.1_	875	611	708	9.5e-20	IPR003961	Fibronectin, type III	Molecular Function: protein binding (GO:0005515)
emb_CAG08913.1_	875	12	102	10.045	IPR007110	Immunoglobulin-like domain	Molecular Function: protein binding (GO:0005515)
emb_CAG08913.1_	875	105	178	9.519	IPR007110	Immunoglobulin-like domain	Molecular Function: protein binding (GO:0005515)
emb_CAG08913.1_	875	201	287	14.473	IPR007110	Immunoglobulin-like domain	Molecular Function: protein binding (GO:0005515)
emb_CAG08913.1_	875	301	402	13.657	IPR007110	Immunoglobulin-like domain	Molecular Function: protein binding (GO:0005515)
emb_CAG08913.1_	875	407	495	11.987	IPR007110	Immunoglobulin-like domain	Molecular Function: protein binding (GO:0005515)
emb_CAG08913.1_	875	502	596	19.1	IPR003961	Fibronectin, type III	Molecular Function: protein binding (GO:0005515)
emb_CAG08913.1_	875	609	704	19.664	IPR003961	Fibronectin, type III	Molecular Function: protein binding (GO:0005515)
emb_CAG08913.1_	875	502	586	2.7e-10	IPR003961	Fibronectin, type III	Molecular Function: protein binding (GO:0005515)
emb_CAG08913.1_	875	613	695	3.1e-06	IPR003961	Fibronectin, type III	Molecular Function: protein binding (GO:0005515)
emb_CAG10002.1_	397	134	188	0.00048	IPR011990	Tetratricopeptide-like helical	Molecular Function: protein binding (GO:0005515)
emb_CAG10002.1_	397	291	349	0.00024	IPR011990	Tetratricopeptide-like helical	Molecular Function: protein binding (GO:0005515)
emb_CAG10149.1_	648	117	139	5.3	IPR015880	Zinc finger, C2H2-like	Cellular Component: intracellular (GO:0005622), Molecular Function: zinc ion binding (GO:0008270)
emb_CAG10149.1_	648	174	197	14	IPR015880	Zinc finger, C2H2-like	Cellular Component: intracellular (GO:0005622), Molecular Function: zinc ion binding (GO:0008270)
emb_CAG10149.1_	648	231	254	120	IPR015880	Zinc finger, C2H2-like	Cellular Component: intracellular (GO:0005622), Molecular Function: zinc ion binding (GO:0008270)
emb_CAG10456.1_	472	156	444	3.4e-22	IPR002305	Aminoacyl-tRNA synthetase, class Ic	Molecular Function: nucleotide binding (GO:0000166), Molecular Function: aminoacyl-tRNA ligase activity (GO:0004812), Molecular Function: ATP binding (GO:0005524), Cellular Component: cytoplasm (GO:0005737), Biological Process: tRNA aminoacylation for protein translation (GO:0006418)
emb_CAG10456.1_	472	16	68	2.1e-20	IPR000738	WHEP-TRS	Molecular Function: aminoacyl-tRNA ligase activity (GO:0004812), Molecular Function: ATP binding (GO:0005524), Biological Process: tRNA aminoacylation for protein translation (GO:0006418)
emb_CAG10456.1_	472	1	472	3.7e-265	IPR002306	Tryptophan-tRNA ligase	Molecular Function: nucleotide binding (GO:0000166), Molecular Function: tryptophan-tRNA ligase activity (GO:0004830), Molecular Function: ATP binding (GO:0005524), Cellular Component: cytoplasm (GO:0005737), Biological Process: tryptophanyl-tRNA aminoacylation (GO:0006436)
emb_CAG10456.1_	472	173	189	1.9e-22	IPR002306	Tryptophan-tRNA ligase	Molecular Function: nucleotide binding (GO:0000166), Molecular Function: tryptophan-tRNA ligase activity (GO:0004830), Molecular Function: ATP binding (GO:0005524), Cellular Component: cytoplasm (GO:0005737), Biological Process: tryptophanyl-tRNA aminoacylation (GO:0006436)
emb_CAG10456.1_	472	225	244	1.9e-22	IPR002306	Tryptophan-tRNA ligase	Molecular Function: nucleotide binding (GO:0000166), Molecular Function: tryptophan-tRNA ligase activity (GO:0004830), Molecular Function: ATP binding (GO:0005524), Cellular Component: cytoplasm (GO:0005737), Biological Process: tryptophanyl-tRNA aminoacylation (GO:0006436)
emb_CAG10456.1_	472	309	330	1.9e-22	IPR002306	Tryptophan-tRNA ligase	Molecular Function: nucleotide binding (GO:0000166), Molecular Function: tryptophan-tRNA ligase activity (GO:0004830), Molecular Function: ATP binding (GO:0005524), Cellular Component: cytoplasm (GO:0005737), Biological Process: tryptophanyl-tRNA aminoacylation (GO:0006436)
emb_CAG10456.1_	472	353	363	1.9e-22	IPR002306	Tryptophan-tRNA ligase	Molecular Function: nucleotide binding (GO:0000166), Molecular Function: tryptophan-tRNA ligase activity (GO:0004830), Molecular Function: ATP binding (GO:0005524), Cellular Component: cytoplasm (GO:0005737), Biological Process: tryptophanyl-tRNA aminoacylation (GO:0006436)
emb_CAG10456.1_	472	158	467	5.8e-105	IPR002306	Tryptophan-tRNA ligase	Molecular Function: nucleotide binding (GO:0000166), Molecular Function: tryptophan-tRNA ligase activity (GO:0004830), Molecular Function: ATP binding (GO:0005524), Cellular Component: cytoplasm (GO:0005737), Biological Process: tryptophanyl-tRNA aminoacylation (GO:0006436)
emb_CAG10456.1_	472	12	68	15.001	IPR000738	WHEP-TRS	Molecular Function: aminoacyl-tRNA ligase activity (GO:0004812), Molecular Function: ATP binding (GO:0005524), Biological Process: tRNA aminoacylation for protein translation (GO:0006418)
emb_CAG10456.1_	472	168	178	NA	IPR001412	Aminoacyl-tRNA synthetase, class I, conserved site	Molecular Function: nucleotide binding (GO:0000166), Molecular Function: aminoacyl-tRNA ligase activity (GO:0004812), Molecular Function: ATP binding (GO:0005524), Cellular Component: cytoplasm (GO:0005737), Biological Process: tRNA aminoacylation for protein translation (GO:0006418)
emb_CAG10456.1_	472	23	51	NA	IPR000738	WHEP-TRS	Molecular Function: aminoacyl-tRNA ligase activity (GO:0004812), Molecular Function: ATP binding (GO:0005524), Biological Process: tRNA aminoacylation for protein translation (GO:0006418)
emb_CAG10456.1_	472	16	78	4.2e-26	IPR000738	WHEP-TRS	Molecular Function: aminoacyl-tRNA ligase activity (GO:0004812), Molecular Function: ATP binding (GO:0005524), Biological Process: tRNA aminoacylation for protein translation (GO:0006418)
emb_CAG10584.1_	1672	499	657	5.3e-60	IPR000432	DNA mismatch repair protein MutS, C-terminal	Molecular Function: ATP binding (GO:0005524), Biological Process: mismatch repair (GO:0006298), Molecular Function: mismatched DNA binding (GO:0030983)
emb_CAG10584.1_	1672	698	784	8.8e-11	IPR000432	DNA mismatch repair protein MutS, C-terminal	Molecular Function: ATP binding (GO:0005524), Biological Process: mismatch repair (GO:0006298), Molecular Function: mismatched DNA binding (GO:0030983)
emb_CAG10584.1_	1672	1335	1493	5.3e-60	IPR000432	DNA mismatch repair protein MutS, C-terminal	Molecular Function: ATP binding (GO:0005524), Biological Process: mismatch repair (GO:0006298), Molecular Function: mismatched DNA binding (GO:0030983)
emb_CAG10584.1_	1672	1534	1620	8.8e-11	IPR000432	DNA mismatch repair protein MutS, C-terminal	Molecular Function: ATP binding (GO:0005524), Biological Process: mismatch repair (GO:0006298), Molecular Function: mismatched DNA binding (GO:0030983)
emb_CAG10584.1_	1672	179	491	2.6e-34	IPR007696	DNA mismatch repair protein MutS, core	Molecular Function: ATP binding (GO:0005524), Biological Process: mismatch repair (GO:0006298), Molecular Function: mismatched DNA binding (GO:0030983)
emb_CAG10584.1_	1672	1015	1327	2.6e-34	IPR007696	DNA mismatch repair protein MutS, core	Molecular Function: ATP binding (GO:0005524), Biological Process: mismatch repair (GO:0006298), Molecular Function: mismatched DNA binding (GO:0030983)
emb_CAG10584.1_	1672	357	449	2.1e-14	IPR007861	DNA mismatch repair protein MutS, clamp	Molecular Function: ATP binding (GO:0005524), Biological Process: mismatch repair (GO:0006298), Molecular Function: mismatched DNA binding (GO:0030983)
emb_CAG10584.1_	1672	1193	1285	2.1e-14	IPR007861	DNA mismatch repair protein MutS, clamp	Molecular Function: ATP binding (GO:0005524), Biological Process: mismatch repair (GO:0006298), Molecular Function: mismatched DNA binding (GO:0030983)
emb_CAG10584.1_	1672	19	156	3.6e-13	IPR007860	DNA mismatch repair protein MutS, connector domain	Molecular Function: ATP binding (GO:0005524), Biological Process: mismatch repair (GO:0006298), Molecular Function: mismatched DNA binding (GO:0030983)
emb_CAG10584.1_	1672	855	992	3.6e-13	IPR007860	DNA mismatch repair protein MutS, connector domain	Molecular Function: ATP binding (GO:0005524), Biological Process: mismatch repair (GO:0006298), Molecular Function: mismatched DNA binding (GO:0030983)
emb_CAG10584.1_	1672	618	634	NA	IPR000432	DNA mismatch repair protein MutS, C-terminal	Molecular Function: ATP binding (GO:0005524), Biological Process: mismatch repair (GO:0006298), Molecular Function: mismatched DNA binding (GO:0030983)
emb_CAG10584.1_	1672	1454	1470	NA	IPR000432	DNA mismatch repair protein MutS, C-terminal	Molecular Function: ATP binding (GO:0005524), Biological Process: mismatch repair (GO:0006298), Molecular Function: mismatched DNA binding (GO:0030983)
emb_CAG10584.1_	1672	194	521	1.3e-39	IPR007696	DNA mismatch repair protein MutS, core	Molecular Function: ATP binding (GO:0005524), Biological Process: mismatch repair (GO:0006298), Molecular Function: mismatched DNA binding (GO:0030983)
emb_CAG10584.1_	1672	537	780	2.6e-60	IPR000432	DNA mismatch repair protein MutS, C-terminal	Molecular Function: ATP binding (GO:0005524), Biological Process: mismatch repair (GO:0006298), Molecular Function: mismatched DNA binding (GO:0030983)
emb_CAG10584.1_	1672	1030	1357	1.3e-39	IPR007696	DNA mismatch repair protein MutS, core	Molecular Function: ATP binding (GO:0005524), Biological Process: mismatch repair (GO:0006298), Molecular Function: mismatched DNA binding (GO:0030983)
emb_CAG10584.1_	1672	1373	1616	2.6e-60	IPR000432	DNA mismatch repair protein MutS, C-terminal	Molecular Function: ATP binding (GO:0005524), Biological Process: mismatch repair (GO:0006298), Molecular Function: mismatched DNA binding (GO:0030983)
emb_CAG10584.1_	1672	177	498	5.6e-60	IPR007696	DNA mismatch repair protein MutS, core	Molecular Function: ATP binding (GO:0005524), Biological Process: mismatch repair (GO:0006298), Molecular Function: mismatched DNA binding (GO:0030983)
emb_CAG10584.1_	1672	1013	1334	5.6e-60	IPR007696	DNA mismatch repair protein MutS, core	Molecular Function: ATP binding (GO:0005524), Biological Process: mismatch repair (GO:0006298), Molecular Function: mismatched DNA binding (GO:0030983)
emb_CAG10584.1_	1672	8	190	4.5e-06	IPR007860	DNA mismatch repair protein MutS, connector domain	Molecular Function: ATP binding (GO:0005524), Biological Process: mismatch repair (GO:0006298), Molecular Function: mismatched DNA binding (GO:0030983)
emb_CAG10584.1_	1672	844	1026	4.5e-06	IPR007860	DNA mismatch repair protein MutS, connector domain	Molecular Function: ATP binding (GO:0005524), Biological Process: mismatch repair (GO:0006298), Molecular Function: mismatched DNA binding (GO:0030983)
emb_CAG11215.1_	836	393	831	7.1e-276	IPR015623	Actin-related protein 3 (Arp3)	Molecular Function: ATP binding (GO:0005524), Cellular Component: cytoskeleton (GO:0005856), Cellular Component: Arp2/3 protein complex (GO:0005885), Biological Process: regulation of actin filament polymerization (GO:0030833), Biological Process: Arp2/3 complex-mediated actin nucleation (GO:0034314)
emb_CAG11470.1_	294	39	292	4.3e-108	IPR015917	Peptidase C14, caspase precursor p45, core	Biological Process: apoptotic process (GO:0006915), Molecular Function: cysteine-type peptidase activity (GO:0008234)
emb_CAG11470.1_	294	22	294	9.2e-167	IPR015469	Caspase-6	Molecular Function: cysteine-type endopeptidase activity (GO:0004197), Cellular Component: cytoplasm (GO:0005737), Biological Process: proteolysis (GO:0006508), Biological Process: apoptotic process (GO:0006915)
emb_CAG11470.1_	294	22	294	9.2e-167	IPR002398	Peptidase C14, caspase precursor p45	Molecular Function: cysteine-type endopeptidase activity (GO:0004197), Biological Process: proteolysis (GO:0006508)
emb_CAG11470.1_	294	198	292	36.161	IPR002138	Peptidase C14, caspase non-catalytic subunit p10	Molecular Function: cysteine-type endopeptidase activity (GO:0004197), Biological Process: proteolysis (GO:0006508)
emb_CAG11470.1_	294	46	170	44.798	IPR001309	Peptidase C14, ICE, catalytic subunit p20	Molecular Function: cysteine-type endopeptidase activity (GO:0004197), Biological Process: proteolysis (GO:0006508)
emb_CAG11470.1_	294	111	125	NA	IPR016129	Peptidase C14, ICE, catalytic subunit p20, active site	Molecular Function: cysteine-type endopeptidase activity (GO:0004197), Biological Process: proteolysis (GO:0006508)
emb_CAG11470.1_	294	46	59	5.8e-33	IPR015917	Peptidase C14, caspase precursor p45, core	Biological Process: apoptotic process (GO:0006915), Molecular Function: cysteine-type peptidase activity (GO:0008234)
emb_CAG11470.1_	294	67	85	5.8e-33	IPR015917	Peptidase C14, caspase precursor p45, core	Biological Process: apoptotic process (GO:0006915), Molecular Function: cysteine-type peptidase activity (GO:0008234)
emb_CAG11470.1_	294	85	103	5.8e-33	IPR015917	Peptidase C14, caspase precursor p45, core	Biological Process: apoptotic process (GO:0006915), Molecular Function: cysteine-type peptidase activity (GO:0008234)
emb_CAG11470.1_	294	117	125	5.8e-33	IPR015917	Peptidase C14, caspase precursor p45, core	Biological Process: apoptotic process (GO:0006915), Molecular Function: cysteine-type peptidase activity (GO:0008234)
emb_CAG11470.1_	294	151	169	5.8e-33	IPR015917	Peptidase C14, caspase precursor p45, core	Biological Process: apoptotic process (GO:0006915), Molecular Function: cysteine-type peptidase activity (GO:0008234)
emb_CAG11470.1_	294	220	231	5.8e-33	IPR015917	Peptidase C14, caspase precursor p45, core	Biological Process: apoptotic process (GO:0006915), Molecular Function: cysteine-type peptidase activity (GO:0008234)
emb_CAG11470.1_	294	282	291	5.8e-33	IPR015917	Peptidase C14, caspase precursor p45, core	Biological Process: apoptotic process (GO:0006915), Molecular Function: cysteine-type peptidase activity (GO:0008234)
emb_CAG11470.1_	294	49	290	2.1e-41	IPR011600	Peptidase C14, caspase catalytic	Molecular Function: cysteine-type endopeptidase activity (GO:0004197), Biological Process: proteolysis (GO:0006508)
emb_CAG11956.1_	918	774	815	0.00063	IPR011992	EF-hand-like domain	Molecular Function: calcium ion binding (GO:0005509)
emb_CAG11956.1_	918	317	352	8.906	IPR002048	Calcium-binding EF-hand	Molecular Function: calcium ion binding (GO:0005509)
emb_CAG11956.1_	918	776	811	8.906	IPR002048	Calcium-binding EF-hand	Molecular Function: calcium ion binding (GO:0005509)
emb_CAG12183.1_	612	558	612	12.893	IPR001452	Src homology-3 domain	Molecular Function: protein binding (GO:0005515)
emb_CAG12183.1_	612	554	611	5.8e-14	IPR001452	Src homology-3 domain	Molecular Function: protein binding (GO:0005515)
emb_CAG12183.1_	612	534	609	8.7e-14	IPR001452	Src homology-3 domain	Molecular Function: protein binding (GO:0005515)
emb_CAG12183.1_	612	557	604	2.6e-09	IPR001452	Src homology-3 domain	Molecular Function: protein binding (GO:0005515)
emb_CAG12577.1_	347	82	200	1.3e-11	IPR008952	Tetraspanin, EC2 domain	Cellular Component: integral to membrane (GO:0016021)
emb_CAG12577.1_	347	1	213	2e-30	IPR018499	Tetraspanin/Peripherin	Cellular Component: integral to membrane (GO:0016021)
emb_CAG12577.1_	347	27	53	1.8e-06	IPR000301	Tetraspanin	Cellular Component: integral to membrane (GO:0016021)
emb_CAG12577.1_	347	54	82	1.8e-06	IPR000301	Tetraspanin	Cellular Component: integral to membrane (GO:0016021)
emb_CAI20918.1_	430	58	365	2.2e-28	IPR000276	G protein-coupled receptor, rhodopsin-like	Molecular Function: G-protein coupled receptor activity (GO:0004930), Biological Process: G-protein coupled receptor signaling pathway (GO:0007186), Cellular Component: integral to membrane (GO:0016021)
emb_CAI20918.1_	430	42	66	6.2e-20	IPR000276	G protein-coupled receptor, rhodopsin-like	Molecular Function: G-protein coupled receptor activity (GO:0004930), Biological Process: G-protein coupled receptor signaling pathway (GO:0007186), Cellular Component: integral to membrane (GO:0016021)
emb_CAI20918.1_	430	76	97	6.2e-20	IPR000276	G protein-coupled receptor, rhodopsin-like	Molecular Function: G-protein coupled receptor activity (GO:0004930), Biological Process: G-protein coupled receptor signaling pathway (GO:0007186), Cellular Component: integral to membrane (GO:0016021)
emb_CAI20918.1_	430	121	143	6.2e-20	IPR000276	G protein-coupled receptor, rhodopsin-like	Molecular Function: G-protein coupled receptor activity (GO:0004930), Biological Process: G-protein coupled receptor signaling pathway (GO:0007186), Cellular Component: integral to membrane (GO:0016021)
emb_CAI20918.1_	430	155	176	6.2e-20	IPR000276	G protein-coupled receptor, rhodopsin-like	Molecular Function: G-protein coupled receptor activity (GO:0004930), Biological Process: G-protein coupled receptor signaling pathway (GO:0007186), Cellular Component: integral to membrane (GO:0016021)
emb_CAI20918.1_	430	209	232	6.2e-20	IPR000276	G protein-coupled receptor, rhodopsin-like	Molecular Function: G-protein coupled receptor activity (GO:0004930), Biological Process: G-protein coupled receptor signaling pathway (GO:0007186), Cellular Component: integral to membrane (GO:0016021)
emb_CAI20918.1_	430	309	333	6.2e-20	IPR000276	G protein-coupled receptor, rhodopsin-like	Molecular Function: G-protein coupled receptor activity (GO:0004930), Biological Process: G-protein coupled receptor signaling pathway (GO:0007186), Cellular Component: integral to membrane (GO:0016021)
emb_CAI20918.1_	430	347	373	6.2e-20	IPR000276	G protein-coupled receptor, rhodopsin-like	Molecular Function: G-protein coupled receptor activity (GO:0004930), Biological Process: G-protein coupled receptor signaling pathway (GO:0007186), Cellular Component: integral to membrane (GO:0016021)
emb_CAX13538.1_	998	32	265	1.1e-59	IPR011249	Metalloenzyme, LuxS/M16 peptidase-like	Molecular Function: catalytic activity (GO:0003824), Molecular Function: metal ion binding (GO:0046872)
emb_CAX13538.1_	998	266	506	2.80001e-87	IPR011249	Metalloenzyme, LuxS/M16 peptidase-like	Molecular Function: catalytic activity (GO:0003824), Molecular Function: metal ion binding (GO:0046872)
emb_CAX13538.1_	998	507	736	1.7e-61	IPR011249	Metalloenzyme, LuxS/M16 peptidase-like	Molecular Function: catalytic activity (GO:0003824), Molecular Function: metal ion binding (GO:0046872)
emb_CAX13538.1_	998	744	987	7.6e-49	IPR011249	Metalloenzyme, LuxS/M16 peptidase-like	Molecular Function: catalytic activity (GO:0003824), Molecular Function: metal ion binding (GO:0046872)
emb_CAX13538.1_	998	32	271	1.1e-78	IPR011237	Peptidase M16 domain	Molecular Function: metal ion binding (GO:0046872)
emb_CAX13538.1_	998	275	512	1.8e-89	IPR011237	Peptidase M16 domain	Molecular Function: metal ion binding (GO:0046872)
emb_CAX13538.1_	998	537	725	1.8e-25	IPR011237	Peptidase M16 domain	Molecular Function: metal ion binding (GO:0046872)
emb_CAX13538.1_	998	726	988	3.6e-72	IPR011237	Peptidase M16 domain	Molecular Function: metal ion binding (GO:0046872)
emb_CAX13538.1_	998	74	97	0	IPR001431	Peptidase M16, zinc-binding site	Molecular Function: metalloendopeptidase activity (GO:0004222), Biological Process: proteolysis (GO:0006508)
emb_CAX13692.1_	221	38	67	1.2e-08	IPR002110	Ankyrin repeat	Molecular Function: protein binding (GO:0005515)
emb_CAX13692.1_	221	71	100	5.1e-06	IPR002110	Ankyrin repeat	Molecular Function: protein binding (GO:0005515)
emb_CAX13692.1_	221	104	137	1.3	IPR002110	Ankyrin repeat	Molecular Function: protein binding (GO:0005515)
emb_CAX13692.1_	221	138	168	6.8e-07	IPR002110	Ankyrin repeat	Molecular Function: protein binding (GO:0005515)
emb_CAX13692.1_	221	172	203	0.0052	IPR002110	Ankyrin repeat	Molecular Function: protein binding (GO:0005515)
emb_CAX13692.1_	221	38	70	0	IPR002110	Ankyrin repeat	Molecular Function: protein binding (GO:0005515)
emb_CAX13692.1_	221	71	103	0	IPR002110	Ankyrin repeat	Molecular Function: protein binding (GO:0005515)
emb_CAX13692.1_	221	138	162	0	IPR002110	Ankyrin repeat	Molecular Function: protein binding (GO:0005515)
emb_CAX13692.1_	221	172	194	0	IPR002110	Ankyrin repeat	Molecular Function: protein binding (GO:0005515)
emb_CAX14789.1_	198	24	142	4e-16	IPR005225	Small GTP-binding protein domain	Molecular Function: GTP binding (GO:0005525)
emb_CAX14789.1_	198	19	197	0	IPR006687	Small GTPase superfamily, SAR1-type	Molecular Function: GTP binding (GO:0005525), Cellular Component: intracellular (GO:0005622), Biological Process: intracellular protein transport (GO:0006886)
emb_CAX14789.1_	198	1	197	0	IPR006687	Small GTPase superfamily, SAR1-type	Molecular Function: GTP binding (GO:0005525), Cellular Component: intracellular (GO:0005622), Biological Process: intracellular protein transport (GO:0006886)
emb_CAX14789.1_	198	12	197	1.9e-62	IPR006689	Small GTPase superfamily, ARF/SAR type	Molecular Function: GTP binding (GO:0005525)
emb_CAX14789.1_	198	27	50	9.20006e-66	IPR006689	Small GTPase superfamily, ARF/SAR type	Molecular Function: GTP binding (GO:0005525)
emb_CAX14789.1_	198	55	79	9.20006e-66	IPR006689	Small GTPase superfamily, ARF/SAR type	Molecular Function: GTP binding (GO:0005525)
emb_CAX14789.1_	198	82	107	9.20006e-66	IPR006689	Small GTPase superfamily, ARF/SAR type	Molecular Function: GTP binding (GO:0005525)
emb_CAX14789.1_	198	127	148	9.20006e-66	IPR006689	Small GTPase superfamily, ARF/SAR type	Molecular Function: GTP binding (GO:0005525)
emb_CAX14789.1_	198	171	195	9.20006e-66	IPR006689	Small GTPase superfamily, ARF/SAR type	Molecular Function: GTP binding (GO:0005525)
emb_CAX14789.1_	198	5	197	1e-105	IPR006687	Small GTPase superfamily, SAR1-type	Molecular Function: GTP binding (GO:0005525), Cellular Component: intracellular (GO:0005622), Biological Process: intracellular protein transport (GO:0006886)
emb_CBA10399.1_	179	31	43	4.2e-05	IPR002345	Lipocalin	Molecular Function: small molecule binding (GO:0036094)
emb_CBA10399.1_	179	115	127	4.2e-05	IPR002345	Lipocalin	Molecular Function: small molecule binding (GO:0036094)
emb_CBA10399.1_	179	143	158	4.2e-05	IPR002345	Lipocalin	Molecular Function: small molecule binding (GO:0036094)
emb_CBA10399.1_	179	25	48	1.7e-14	IPR002972	Prostaglandin D synthase	Molecular Function: transporter activity (GO:0005215), Biological Process: lipid metabolic process (GO:0006629), Biological Process: transport (GO:0006810)
emb_CBA10399.1_	179	104	127	1.7e-14	IPR002972	Prostaglandin D synthase	Molecular Function: transporter activity (GO:0005215), Biological Process: lipid metabolic process (GO:0006629), Biological Process: transport (GO:0006810)
emb_CBA10399.1_	179	140	154	1.7e-14	IPR002972	Prostaglandin D synthase	Molecular Function: transporter activity (GO:0005215), Biological Process: lipid metabolic process (GO:0006629), Biological Process: transport (GO:0006810)
emb_CBA10399.1_	179	157	175	1.7e-14	IPR002972	Prostaglandin D synthase	Molecular Function: transporter activity (GO:0005215), Biological Process: lipid metabolic process (GO:0006629), Biological Process: transport (GO:0006810)
emb_CBN80594.1_	343	21	343	0	IPR003703	Acyl-CoA thioesterase	Biological Process: acyl-CoA metabolic process (GO:0006637), Molecular Function: acyl-CoA hydrolase activity (GO:0047617)
emb_CBN80594.1_	343	56	333	4.2e-99	IPR003703	Acyl-CoA thioesterase	Biological Process: acyl-CoA metabolic process (GO:0006637), Molecular Function: acyl-CoA hydrolase activity (GO:0047617)
emb_CBN80643.1_	295	1	232	8.79996e-74	IPR008185	Deoxyribonuclease I, eukaryotic	Molecular Function: deoxyribonuclease activity (GO:0004536), Biological Process: DNA catabolic process (GO:0006308)
emb_CBN80643.1_	295	1	234	6.80005e-97	IPR008185	Deoxyribonuclease I, eukaryotic	Molecular Function: deoxyribonuclease activity (GO:0004536), Biological Process: DNA catabolic process (GO:0006308)
emb_CBN80643.1_	295	26	254	4.40003e-128	IPR016202	Deoxyribonuclease I-like	Molecular Function: deoxyribonuclease activity (GO:0004536), Biological Process: DNA catabolic process (GO:0006308)
emb_CBN80643.1_	295	52	81	9.49997e-40	IPR008185	Deoxyribonuclease I, eukaryotic	Molecular Function: deoxyribonuclease activity (GO:0004536), Biological Process: DNA catabolic process (GO:0006308)
emb_CBN80643.1_	295	96	125	9.49997e-40	IPR008185	Deoxyribonuclease I, eukaryotic	Molecular Function: deoxyribonuclease activity (GO:0004536), Biological Process: DNA catabolic process (GO:0006308)
emb_CBN80643.1_	295	126	155	9.49997e-40	IPR008185	Deoxyribonuclease I, eukaryotic	Molecular Function: deoxyribonuclease activity (GO:0004536), Biological Process: DNA catabolic process (GO:0006308)
emb_CBN80643.1_	295	186	208	9.49997e-40	IPR008185	Deoxyribonuclease I, eukaryotic	Molecular Function: deoxyribonuclease activity (GO:0004536), Biological Process: DNA catabolic process (GO:0006308)
emb_CBN80643.1_	295	209	229	9.49997e-40	IPR008185	Deoxyribonuclease I, eukaryotic	Molecular Function: deoxyribonuclease activity (GO:0004536), Biological Process: DNA catabolic process (GO:0006308)
emb_CBN80661.1_	370	83	124	8.4e-12	IPR000315	Zinc finger, B-box	Cellular Component: intracellular (GO:0005622), Molecular Function: zinc ion binding (GO:0008270)
emb_CBN80661.1_	370	11	51	0	IPR001841	Zinc finger, RING-type	Molecular Function: protein binding (GO:0005515), Molecular Function: zinc ion binding (GO:0008270)
emb_CBN80661.1_	370	83	124	0	IPR000315	Zinc finger, B-box	Cellular Component: intracellular (GO:0005622), Molecular Function: zinc ion binding (GO:0008270)
emb_CBN80661.1_	370	11	50	1.4e-10	IPR001841	Zinc finger, RING-type	Molecular Function: protein binding (GO:0005515), Molecular Function: zinc ion binding (GO:0008270)
emb_CBN80661.1_	370	85	124	1.5e-10	IPR000315	Zinc finger, B-box	Cellular Component: intracellular (GO:0005622), Molecular Function: zinc ion binding (GO:0008270)
emb_CBN80675.1_	720	103	359	1.9e-82	IPR001675	Glycosyl transferase, family 29	Biological Process: protein glycosylation (GO:0006486), Molecular Function: sialyltransferase activity (GO:0008373), Cellular Component: integral to Golgi membrane (GO:0030173)
emb_CBN80675.1_	720	463	719	2.3e-82	IPR001675	Glycosyl transferase, family 29	Biological Process: protein glycosylation (GO:0006486), Molecular Function: sialyltransferase activity (GO:0008373), Cellular Component: integral to Golgi membrane (GO:0030173)
emb_CBN80688.1_	130	1	130	2.70001e-91	IPR002671	Ribosomal protein L22e	Molecular Function: structural constituent of ribosome (GO:0003735), Cellular Component: intracellular (GO:0005622), Cellular Component: ribosome (GO:0005840), Biological Process: translation (GO:0006412)
emb_CBN80688.1_	130	17	128	7.1e-54	IPR002671	Ribosomal protein L22e	Molecular Function: structural constituent of ribosome (GO:0003735), Cellular Component: intracellular (GO:0005622), Cellular Component: ribosome (GO:0005840), Biological Process: translation (GO:0006412)
emb_CBN80701.1_	533	22	504	0	IPR017850	Alkaline-phosphatase-like, core domain	Molecular Function: catalytic activity (GO:0003824), Biological Process: metabolic process (GO:0008152)
emb_CBN80701.1_	533	111	119	0	IPR018299	Alkaline phosphatase, active site	Biological Process: metabolic process (GO:0008152), Molecular Function: phosphatase activity (GO:0016791)
emb_CBN80701.1_	533	56	494	0	IPR001952	Alkaline phosphatase	Biological Process: metabolic process (GO:0008152), Molecular Function: phosphatase activity (GO:0016791)
emb_CBN80701.1_	533	25	503	0	IPR017849	Alkaline phosphatase-like, alpha/beta/alpha	Molecular Function: catalytic activity (GO:0003824), Biological Process: metabolic process (GO:0008152)
emb_CBN80701.1_	533	55	493	0	IPR001952	Alkaline phosphatase	Biological Process: metabolic process (GO:0008152), Molecular Function: phosphatase activity (GO:0016791)
emb_CBN80701.1_	533	55	75	2.50001e-57	IPR001952	Alkaline phosphatase	Biological Process: metabolic process (GO:0008152), Molecular Function: phosphatase activity (GO:0016791)
emb_CBN80701.1_	533	111	126	2.50001e-57	IPR001952	Alkaline phosphatase	Biological Process: metabolic process (GO:0008152), Molecular Function: phosphatase activity (GO:0016791)
emb_CBN80701.1_	533	158	178	2.50001e-57	IPR001952	Alkaline phosphatase	Biological Process: metabolic process (GO:0008152), Molecular Function: phosphatase activity (GO:0016791)
emb_CBN80701.1_	533	218	228	2.50001e-57	IPR001952	Alkaline phosphatase	Biological Process: metabolic process (GO:0008152), Molecular Function: phosphatase activity (GO:0016791)
emb_CBN80701.1_	533	311	340	2.50001e-57	IPR001952	Alkaline phosphatase	Biological Process: metabolic process (GO:0008152), Molecular Function: phosphatase activity (GO:0016791)
emb_CBN80823.1_	659	297	506	2.3e-41	IPR008936	Rho GTPase activation protein	Cellular Component: intracellular (GO:0005622), Biological Process: signal transduction (GO:0007165)
emb_CBN80823.1_	659	305	506	0	IPR000198	Rho GTPase-activating protein domain	Cellular Component: intracellular (GO:0005622), Biological Process: signal transduction (GO:0007165)
emb_CBN80823.1_	659	324	473	1.2e-34	IPR000198	Rho GTPase-activating protein domain	Cellular Component: intracellular (GO:0005622), Biological Process: signal transduction (GO:0007165)
emb_CBN80823.1_	659	321	503	1.8e-33	IPR000198	Rho GTPase-activating protein domain	Cellular Component: intracellular (GO:0005622), Biological Process: signal transduction (GO:0007165)
emb_CBN80823.1_	659	289	506	3.2e-45	IPR000198	Rho GTPase-activating protein domain	Cellular Component: intracellular (GO:0005622), Biological Process: signal transduction (GO:0007165)
emb_CBN80824.1_	550	71	100	2	IPR002110	Ankyrin repeat	Molecular Function: protein binding (GO:0005515)
emb_CBN80824.1_	550	104	133	4.7e-08	IPR002110	Ankyrin repeat	Molecular Function: protein binding (GO:0005515)
emb_CBN80824.1_	550	137	166	1.1e-06	IPR002110	Ankyrin repeat	Molecular Function: protein binding (GO:0005515)
emb_CBN80824.1_	550	232	261	3.2e-05	IPR002110	Ankyrin repeat	Molecular Function: protein binding (GO:0005515)
emb_CBN80824.1_	550	265	294	4.2e-08	IPR002110	Ankyrin repeat	Molecular Function: protein binding (GO:0005515)
emb_CBN80824.1_	550	104	136	0	IPR002110	Ankyrin repeat	Molecular Function: protein binding (GO:0005515)
emb_CBN80824.1_	550	137	169	0	IPR002110	Ankyrin repeat	Molecular Function: protein binding (GO:0005515)
emb_CBN80824.1_	550	232	264	0	IPR002110	Ankyrin repeat	Molecular Function: protein binding (GO:0005515)
emb_CBN80824.1_	550	265	297	0	IPR002110	Ankyrin repeat	Molecular Function: protein binding (GO:0005515)
emb_CBN80824.1_	550	233	248	6.5e-07	IPR002110	Ankyrin repeat	Molecular Function: protein binding (GO:0005515)
emb_CBN80824.1_	550	281	295	6.5e-07	IPR002110	Ankyrin repeat	Molecular Function: protein binding (GO:0005515)
emb_CBN80869.1_	679	341	525	3.6e-45	IPR016040	NAD(P)-binding domain	Molecular Function: nucleotide binding (GO:0000166)
emb_CBN80869.1_	679	572	673	3.6e-45	IPR016040	NAD(P)-binding domain	Molecular Function: nucleotide binding (GO:0000166)
emb_CBN80869.1_	679	16	676	0	IPR006285	Ubiquitin-like modifier-activating enzyme Atg7	Cellular Component: cytoplasm (GO:0005737), Biological Process: autophagy (GO:0006914)
emb_CBN80869.1_	679	364	517	7.1e-35	IPR000594	UBA/THIF-type NAD/FAD binding fold	Molecular Function: catalytic activity (GO:0003824)
emb_CBN80920.1_	816	4	794	2.3e-194	IPR001664	Intermediate filament protein	Molecular Function: structural molecule activity (GO:0005198)
emb_CBN80920.1_	816	163	176	7.8e-31	IPR002957	Keratin, type I	Molecular Function: structural molecule activity (GO:0005198)
emb_CBN80920.1_	816	184	207	7.8e-31	IPR002957	Keratin, type I	Molecular Function: structural molecule activity (GO:0005198)
emb_CBN80920.1_	816	239	259	7.8e-31	IPR002957	Keratin, type I	Molecular Function: structural molecule activity (GO:0005198)
emb_CBN80920.1_	816	311	326	7.8e-31	IPR002957	Keratin, type I	Molecular Function: structural molecule activity (GO:0005198)
emb_CBN80920.1_	816	337	363	7.8e-31	IPR002957	Keratin, type I	Molecular Function: structural molecule activity (GO:0005198)
emb_CBN80939.1_	184	69	184	9e-36	IPR002833	Peptidyl-tRNA hydrolase, PTH2	Molecular Function: aminoacyl-tRNA hydrolase activity (GO:0004045)
emb_CBN80939.1_	184	55	184	4.79999e-56	IPR002833	Peptidyl-tRNA hydrolase, PTH2	Molecular Function: aminoacyl-tRNA hydrolase activity (GO:0004045)
emb_CBN80939.1_	184	70	184	1.5e-29	IPR002833	Peptidyl-tRNA hydrolase, PTH2	Molecular Function: aminoacyl-tRNA hydrolase activity (GO:0004045)
emb_CBN80947.1_	392	12	34	4.2e-12	IPR013087	Zinc finger C2H2-type/integrase DNA-binding domain	Molecular Function: nucleic acid binding (GO:0003676)
emb_CBN80947.1_	392	35	63	1.9e-11	IPR013087	Zinc finger C2H2-type/integrase DNA-binding domain	Molecular Function: nucleic acid binding (GO:0003676)
emb_CBN80947.1_	392	69	90	3.5e-08	IPR013087	Zinc finger C2H2-type/integrase DNA-binding domain	Molecular Function: nucleic acid binding (GO:0003676)
emb_CBN80947.1_	392	91	121	4.2e-13	IPR013087	Zinc finger C2H2-type/integrase DNA-binding domain	Molecular Function: nucleic acid binding (GO:0003676)
emb_CBN80947.1_	392	157	178	2.8e-07	IPR013087	Zinc finger C2H2-type/integrase DNA-binding domain	Molecular Function: nucleic acid binding (GO:0003676)
emb_CBN80947.1_	392	179	206	9.4e-08	IPR013087	Zinc finger C2H2-type/integrase DNA-binding domain	Molecular Function: nucleic acid binding (GO:0003676)
emb_CBN80947.1_	392	15	42	0	IPR007087	Zinc finger, C2H2	Molecular Function: zinc ion binding (GO:0008270)
emb_CBN80947.1_	392	43	71	0	IPR007087	Zinc finger, C2H2	Molecular Function: zinc ion binding (GO:0008270)
emb_CBN80947.1_	392	72	99	0	IPR007087	Zinc finger, C2H2	Molecular Function: zinc ion binding (GO:0008270)
emb_CBN80947.1_	392	100	128	0	IPR007087	Zinc finger, C2H2	Molecular Function: zinc ion binding (GO:0008270)
emb_CBN80947.1_	392	157	184	0	IPR007087	Zinc finger, C2H2	Molecular Function: zinc ion binding (GO:0008270)
emb_CBN80947.1_	392	185	208	0	IPR007087	Zinc finger, C2H2	Molecular Function: zinc ion binding (GO:0008270)
emb_CBN80947.1_	392	223	251	0	IPR007087	Zinc finger, C2H2	Molecular Function: zinc ion binding (GO:0008270)
emb_CBN80947.1_	392	17	37	0	IPR007087	Zinc finger, C2H2	Molecular Function: zinc ion binding (GO:0008270)
emb_CBN80947.1_	392	45	66	0	IPR007087	Zinc finger, C2H2	Molecular Function: zinc ion binding (GO:0008270)
emb_CBN80947.1_	392	74	94	0	IPR007087	Zinc finger, C2H2	Molecular Function: zinc ion binding (GO:0008270)
emb_CBN80947.1_	392	102	123	0	IPR007087	Zinc finger, C2H2	Molecular Function: zinc ion binding (GO:0008270)
emb_CBN80947.1_	392	131	152	0	IPR007087	Zinc finger, C2H2	Molecular Function: zinc ion binding (GO:0008270)
emb_CBN80947.1_	392	159	179	0	IPR007087	Zinc finger, C2H2	Molecular Function: zinc ion binding (GO:0008270)
emb_CBN80947.1_	392	187	208	0	IPR007087	Zinc finger, C2H2	Molecular Function: zinc ion binding (GO:0008270)
emb_CBN80947.1_	392	225	246	0	IPR007087	Zinc finger, C2H2	Molecular Function: zinc ion binding (GO:0008270)
emb_CBN80947.1_	392	256	277	0	IPR007087	Zinc finger, C2H2	Molecular Function: zinc ion binding (GO:0008270)
emb_CBN80947.1_	392	287	308	0	IPR007087	Zinc finger, C2H2	Molecular Function: zinc ion binding (GO:0008270)
emb_CBN80947.1_	392	15	37	2.5e-05	IPR015880	Zinc finger, C2H2-like	Cellular Component: intracellular (GO:0005622), Molecular Function: zinc ion binding (GO:0008270)
emb_CBN80947.1_	392	43	66	8.5e-05	IPR015880	Zinc finger, C2H2-like	Cellular Component: intracellular (GO:0005622), Molecular Function: zinc ion binding (GO:0008270)
emb_CBN80947.1_	392	72	94	6.4e-06	IPR015880	Zinc finger, C2H2-like	Cellular Component: intracellular (GO:0005622), Molecular Function: zinc ion binding (GO:0008270)
emb_CBN80947.1_	392	100	123	0.00032	IPR015880	Zinc finger, C2H2-like	Cellular Component: intracellular (GO:0005622), Molecular Function: zinc ion binding (GO:0008270)
emb_CBN80947.1_	392	129	152	0.028	IPR015880	Zinc finger, C2H2-like	Cellular Component: intracellular (GO:0005622), Molecular Function: zinc ion binding (GO:0008270)
emb_CBN80947.1_	392	157	179	1.1e-05	IPR015880	Zinc finger, C2H2-like	Cellular Component: intracellular (GO:0005622), Molecular Function: zinc ion binding (GO:0008270)
emb_CBN80947.1_	392	185	208	0.00085	IPR015880	Zinc finger, C2H2-like	Cellular Component: intracellular (GO:0005622), Molecular Function: zinc ion binding (GO:0008270)
emb_CBN80947.1_	392	223	246	0.0018	IPR015880	Zinc finger, C2H2-like	Cellular Component: intracellular (GO:0005622), Molecular Function: zinc ion binding (GO:0008270)
emb_CBN80947.1_	392	254	277	0.0018	IPR015880	Zinc finger, C2H2-like	Cellular Component: intracellular (GO:0005622), Molecular Function: zinc ion binding (GO:0008270)
emb_CBN80947.1_	392	285	308	0.0093	IPR015880	Zinc finger, C2H2-like	Cellular Component: intracellular (GO:0005622), Molecular Function: zinc ion binding (GO:0008270)
emb_CBN80997.1_	264	1	264	0	IPR025782	Catechol O-methyltransferase	Molecular Function: catechol O-methyltransferase activity (GO:0016206)
emb_CBN80997.1_	264	13	264	0	IPR002935	O-methyltransferase, family 3	Molecular Function: O-methyltransferase activity (GO:0008171)
emb_CBN80997.1_	264	4	264	4.10001e-112	IPR017128	Catechol O-methyltransferase, eukaryotic	Molecular Function: magnesium ion binding (GO:0000287), Biological Process: catecholamine metabolic process (GO:0006584), Molecular Function: catechol O-methyltransferase activity (GO:0016206), Biological Process: neurotransmitter catabolic process (GO:0042135)
emb_CBN80997.1_	264	88	225	5.2e-21	IPR002935	O-methyltransferase, family 3	Molecular Function: O-methyltransferase activity (GO:0008171)
emb_CBN81010.1_	220	1	219	3.60002e-97	IPR026298	Blc2 family	Biological Process: regulation of apoptotic process (GO:0042981)
emb_CBN81010.1_	220	109	121	2.9e-23	IPR026298	Blc2 family	Biological Process: regulation of apoptotic process (GO:0042981)
emb_CBN81010.1_	220	122	150	2.9e-23	IPR026298	Blc2 family	Biological Process: regulation of apoptotic process (GO:0042981)
emb_CBN81010.1_	220	151	175	2.9e-23	IPR026298	Blc2 family	Biological Process: regulation of apoptotic process (GO:0042981)
emb_CBN81010.1_	220	1	23	4.5e-12	IPR003093	Apoptosis regulator, Bcl-2 protein, BH4	Biological Process: regulation of apoptotic process (GO:0042981)
emb_CBN81010.1_	220	1	16	2e-15	IPR013279	Apoptosis regulator, Bcl-X	Biological Process: regulation of apoptotic process (GO:0042981)
emb_CBN81010.1_	220	66	82	2e-15	IPR013279	Apoptosis regulator, Bcl-X	Biological Process: regulation of apoptotic process (GO:0042981)
emb_CBN81010.1_	220	85	96	2e-15	IPR013279	Apoptosis regulator, Bcl-X	Biological Process: regulation of apoptotic process (GO:0042981)
emb_CBN81010.1_	220	104	115	2e-15	IPR013279	Apoptosis regulator, Bcl-X	Biological Process: regulation of apoptotic process (GO:0042981)
emb_CBN81010.1_	220	76	176	0	IPR002475	Bcl2-like	Biological Process: regulation of apoptotic process (GO:0042981)
emb_CBN81010.1_	220	76	174	1.3e-32	IPR026298	Blc2 family	Biological Process: regulation of apoptotic process (GO:0042981)
emb_CBN81010.1_	220	116	134	0	IPR020717	Apoptosis regulator, Bcl-2, BH1 motif, conserved site	Biological Process: regulation of apoptotic process (GO:0042981)
emb_CBN81010.1_	220	1	219	3.60002e-97	IPR013279	Apoptosis regulator, Bcl-X	Biological Process: regulation of apoptotic process (GO:0042981)
emb_CBN81025.1_	984	383	413	0	IPR007087	Zinc finger, C2H2	Molecular Function: zinc ion binding (GO:0008270)
emb_CBN81025.1_	984	383	408	0.0001	IPR015880	Zinc finger, C2H2-like	Cellular Component: intracellular (GO:0005622), Molecular Function: zinc ion binding (GO:0008270)
emb_CBN81025.1_	984	609	653	6.5e-05	IPR001965	Zinc finger, PHD-type	Molecular Function: protein binding (GO:0005515), Molecular Function: zinc ion binding (GO:0008270)
emb_CBN81025.1_	984	380	410	3.8e-05	IPR013087	Zinc finger C2H2-type/integrase DNA-binding domain	Molecular Function: nucleic acid binding (GO:0003676)
emb_CBN81025.1_	984	385	408	0	IPR007087	Zinc finger, C2H2	Molecular Function: zinc ion binding (GO:0008270)
emb_CBN81030.1_	264	47	89	9.8e-10	IPR011598	Myc-type, basic helix-loop-helix (bHLH) domain	Molecular Function: protein dimerization activity (GO:0046983)
emb_CBN81030.1_	264	179	221	9.8e-10	IPR011598	Myc-type, basic helix-loop-helix (bHLH) domain	Molecular Function: protein dimerization activity (GO:0046983)
emb_CBN81030.1_	264	33	85	10.956	IPR011598	Myc-type, basic helix-loop-helix (bHLH) domain	Molecular Function: protein dimerization activity (GO:0046983)
emb_CBN81030.1_	264	165	217	10.956	IPR011598	Myc-type, basic helix-loop-helix (bHLH) domain	Molecular Function: protein dimerization activity (GO:0046983)
emb_CBN81030.1_	264	47	86	8.3e-13	IPR011598	Myc-type, basic helix-loop-helix (bHLH) domain	Molecular Function: protein dimerization activity (GO:0046983)
emb_CBN81030.1_	264	179	218	8.3e-13	IPR011598	Myc-type, basic helix-loop-helix (bHLH) domain	Molecular Function: protein dimerization activity (GO:0046983)
emb_CBN81030.1_	264	2	132	2.1e-73	IPR026052	DNA-binding protein inhibitor	Cellular Component: nucleus (GO:0005634), Cellular Component: cytoplasm (GO:0005737), Biological Process: negative regulation of transcription, DNA-dependent (GO:0045892)
emb_CBN81030.1_	264	47	118	7.1e-11	IPR011598	Myc-type, basic helix-loop-helix (bHLH) domain	Molecular Function: protein dimerization activity (GO:0046983)
emb_CBN81030.1_	264	179	250	7.1e-11	IPR011598	Myc-type, basic helix-loop-helix (bHLH) domain	Molecular Function: protein dimerization activity (GO:0046983)
emb_CBN81030.1_	264	37	91	1e-12	IPR011598	Myc-type, basic helix-loop-helix (bHLH) domain	Molecular Function: protein dimerization activity (GO:0046983)
emb_CBN81030.1_	264	169	223	1e-12	IPR011598	Myc-type, basic helix-loop-helix (bHLH) domain	Molecular Function: protein dimerization activity (GO:0046983)
emb_CBN81058.1_	478	41	268	7.69998e-55	IPR011249	Metalloenzyme, LuxS/M16 peptidase-like	Molecular Function: catalytic activity (GO:0003824), Molecular Function: metal ion binding (GO:0046872)
emb_CBN81058.1_	478	265	478	2.50001e-44	IPR011249	Metalloenzyme, LuxS/M16 peptidase-like	Molecular Function: catalytic activity (GO:0003824), Molecular Function: metal ion binding (GO:0046872)
emb_CBN81058.1_	478	47	252	5.2e-63	IPR011237	Peptidase M16 domain	Molecular Function: metal ion binding (GO:0046872)
emb_CBN81058.1_	478	263	477	1.2e-77	IPR011237	Peptidase M16 domain	Molecular Function: metal ion binding (GO:0046872)
emb_CBN81113.1_	690	20	301	6e-103	IPR019464	RNA polymerase II elongation factor ELL	Biological Process: transcription elongation from RNA polymerase II promoter (GO:0006368), Cellular Component: transcription elongation factor complex (GO:0008023)
emb_CBN81115.1_	105	15	98	5.4e-29	IPR011899	Glutaredoxin, eukaryotic/virial	Biological Process: cell redox homeostasis (GO:0045454)
emb_CBN81115.1_	105	15	80	3.6e-17	IPR002109	Glutaredoxin	Molecular Function: electron carrier activity (GO:0009055), Molecular Function: protein disulfide oxidoreductase activity (GO:0015035), Biological Process: cell redox homeostasis (GO:0045454)
emb_CBN81115.1_	105	3	105	0	IPR002109	Glutaredoxin	Molecular Function: electron carrier activity (GO:0009055), Molecular Function: protein disulfide oxidoreductase activity (GO:0015035), Biological Process: cell redox homeostasis (GO:0045454)
emb_CBN81181.1_	304	257	297	5.8e-10	IPR001496	SOCS protein, C-terminal	Biological Process: intracellular signal transduction (GO:0035556)
emb_CBN81181.1_	304	257	297	7.8e-12	IPR001496	SOCS protein, C-terminal	Biological Process: intracellular signal transduction (GO:0035556)
emb_CBN81181.1_	304	52	81	0.00017	IPR002110	Ankyrin repeat	Molecular Function: protein binding (GO:0005515)
emb_CBN81181.1_	304	85	114	0.00039	IPR002110	Ankyrin repeat	Molecular Function: protein binding (GO:0005515)
emb_CBN81181.1_	304	118	147	2.9e-05	IPR002110	Ankyrin repeat	Molecular Function: protein binding (GO:0005515)
emb_CBN81181.1_	304	160	189	0.00011	IPR002110	Ankyrin repeat	Molecular Function: protein binding (GO:0005515)
emb_CBN81181.1_	304	202	232	6.2	IPR002110	Ankyrin repeat	Molecular Function: protein binding (GO:0005515)
emb_CBN81181.1_	304	52	84	0	IPR002110	Ankyrin repeat	Molecular Function: protein binding (GO:0005515)
emb_CBN81181.1_	304	85	117	0	IPR002110	Ankyrin repeat	Molecular Function: protein binding (GO:0005515)
emb_CBN81181.1_	304	118	150	0	IPR002110	Ankyrin repeat	Molecular Function: protein binding (GO:0005515)
emb_CBN81181.1_	304	160	192	0	IPR002110	Ankyrin repeat	Molecular Function: protein binding (GO:0005515)
emb_CBN81181.1_	304	164	188	2.2e-05	IPR002110	Ankyrin repeat	Molecular Function: protein binding (GO:0005515)
emb_CBN81181.1_	304	251	300	0	IPR001496	SOCS protein, C-terminal	Biological Process: intracellular signal transduction (GO:0035556)
emb_CBN81249.1_	547	326	510	2.9e-88	IPR002717	MOZ/SAS-like protein	Cellular Component: nucleus (GO:0005634), Biological Process: regulation of transcription, DNA-dependent (GO:0006355), Molecular Function: transferase activity, transferring acyl groups other than amino-acyl groups (GO:0016747)
emb_CBN81249.1_	547	121	150	9.4e-14	IPR002515	Zinc finger, C2HC-type	Molecular Function: sequence-specific DNA binding transcription factor activity (GO:0003700), Cellular Component: nucleus (GO:0005634), Biological Process: regulation of transcription, DNA-dependent (GO:0006355), Molecular Function: zinc ion binding (GO:0008270)
emb_CBN81249.1_	547	302	328	0.047	IPR015880	Zinc finger, C2H2-like	Cellular Component: intracellular (GO:0005622), Molecular Function: zinc ion binding (GO:0008270)
emb_CBN81259.1_	1960	26	76	12.142	IPR000253	Forkhead-associated (FHA) domain	Molecular Function: protein binding (GO:0005515)
emb_CBN81259.1_	1960	1006	1056	12.142	IPR000253	Forkhead-associated (FHA) domain	Molecular Function: protein binding (GO:0005515)
emb_CBN81259.1_	1960	25	76	6.7e-11	IPR000253	Forkhead-associated (FHA) domain	Molecular Function: protein binding (GO:0005515)
emb_CBN81259.1_	1960	1005	1056	6.7e-11	IPR000253	Forkhead-associated (FHA) domain	Molecular Function: protein binding (GO:0005515)
emb_CBN81259.1_	1960	4	100	3.8e-26	IPR000253	Forkhead-associated (FHA) domain	Molecular Function: protein binding (GO:0005515)
emb_CBN81259.1_	1960	983	1080	3.1e-26	IPR000253	Forkhead-associated (FHA) domain	Molecular Function: protein binding (GO:0005515)
emb_CBN81259.1_	1960	977	1075	7.4e-24	IPR008984	SMAD/FHA domain	Molecular Function: protein binding (GO:0005515)
emb_CBN81259.1_	1960	1	95	1.3e-23	IPR008984	SMAD/FHA domain	Molecular Function: protein binding (GO:0005515)
emb_CBN81259.1_	1960	26	90	1.4e-15	IPR000253	Forkhead-associated (FHA) domain	Molecular Function: protein binding (GO:0005515)
emb_CBN81259.1_	1960	1006	1070	1.4e-15	IPR000253	Forkhead-associated (FHA) domain	Molecular Function: protein binding (GO:0005515)
emb_CBN81287.1_	780	24	291	51.354	IPR000719	Protein kinase, catalytic domain	Molecular Function: protein kinase activity (GO:0004672), Molecular Function: ATP binding (GO:0005524), Biological Process: protein phosphorylation (GO:0006468)
emb_CBN81287.1_	780	414	681	51.354	IPR000719	Protein kinase, catalytic domain	Molecular Function: protein kinase activity (GO:0004672), Molecular Function: ATP binding (GO:0005524), Biological Process: protein phosphorylation (GO:0006468)
emb_CBN81287.1_	780	6	342	1.6e-86	IPR011009	Protein kinase-like domain	Molecular Function: transferase activity, transferring phosphorus-containing groups (GO:0016772)
emb_CBN81287.1_	780	396	732	1.6e-86	IPR011009	Protein kinase-like domain	Molecular Function: transferase activity, transferring phosphorus-containing groups (GO:0016772)
emb_CBN81287.1_	780	24	291	2.8e-102	IPR002290	Serine/threonine- / dual specificity protein kinase, catalytic domain	Molecular Function: protein kinase activity (GO:0004672), Molecular Function: ATP binding (GO:0005524), Biological Process: protein phosphorylation (GO:0006468)
emb_CBN81287.1_	780	24	291	1.5e-10	IPR020635	Tyrosine-protein kinase, catalytic domain	Molecular Function: protein tyrosine kinase activity (GO:0004713), Biological Process: protein phosphorylation (GO:0006468)
emb_CBN81287.1_	780	414	681	2.8e-102	IPR002290	Serine/threonine- / dual specificity protein kinase, catalytic domain	Molecular Function: protein kinase activity (GO:0004672), Molecular Function: ATP binding (GO:0005524), Biological Process: protein phosphorylation (GO:0006468)
emb_CBN81287.1_	780	30	53	NA	IPR017441	Protein kinase, ATP binding site	Molecular Function: ATP binding (GO:0005524)
emb_CBN81287.1_	780	420	443	NA	IPR017441	Protein kinase, ATP binding site	Molecular Function: ATP binding (GO:0005524)
emb_CBN81287.1_	780	149	161	NA	IPR008271	Serine/threonine-protein kinase, active site	Molecular Function: protein serine/threonine kinase activity (GO:0004674), Biological Process: protein phosphorylation (GO:0006468)
emb_CBN81287.1_	780	539	551	NA	IPR008271	Serine/threonine-protein kinase, active site	Molecular Function: protein serine/threonine kinase activity (GO:0004674), Biological Process: protein phosphorylation (GO:0006468)
emb_CBN81287.1_	780	27	291	3.6e-75	IPR000719	Protein kinase, catalytic domain	Molecular Function: protein kinase activity (GO:0004672), Molecular Function: ATP binding (GO:0005524), Biological Process: protein phosphorylation (GO:0006468)
emb_CBN81287.1_	780	417	681	3.6e-75	IPR000719	Protein kinase, catalytic domain	Molecular Function: protein kinase activity (GO:0004672), Molecular Function: ATP binding (GO:0005524), Biological Process: protein phosphorylation (GO:0006468)
emb_CBN81287.1_	780	120	141	8e-50	IPR002291	Phosphorylase kinase, gamma catalytic subunit	Molecular Function: phosphorylase kinase activity (GO:0004689), Molecular Function: calmodulin binding (GO:0005516), Molecular Function: ATP binding (GO:0005524), Cellular Component: phosphorylase kinase complex (GO:0005964), Biological Process: glycogen biosynthetic process (GO:0005978), Biological Process: protein phosphorylation (GO:0006468)
emb_CBN81287.1_	780	283	294	8e-50	IPR002291	Phosphorylase kinase, gamma catalytic subunit	Molecular Function: phosphorylase kinase activity (GO:0004689), Molecular Function: calmodulin binding (GO:0005516), Molecular Function: ATP binding (GO:0005524), Cellular Component: phosphorylase kinase complex (GO:0005964), Biological Process: glycogen biosynthetic process (GO:0005978), Biological Process: protein phosphorylation (GO:0006468)
emb_CBN81287.1_	780	300	315	8e-50	IPR002291	Phosphorylase kinase, gamma catalytic subunit	Molecular Function: phosphorylase kinase activity (GO:0004689), Molecular Function: calmodulin binding (GO:0005516), Molecular Function: ATP binding (GO:0005524), Cellular Component: phosphorylase kinase complex (GO:0005964), Biological Process: glycogen biosynthetic process (GO:0005978), Biological Process: protein phosphorylation (GO:0006468)
emb_CBN81287.1_	780	316	334	8e-50	IPR002291	Phosphorylase kinase, gamma catalytic subunit	Molecular Function: phosphorylase kinase activity (GO:0004689), Molecular Function: calmodulin binding (GO:0005516), Molecular Function: ATP binding (GO:0005524), Cellular Component: phosphorylase kinase complex (GO:0005964), Biological Process: glycogen biosynthetic process (GO:0005978), Biological Process: protein phosphorylation (GO:0006468)
emb_CBN81287.1_	780	335	349	8e-50	IPR002291	Phosphorylase kinase, gamma catalytic subunit	Molecular Function: phosphorylase kinase activity (GO:0004689), Molecular Function: calmodulin binding (GO:0005516), Molecular Function: ATP binding (GO:0005524), Cellular Component: phosphorylase kinase complex (GO:0005964), Biological Process: glycogen biosynthetic process (GO:0005978), Biological Process: protein phosphorylation (GO:0006468)
emb_CBN81287.1_	780	350	365	8e-50	IPR002291	Phosphorylase kinase, gamma catalytic subunit	Molecular Function: phosphorylase kinase activity (GO:0004689), Molecular Function: calmodulin binding (GO:0005516), Molecular Function: ATP binding (GO:0005524), Cellular Component: phosphorylase kinase complex (GO:0005964), Biological Process: glycogen biosynthetic process (GO:0005978), Biological Process: protein phosphorylation (GO:0006468)
emb_CBN81287.1_	780	366	379	8e-50	IPR002291	Phosphorylase kinase, gamma catalytic subunit	Molecular Function: phosphorylase kinase activity (GO:0004689), Molecular Function: calmodulin binding (GO:0005516), Molecular Function: ATP binding (GO:0005524), Cellular Component: phosphorylase kinase complex (GO:0005964), Biological Process: glycogen biosynthetic process (GO:0005978), Biological Process: protein phosphorylation (GO:0006468)
emb_CBN81337.1_	185	47	147	9.39999e-22	IPR001849	Pleckstrin homology domain	Molecular Function: protein binding (GO:0005515), Molecular Function: phospholipid binding (GO:0005543)
emb_CBN81337.1_	185	47	143	1.7e-19	IPR001849	Pleckstrin homology domain	Molecular Function: protein binding (GO:0005515), Molecular Function: phospholipid binding (GO:0005543)
emb_CBN81337.1_	185	46	145	0	IPR001849	Pleckstrin homology domain	Molecular Function: protein binding (GO:0005515), Molecular Function: phospholipid binding (GO:0005543)
emb_CBN81346.1_	332	218	291	0	IPR000387	Protein-tyrosine/Dual specificity phosphatase	Biological Process: dephosphorylation (GO:0016311), Molecular Function: phosphatase activity (GO:0016791)
emb_CBN81346.1_	332	65	298	6.7e-85	IPR000242	Protein-tyrosine phosphatase, receptor/non-receptor type	Molecular Function: protein tyrosine phosphatase activity (GO:0004725), Biological Process: protein dephosphorylation (GO:0006470)
emb_CBN81346.1_	332	94	101	2.3e-38	IPR000242	Protein-tyrosine phosphatase, receptor/non-receptor type	Molecular Function: protein tyrosine phosphatase activity (GO:0004725), Biological Process: protein dephosphorylation (GO:0006470)
emb_CBN81346.1_	332	110	130	2.3e-38	IPR000242	Protein-tyrosine phosphatase, receptor/non-receptor type	Molecular Function: protein tyrosine phosphatase activity (GO:0004725), Biological Process: protein dephosphorylation (GO:0006470)
emb_CBN81346.1_	332	195	212	2.3e-38	IPR000242	Protein-tyrosine phosphatase, receptor/non-receptor type	Molecular Function: protein tyrosine phosphatase activity (GO:0004725), Biological Process: protein dephosphorylation (GO:0006470)
emb_CBN81346.1_	332	236	254	2.3e-38	IPR000242	Protein-tyrosine phosphatase, receptor/non-receptor type	Molecular Function: protein tyrosine phosphatase activity (GO:0004725), Biological Process: protein dephosphorylation (GO:0006470)
emb_CBN81346.1_	332	267	282	2.3e-38	IPR000242	Protein-tyrosine phosphatase, receptor/non-receptor type	Molecular Function: protein tyrosine phosphatase activity (GO:0004725), Biological Process: protein dephosphorylation (GO:0006470)
emb_CBN81346.1_	332	283	293	2.3e-38	IPR000242	Protein-tyrosine phosphatase, receptor/non-receptor type	Molecular Function: protein tyrosine phosphatase activity (GO:0004725), Biological Process: protein dephosphorylation (GO:0006470)
emb_CBN81346.1_	332	239	249	0	IPR016130	Protein-tyrosine phosphatase, active site	Molecular Function: protein tyrosine phosphatase activity (GO:0004725), Biological Process: dephosphorylation (GO:0016311), Molecular Function: phosphatase activity (GO:0016791)
emb_CBN81346.1_	332	40	302	2.59998e-128	IPR000242	Protein-tyrosine phosphatase, receptor/non-receptor type	Molecular Function: protein tyrosine phosphatase activity (GO:0004725), Biological Process: protein dephosphorylation (GO:0006470)
emb_CBN81346.1_	332	41	300	0	IPR000242	Protein-tyrosine phosphatase, receptor/non-receptor type	Molecular Function: protein tyrosine phosphatase activity (GO:0004725), Biological Process: protein dephosphorylation (GO:0006470)
emb_CBN81381.1_	302	34	258	0	IPR006634	TRAM/LAG1/CLN8 homology domain	Cellular Component: integral to membrane (GO:0016021)
emb_CBN81381.1_	302	34	258	6.79999e-40	IPR006634	TRAM/LAG1/CLN8 homology domain	Cellular Component: integral to membrane (GO:0016021)
emb_CBN81381.1_	302	40	251	3.2e-55	IPR006634	TRAM/LAG1/CLN8 homology domain	Cellular Component: integral to membrane (GO:0016021)
emb_CBN81447.1_	1886	548	747	7.3e-05	IPR001279	Beta-lactamase-like	Molecular Function: hydrolase activity (GO:0016787)
emb_CBN81447.1_	1886	1491	1690	7.3e-05	IPR001279	Beta-lactamase-like	Molecular Function: hydrolase activity (GO:0016787)
emb_CBN81447.1_	1886	137	159	NA	IPR007087	Zinc finger, C2H2	Molecular Function: zinc ion binding (GO:0008270)
emb_CBN81447.1_	1886	1080	1102	NA	IPR007087	Zinc finger, C2H2	Molecular Function: zinc ion binding (GO:0008270)
emb_CBN81461.1_	230	9	150	1.4e-25	IPR005225	Small GTP-binding protein domain	Molecular Function: GTP binding (GO:0005525)
emb_CBN81461.1_	230	11	185	2.29998e-96	IPR003578	Small GTPase superfamily, Rho type	Molecular Function: GTP binding (GO:0005525), Cellular Component: intracellular (GO:0005622), Biological Process: small GTPase mediated signal transduction (GO:0007264)
emb_CBN81461.1_	230	10	176	1.2e-39	IPR001806	Small GTPase superfamily	Molecular Function: GTP binding (GO:0005525), Biological Process: small GTPase mediated signal transduction (GO:0007264)
emb_CBN81461.1_	230	2	187	0	IPR003578	Small GTPase superfamily, Rho type	Molecular Function: GTP binding (GO:0005525), Cellular Component: intracellular (GO:0005622), Biological Process: small GTPase mediated signal transduction (GO:0007264)
emb_CBN81461.1_	230	9	30	6.6e-19	IPR001806	Small GTPase superfamily	Molecular Function: GTP binding (GO:0005525), Biological Process: small GTPase mediated signal transduction (GO:0007264)
emb_CBN81461.1_	230	32	48	6.6e-19	IPR001806	Small GTPase superfamily	Molecular Function: GTP binding (GO:0005525), Biological Process: small GTPase mediated signal transduction (GO:0007264)
emb_CBN81461.1_	230	49	71	6.6e-19	IPR001806	Small GTPase superfamily	Molecular Function: GTP binding (GO:0005525), Biological Process: small GTPase mediated signal transduction (GO:0007264)
emb_CBN81461.1_	230	111	124	6.6e-19	IPR001806	Small GTPase superfamily	Molecular Function: GTP binding (GO:0005525), Biological Process: small GTPase mediated signal transduction (GO:0007264)
emb_CBN81510.1_	504	189	504	0	IPR001464	Annexin	Molecular Function: calcium ion binding (GO:0005509), Molecular Function: calcium-dependent phospholipid binding (GO:0005544)
emb_CBN81510.1_	504	1	504	0	IPR001464	Annexin	Molecular Function: calcium ion binding (GO:0005509), Molecular Function: calcium-dependent phospholipid binding (GO:0005544)
emb_CBN81510.1_	504	216	268	0	IPR018252	Annexin repeat, conserved site	Molecular Function: calcium ion binding (GO:0005509), Molecular Function: calcium-dependent phospholipid binding (GO:0005544)
emb_CBN81510.1_	504	288	340	0	IPR018252	Annexin repeat, conserved site	Molecular Function: calcium ion binding (GO:0005509), Molecular Function: calcium-dependent phospholipid binding (GO:0005544)
emb_CBN81510.1_	504	372	424	0	IPR018252	Annexin repeat, conserved site	Molecular Function: calcium ion binding (GO:0005509), Molecular Function: calcium-dependent phospholipid binding (GO:0005544)
emb_CBN81510.1_	504	447	499	0	IPR018252	Annexin repeat, conserved site	Molecular Function: calcium ion binding (GO:0005509), Molecular Function: calcium-dependent phospholipid binding (GO:0005544)
emb_CBN81510.1_	504	203	267	3.5e-23	IPR018502	Annexin repeat	Molecular Function: calcium ion binding (GO:0005509), Molecular Function: calcium-dependent phospholipid binding (GO:0005544)
emb_CBN81510.1_	504	275	340	4e-24	IPR018502	Annexin repeat	Molecular Function: calcium ion binding (GO:0005509), Molecular Function: calcium-dependent phospholipid binding (GO:0005544)
emb_CBN81510.1_	504	358	423	2.1e-22	IPR018502	Annexin repeat	Molecular Function: calcium ion binding (GO:0005509), Molecular Function: calcium-dependent phospholipid binding (GO:0005544)
emb_CBN81510.1_	504	434	499	2e-26	IPR018502	Annexin repeat	Molecular Function: calcium ion binding (GO:0005509), Molecular Function: calcium-dependent phospholipid binding (GO:0005544)
emb_CBN81510.1_	504	1	504	0	IPR008157	Annexin, type XI	Molecular Function: calcium ion binding (GO:0005509), Molecular Function: calcium-dependent phospholipid binding (GO:0005544)
emb_CBN81510.1_	504	192	261	7.8e-25	IPR018502	Annexin repeat	Molecular Function: calcium ion binding (GO:0005509), Molecular Function: calcium-dependent phospholipid binding (GO:0005544)
emb_CBN81510.1_	504	262	340	4.7e-31	IPR018502	Annexin repeat	Molecular Function: calcium ion binding (GO:0005509), Molecular Function: calcium-dependent phospholipid binding (GO:0005544)
emb_CBN81510.1_	504	355	426	1.6e-23	IPR018502	Annexin repeat	Molecular Function: calcium ion binding (GO:0005509), Molecular Function: calcium-dependent phospholipid binding (GO:0005544)
emb_CBN81510.1_	504	427	503	9e-35	IPR018502	Annexin repeat	Molecular Function: calcium ion binding (GO:0005509), Molecular Function: calcium-dependent phospholipid binding (GO:0005544)
emb_CBN81510.1_	504	216	268	5.49999e-24	IPR018502	Annexin repeat	Molecular Function: calcium ion binding (GO:0005509), Molecular Function: calcium-dependent phospholipid binding (GO:0005544)
emb_CBN81510.1_	504	288	340	3e-27	IPR018502	Annexin repeat	Molecular Function: calcium ion binding (GO:0005509), Molecular Function: calcium-dependent phospholipid binding (GO:0005544)
emb_CBN81510.1_	504	372	424	1.2e-21	IPR018502	Annexin repeat	Molecular Function: calcium ion binding (GO:0005509), Molecular Function: calcium-dependent phospholipid binding (GO:0005544)
emb_CBN81510.1_	504	447	499	3e-27	IPR018502	Annexin repeat	Molecular Function: calcium ion binding (GO:0005509), Molecular Function: calcium-dependent phospholipid binding (GO:0005544)
emb_CBN81510.1_	504	213	235	1.39999e-65	IPR001464	Annexin	Molecular Function: calcium ion binding (GO:0005509), Molecular Function: calcium-dependent phospholipid binding (GO:0005544)
emb_CBN81510.1_	504	253	269	1.39999e-65	IPR001464	Annexin	Molecular Function: calcium ion binding (GO:0005509), Molecular Function: calcium-dependent phospholipid binding (GO:0005544)
emb_CBN81510.1_	504	280	301	1.39999e-65	IPR001464	Annexin	Molecular Function: calcium ion binding (GO:0005509), Molecular Function: calcium-dependent phospholipid binding (GO:0005544)
emb_CBN81510.1_	504	363	389	1.39999e-65	IPR001464	Annexin	Molecular Function: calcium ion binding (GO:0005509), Molecular Function: calcium-dependent phospholipid binding (GO:0005544)
emb_CBN81510.1_	504	443	463	1.39999e-65	IPR001464	Annexin	Molecular Function: calcium ion binding (GO:0005509), Molecular Function: calcium-dependent phospholipid binding (GO:0005544)
emb_CBN81510.1_	504	487	500	1.39999e-65	IPR001464	Annexin	Molecular Function: calcium ion binding (GO:0005509), Molecular Function: calcium-dependent phospholipid binding (GO:0005544)
emb_CBN81543.1_	560	54	540	0	IPR007724	Poly(ADP-ribose) glycohydrolase	Molecular Function: poly(ADP-ribose) glycohydrolase activity (GO:0004649), Biological Process: carbohydrate metabolic process (GO:0005975)
emb_CBN81543.1_	560	193	523	3.5e-129	IPR007724	Poly(ADP-ribose) glycohydrolase	Molecular Function: poly(ADP-ribose) glycohydrolase activity (GO:0004649), Biological Process: carbohydrate metabolic process (GO:0005975)
emb_CBN81644.1_	789	36	124	0	IPR001214	SET domain	Molecular Function: protein binding (GO:0005515)
emb_CBN81644.1_	789	160	188	0	IPR007087	Zinc finger, C2H2	Molecular Function: zinc ion binding (GO:0008270)
emb_CBN81644.1_	789	287	315	0	IPR007087	Zinc finger, C2H2	Molecular Function: zinc ion binding (GO:0008270)
emb_CBN81644.1_	789	316	343	0	IPR007087	Zinc finger, C2H2	Molecular Function: zinc ion binding (GO:0008270)
emb_CBN81644.1_	789	360	387	0	IPR007087	Zinc finger, C2H2	Molecular Function: zinc ion binding (GO:0008270)
emb_CBN81644.1_	789	513	541	0	IPR007087	Zinc finger, C2H2	Molecular Function: zinc ion binding (GO:0008270)
emb_CBN81644.1_	789	542	569	0	IPR007087	Zinc finger, C2H2	Molecular Function: zinc ion binding (GO:0008270)
emb_CBN81644.1_	789	576	598	0	IPR007087	Zinc finger, C2H2	Molecular Function: zinc ion binding (GO:0008270)
emb_CBN81644.1_	789	653	680	0	IPR007087	Zinc finger, C2H2	Molecular Function: zinc ion binding (GO:0008270)
emb_CBN81644.1_	789	681	708	0	IPR007087	Zinc finger, C2H2	Molecular Function: zinc ion binding (GO:0008270)
emb_CBN81644.1_	789	709	736	0	IPR007087	Zinc finger, C2H2	Molecular Function: zinc ion binding (GO:0008270)
emb_CBN81644.1_	789	737	764	0	IPR007087	Zinc finger, C2H2	Molecular Function: zinc ion binding (GO:0008270)
emb_CBN81644.1_	789	765	789	0	IPR007087	Zinc finger, C2H2	Molecular Function: zinc ion binding (GO:0008270)
emb_CBN81644.1_	789	160	183	0.0051	IPR015880	Zinc finger, C2H2-like	Cellular Component: intracellular (GO:0005622), Molecular Function: zinc ion binding (GO:0008270)
emb_CBN81644.1_	789	287	310	8.1e-05	IPR015880	Zinc finger, C2H2-like	Cellular Component: intracellular (GO:0005622), Molecular Function: zinc ion binding (GO:0008270)
emb_CBN81644.1_	789	316	338	0.0015	IPR015880	Zinc finger, C2H2-like	Cellular Component: intracellular (GO:0005622), Molecular Function: zinc ion binding (GO:0008270)
emb_CBN81644.1_	789	360	382	0.00065	IPR015880	Zinc finger, C2H2-like	Cellular Component: intracellular (GO:0005622), Molecular Function: zinc ion binding (GO:0008270)
emb_CBN81644.1_	789	488	508	0.37	IPR015880	Zinc finger, C2H2-like	Cellular Component: intracellular (GO:0005622), Molecular Function: zinc ion binding (GO:0008270)
emb_CBN81644.1_	789	513	536	0.00011	IPR015880	Zinc finger, C2H2-like	Cellular Component: intracellular (GO:0005622), Molecular Function: zinc ion binding (GO:0008270)
emb_CBN81644.1_	789	542	562	0.023	IPR015880	Zinc finger, C2H2-like	Cellular Component: intracellular (GO:0005622), Molecular Function: zinc ion binding (GO:0008270)
emb_CBN81644.1_	789	576	598	1.2e-05	IPR015880	Zinc finger, C2H2-like	Cellular Component: intracellular (GO:0005622), Molecular Function: zinc ion binding (GO:0008270)
emb_CBN81644.1_	789	625	645	0.49	IPR015880	Zinc finger, C2H2-like	Cellular Component: intracellular (GO:0005622), Molecular Function: zinc ion binding (GO:0008270)
emb_CBN81644.1_	789	653	675	4.6e-06	IPR015880	Zinc finger, C2H2-like	Cellular Component: intracellular (GO:0005622), Molecular Function: zinc ion binding (GO:0008270)
emb_CBN81644.1_	789	681	703	1.4e-06	IPR015880	Zinc finger, C2H2-like	Cellular Component: intracellular (GO:0005622), Molecular Function: zinc ion binding (GO:0008270)
emb_CBN81644.1_	789	709	731	2.7e-06	IPR015880	Zinc finger, C2H2-like	Cellular Component: intracellular (GO:0005622), Molecular Function: zinc ion binding (GO:0008270)
emb_CBN81644.1_	789	737	759	4.8e-05	IPR015880	Zinc finger, C2H2-like	Cellular Component: intracellular (GO:0005622), Molecular Function: zinc ion binding (GO:0008270)
emb_CBN81644.1_	789	765	788	1.1e-05	IPR015880	Zinc finger, C2H2-like	Cellular Component: intracellular (GO:0005622), Molecular Function: zinc ion binding (GO:0008270)
emb_CBN81644.1_	789	288	310	0.0039	IPR007087	Zinc finger, C2H2	Molecular Function: zinc ion binding (GO:0008270)
emb_CBN81644.1_	789	542	563	0.00039	IPR007087	Zinc finger, C2H2	Molecular Function: zinc ion binding (GO:0008270)
emb_CBN81644.1_	789	314	339	4.4e-05	IPR013087	Zinc finger C2H2-type/integrase DNA-binding domain	Molecular Function: nucleic acid binding (GO:0003676)
emb_CBN81644.1_	789	512	540	1.4e-05	IPR013087	Zinc finger C2H2-type/integrase DNA-binding domain	Molecular Function: nucleic acid binding (GO:0003676)
emb_CBN81644.1_	789	541	563	5.3e-07	IPR013087	Zinc finger C2H2-type/integrase DNA-binding domain	Molecular Function: nucleic acid binding (GO:0003676)
emb_CBN81644.1_	789	653	682	2.1e-14	IPR013087	Zinc finger C2H2-type/integrase DNA-binding domain	Molecular Function: nucleic acid binding (GO:0003676)
emb_CBN81644.1_	789	683	702	6.9e-15	IPR013087	Zinc finger C2H2-type/integrase DNA-binding domain	Molecular Function: nucleic acid binding (GO:0003676)
emb_CBN81644.1_	789	703	727	7.4e-15	IPR013087	Zinc finger C2H2-type/integrase DNA-binding domain	Molecular Function: nucleic acid binding (GO:0003676)
emb_CBN81644.1_	789	728	756	2.5e-13	IPR013087	Zinc finger C2H2-type/integrase DNA-binding domain	Molecular Function: nucleic acid binding (GO:0003676)
emb_CBN81644.1_	789	757	785	2.7e-09	IPR013087	Zinc finger C2H2-type/integrase DNA-binding domain	Molecular Function: nucleic acid binding (GO:0003676)
emb_CBN81644.1_	789	162	183	0	IPR007087	Zinc finger, C2H2	Molecular Function: zinc ion binding (GO:0008270)
emb_CBN81644.1_	789	287	310	0	IPR007087	Zinc finger, C2H2	Molecular Function: zinc ion binding (GO:0008270)
emb_CBN81644.1_	789	318	338	0	IPR007087	Zinc finger, C2H2	Molecular Function: zinc ion binding (GO:0008270)
emb_CBN81644.1_	789	362	383	0	IPR007087	Zinc finger, C2H2	Molecular Function: zinc ion binding (GO:0008270)
emb_CBN81644.1_	789	515	536	0	IPR007087	Zinc finger, C2H2	Molecular Function: zinc ion binding (GO:0008270)
emb_CBN81644.1_	789	578	599	0	IPR007087	Zinc finger, C2H2	Molecular Function: zinc ion binding (GO:0008270)
emb_CBN81644.1_	789	655	675	0	IPR007087	Zinc finger, C2H2	Molecular Function: zinc ion binding (GO:0008270)
emb_CBN81644.1_	789	683	703	0	IPR007087	Zinc finger, C2H2	Molecular Function: zinc ion binding (GO:0008270)
emb_CBN81644.1_	789	711	731	0	IPR007087	Zinc finger, C2H2	Molecular Function: zinc ion binding (GO:0008270)
emb_CBN81644.1_	789	739	759	0	IPR007087	Zinc finger, C2H2	Molecular Function: zinc ion binding (GO:0008270)
emb_CBN81644.1_	789	767	788	0	IPR007087	Zinc finger, C2H2	Molecular Function: zinc ion binding (GO:0008270)
emb_CBN81651.1_	339	16	196	9e-14	IPR000326	Phosphatidic acid phosphatase type 2/haloperoxidase	Molecular Function: catalytic activity (GO:0003824), Cellular Component: membrane (GO:0016020)
emb_CBN81651.1_	339	53	187	2e-18	IPR000326	Phosphatidic acid phosphatase type 2/haloperoxidase	Molecular Function: catalytic activity (GO:0003824), Cellular Component: membrane (GO:0016020)
emb_CBN81651.1_	339	55	190	4.2e-15	IPR000326	Phosphatidic acid phosphatase type 2/haloperoxidase	Molecular Function: catalytic activity (GO:0003824), Cellular Component: membrane (GO:0016020)
emb_CBN81651.1_	339	1	339	8.99993e-108	IPR016275	Glucose-6-phosphatase	Molecular Function: glucose-6-phosphatase activity (GO:0004346)
emb_CBN81688.1_	522	5	376	2.4e-107	IPR006715	PEA3-type ETS-domain transcription factor, N-terminal	Molecular Function: sequence-specific DNA binding transcription factor activity (GO:0003700), Cellular Component: nucleus (GO:0005634), Biological Process: regulation of transcription, DNA-dependent (GO:0006355)
emb_CBN81688.1_	522	377	462	7.09998e-59	IPR000418	Ets domain	Molecular Function: sequence-specific DNA binding transcription factor activity (GO:0003700), Biological Process: regulation of transcription, DNA-dependent (GO:0006355), Molecular Function: sequence-specific DNA binding (GO:0043565)
emb_CBN81688.1_	522	424	439	0	IPR000418	Ets domain	Molecular Function: sequence-specific DNA binding transcription factor activity (GO:0003700), Biological Process: regulation of transcription, DNA-dependent (GO:0006355), Molecular Function: sequence-specific DNA binding (GO:0043565)
emb_CBN81688.1_	522	378	459	3.3e-37	IPR000418	Ets domain	Molecular Function: sequence-specific DNA binding transcription factor activity (GO:0003700), Biological Process: regulation of transcription, DNA-dependent (GO:0006355), Molecular Function: sequence-specific DNA binding (GO:0043565)
emb_CBN81688.1_	522	380	388	0	IPR000418	Ets domain	Molecular Function: sequence-specific DNA binding transcription factor activity (GO:0003700), Biological Process: regulation of transcription, DNA-dependent (GO:0006355), Molecular Function: sequence-specific DNA binding (GO:0043565)
emb_CBN81688.1_	522	378	391	4.2e-28	IPR000418	Ets domain	Molecular Function: sequence-specific DNA binding transcription factor activity (GO:0003700), Biological Process: regulation of transcription, DNA-dependent (GO:0006355), Molecular Function: sequence-specific DNA binding (GO:0043565)
emb_CBN81688.1_	522	402	420	4.2e-28	IPR000418	Ets domain	Molecular Function: sequence-specific DNA binding transcription factor activity (GO:0003700), Biological Process: regulation of transcription, DNA-dependent (GO:0006355), Molecular Function: sequence-specific DNA binding (GO:0043565)
emb_CBN81688.1_	522	421	439	4.2e-28	IPR000418	Ets domain	Molecular Function: sequence-specific DNA binding transcription factor activity (GO:0003700), Biological Process: regulation of transcription, DNA-dependent (GO:0006355), Molecular Function: sequence-specific DNA binding (GO:0043565)
emb_CBN81688.1_	522	440	458	4.2e-28	IPR000418	Ets domain	Molecular Function: sequence-specific DNA binding transcription factor activity (GO:0003700), Biological Process: regulation of transcription, DNA-dependent (GO:0006355), Molecular Function: sequence-specific DNA binding (GO:0043565)
emb_CBN81688.1_	522	378	458	0	IPR000418	Ets domain	Molecular Function: sequence-specific DNA binding transcription factor activity (GO:0003700), Biological Process: regulation of transcription, DNA-dependent (GO:0006355), Molecular Function: sequence-specific DNA binding (GO:0043565)
emb_CBN81690.1_	153	1	153	1e-48	IPR007203	ORMDL	Cellular Component: integral to membrane (GO:0016021)
emb_CBN81690.1_	153	1	153	1.59999e-125	IPR007203	ORMDL	Cellular Component: integral to membrane (GO:0016021)
emb_CBN81690.1_	153	11	146	1.5e-52	IPR007203	ORMDL	Cellular Component: integral to membrane (GO:0016021)
emb_CBN81715.1_	629	578	602	0.041	IPR015880	Zinc finger, C2H2-like	Cellular Component: intracellular (GO:0005622), Molecular Function: zinc ion binding (GO:0008270)
emb_CBN81715.1_	629	603	627	0.4	IPR015880	Zinc finger, C2H2-like	Cellular Component: intracellular (GO:0005622), Molecular Function: zinc ion binding (GO:0008270)
emb_CBN81758.1_	281	193	218	1.4e-14	IPR013087	Zinc finger C2H2-type/integrase DNA-binding domain	Molecular Function: nucleic acid binding (GO:0003676)
emb_CBN81758.1_	281	219	249	1.2e-20	IPR013087	Zinc finger C2H2-type/integrase DNA-binding domain	Molecular Function: nucleic acid binding (GO:0003676)
emb_CBN81758.1_	281	250	280	6.4e-11	IPR013087	Zinc finger C2H2-type/integrase DNA-binding domain	Molecular Function: nucleic acid binding (GO:0003676)
emb_CBN81758.1_	281	198	227	0	IPR007087	Zinc finger, C2H2	Molecular Function: zinc ion binding (GO:0008270)
emb_CBN81758.1_	281	228	257	0	IPR007087	Zinc finger, C2H2	Molecular Function: zinc ion binding (GO:0008270)
emb_CBN81758.1_	281	258	281	0	IPR007087	Zinc finger, C2H2	Molecular Function: zinc ion binding (GO:0008270)
emb_CBN81758.1_	281	200	222	0	IPR007087	Zinc finger, C2H2	Molecular Function: zinc ion binding (GO:0008270)
emb_CBN81758.1_	281	230	252	0	IPR007087	Zinc finger, C2H2	Molecular Function: zinc ion binding (GO:0008270)
emb_CBN81758.1_	281	260	280	0	IPR007087	Zinc finger, C2H2	Molecular Function: zinc ion binding (GO:0008270)
emb_CBN81758.1_	281	198	222	0.00035	IPR015880	Zinc finger, C2H2-like	Cellular Component: intracellular (GO:0005622), Molecular Function: zinc ion binding (GO:0008270)
emb_CBN81758.1_	281	228	252	3.8e-07	IPR015880	Zinc finger, C2H2-like	Cellular Component: intracellular (GO:0005622), Molecular Function: zinc ion binding (GO:0008270)
emb_CBN81758.1_	281	258	280	2.1e-05	IPR015880	Zinc finger, C2H2-like	Cellular Component: intracellular (GO:0005622), Molecular Function: zinc ion binding (GO:0008270)
emb_CBN81864.1_	980	97	133	3.2e-07	IPR000225	Armadillo	Molecular Function: protein binding (GO:0005515)
emb_CBN81864.1_	980	181	220	6.7e-06	IPR000225	Armadillo	Molecular Function: protein binding (GO:0005515)
emb_CBN81864.1_	980	587	623	3.2e-07	IPR000225	Armadillo	Molecular Function: protein binding (GO:0005515)
emb_CBN81864.1_	980	671	710	6.7e-06	IPR000225	Armadillo	Molecular Function: protein binding (GO:0005515)
emb_CBN81864.1_	980	13	53	0.00052	IPR000225	Armadillo	Molecular Function: protein binding (GO:0005515)
emb_CBN81864.1_	980	55	95	53	IPR000225	Armadillo	Molecular Function: protein binding (GO:0005515)
emb_CBN81864.1_	980	97	137	5.7e-06	IPR000225	Armadillo	Molecular Function: protein binding (GO:0005515)
emb_CBN81864.1_	980	139	179	0.015	IPR000225	Armadillo	Molecular Function: protein binding (GO:0005515)
emb_CBN81864.1_	980	181	221	7.2e-05	IPR000225	Armadillo	Molecular Function: protein binding (GO:0005515)
emb_CBN81864.1_	980	223	263	59	IPR000225	Armadillo	Molecular Function: protein binding (GO:0005515)
emb_CBN81864.1_	980	265	305	25	IPR000225	Armadillo	Molecular Function: protein binding (GO:0005515)
emb_CBN81864.1_	980	306	348	4.6	IPR000225	Armadillo	Molecular Function: protein binding (GO:0005515)
emb_CBN81864.1_	980	503	543	0.00052	IPR000225	Armadillo	Molecular Function: protein binding (GO:0005515)
emb_CBN81864.1_	980	545	585	53	IPR000225	Armadillo	Molecular Function: protein binding (GO:0005515)
emb_CBN81864.1_	980	587	627	5.7e-06	IPR000225	Armadillo	Molecular Function: protein binding (GO:0005515)
emb_CBN81864.1_	980	629	669	0.015	IPR000225	Armadillo	Molecular Function: protein binding (GO:0005515)
emb_CBN81864.1_	980	671	711	7.2e-05	IPR000225	Armadillo	Molecular Function: protein binding (GO:0005515)
emb_CBN81864.1_	980	713	753	59	IPR000225	Armadillo	Molecular Function: protein binding (GO:0005515)
emb_CBN81864.1_	980	755	795	25	IPR000225	Armadillo	Molecular Function: protein binding (GO:0005515)
emb_CBN81864.1_	980	796	838	4.6	IPR000225	Armadillo	Molecular Function: protein binding (GO:0005515)
emb_CBN81864.1_	980	17	434	9.7e-64	IPR016024	Armadillo-type fold	Molecular Function: binding (GO:0005488)
emb_CBN81864.1_	980	507	924	9.7e-64	IPR016024	Armadillo-type fold	Molecular Function: binding (GO:0005488)
emb_CBN81881.1_	1425	374	747	3.30002e-79	IPR012337	Ribonuclease H-like domain	Molecular Function: nucleic acid binding (GO:0003676)
emb_CBN81881.1_	1425	484	957	0	IPR006172	DNA-directed DNA polymerase, family B	Molecular Function: nucleotide binding (GO:0000166), Molecular Function: nucleic acid binding (GO:0003676), Molecular Function: DNA-directed DNA polymerase activity (GO:0003887), Biological Process: nucleobase-containing compound metabolic process (GO:0006139)
emb_CBN81881.1_	1425	732	1185	3.8e-124	IPR006134	DNA-directed DNA polymerase, family B, multifunctional domain	Molecular Function: nucleotide binding (GO:0000166), Molecular Function: DNA binding (GO:0003677), Molecular Function: DNA-directed DNA polymerase activity (GO:0003887), Biological Process: DNA replication (GO:0006260)
emb_CBN81881.1_	1425	1211	1418	1.7e-50	IPR015088	Zinc finger, DNA-directed DNA polymerase, family B, alpha	Molecular Function: nucleoside binding (GO:0001882), Molecular Function: DNA-directed DNA polymerase activity (GO:0003887), Biological Process: DNA replication (GO:0006260)
emb_CBN81881.1_	1425	801	814	1.7e-11	IPR006172	DNA-directed DNA polymerase, family B	Molecular Function: nucleotide binding (GO:0000166), Molecular Function: nucleic acid binding (GO:0003676), Molecular Function: DNA-directed DNA polymerase activity (GO:0003887), Biological Process: nucleobase-containing compound metabolic process (GO:0006139)
emb_CBN81881.1_	1425	891	903	1.7e-11	IPR006172	DNA-directed DNA polymerase, family B	Molecular Function: nucleotide binding (GO:0000166), Molecular Function: nucleic acid binding (GO:0003676), Molecular Function: DNA-directed DNA polymerase activity (GO:0003887), Biological Process: nucleobase-containing compound metabolic process (GO:0006139)
emb_CBN81881.1_	1425	943	951	1.7e-11	IPR006172	DNA-directed DNA polymerase, family B	Molecular Function: nucleotide binding (GO:0000166), Molecular Function: nucleic acid binding (GO:0003676), Molecular Function: DNA-directed DNA polymerase activity (GO:0003887), Biological Process: nucleobase-containing compound metabolic process (GO:0006139)
emb_CBN81881.1_	1425	322	659	2.7e-49	IPR006133	DNA-directed DNA polymerase, family B, exonuclease domain	Molecular Function: DNA-directed DNA polymerase activity (GO:0003887), Biological Process: DNA replication (GO:0006260)
emb_CBN81881.1_	1425	945	953	0	IPR017964	DNA-directed DNA polymerase, family B, conserved site	Molecular Function: nucleotide binding (GO:0000166), Molecular Function: nucleic acid binding (GO:0003676), Molecular Function: DNA-directed DNA polymerase activity (GO:0003887), Biological Process: nucleobase-containing compound metabolic process (GO:0006139)
emb_CBN81881.1_	1425	8	1169	0	IPR004578	DNA-directed DNA polymerase, family B, pol2	Molecular Function: nucleotide binding (GO:0000166), Molecular Function: DNA binding (GO:0003677), Molecular Function: DNA-directed DNA polymerase activity (GO:0003887), Biological Process: DNA replication (GO:0006260)
emb_CBN81895.1_	201	68	201	3.10001e-34	IPR008983	Tumour necrosis factor-like domain	Molecular Function: protein binding (GO:0005515)
emb_CBN81895.1_	201	69	200	2.3e-35	IPR008983	Tumour necrosis factor-like domain	Molecular Function: protein binding (GO:0005515)
emb_CBN81966.1_	617	446	455	0	IPR020003	ATPase, alpha/beta subunit, nucleotide-binding domain, active site	Molecular Function: ATP binding (GO:0005524)
emb_CBN81966.1_	617	11	86	8.90001e-17	IPR004100	ATPase, alpha/beta subunit, N-terminal	Biological Process: proton transport (GO:0015992), Biological Process: ATP metabolic process (GO:0046034)
emb_CBN81966.1_	617	22	83	7.1e-14	IPR004100	ATPase, alpha/beta subunit, N-terminal	Biological Process: proton transport (GO:0015992), Biological Process: ATP metabolic process (GO:0046034)
emb_CBN81966.1_	617	18	609	0	IPR005725	ATPase, V1 complex, subunit A	Biological Process: ATP hydrolysis coupled proton transport (GO:0015991), Cellular Component: proton-transporting V-type ATPase, V1 domain (GO:0033180), Molecular Function: proton-transporting ATPase activity, rotational mechanism (GO:0046961)
emb_CBN81966.1_	617	229	455	3.5e-112	IPR000194	ATPase, F1/V1/A1 complex, alpha/beta subunit, nucleotide-binding domain	Molecular Function: ATP binding (GO:0005524)
emb_CBN81966.1_	617	475	617	4.2e-27	IPR000793	ATPase, F1/V1/A1 complex, alpha/beta subunit, C-terminal	Biological Process: ATP hydrolysis coupled proton transport (GO:0015991), Molecular Function: hydrolase activity, acting on acid anhydrides, catalyzing transmembrane movement of substances (GO:0016820), Cellular Component: proton-transporting two-sector ATPase complex, catalytic domain (GO:0033178)
emb_CBN81966.1_	617	466	572	3.2e-24	IPR000793	ATPase, F1/V1/A1 complex, alpha/beta subunit, C-terminal	Biological Process: ATP hydrolysis coupled proton transport (GO:0015991), Molecular Function: hydrolase activity, acting on acid anhydrides, catalyzing transmembrane movement of substances (GO:0016820), Cellular Component: proton-transporting two-sector ATPase complex, catalytic domain (GO:0033178)
emb_CBN82005.1_	648	7	223	7e-43	IPR002495	Glycosyl transferase, family 8	Molecular Function: transferase activity, transferring glycosyl groups (GO:0016757)
emb_CBN82005.1_	648	331	547	7e-43	IPR002495	Glycosyl transferase, family 8	Molecular Function: transferase activity, transferring glycosyl groups (GO:0016757)
emb_CBN82067.1_	2884	239	341	1.3e-22	IPR001304	C-type lectin	Molecular Function: carbohydrate binding (GO:0030246)
emb_CBN82067.1_	2884	379	485	2.2e-25	IPR001304	C-type lectin	Molecular Function: carbohydrate binding (GO:0030246)
emb_CBN82067.1_	2884	520	626	4.2e-20	IPR001304	C-type lectin	Molecular Function: carbohydrate binding (GO:0030246)
emb_CBN82067.1_	2884	669	770	7.9e-21	IPR001304	C-type lectin	Molecular Function: carbohydrate binding (GO:0030246)
emb_CBN82067.1_	2884	812	913	1.5e-20	IPR001304	C-type lectin	Molecular Function: carbohydrate binding (GO:0030246)
emb_CBN82067.1_	2884	952	1068	7.8e-25	IPR001304	C-type lectin	Molecular Function: carbohydrate binding (GO:0030246)
emb_CBN82067.1_	2884	1100	1202	6.9e-19	IPR001304	C-type lectin	Molecular Function: carbohydrate binding (GO:0030246)
emb_CBN82067.1_	2884	1244	1345	1e-20	IPR001304	C-type lectin	Molecular Function: carbohydrate binding (GO:0030246)
emb_CBN82067.1_	2884	1681	1783	1.3e-22	IPR001304	C-type lectin	Molecular Function: carbohydrate binding (GO:0030246)
emb_CBN82067.1_	2884	1821	1927	2.2e-25	IPR001304	C-type lectin	Molecular Function: carbohydrate binding (GO:0030246)
emb_CBN82067.1_	2884	1962	2068	4.2e-20	IPR001304	C-type lectin	Molecular Function: carbohydrate binding (GO:0030246)
emb_CBN82067.1_	2884	2111	2212	7.9e-21	IPR001304	C-type lectin	Molecular Function: carbohydrate binding (GO:0030246)
emb_CBN82067.1_	2884	2254	2355	1.5e-20	IPR001304	C-type lectin	Molecular Function: carbohydrate binding (GO:0030246)
emb_CBN82067.1_	2884	2394	2510	7.8e-25	IPR001304	C-type lectin	Molecular Function: carbohydrate binding (GO:0030246)
emb_CBN82067.1_	2884	2542	2644	6.9e-19	IPR001304	C-type lectin	Molecular Function: carbohydrate binding (GO:0030246)
emb_CBN82067.1_	2884	2686	2787	1e-20	IPR001304	C-type lectin	Molecular Function: carbohydrate binding (GO:0030246)
emb_CBN82067.1_	2884	212	341	9.7e-28	IPR001304	C-type lectin	Molecular Function: carbohydrate binding (GO:0030246)
emb_CBN82067.1_	2884	360	484	3.9e-35	IPR001304	C-type lectin	Molecular Function: carbohydrate binding (GO:0030246)
emb_CBN82067.1_	2884	503	625	1.4e-27	IPR001304	C-type lectin	Molecular Function: carbohydrate binding (GO:0030246)
emb_CBN82067.1_	2884	645	770	4.6e-30	IPR001304	C-type lectin	Molecular Function: carbohydrate binding (GO:0030246)
emb_CBN82067.1_	2884	791	913	8e-24	IPR001304	C-type lectin	Molecular Function: carbohydrate binding (GO:0030246)
emb_CBN82067.1_	2884	933	1068	1.6e-36	IPR001304	C-type lectin	Molecular Function: carbohydrate binding (GO:0030246)
emb_CBN82067.1_	2884	1083	1201	4.2e-26	IPR001304	C-type lectin	Molecular Function: carbohydrate binding (GO:0030246)
emb_CBN82067.1_	2884	1218	1344	5e-28	IPR001304	C-type lectin	Molecular Function: carbohydrate binding (GO:0030246)
emb_CBN82067.1_	2884	1654	1783	9.7e-28	IPR001304	C-type lectin	Molecular Function: carbohydrate binding (GO:0030246)
emb_CBN82067.1_	2884	1802	1926	3.9e-35	IPR001304	C-type lectin	Molecular Function: carbohydrate binding (GO:0030246)
emb_CBN82067.1_	2884	1945	2067	1.4e-27	IPR001304	C-type lectin	Molecular Function: carbohydrate binding (GO:0030246)
emb_CBN82067.1_	2884	2087	2212	4.6e-30	IPR001304	C-type lectin	Molecular Function: carbohydrate binding (GO:0030246)
emb_CBN82067.1_	2884	2233	2355	8e-24	IPR001304	C-type lectin	Molecular Function: carbohydrate binding (GO:0030246)
emb_CBN82067.1_	2884	2375	2510	1.6e-36	IPR001304	C-type lectin	Molecular Function: carbohydrate binding (GO:0030246)
emb_CBN82067.1_	2884	2525	2643	4.2e-26	IPR001304	C-type lectin	Molecular Function: carbohydrate binding (GO:0030246)
emb_CBN82067.1_	2884	2660	2786	5e-28	IPR001304	C-type lectin	Molecular Function: carbohydrate binding (GO:0030246)
emb_CBN82067.1_	2884	225	341	22.669	IPR001304	C-type lectin	Molecular Function: carbohydrate binding (GO:0030246)
emb_CBN82067.1_	2884	367	484	26.279	IPR001304	C-type lectin	Molecular Function: carbohydrate binding (GO:0030246)
emb_CBN82067.1_	2884	510	625	20.148	IPR001304	C-type lectin	Molecular Function: carbohydrate binding (GO:0030246)
emb_CBN82067.1_	2884	654	770	21.876	IPR001304	C-type lectin	Molecular Function: carbohydrate binding (GO:0030246)
emb_CBN82067.1_	2884	798	913	20.98	IPR001304	C-type lectin	Molecular Function: carbohydrate binding (GO:0030246)
emb_CBN82067.1_	2884	940	1068	25.652	IPR001304	C-type lectin	Molecular Function: carbohydrate binding (GO:0030246)
emb_CBN82067.1_	2884	1090	1201	20.506	IPR001304	C-type lectin	Molecular Function: carbohydrate binding (GO:0030246)
emb_CBN82067.1_	2884	1230	1344	24.116	IPR001304	C-type lectin	Molecular Function: carbohydrate binding (GO:0030246)
emb_CBN82067.1_	2884	1667	1783	22.669	IPR001304	C-type lectin	Molecular Function: carbohydrate binding (GO:0030246)
emb_CBN82067.1_	2884	1809	1926	26.279	IPR001304	C-type lectin	Molecular Function: carbohydrate binding (GO:0030246)
emb_CBN82067.1_	2884	1952	2067	20.148	IPR001304	C-type lectin	Molecular Function: carbohydrate binding (GO:0030246)
emb_CBN82067.1_	2884	2096	2212	21.876	IPR001304	C-type lectin	Molecular Function: carbohydrate binding (GO:0030246)
emb_CBN82067.1_	2884	2240	2355	20.98	IPR001304	C-type lectin	Molecular Function: carbohydrate binding (GO:0030246)
emb_CBN82067.1_	2884	2382	2510	25.652	IPR001304	C-type lectin	Molecular Function: carbohydrate binding (GO:0030246)
emb_CBN82067.1_	2884	2532	2643	20.506	IPR001304	C-type lectin	Molecular Function: carbohydrate binding (GO:0030246)
emb_CBN82067.1_	2884	2672	2786	24.116	IPR001304	C-type lectin	Molecular Function: carbohydrate binding (GO:0030246)
gb_AAC28359.1_	375	53	63	NA	IPR004001	Actin, conserved site	Molecular Function: ATP binding (GO:0005524)
gb_AAC28359.1_	375	356	364	NA	IPR004001	Actin, conserved site	Molecular Function: ATP binding (GO:0005524)
gb_AAH76053.1_	165	21	83	6e-14	IPR001781	Zinc finger, LIM-type	Molecular Function: zinc ion binding (GO:0008270)
gb_AAH76053.1_	165	85	140	2.5e-15	IPR001781	Zinc finger, LIM-type	Molecular Function: zinc ion binding (GO:0008270)
gb_AAH76053.1_	165	87	122	NA	IPR001781	Zinc finger, LIM-type	Molecular Function: zinc ion binding (GO:0008270)
gb_AAH76053.1_	165	23	57	NA	IPR001781	Zinc finger, LIM-type	Molecular Function: zinc ion binding (GO:0008270)
gb_AAH76053.1_	165	22	76	6.5e-14	IPR001781	Zinc finger, LIM-type	Molecular Function: zinc ion binding (GO:0008270)
gb_AAH76053.1_	165	86	140	2.2e-17	IPR001781	Zinc finger, LIM-type	Molecular Function: zinc ion binding (GO:0008270)
gb_AAH76053.1_	165	21	83	13.989	IPR001781	Zinc finger, LIM-type	Molecular Function: zinc ion binding (GO:0008270)
gb_AAH76053.1_	165	85	147	12.939	IPR001781	Zinc finger, LIM-type	Molecular Function: zinc ion binding (GO:0008270)
gb_AAH76053.1_	165	23	81	1.2e-14	IPR001781	Zinc finger, LIM-type	Molecular Function: zinc ion binding (GO:0008270)
gb_AAH76053.1_	165	87	140	1.7e-16	IPR001781	Zinc finger, LIM-type	Molecular Function: zinc ion binding (GO:0008270)
gb_AAI24140.1_	399	60	251	2.6e-82	IPR000904	SEC7-like	Molecular Function: ARF guanyl-nucleotide exchange factor activity (GO:0005086), Biological Process: regulation of ARF protein signal transduction (GO:0032012)
gb_AAI24140.1_	399	262	378	20.611	IPR001849	Pleckstrin homology domain	Molecular Function: protein binding (GO:0005515), Molecular Function: phospholipid binding (GO:0005543)
gb_AAI24140.1_	399	57	244	47.198	IPR000904	SEC7-like	Molecular Function: ARF guanyl-nucleotide exchange factor activity (GO:0005086), Biological Process: regulation of ARF protein signal transduction (GO:0032012)
gb_AAI24140.1_	399	61	246	2.2e-108	IPR000904	SEC7-like	Molecular Function: ARF guanyl-nucleotide exchange factor activity (GO:0005086), Biological Process: regulation of ARF protein signal transduction (GO:0032012)
gb_AAI24140.1_	399	263	380	3e-23	IPR001849	Pleckstrin homology domain	Molecular Function: protein binding (GO:0005515), Molecular Function: phospholipid binding (GO:0005543)
gb_AAI24140.1_	399	64	246	1.1e-70	IPR000904	SEC7-like	Molecular Function: ARF guanyl-nucleotide exchange factor activity (GO:0005086), Biological Process: regulation of ARF protein signal transduction (GO:0032012)
gb_AAI24140.1_	399	265	378	6.9e-22	IPR001849	Pleckstrin homology domain	Molecular Function: protein binding (GO:0005515), Molecular Function: phospholipid binding (GO:0005543)
gb_AAI55758.1_	776	62	111	0.0064	IPR006652	Kelch repeat type 1	Molecular Function: protein binding (GO:0005515)
gb_AAI55758.1_	776	112	167	0.027	IPR006652	Kelch repeat type 1	Molecular Function: protein binding (GO:0005515)
gb_AAI55758.1_	776	221	276	0.021	IPR006652	Kelch repeat type 1	Molecular Function: protein binding (GO:0005515)
gb_AAI55758.1_	776	277	328	0.00031	IPR006652	Kelch repeat type 1	Molecular Function: protein binding (GO:0005515)
gb_AAI55758.1_	776	365	490	6.1e-06	IPR013069	BTB/POZ	Molecular Function: protein binding (GO:0005515)
gb_AAI55758.1_	776	600	689	6.8e-20	IPR013069	BTB/POZ	Molecular Function: protein binding (GO:0005515)
gb_AAI55758.1_	776	96	352	9.4e-59	IPR015915	Kelch-type beta propeller	Molecular Function: protein binding (GO:0005515)
gb_AAI55758.1_	776	373	510	2.6e-10	IPR000210	BTB/POZ-like	Molecular Function: protein binding (GO:0005515)
gb_AAI55758.1_	776	603	704	2.9e-19	IPR000210	BTB/POZ-like	Molecular Function: protein binding (GO:0005515)
gb_AAI55758.1_	776	373	473	0	IPR000210	BTB/POZ-like	Molecular Function: protein binding (GO:0005515)
gb_AAI55758.1_	776	603	672	0	IPR000210	BTB/POZ-like	Molecular Function: protein binding (GO:0005515)
gb_AAL89668.1_AF411956_9	263	20	44	1.1e-64	IPR000500	Connexin	Cellular Component: connexon complex (GO:0005922), Biological Process: cell communication (GO:0007154)
gb_AAL89668.1_AF411956_9	263	51	73	1.1e-64	IPR000500	Connexin	Cellular Component: connexon complex (GO:0005922), Biological Process: cell communication (GO:0007154)
gb_AAL89668.1_AF411956_9	263	76	96	1.1e-64	IPR000500	Connexin	Cellular Component: connexon complex (GO:0005922), Biological Process: cell communication (GO:0007154)
gb_AAL89668.1_AF411956_9	263	127	153	1.1e-64	IPR000500	Connexin	Cellular Component: connexon complex (GO:0005922), Biological Process: cell communication (GO:0007154)
gb_AAL89668.1_AF411956_9	263	164	184	1.1e-64	IPR000500	Connexin	Cellular Component: connexon complex (GO:0005922), Biological Process: cell communication (GO:0007154)
gb_AAL89668.1_AF411956_9	263	185	208	1.1e-64	IPR000500	Connexin	Cellular Component: connexon complex (GO:0005922), Biological Process: cell communication (GO:0007154)
gb_AAL89668.1_AF411956_9	263	53	66	NA	IPR017990	Connexin, conserved site	Cellular Component: connexon complex (GO:0005922), Biological Process: cell communication (GO:0007154)
gb_AAL89668.1_AF411956_9	263	164	180	NA	IPR017990	Connexin, conserved site	Cellular Component: connexon complex (GO:0005922), Biological Process: cell communication (GO:0007154)
gb_AAL89668.1_AF411956_9	263	1	217	1.8e-179	IPR000500	Connexin	Cellular Component: connexon complex (GO:0005922), Biological Process: cell communication (GO:0007154)
gb_AAP20183.1_	183	8	183	7e-127	IPR021138	Ribosomal protein L18a	Molecular Function: structural constituent of ribosome (GO:0003735), Cellular Component: ribosome (GO:0005840), Biological Process: translation (GO:0006412)
gb_AAP20183.1_	183	14	137	8.2e-57	IPR023573	Ribosomal protein L18a/LX	Molecular Function: structural constituent of ribosome (GO:0003735), Cellular Component: ribosome (GO:0005840), Biological Process: translation (GO:0006412)
gb_AAP20183.1_	183	11	183	2.3e-99	IPR021138	Ribosomal protein L18a	Molecular Function: structural constituent of ribosome (GO:0003735), Cellular Component: ribosome (GO:0005840), Biological Process: translation (GO:0006412)
gb_AAP45632.1_	542	43	482	2.1e-170	IPR001873	Na+ channel, amiloride-sensitive	Molecular Function: sodium channel activity (GO:0005272), Biological Process: sodium ion transport (GO:0006814), Cellular Component: membrane (GO:0016020)
gb_AAP45632.1_	542	330	350	NA	IPR020903	Na+ channel, amiloride-sensitive, conserved site	Molecular Function: sodium channel activity (GO:0005272), Biological Process: sodium ion transport (GO:0006814), Cellular Component: membrane (GO:0016020)
gb_AAP45632.1_	542	181	526	3.8e-136	IPR004724	Epithelial sodium channel	Biological Process: sodium ion transport (GO:0006814), Molecular Function: ligand-gated sodium channel activity (GO:0015280), Cellular Component: integral to membrane (GO:0016021)
gb_AAP45632.1_	542	43	542	3.1e-295	IPR001873	Na+ channel, amiloride-sensitive	Molecular Function: sodium channel activity (GO:0005272), Biological Process: sodium ion transport (GO:0006814), Cellular Component: membrane (GO:0016020)
gb_AAP45632.1_	542	65	82	6.6e-37	IPR001873	Na+ channel, amiloride-sensitive	Molecular Function: sodium channel activity (GO:0005272), Biological Process: sodium ion transport (GO:0006814), Cellular Component: membrane (GO:0016020)
gb_AAP45632.1_	542	105	121	6.6e-37	IPR001873	Na+ channel, amiloride-sensitive	Molecular Function: sodium channel activity (GO:0005272), Biological Process: sodium ion transport (GO:0006814), Cellular Component: membrane (GO:0016020)
gb_AAP45632.1_	542	209	225	6.6e-37	IPR001873	Na+ channel, amiloride-sensitive	Molecular Function: sodium channel activity (GO:0005272), Biological Process: sodium ion transport (GO:0006814), Cellular Component: membrane (GO:0016020)
gb_AAP45632.1_	542	271	289	6.6e-37	IPR001873	Na+ channel, amiloride-sensitive	Molecular Function: sodium channel activity (GO:0005272), Biological Process: sodium ion transport (GO:0006814), Cellular Component: membrane (GO:0016020)
gb_AAP45632.1_	542	301	317	6.6e-37	IPR001873	Na+ channel, amiloride-sensitive	Molecular Function: sodium channel activity (GO:0005272), Biological Process: sodium ion transport (GO:0006814), Cellular Component: membrane (GO:0016020)
gb_AAP45632.1_	542	388	408	6.6e-37	IPR001873	Na+ channel, amiloride-sensitive	Molecular Function: sodium channel activity (GO:0005272), Biological Process: sodium ion transport (GO:0006814), Cellular Component: membrane (GO:0016020)
gb_AAP45632.1_	542	427	447	6.6e-37	IPR001873	Na+ channel, amiloride-sensitive	Molecular Function: sodium channel activity (GO:0005272), Biological Process: sodium ion transport (GO:0006814), Cellular Component: membrane (GO:0016020)
gb_AAP45632.1_	542	447	461	6.6e-37	IPR001873	Na+ channel, amiloride-sensitive	Molecular Function: sodium channel activity (GO:0005272), Biological Process: sodium ion transport (GO:0006814), Cellular Component: membrane (GO:0016020)
gb_AAP45632.1_	542	461	477	6.6e-37	IPR001873	Na+ channel, amiloride-sensitive	Molecular Function: sodium channel activity (GO:0005272), Biological Process: sodium ion transport (GO:0006814), Cellular Component: membrane (GO:0016020)
gb_AAP82941.1_	120	54	73	8.7e-32	IPR000454	ATPase, F0 complex, subunit C	Molecular Function: hydrogen ion transmembrane transporter activity (GO:0015078), Biological Process: ATP synthesis coupled proton transport (GO:0015986), Cellular Component: proton-transporting ATP synthase complex, coupling factor F(o) (GO:0045263)
gb_AAP82941.1_	120	75	90	8.7e-32	IPR000454	ATPase, F0 complex, subunit C	Molecular Function: hydrogen ion transmembrane transporter activity (GO:0015078), Biological Process: ATP synthesis coupled proton transport (GO:0015986), Cellular Component: proton-transporting ATP synthase complex, coupling factor F(o) (GO:0045263)
gb_AAP82941.1_	120	92	117	8.7e-32	IPR000454	ATPase, F0 complex, subunit C	Molecular Function: hydrogen ion transmembrane transporter activity (GO:0015078), Biological Process: ATP synthesis coupled proton transport (GO:0015986), Cellular Component: proton-transporting ATP synthase complex, coupling factor F(o) (GO:0045263)
gb_AAP82941.1_	120	44	120	1.3e-25	IPR000454	ATPase, F0 complex, subunit C	Molecular Function: hydrogen ion transmembrane transporter activity (GO:0015078), Biological Process: ATP synthesis coupled proton transport (GO:0015986), Cellular Component: proton-transporting ATP synthase complex, coupling factor F(o) (GO:0045263)
gb_AAP82941.1_	120	52	119	1.6e-17	IPR002379	V-ATPase proteolipid subunit C-like domain	Molecular Function: hydrogen ion transmembrane transporter activity (GO:0015078), Biological Process: ATP hydrolysis coupled proton transport (GO:0015991), Cellular Component: proton-transporting two-sector ATPase complex, proton-transporting domain (GO:0033177)
gb_AAP82941.1_	120	44	119	9.9e-18	IPR002379	V-ATPase proteolipid subunit C-like domain	Molecular Function: hydrogen ion transmembrane transporter activity (GO:0015078), Biological Process: ATP hydrolysis coupled proton transport (GO:0015991), Cellular Component: proton-transporting two-sector ATPase complex, proton-transporting domain (GO:0033177)
gb_AAQ72466.1_	182	8	37	3.4e-18	IPR003013	Erythropoietin	Molecular Function: erythropoietin receptor binding (GO:0005128), Cellular Component: extracellular region (GO:0005576)
gb_AAQ72466.1_	182	38	67	3.4e-18	IPR003013	Erythropoietin	Molecular Function: erythropoietin receptor binding (GO:0005128), Cellular Component: extracellular region (GO:0005576)
gb_AAQ72466.1_	182	68	97	3.4e-18	IPR003013	Erythropoietin	Molecular Function: erythropoietin receptor binding (GO:0005128), Cellular Component: extracellular region (GO:0005576)
gb_AAQ72466.1_	182	156	179	3.4e-18	IPR003013	Erythropoietin	Molecular Function: erythropoietin receptor binding (GO:0005128), Cellular Component: extracellular region (GO:0005576)
gb_AAQ72466.1_	182	26	170	4.8e-24	IPR001323	Erythropoietin/thrombopoeitin	Molecular Function: hormone activity (GO:0005179), Cellular Component: extracellular region (GO:0005576)
gb_AAQ72466.1_	182	1	182	5.6e-96	IPR003013	Erythropoietin	Molecular Function: erythropoietin receptor binding (GO:0005128), Cellular Component: extracellular region (GO:0005576)
gb_AAQ72466.1_	182	1	182	8.3e-122	IPR003013	Erythropoietin	Molecular Function: erythropoietin receptor binding (GO:0005128), Cellular Component: extracellular region (GO:0005576)
gb_AAS78629.1_	763	1	756	0	IPR007782	Vitamin K-dependent gamma-carboxylase	Molecular Function: gamma-glutamyl carboxylase activity (GO:0008488), Biological Process: peptidyl-glutamic acid carboxylation (GO:0017187)
gb_AAS78629.1_	763	69	520	0	IPR007782	Vitamin K-dependent gamma-carboxylase	Molecular Function: gamma-glutamyl carboxylase activity (GO:0008488), Biological Process: peptidyl-glutamic acid carboxylation (GO:0017187)
gb_AAT01563.1_	89	32	89	2.1e-24	IPR010500	Hepcidin	Cellular Component: extracellular region (GO:0005576), Biological Process: cellular iron ion homeostasis (GO:0006879)
gb_AAT45383.1_	109	2	109	9.1e-63	IPR008080	Parvalbumin	Molecular Function: calcium ion binding (GO:0005509)
gb_AAT45383.1_	109	22	108	8.7e-18	IPR011992	EF-hand-like domain	Molecular Function: calcium ion binding (GO:0005509)
gb_AAT45383.1_	109	39	74	13.983	IPR002048	Calcium-binding EF-hand	Molecular Function: calcium ion binding (GO:0005509)
gb_AAT45383.1_	109	78	109	6.396	IPR002048	Calcium-binding EF-hand	Molecular Function: calcium ion binding (GO:0005509)
gb_AAT45383.1_	109	43	71	7.3e-05	IPR002048	Calcium-binding EF-hand	Molecular Function: calcium ion binding (GO:0005509)
gb_AAT45383.1_	109	82	108	91	IPR002048	Calcium-binding EF-hand	Molecular Function: calcium ion binding (GO:0005509)
gb_AAT45383.1_	109	44	106	3.6e-11	IPR011992	EF-hand-like domain	Molecular Function: calcium ion binding (GO:0005509)
gb_AAT48993.1_	1023	29	1023	0	IPR005775	Sodium/potassium-transporting P-type ATPase, subfamily IIC	Molecular Function: ATP binding (GO:0005524), Biological Process: ATP biosynthetic process (GO:0006754), Molecular Function: monovalent inorganic cation transmembrane transporter activity (GO:0015077), Biological Process: monovalent inorganic cation transport (GO:0015672), Cellular Component: integral to membrane (GO:0016021), Molecular Function: hydrolase activity, acting on acid anhydrides, cat…
gb_AAT48993.1_	1023	136	406	2.4e-46	IPR001757	Cation-transporting P-type ATPase	Biological Process: cation transport (GO:0006812), Cellular Component: integral to membrane (GO:0016021), Molecular Function: cation-transporting ATPase activity (GO:0019829)
gb_AAT48993.1_	1023	689	806	2.1e-32	IPR001757	Cation-transporting P-type ATPase	Biological Process: cation transport (GO:0006812), Cellular Component: integral to membrane (GO:0016021), Molecular Function: cation-transporting ATPase activity (GO:0019829)
gb_AAT48993.1_	1023	19	1019	0	IPR001757	Cation-transporting P-type ATPase	Biological Process: cation transport (GO:0006812), Cellular Component: integral to membrane (GO:0016021), Molecular Function: cation-transporting ATPase activity (GO:0019829)
gb_AAT48993.1_	1023	214	228	8e-43	IPR001757	Cation-transporting P-type ATPase	Biological Process: cation transport (GO:0006812), Cellular Component: integral to membrane (GO:0016021), Molecular Function: cation-transporting ATPase activity (GO:0019829)
gb_AAT48993.1_	1023	374	388	8e-43	IPR001757	Cation-transporting P-type ATPase	Biological Process: cation transport (GO:0006812), Cellular Component: integral to membrane (GO:0016021), Molecular Function: cation-transporting ATPase activity (GO:0019829)
gb_AAT48993.1_	1023	587	598	8e-43	IPR001757	Cation-transporting P-type ATPase	Biological Process: cation transport (GO:0006812), Cellular Component: integral to membrane (GO:0016021), Molecular Function: cation-transporting ATPase activity (GO:0019829)
gb_AAT48993.1_	1023	609	619	8e-43	IPR001757	Cation-transporting P-type ATPase	Biological Process: cation transport (GO:0006812), Cellular Component: integral to membrane (GO:0016021), Molecular Function: cation-transporting ATPase activity (GO:0019829)
gb_AAT48993.1_	1023	715	734	8e-43	IPR001757	Cation-transporting P-type ATPase	Biological Process: cation transport (GO:0006812), Cellular Component: integral to membrane (GO:0016021), Molecular Function: cation-transporting ATPase activity (GO:0019829)
gb_AAT48993.1_	1023	739	751	8e-43	IPR001757	Cation-transporting P-type ATPase	Biological Process: cation transport (GO:0006812), Cellular Component: integral to membrane (GO:0016021), Molecular Function: cation-transporting ATPase activity (GO:0019829)
gb_AAT48993.1_	1023	166	271	7e-45	IPR008250	P-type ATPase, A domain	Molecular Function: nucleotide binding (GO:0000166), Molecular Function: metal ion binding (GO:0046872)
gb_AAT48993.1_	1023	136	366	2.4e-61	IPR008250	P-type ATPase, A domain	Molecular Function: nucleotide binding (GO:0000166), Molecular Function: metal ion binding (GO:0046872)
gb_AAT48994.1_	301	5	300	9.6e-126	IPR000402	Sodium/potassium-transporting ATPase subunit beta	Cellular Component: sodium:potassium-exchanging ATPase complex (GO:0005890), Biological Process: potassium ion transport (GO:0006813), Biological Process: sodium ion transport (GO:0006814)
gb_AAT48994.1_	301	10	30	NA	IPR000402	Sodium/potassium-transporting ATPase subunit beta	Cellular Component: sodium:potassium-exchanging ATPase complex (GO:0005890), Biological Process: potassium ion transport (GO:0006813), Biological Process: sodium ion transport (GO:0006814)
gb_AAT48994.1_	301	144	159	NA	IPR000402	Sodium/potassium-transporting ATPase subunit beta	Cellular Component: sodium:potassium-exchanging ATPase complex (GO:0005890), Biological Process: potassium ion transport (GO:0006813), Biological Process: sodium ion transport (GO:0006814)
gb_AAT48994.1_	301	5	295	1.5e-113	IPR000402	Sodium/potassium-transporting ATPase subunit beta	Cellular Component: sodium:potassium-exchanging ATPase complex (GO:0005890), Biological Process: potassium ion transport (GO:0006813), Biological Process: sodium ion transport (GO:0006814)
gb_AAT48994.1_	301	4	300	5.1e-204	IPR015565	Sodium/potassium-transporting ATPase subunit beta, chordates	Cellular Component: sodium:potassium-exchanging ATPase complex (GO:0005890), Biological Process: potassium ion transport (GO:0006813), Biological Process: sodium ion transport (GO:0006814)
gb_AAT48994.1_	301	4	300	5.1e-204	IPR000402	Sodium/potassium-transporting ATPase subunit beta	Cellular Component: sodium:potassium-exchanging ATPase complex (GO:0005890), Biological Process: potassium ion transport (GO:0006813), Biological Process: sodium ion transport (GO:0006814)
gb_AAT64058.1_	223	6	180	1e-32	IPR004031	PMP-22/EMP/MP20/Claudin	Cellular Component: membrane (GO:0016020)
gb_AAT64058.1_	223	49	64	NA	IPR017974	Claudin, conserved site	Molecular Function: structural molecule activity (GO:0005198), Cellular Component: tight junction (GO:0005923)
gb_AAT64058.1_	223	82	104	1.5e-27	IPR006187	Claudin	Molecular Function: structural molecule activity (GO:0005198), Cellular Component: tight junction (GO:0005923)
gb_AAT64058.1_	223	115	136	1.5e-27	IPR006187	Claudin	Molecular Function: structural molecule activity (GO:0005198), Cellular Component: tight junction (GO:0005923)
gb_AAT64058.1_	223	157	181	1.5e-27	IPR006187	Claudin	Molecular Function: structural molecule activity (GO:0005198), Cellular Component: tight junction (GO:0005923)
gb_AAT64058.1_	223	73	98	7.1e-05	IPR005411	Claudin-2	Molecular Function: structural molecule activity (GO:0005198), Cellular Component: tight junction (GO:0005923)
gb_AAT64058.1_	223	104	118	7.1e-05	IPR005411	Claudin-2	Molecular Function: structural molecule activity (GO:0005198), Cellular Component: tight junction (GO:0005923)
gb_AAT64058.1_	223	195	210	7.1e-05	IPR005411	Claudin-2	Molecular Function: structural molecule activity (GO:0005198), Cellular Component: tight junction (GO:0005923)
gb_AAT64058.1_	223	2	223	1.9e-136	IPR006187	Claudin	Molecular Function: structural molecule activity (GO:0005198), Cellular Component: tight junction (GO:0005923)
gb_AAT94175.1_	330	79	328	4.7e-93	IPR000668	Peptidase C1A, papain C-terminal	Biological Process: proteolysis (GO:0006508), Molecular Function: cysteine-type peptidase activity (GO:0008234)
gb_AAT94175.1_	330	26	330	1.4e-158	IPR015643	Peptidase C1A, cathepsin B	Molecular Function: cysteine-type peptidase activity (GO:0008234)
gb_AAT94175.1_	330	26	330	1.4e-158	IPR013128	Peptidase C1A, papain	Molecular Function: cysteine-type peptidase activity (GO:0008234)
gb_AAT94175.1_	330	79	327	4e-66	IPR000668	Peptidase C1A, papain C-terminal	Biological Process: proteolysis (GO:0006508), Molecular Function: cysteine-type peptidase activity (GO:0008234)
gb_AAT94175.1_	330	25	65	5.2e-19	IPR012599	Peptidase C1A, propeptide	Molecular Function: cysteine-type endopeptidase activity (GO:0004197), Biological Process: regulation of catalytic activity (GO:0050790)
gb_AAT94175.1_	330	101	116	4.4e-08	IPR000668	Peptidase C1A, papain C-terminal	Biological Process: proteolysis (GO:0006508), Molecular Function: cysteine-type peptidase activity (GO:0008234)
gb_AAT94175.1_	330	277	287	4.4e-08	IPR000668	Peptidase C1A, papain C-terminal	Biological Process: proteolysis (GO:0006508), Molecular Function: cysteine-type peptidase activity (GO:0008234)
gb_AAT94175.1_	330	292	298	4.4e-08	IPR000668	Peptidase C1A, papain C-terminal	Biological Process: proteolysis (GO:0006508), Molecular Function: cysteine-type peptidase activity (GO:0008234)
gb_AAV97962.1_	258	1	258	1.7e-162	IPR018440	Carbonic anhydrase, CA-II	Molecular Function: carbonate dehydratase activity (GO:0004089), Molecular Function: zinc ion binding (GO:0008270)
gb_AAV97962.1_	258	103	119	NA	IPR018338	Carbonic anhydrase, alpha-class, conserved site	Molecular Function: carbonate dehydratase activity (GO:0004089), Biological Process: one-carbon metabolic process (GO:0006730), Molecular Function: zinc ion binding (GO:0008270)
gb_AAW33660.1_	497	280	437	2.6e-30	IPR022416	Prion/Doppel protein, beta-ribbon domain	Cellular Component: membrane (GO:0016020), Biological Process: protein homooligomerization (GO:0051260)
gb_AAW33660.1_	497	6	436	1.3e-50	IPR001464	Annexin	Molecular Function: calcium ion binding (GO:0005509), Molecular Function: calcium-dependent phospholipid binding (GO:0005544)
gb_AAW33660.1_	497	304	438	5e-37	IPR022416	Prion/Doppel protein, beta-ribbon domain	Cellular Component: membrane (GO:0016020), Biological Process: protein homooligomerization (GO:0051260)
gb_AAX19464.1_	1094	1	681	1.3e-311	IPR012721	T-complex protein 1, theta subunit	Molecular Function: ATP binding (GO:0005524), Biological Process: protein folding (GO:0006457), Molecular Function: unfolded protein binding (GO:0051082)
gb_AAX19464.1_	1094	1	681	1.3e-311	IPR002423	Chaperonin Cpn60/TCP-1	Molecular Function: ATP binding (GO:0005524), Biological Process: cellular protein metabolic process (GO:0044267)
gb_AAX19464.1_	1094	10	538	3.6e-251	IPR012721	T-complex protein 1, theta subunit	Molecular Function: ATP binding (GO:0005524), Biological Process: protein folding (GO:0006457), Molecular Function: unfolded protein binding (GO:0051082)
gb_AAX19464.1_	1094	557	1085	3.6e-251	IPR012721	T-complex protein 1, theta subunit	Molecular Function: ATP binding (GO:0005524), Biological Process: protein folding (GO:0006457), Molecular Function: unfolded protein binding (GO:0051082)
gb_AAX19464.1_	1094	44	56	NA	IPR002194	Chaperonin TCP-1, conserved site	Molecular Function: ATP binding (GO:0005524), Biological Process: protein folding (GO:0006457), Molecular Function: unfolded protein binding (GO:0051082)
gb_AAX19464.1_	1094	591	603	NA	IPR002194	Chaperonin TCP-1, conserved site	Molecular Function: ATP binding (GO:0005524), Biological Process: protein folding (GO:0006457), Molecular Function: unfolded protein binding (GO:0051082)
gb_AAX19464.1_	1094	65	81	NA	IPR002194	Chaperonin TCP-1, conserved site	Molecular Function: ATP binding (GO:0005524), Biological Process: protein folding (GO:0006457), Molecular Function: unfolded protein binding (GO:0051082)
gb_AAX19464.1_	1094	612	628	NA	IPR002194	Chaperonin TCP-1, conserved site	Molecular Function: ATP binding (GO:0005524), Biological Process: protein folding (GO:0006457), Molecular Function: unfolded protein binding (GO:0051082)
gb_AAX19464.1_	1094	93	101	NA	IPR002194	Chaperonin TCP-1, conserved site	Molecular Function: ATP binding (GO:0005524), Biological Process: protein folding (GO:0006457), Molecular Function: unfolded protein binding (GO:0051082)
gb_AAX19464.1_	1094	640	648	NA	IPR002194	Chaperonin TCP-1, conserved site	Molecular Function: ATP binding (GO:0005524), Biological Process: protein folding (GO:0006457), Molecular Function: unfolded protein binding (GO:0051082)
gb_AAX19464.1_	1094	39	529	9.6e-139	IPR002423	Chaperonin Cpn60/TCP-1	Molecular Function: ATP binding (GO:0005524), Biological Process: cellular protein metabolic process (GO:0044267)
gb_AAX19464.1_	1094	586	1076	9.6e-139	IPR002423	Chaperonin Cpn60/TCP-1	Molecular Function: ATP binding (GO:0005524), Biological Process: cellular protein metabolic process (GO:0044267)
gb_AAX19464.1_	1094	18	529	4e-80	IPR002423	Chaperonin Cpn60/TCP-1	Molecular Function: ATP binding (GO:0005524), Biological Process: cellular protein metabolic process (GO:0044267)
gb_AAX19464.1_	1094	565	1076	4e-80	IPR002423	Chaperonin Cpn60/TCP-1	Molecular Function: ATP binding (GO:0005524), Biological Process: cellular protein metabolic process (GO:0044267)
gb_AAY41438.1_	753	205	413	9.2e-65	IPR002720	Retinoblastoma-associated protein, A-box	Cellular Component: nucleus (GO:0005634), Biological Process: regulation of cell cycle (GO:0051726)
gb_AAY41438.1_	753	488	607	5.7e-36	IPR002719	Retinoblastoma-associated protein, B-box	Cellular Component: nucleus (GO:0005634), Biological Process: regulation of cell cycle (GO:0051726)
gb_AAZ04718.1_	391	53	80	16.83	IPR007087	Zinc finger, C2H2	Molecular Function: zinc ion binding (GO:0008270)
gb_AAZ04718.1_	391	81	108	11.344	IPR007087	Zinc finger, C2H2	Molecular Function: zinc ion binding (GO:0008270)
gb_AAZ04718.1_	391	109	132	10.388	IPR007087	Zinc finger, C2H2	Molecular Function: zinc ion binding (GO:0008270)
gb_AAZ04718.1_	391	55	75	NA	IPR007087	Zinc finger, C2H2	Molecular Function: zinc ion binding (GO:0008270)
gb_AAZ04718.1_	391	83	103	NA	IPR007087	Zinc finger, C2H2	Molecular Function: zinc ion binding (GO:0008270)
gb_AAZ04718.1_	391	111	132	NA	IPR007087	Zinc finger, C2H2	Molecular Function: zinc ion binding (GO:0008270)
gb_AAZ04718.1_	391	50	74	2.4e-13	IPR013087	Zinc finger C2H2-type/integrase DNA-binding domain	Molecular Function: nucleic acid binding (GO:0003676)
gb_AAZ04718.1_	391	75	100	2.3e-08	IPR013087	Zinc finger C2H2-type/integrase DNA-binding domain	Molecular Function: nucleic acid binding (GO:0003676)
gb_AAZ04718.1_	391	101	128	5.5e-06	IPR013087	Zinc finger C2H2-type/integrase DNA-binding domain	Molecular Function: nucleic acid binding (GO:0003676)
gb_AAZ04718.1_	391	53	75	7.6e-05	IPR015880	Zinc finger, C2H2-like	Cellular Component: intracellular (GO:0005622), Molecular Function: zinc ion binding (GO:0008270)
gb_AAZ04718.1_	391	81	103	0.0066	IPR015880	Zinc finger, C2H2-like	Cellular Component: intracellular (GO:0005622), Molecular Function: zinc ion binding (GO:0008270)
gb_AAZ04718.1_	391	109	132	0.14	IPR015880	Zinc finger, C2H2-like	Cellular Component: intracellular (GO:0005622), Molecular Function: zinc ion binding (GO:0008270)
gb_AAZ04718.1_	391	371	391	140	IPR015880	Zinc finger, C2H2-like	Cellular Component: intracellular (GO:0005622), Molecular Function: zinc ion binding (GO:0008270)
gb_ABC72122.1_	1526	249	727	5.3e-169	IPR002007	Haem peroxidase, animal	Molecular Function: peroxidase activity (GO:0004601), Biological Process: response to oxidative stress (GO:0006979), Molecular Function: heme binding (GO:0020037), Biological Process: oxidation-reduction process (GO:0055114)
gb_ABC72122.1_	1526	1012	1490	5.3e-169	IPR002007	Haem peroxidase, animal	Molecular Function: peroxidase activity (GO:0004601), Biological Process: response to oxidative stress (GO:0006979), Molecular Function: heme binding (GO:0020037), Biological Process: oxidation-reduction process (GO:0055114)
gb_ABC72122.1_	1526	136	728	3.5e-202	IPR010255	Haem peroxidase	Molecular Function: peroxidase activity (GO:0004601), Biological Process: response to oxidative stress (GO:0006979), Molecular Function: heme binding (GO:0020037), Biological Process: oxidation-reduction process (GO:0055114)
gb_ABC72122.1_	1526	899	1491	3.5e-202	IPR010255	Haem peroxidase	Molecular Function: peroxidase activity (GO:0004601), Biological Process: response to oxidative stress (GO:0006979), Molecular Function: heme binding (GO:0020037), Biological Process: oxidation-reduction process (GO:0055114)
gb_ABC72122.1_	1526	142	702	1.5e-175	IPR002007	Haem peroxidase, animal	Molecular Function: peroxidase activity (GO:0004601), Biological Process: response to oxidative stress (GO:0006979), Molecular Function: heme binding (GO:0020037), Biological Process: oxidation-reduction process (GO:0055114)
gb_ABC72122.1_	1526	905	1465	1.5e-175	IPR002007	Haem peroxidase, animal	Molecular Function: peroxidase activity (GO:0004601), Biological Process: response to oxidative stress (GO:0006979), Molecular Function: heme binding (GO:0020037), Biological Process: oxidation-reduction process (GO:0055114)
gb_ABC72122.1_	1526	130	729	161.783	IPR002007	Haem peroxidase, animal	Molecular Function: peroxidase activity (GO:0004601), Biological Process: response to oxidative stress (GO:0006979), Molecular Function: heme binding (GO:0020037), Biological Process: oxidation-reduction process (GO:0055114)
gb_ABC72122.1_	1526	893	1492	161.783	IPR002007	Haem peroxidase, animal	Molecular Function: peroxidase activity (GO:0004601), Biological Process: response to oxidative stress (GO:0006979), Molecular Function: heme binding (GO:0020037), Biological Process: oxidation-reduction process (GO:0055114)
gb_ABC72122.1_	1526	166	177	1.3e-43	IPR019791	Haem peroxidase, animal, subgroup	Molecular Function: peroxidase activity (GO:0004601), Biological Process: response to oxidative stress (GO:0006979), Molecular Function: heme binding (GO:0020037), Biological Process: oxidation-reduction process (GO:0055114)
gb_ABC72122.1_	1526	220	235	1.3e-43	IPR019791	Haem peroxidase, animal, subgroup	Molecular Function: peroxidase activity (GO:0004601), Biological Process: response to oxidative stress (GO:0006979), Molecular Function: heme binding (GO:0020037), Biological Process: oxidation-reduction process (GO:0055114)
gb_ABC72122.1_	1526	383	401	1.3e-43	IPR019791	Haem peroxidase, animal, subgroup	Molecular Function: peroxidase activity (GO:0004601), Biological Process: response to oxidative stress (GO:0006979), Molecular Function: heme binding (GO:0020037), Biological Process: oxidation-reduction process (GO:0055114)
gb_ABC72122.1_	1526	401	421	1.3e-43	IPR019791	Haem peroxidase, animal, subgroup	Molecular Function: peroxidase activity (GO:0004601), Biological Process: response to oxidative stress (GO:0006979), Molecular Function: heme binding (GO:0020037), Biological Process: oxidation-reduction process (GO:0055114)
gb_ABC72122.1_	1526	426	452	1.3e-43	IPR019791	Haem peroxidase, animal, subgroup	Molecular Function: peroxidase activity (GO:0004601), Biological Process: response to oxidative stress (GO:0006979), Molecular Function: heme binding (GO:0020037), Biological Process: oxidation-reduction process (GO:0055114)
gb_ABC72122.1_	1526	480	490	1.3e-43	IPR019791	Haem peroxidase, animal, subgroup	Molecular Function: peroxidase activity (GO:0004601), Biological Process: response to oxidative stress (GO:0006979), Molecular Function: heme binding (GO:0020037), Biological Process: oxidation-reduction process (GO:0055114)
gb_ABC72122.1_	1526	608	628	1.3e-43	IPR019791	Haem peroxidase, animal, subgroup	Molecular Function: peroxidase activity (GO:0004601), Biological Process: response to oxidative stress (GO:0006979), Molecular Function: heme binding (GO:0020037), Biological Process: oxidation-reduction process (GO:0055114)
gb_ABC72122.1_	1526	679	693	1.3e-43	IPR019791	Haem peroxidase, animal, subgroup	Molecular Function: peroxidase activity (GO:0004601), Biological Process: response to oxidative stress (GO:0006979), Molecular Function: heme binding (GO:0020037), Biological Process: oxidation-reduction process (GO:0055114)
gb_ABC94584.1_	327	120	125	NA	IPR006186	Serine/threonine-specific protein phosphatase/bis(5-nucleosyl)-tetraphosphatase	Molecular Function: hydrolase activity (GO:0016787)
gb_ABC94584.1_	327	57	84	3.9e-96	IPR006186	Serine/threonine-specific protein phosphatase/bis(5-nucleosyl)-tetraphosphatase	Molecular Function: hydrolase activity (GO:0016787)
gb_ABC94584.1_	327	86	113	3.9e-96	IPR006186	Serine/threonine-specific protein phosphatase/bis(5-nucleosyl)-tetraphosphatase	Molecular Function: hydrolase activity (GO:0016787)
gb_ABC94584.1_	327	119	143	3.9e-96	IPR006186	Serine/threonine-specific protein phosphatase/bis(5-nucleosyl)-tetraphosphatase	Molecular Function: hydrolase activity (GO:0016787)
gb_ABC94584.1_	327	153	179	3.9e-96	IPR006186	Serine/threonine-specific protein phosphatase/bis(5-nucleosyl)-tetraphosphatase	Molecular Function: hydrolase activity (GO:0016787)
gb_ABC94584.1_	327	182	209	3.9e-96	IPR006186	Serine/threonine-specific protein phosphatase/bis(5-nucleosyl)-tetraphosphatase	Molecular Function: hydrolase activity (GO:0016787)
gb_ABC94584.1_	327	239	259	3.9e-96	IPR006186	Serine/threonine-specific protein phosphatase/bis(5-nucleosyl)-tetraphosphatase	Molecular Function: hydrolase activity (GO:0016787)
gb_ABC94584.1_	327	261	277	3.9e-96	IPR006186	Serine/threonine-specific protein phosphatase/bis(5-nucleosyl)-tetraphosphatase	Molecular Function: hydrolase activity (GO:0016787)
gb_ABC94584.1_	327	29	299	1.5e-164	IPR006186	Serine/threonine-specific protein phosphatase/bis(5-nucleosyl)-tetraphosphatase	Molecular Function: hydrolase activity (GO:0016787)
gb_ABC94584.1_	327	58	250	7.2e-46	IPR004843	Metallophosphoesterase domain	Molecular Function: hydrolase activity (GO:0016787)
gb_ABF22395.1_	243	12	42	9.224	IPR007087	Zinc finger, C2H2	Molecular Function: zinc ion binding (GO:0008270)
gb_ABF22395.1_	243	13	40	1.3e-07	IPR013087	Zinc finger C2H2-type/integrase DNA-binding domain	Molecular Function: nucleic acid binding (GO:0003676)
gb_ABF22395.1_	243	170	195	5.4e-06	IPR013087	Zinc finger C2H2-type/integrase DNA-binding domain	Molecular Function: nucleic acid binding (GO:0003676)
gb_ABF22395.1_	243	14	37	NA	IPR007087	Zinc finger, C2H2	Molecular Function: zinc ion binding (GO:0008270)
gb_ABF22395.1_	243	175	198	NA	IPR007087	Zinc finger, C2H2	Molecular Function: zinc ion binding (GO:0008270)
gb_ABF22395.1_	243	12	37	0.31	IPR015880	Zinc finger, C2H2-like	Cellular Component: intracellular (GO:0005622), Molecular Function: zinc ion binding (GO:0008270)
gb_ABF22395.1_	243	173	198	0.14	IPR015880	Zinc finger, C2H2-like	Cellular Component: intracellular (GO:0005622), Molecular Function: zinc ion binding (GO:0008270)
gb_ABF22395.1_	243	208	230	88	IPR015880	Zinc finger, C2H2-like	Cellular Component: intracellular (GO:0005622), Molecular Function: zinc ion binding (GO:0008270)
gb_ABG76787.1_	829	1	829	0	IPR016336	Receptor tyrosine-protein phosphatase, alpha/epsilon-type	Molecular Function: protein tyrosine phosphatase activity (GO:0004725), Biological Process: protein dephosphorylation (GO:0006470)
gb_ABG76787.1_	829	1	829	0	IPR027262	Receptor tyrosine-protein phosphatase alpha	Molecular Function: protein tyrosine phosphatase activity (GO:0004725), Biological Process: protein dephosphorylation (GO:0006470)
gb_ABG76787.1_	829	321	328	3.6e-38	IPR000242	Protein-tyrosine phosphatase, receptor/non-receptor type	Molecular Function: protein tyrosine phosphatase activity (GO:0004725), Biological Process: protein dephosphorylation (GO:0006470)
gb_ABG76787.1_	829	337	357	3.6e-38	IPR000242	Protein-tyrosine phosphatase, receptor/non-receptor type	Molecular Function: protein tyrosine phosphatase activity (GO:0004725), Biological Process: protein dephosphorylation (GO:0006470)
gb_ABG76787.1_	829	425	442	3.6e-38	IPR000242	Protein-tyrosine phosphatase, receptor/non-receptor type	Molecular Function: protein tyrosine phosphatase activity (GO:0004725), Biological Process: protein dephosphorylation (GO:0006470)
gb_ABG76787.1_	829	464	482	3.6e-38	IPR000242	Protein-tyrosine phosphatase, receptor/non-receptor type	Molecular Function: protein tyrosine phosphatase activity (GO:0004725), Biological Process: protein dephosphorylation (GO:0006470)
gb_ABG76787.1_	829	785	800	3.6e-38	IPR000242	Protein-tyrosine phosphatase, receptor/non-receptor type	Molecular Function: protein tyrosine phosphatase activity (GO:0004725), Biological Process: protein dephosphorylation (GO:0006470)
gb_ABG76787.1_	829	801	811	3.6e-38	IPR000242	Protein-tyrosine phosphatase, receptor/non-receptor type	Molecular Function: protein tyrosine phosphatase activity (GO:0004725), Biological Process: protein dephosphorylation (GO:0006470)
gb_ABG76787.1_	829	292	527	5.2e-84	IPR000242	Protein-tyrosine phosphatase, receptor/non-receptor type	Molecular Function: protein tyrosine phosphatase activity (GO:0004725), Biological Process: protein dephosphorylation (GO:0006470)
gb_ABG76787.1_	829	585	817	1.4e-85	IPR000242	Protein-tyrosine phosphatase, receptor/non-receptor type	Molecular Function: protein tyrosine phosphatase activity (GO:0004725), Biological Process: protein dephosphorylation (GO:0006470)
gb_ABG76787.1_	829	467	477	NA	IPR016130	Protein-tyrosine phosphatase, active site	Molecular Function: protein tyrosine phosphatase activity (GO:0004725), Biological Process: dephosphorylation (GO:0016311), Molecular Function: phosphatase activity (GO:0016791)
gb_ABG76787.1_	829	757	767	NA	IPR016130	Protein-tyrosine phosphatase, active site	Molecular Function: protein tyrosine phosphatase activity (GO:0004725), Biological Process: dephosphorylation (GO:0016311), Molecular Function: phosphatase activity (GO:0016791)
gb_ABG76787.1_	829	267	530	5.3e-128	IPR000242	Protein-tyrosine phosphatase, receptor/non-receptor type	Molecular Function: protein tyrosine phosphatase activity (GO:0004725), Biological Process: protein dephosphorylation (GO:0006470)
gb_ABG76787.1_	829	559	820	3.1e-126	IPR000242	Protein-tyrosine phosphatase, receptor/non-receptor type	Molecular Function: protein tyrosine phosphatase activity (GO:0004725), Biological Process: protein dephosphorylation (GO:0006470)
gb_ABG76787.1_	829	268	528	57.972	IPR000242	Protein-tyrosine phosphatase, receptor/non-receptor type	Molecular Function: protein tyrosine phosphatase activity (GO:0004725), Biological Process: protein dephosphorylation (GO:0006470)
gb_ABG76787.1_	829	560	818	59.36	IPR000242	Protein-tyrosine phosphatase, receptor/non-receptor type	Molecular Function: protein tyrosine phosphatase activity (GO:0004725), Biological Process: protein dephosphorylation (GO:0006470)
gb_ABG76787.1_	829	448	519	20.913	IPR000387	Protein-tyrosine/Dual specificity phosphatase	Biological Process: dephosphorylation (GO:0016311), Molecular Function: phosphatase activity (GO:0016791)
gb_ABG76787.1_	829	734	809	21.029	IPR000387	Protein-tyrosine/Dual specificity phosphatase	Biological Process: dephosphorylation (GO:0016311), Molecular Function: phosphatase activity (GO:0016791)
gb_ABJ98600.1_	136	57	136	0	IPR001141	Ribosomal protein L27e	Molecular Function: structural constituent of ribosome (GO:0003735), Cellular Component: intracellular (GO:0005622), Cellular Component: ribosome (GO:0005840), Biological Process: translation (GO:0006412)
gb_ABJ98600.1_	136	52	136	1.4e-38	IPR001141	Ribosomal protein L27e	Molecular Function: structural constituent of ribosome (GO:0003735), Cellular Component: intracellular (GO:0005622), Cellular Component: ribosome (GO:0005840), Biological Process: translation (GO:0006412)
gb_ABJ98600.1_	136	1	136	3.69998e-117	IPR001141	Ribosomal protein L27e	Molecular Function: structural constituent of ribosome (GO:0003735), Cellular Component: intracellular (GO:0005622), Cellular Component: ribosome (GO:0005840), Biological Process: translation (GO:0006412)
gb_ABJ98600.1_	136	125	136	0	IPR018262	Ribosomal protein L27e, conserved site	Molecular Function: structural constituent of ribosome (GO:0003735), Cellular Component: intracellular (GO:0005622), Cellular Component: ribosome (GO:0005840), Biological Process: translation (GO:0006412)
gb_ABU63971.1_	215	180	213	6.9e-05	IPR000449	Ubiquitin-associated/translation elongation factor EF1B, N-terminal	Molecular Function: protein binding (GO:0005515)
gb_ACB46843.1_	165	41	69	0.0008	IPR002110	Ankyrin repeat	Molecular Function: protein binding (GO:0005515)
gb_ACB46843.1_	165	73	102	8.1e-06	IPR002110	Ankyrin repeat	Molecular Function: protein binding (GO:0005515)
gb_ACB46843.1_	165	106	135	0.0019	IPR002110	Ankyrin repeat	Molecular Function: protein binding (GO:0005515)
gb_ACB46843.1_	165	73	105	0	IPR002110	Ankyrin repeat	Molecular Function: protein binding (GO:0005515)
gb_ACB46843.1_	165	106	126	0	IPR002110	Ankyrin repeat	Molecular Function: protein binding (GO:0005515)
gb_ACD62783.1_	274	16	96	1.3e-13	IPR001811	Chemokine interleukin-8-like domain	Cellular Component: extracellular region (GO:0005576), Biological Process: immune response (GO:0006955), Molecular Function: chemokine activity (GO:0008009)
gb_ACD62783.1_	274	153	233	1.3e-13	IPR001811	Chemokine interleukin-8-like domain	Cellular Component: extracellular region (GO:0005576), Biological Process: immune response (GO:0006955), Molecular Function: chemokine activity (GO:0008009)
gb_ACD62783.1_	274	32	92	0.0026	IPR001811	Chemokine interleukin-8-like domain	Cellular Component: extracellular region (GO:0005576), Biological Process: immune response (GO:0006955), Molecular Function: chemokine activity (GO:0008009)
gb_ACD62783.1_	274	169	229	0.0026	IPR001811	Chemokine interleukin-8-like domain	Cellular Component: extracellular region (GO:0005576), Biological Process: immune response (GO:0006955), Molecular Function: chemokine activity (GO:0008009)
gb_ACD62783.1_	274	33	116	3.9e-13	IPR001089	CXC chemokine	Cellular Component: extracellular region (GO:0005576), Biological Process: immune response (GO:0006955), Molecular Function: chemokine activity (GO:0008009)
gb_ACD62783.1_	274	32	91	1.1e-10	IPR001811	Chemokine interleukin-8-like domain	Cellular Component: extracellular region (GO:0005576), Biological Process: immune response (GO:0006955), Molecular Function: chemokine activity (GO:0008009)
gb_ACD62783.1_	274	169	228	1.1e-10	IPR001811	Chemokine interleukin-8-like domain	Cellular Component: extracellular region (GO:0005576), Biological Process: immune response (GO:0006955), Molecular Function: chemokine activity (GO:0008009)
gb_ACG42430.1_	112	1	112	5.7e-81	IPR000231	Ribosomal protein L30e	Molecular Function: structural constituent of ribosome (GO:0003735), Cellular Component: intracellular (GO:0005622), Cellular Component: ribosome (GO:0005840), Biological Process: translation (GO:0006412)
gb_ACI33058.1_	291	230	236	0	IPR000511	Cytochrome c/c1 haem-lyase	Molecular Function: holocytochrome-c synthase activity (GO:0004408), Cellular Component: mitochondrion (GO:0005739)
gb_ACI33058.1_	291	49	291	0	IPR000511	Cytochrome c/c1 haem-lyase	Molecular Function: holocytochrome-c synthase activity (GO:0004408), Cellular Component: mitochondrion (GO:0005739)
gb_ACI33058.1_	291	46	284	3.4e-87	IPR000511	Cytochrome c/c1 haem-lyase	Molecular Function: holocytochrome-c synthase activity (GO:0004408), Cellular Component: mitochondrion (GO:0005739)
gb_ACI33058.1_	291	177	192	0	IPR000511	Cytochrome c/c1 haem-lyase	Molecular Function: holocytochrome-c synthase activity (GO:0004408), Cellular Component: mitochondrion (GO:0005739)
gb_ACI33791.1_	192	1	176	0	IPR003578	Small GTPase superfamily, Rho type	Molecular Function: GTP binding (GO:0005525), Cellular Component: intracellular (GO:0005622), Biological Process: small GTPase mediated signal transduction (GO:0007264)
gb_ACI33791.1_	192	5	177	3.4e-55	IPR001806	Small GTPase superfamily	Molecular Function: GTP binding (GO:0005525), Biological Process: small GTPase mediated signal transduction (GO:0007264)
gb_ACI33791.1_	192	4	25	1.3e-36	IPR001806	Small GTPase superfamily	Molecular Function: GTP binding (GO:0005525), Biological Process: small GTPase mediated signal transduction (GO:0007264)
gb_ACI33791.1_	192	27	43	1.3e-36	IPR001806	Small GTPase superfamily	Molecular Function: GTP binding (GO:0005525), Biological Process: small GTPase mediated signal transduction (GO:0007264)
gb_ACI33791.1_	192	44	66	1.3e-36	IPR001806	Small GTPase superfamily	Molecular Function: GTP binding (GO:0005525), Biological Process: small GTPase mediated signal transduction (GO:0007264)
gb_ACI33791.1_	192	106	119	1.3e-36	IPR001806	Small GTPase superfamily	Molecular Function: GTP binding (GO:0005525), Biological Process: small GTPase mediated signal transduction (GO:0007264)
gb_ACI33791.1_	192	154	176	1.3e-36	IPR001806	Small GTPase superfamily	Molecular Function: GTP binding (GO:0005525), Biological Process: small GTPase mediated signal transduction (GO:0007264)
gb_ACI33791.1_	192	1	156	5.5e-40	IPR005225	Small GTP-binding protein domain	Molecular Function: GTP binding (GO:0005525)
gb_ACI33791.1_	192	6	179	0	IPR003578	Small GTPase superfamily, Rho type	Molecular Function: GTP binding (GO:0005525), Cellular Component: intracellular (GO:0005622), Biological Process: small GTPase mediated signal transduction (GO:0007264)
gb_ACI66858.1_	177	93	177	8.5e-26	IPR007740	Ribosomal protein L49/IMG2	Molecular Function: structural constituent of ribosome (GO:0003735), Cellular Component: intracellular (GO:0005622), Cellular Component: ribosome (GO:0005840), Biological Process: translation (GO:0006412)
gb_ACI66858.1_	177	45	177	8.39998e-53	IPR007740	Ribosomal protein L49/IMG2	Molecular Function: structural constituent of ribosome (GO:0003735), Cellular Component: intracellular (GO:0005622), Cellular Component: ribosome (GO:0005840), Biological Process: translation (GO:0006412)
gb_ACM08288.1_	164	1	164	4.3e-81	IPR008673	Microfibril-associated glycoprotein	Cellular Component: microfibril (GO:0001527)
gb_ACM08288.1_	164	32	132	1.4e-38	IPR008673	Microfibril-associated glycoprotein	Cellular Component: microfibril (GO:0001527)
gb_ACM09009.1_	125	1	121	7.90003e-46	IPR008381	ACN9	Cellular Component: mitochondrion (GO:0005739)
gb_ACM09707.1_	174	30	169	3.2e-59	IPR021018	Mediator complex, subunit Med29, metazoa	Cellular Component: mediator complex (GO:0016592)
gb_ACN10021.1_	200	66	199	8.7e-42	IPR006032	Ribosomal protein S12/S23	Molecular Function: structural constituent of ribosome (GO:0003735), Cellular Component: intracellular (GO:0005622), Cellular Component: ribosome (GO:0005840), Biological Process: translation (GO:0006412)
gb_ACN10021.1_	200	117	124	0	IPR006032	Ribosomal protein S12/S23	Molecular Function: structural constituent of ribosome (GO:0003735), Cellular Component: intracellular (GO:0005622), Cellular Component: ribosome (GO:0005840), Biological Process: translation (GO:0006412)
gb_ACN10021.1_	200	63	199	1e-57	IPR005680	Ribosomal protein S23, eukaryotic/archaeal	Molecular Function: structural constituent of ribosome (GO:0003735), Biological Process: translation (GO:0006412), Cellular Component: small ribosomal subunit (GO:0015935)
gb_ACN10021.1_	200	58	200	1.19999e-111	IPR006032	Ribosomal protein S12/S23	Molecular Function: structural constituent of ribosome (GO:0003735), Cellular Component: intracellular (GO:0005622), Cellular Component: ribosome (GO:0005840), Biological Process: translation (GO:0006412)
gb_ACN10643.1_	652	16	45	1500	IPR002110	Ankyrin repeat	Molecular Function: protein binding (GO:0005515)
gb_ACN10643.1_	652	53	82	0.0013	IPR002110	Ankyrin repeat	Molecular Function: protein binding (GO:0005515)
gb_ACN10643.1_	652	87	116	0.0074	IPR002110	Ankyrin repeat	Molecular Function: protein binding (GO:0005515)
gb_ACN10643.1_	652	120	149	0.011	IPR002110	Ankyrin repeat	Molecular Function: protein binding (GO:0005515)
gb_ACN10643.1_	652	342	371	1500	IPR002110	Ankyrin repeat	Molecular Function: protein binding (GO:0005515)
gb_ACN10643.1_	652	379	408	0.0013	IPR002110	Ankyrin repeat	Molecular Function: protein binding (GO:0005515)
gb_ACN10643.1_	652	413	442	0.0074	IPR002110	Ankyrin repeat	Molecular Function: protein binding (GO:0005515)
gb_ACN10643.1_	652	446	475	0.011	IPR002110	Ankyrin repeat	Molecular Function: protein binding (GO:0005515)
gb_ACN10643.1_	652	53	85	10.419	IPR002110	Ankyrin repeat	Molecular Function: protein binding (GO:0005515)
gb_ACN10643.1_	652	87	119	11.354	IPR002110	Ankyrin repeat	Molecular Function: protein binding (GO:0005515)
gb_ACN10643.1_	652	120	152	12.102	IPR002110	Ankyrin repeat	Molecular Function: protein binding (GO:0005515)
gb_ACN10643.1_	652	379	411	10.419	IPR002110	Ankyrin repeat	Molecular Function: protein binding (GO:0005515)
gb_ACN10643.1_	652	413	445	11.354	IPR002110	Ankyrin repeat	Molecular Function: protein binding (GO:0005515)
gb_ACN10643.1_	652	446	478	12.102	IPR002110	Ankyrin repeat	Molecular Function: protein binding (GO:0005515)
gb_ACN11095.1_	368	81	92	2.4e-09	IPR002286	P2 purinoceptor	Cellular Component: integral to membrane (GO:0016021), Biological Process: G-protein coupled purinergic nucleotide receptor signaling pathway (GO:0035589), Molecular Function: G-protein coupled purinergic nucleotide receptor activity (GO:0045028)
gb_ACN11095.1_	368	105	122	2.4e-09	IPR002286	P2 purinoceptor	Cellular Component: integral to membrane (GO:0016021), Biological Process: G-protein coupled purinergic nucleotide receptor signaling pathway (GO:0035589), Molecular Function: G-protein coupled purinergic nucleotide receptor activity (GO:0045028)
gb_ACN11095.1_	368	129	139	2.4e-09	IPR002286	P2 purinoceptor	Cellular Component: integral to membrane (GO:0016021), Biological Process: G-protein coupled purinergic nucleotide receptor signaling pathway (GO:0035589), Molecular Function: G-protein coupled purinergic nucleotide receptor activity (GO:0045028)
gb_ACN11095.1_	368	235	246	2.4e-09	IPR002286	P2 purinoceptor	Cellular Component: integral to membrane (GO:0016021), Biological Process: G-protein coupled purinergic nucleotide receptor signaling pathway (GO:0035589), Molecular Function: G-protein coupled purinergic nucleotide receptor activity (GO:0045028)
gb_ACN11095.1_	368	274	285	2.4e-09	IPR002286	P2 purinoceptor	Cellular Component: integral to membrane (GO:0016021), Biological Process: G-protein coupled purinergic nucleotide receptor signaling pathway (GO:0035589), Molecular Function: G-protein coupled purinergic nucleotide receptor activity (GO:0045028)
gb_ACN11095.1_	368	34	58	1.3e-48	IPR000276	G protein-coupled receptor, rhodopsin-like	Molecular Function: G-protein coupled receptor activity (GO:0004930), Biological Process: G-protein coupled receptor signaling pathway (GO:0007186), Cellular Component: integral to membrane (GO:0016021)
gb_ACN11095.1_	368	67	88	1.3e-48	IPR000276	G protein-coupled receptor, rhodopsin-like	Molecular Function: G-protein coupled receptor activity (GO:0004930), Biological Process: G-protein coupled receptor signaling pathway (GO:0007186), Cellular Component: integral to membrane (GO:0016021)
gb_ACN11095.1_	368	112	134	1.3e-48	IPR000276	G protein-coupled receptor, rhodopsin-like	Molecular Function: G-protein coupled receptor activity (GO:0004930), Biological Process: G-protein coupled receptor signaling pathway (GO:0007186), Cellular Component: integral to membrane (GO:0016021)
gb_ACN11095.1_	368	148	169	1.3e-48	IPR000276	G protein-coupled receptor, rhodopsin-like	Molecular Function: G-protein coupled receptor activity (GO:0004930), Biological Process: G-protein coupled receptor signaling pathway (GO:0007186), Cellular Component: integral to membrane (GO:0016021)
gb_ACN11095.1_	368	217	240	1.3e-48	IPR000276	G protein-coupled receptor, rhodopsin-like	Molecular Function: G-protein coupled receptor activity (GO:0004930), Biological Process: G-protein coupled receptor signaling pathway (GO:0007186), Cellular Component: integral to membrane (GO:0016021)
gb_ACN11095.1_	368	260	284	1.3e-48	IPR000276	G protein-coupled receptor, rhodopsin-like	Molecular Function: G-protein coupled receptor activity (GO:0004930), Biological Process: G-protein coupled receptor signaling pathway (GO:0007186), Cellular Component: integral to membrane (GO:0016021)
gb_ACN11095.1_	368	307	333	1.3e-48	IPR000276	G protein-coupled receptor, rhodopsin-like	Molecular Function: G-protein coupled receptor activity (GO:0004930), Biological Process: G-protein coupled receptor signaling pathway (GO:0007186), Cellular Component: integral to membrane (GO:0016021)
gb_ACN11095.1_	368	49	325	4.5e-64	IPR000276	G protein-coupled receptor, rhodopsin-like	Molecular Function: G-protein coupled receptor activity (GO:0004930), Biological Process: G-protein coupled receptor signaling pathway (GO:0007186), Cellular Component: integral to membrane (GO:0016021)
gb_ACN11095.1_	368	118	134	0	IPR000276	G protein-coupled receptor, rhodopsin-like	Molecular Function: G-protein coupled receptor activity (GO:0004930), Biological Process: G-protein coupled receptor signaling pathway (GO:0007186), Cellular Component: integral to membrane (GO:0016021)
gb_ACN11175.1_	182	1	180	1.8e-66	IPR009431	D1 dopamine receptor-interacting, calcyon	Biological Process: dopamine receptor signaling pathway (GO:0007212), Cellular Component: integral to membrane (GO:0016021), Molecular Function: dopamine receptor binding (GO:0050780)
gb_ACN11176.1_	934	420	454	10.173	IPR001841	Zinc finger, RING-type	Molecular Function: protein binding (GO:0005515), Molecular Function: zinc ion binding (GO:0008270)
gb_ACN11176.1_	934	887	921	10.173	IPR001841	Zinc finger, RING-type	Molecular Function: protein binding (GO:0005515), Molecular Function: zinc ion binding (GO:0008270)
gb_ACN11176.1_	934	24	89	19.837	IPR001370	Baculoviral inhibition of apoptosis protein repeat	Cellular Component: intracellular (GO:0005622)
gb_ACN11176.1_	934	144	209	20.317	IPR001370	Baculoviral inhibition of apoptosis protein repeat	Cellular Component: intracellular (GO:0005622)
gb_ACN11176.1_	934	245	308	18.619	IPR001370	Baculoviral inhibition of apoptosis protein repeat	Cellular Component: intracellular (GO:0005622)
gb_ACN11176.1_	934	491	556	19.837	IPR001370	Baculoviral inhibition of apoptosis protein repeat	Cellular Component: intracellular (GO:0005622)
gb_ACN11176.1_	934	611	676	20.317	IPR001370	Baculoviral inhibition of apoptosis protein repeat	Cellular Component: intracellular (GO:0005622)
gb_ACN11176.1_	934	712	775	18.619	IPR001370	Baculoviral inhibition of apoptosis protein repeat	Cellular Component: intracellular (GO:0005622)
gb_ACN11176.1_	934	19	90	1.7e-21	IPR001370	Baculoviral inhibition of apoptosis protein repeat	Cellular Component: intracellular (GO:0005622)
gb_ACN11176.1_	934	139	210	2.9e-28	IPR001370	Baculoviral inhibition of apoptosis protein repeat	Cellular Component: intracellular (GO:0005622)
gb_ACN11176.1_	934	240	309	2.5e-29	IPR001370	Baculoviral inhibition of apoptosis protein repeat	Cellular Component: intracellular (GO:0005622)
gb_ACN11176.1_	934	420	454	0.0018	IPR001841	Zinc finger, RING-type	Molecular Function: protein binding (GO:0005515), Molecular Function: zinc ion binding (GO:0008270)
gb_ACN11176.1_	934	486	557	1.7e-21	IPR001370	Baculoviral inhibition of apoptosis protein repeat	Cellular Component: intracellular (GO:0005622)
gb_ACN11176.1_	934	606	677	2.9e-28	IPR001370	Baculoviral inhibition of apoptosis protein repeat	Cellular Component: intracellular (GO:0005622)
gb_ACN11176.1_	934	707	776	2.5e-29	IPR001370	Baculoviral inhibition of apoptosis protein repeat	Cellular Component: intracellular (GO:0005622)
gb_ACN11176.1_	934	887	921	0.0018	IPR001841	Zinc finger, RING-type	Molecular Function: protein binding (GO:0005515), Molecular Function: zinc ion binding (GO:0008270)
gb_ACN11176.1_	934	141	208	NA	IPR001370	Baculoviral inhibition of apoptosis protein repeat	Cellular Component: intracellular (GO:0005622)
gb_ACN11176.1_	934	608	675	NA	IPR001370	Baculoviral inhibition of apoptosis protein repeat	Cellular Component: intracellular (GO:0005622)
gb_ACN11176.1_	934	11	101	1.3e-24	IPR001370	Baculoviral inhibition of apoptosis protein repeat	Cellular Component: intracellular (GO:0005622)
gb_ACN11176.1_	934	124	215	2.7e-28	IPR001370	Baculoviral inhibition of apoptosis protein repeat	Cellular Component: intracellular (GO:0005622)
gb_ACN11176.1_	934	399	442	2.1e-38	IPR001370	Baculoviral inhibition of apoptosis protein repeat	Cellular Component: intracellular (GO:0005622)
gb_ACN11176.1_	934	478	568	1.3e-24	IPR001370	Baculoviral inhibition of apoptosis protein repeat	Cellular Component: intracellular (GO:0005622)
gb_ACN11176.1_	934	591	682	2.7e-28	IPR001370	Baculoviral inhibition of apoptosis protein repeat	Cellular Component: intracellular (GO:0005622)
gb_ACN11176.1_	934	866	909	2.1e-38	IPR001370	Baculoviral inhibition of apoptosis protein repeat	Cellular Component: intracellular (GO:0005622)
gb_ACN11176.1_	934	24	88	3.5e-19	IPR001370	Baculoviral inhibition of apoptosis protein repeat	Cellular Component: intracellular (GO:0005622)
gb_ACN11176.1_	934	144	208	2.9e-17	IPR001370	Baculoviral inhibition of apoptosis protein repeat	Cellular Component: intracellular (GO:0005622)
gb_ACN11176.1_	934	245	307	2.5e-19	IPR001370	Baculoviral inhibition of apoptosis protein repeat	Cellular Component: intracellular (GO:0005622)
gb_ACN11176.1_	934	491	555	3.5e-19	IPR001370	Baculoviral inhibition of apoptosis protein repeat	Cellular Component: intracellular (GO:0005622)
gb_ACN11176.1_	934	611	675	2.9e-17	IPR001370	Baculoviral inhibition of apoptosis protein repeat	Cellular Component: intracellular (GO:0005622)
gb_ACN11176.1_	934	712	774	2.5e-19	IPR001370	Baculoviral inhibition of apoptosis protein repeat	Cellular Component: intracellular (GO:0005622)
gb_ACN11298.1_	243	17	196	0	IPR003578	Small GTPase superfamily, Rho type	Molecular Function: GTP binding (GO:0005525), Cellular Component: intracellular (GO:0005622), Biological Process: small GTPase mediated signal transduction (GO:0007264)
gb_ACN11298.1_	243	25	191	4.4e-44	IPR001806	Small GTPase superfamily	Molecular Function: GTP binding (GO:0005525), Biological Process: small GTPase mediated signal transduction (GO:0007264)
gb_ACN11298.1_	243	24	45	3.1e-21	IPR001806	Small GTPase superfamily	Molecular Function: GTP binding (GO:0005525), Biological Process: small GTPase mediated signal transduction (GO:0007264)
gb_ACN11298.1_	243	47	63	3.1e-21	IPR001806	Small GTPase superfamily	Molecular Function: GTP binding (GO:0005525), Biological Process: small GTPase mediated signal transduction (GO:0007264)
gb_ACN11298.1_	243	64	86	3.1e-21	IPR001806	Small GTPase superfamily	Molecular Function: GTP binding (GO:0005525), Biological Process: small GTPase mediated signal transduction (GO:0007264)
gb_ACN11298.1_	243	126	139	3.1e-21	IPR001806	Small GTPase superfamily	Molecular Function: GTP binding (GO:0005525), Biological Process: small GTPase mediated signal transduction (GO:0007264)
gb_ACN11298.1_	243	173	195	3.1e-21	IPR001806	Small GTPase superfamily	Molecular Function: GTP binding (GO:0005525), Biological Process: small GTPase mediated signal transduction (GO:0007264)
gb_ACN11298.1_	243	24	165	5.8e-27	IPR005225	Small GTP-binding protein domain	Molecular Function: GTP binding (GO:0005525)
gb_ACN11298.1_	243	26	199	3.69998e-107	IPR003578	Small GTPase superfamily, Rho type	Molecular Function: GTP binding (GO:0005525), Cellular Component: intracellular (GO:0005622), Biological Process: small GTPase mediated signal transduction (GO:0007264)
gb_ACN89887.1_	373	8	358	7.8e-42	IPR016040	NAD(P)-binding domain	Molecular Function: nucleotide binding (GO:0000166)
gb_ACN89887.1_	373	9	290	1.6e-94	IPR002225	3-beta hydroxysteroid dehydrogenase/isomerase	Molecular Function: 3-beta-hydroxy-delta5-steroid dehydrogenase activity (GO:0003854), Biological Process: steroid biosynthetic process (GO:0006694), Molecular Function: oxidoreductase activity, acting on the CH-OH group of donors, NAD or NADP as acceptor (GO:0016616), Biological Process: oxidation-reduction process (GO:0055114)
gb_ACO09265.1_	309	19	212	7.2e-64	IPR016040	NAD(P)-binding domain	Molecular Function: nucleotide binding (GO:0000166)
gb_ACO09265.1_	309	211	308	4e-32	IPR006108	3-hydroxyacyl-CoA dehydrogenase, C-terminal	Molecular Function: 3-hydroxyacyl-CoA dehydrogenase activity (GO:0003857), Biological Process: fatty acid metabolic process (GO:0006631), Molecular Function: oxidoreductase activity (GO:0016491), Biological Process: oxidation-reduction process (GO:0055114)
gb_ACO09265.1_	309	1	309	5.89999e-107	IPR022694	3-hydroxyacyl-CoA dehydrogenase	Molecular Function: 3-hydroxyacyl-CoA dehydrogenase activity (GO:0003857), Biological Process: fatty acid metabolic process (GO:0006631), Biological Process: oxidation-reduction process (GO:0055114), Molecular Function: NAD+ binding (GO:0070403)
gb_ACO09265.1_	309	24	209	1e-62	IPR006176	3-hydroxyacyl-CoA dehydrogenase, NAD binding	Molecular Function: 3-hydroxyacyl-CoA dehydrogenase activity (GO:0003857), Biological Process: fatty acid metabolic process (GO:0006631), Molecular Function: oxidoreductase activity (GO:0016491), Biological Process: oxidation-reduction process (GO:0055114)
gb_ACO09265.1_	309	213	309	1.7e-35	IPR013328	Dehydrogenase, multihelical	Molecular Function: oxidoreductase activity (GO:0016491), Molecular Function: oxidoreductase activity, acting on the CH-OH group of donors, NAD or NADP as acceptor (GO:0016616), Molecular Function: coenzyme binding (GO:0050662), Biological Process: oxidation-reduction process (GO:0055114)
gb_ACO09265.1_	309	211	309	5.49999e-32	IPR008927	6-phosphogluconate dehydrogenase, C-terminal-like	Biological Process: oxidation-reduction process (GO:0055114)
gb_ACO09265.1_	309	208	232	0	IPR006180	3-hydroxyacyl-CoA dehydrogenase, conserved site	Molecular Function: 3-hydroxyacyl-CoA dehydrogenase activity (GO:0003857), Biological Process: fatty acid metabolic process (GO:0006631), Molecular Function: oxidoreductase activity (GO:0016491), Biological Process: oxidation-reduction process (GO:0055114)
gb_ACO09425.1_	268	1	266	1.90001e-117	IPR017065	HIRA-interacting protein 5	Cellular Component: cytoplasm (GO:0005737)
gb_ACO09425.1_	268	66	153	1.7e-31	IPR014824	NIF system FeS cluster assembly, NifU-like scaffold, N-terminal	Molecular Function: iron ion binding (GO:0005506)
gb_ACO09425.1_	268	182	238	0	IPR001075	NIF system FeS cluster assembly, NifU, C-terminal	Molecular Function: iron ion binding (GO:0005506), Biological Process: iron-sulfur cluster assembly (GO:0016226), Molecular Function: iron-sulfur cluster binding (GO:0051536)
gb_ACO09425.1_	268	63	155	2.80001e-28	IPR014824	NIF system FeS cluster assembly, NifU-like scaffold, N-terminal	Molecular Function: iron ion binding (GO:0005506)
gb_ACO09425.1_	268	178	245	1.1e-20	IPR001075	NIF system FeS cluster assembly, NifU, C-terminal	Molecular Function: iron ion binding (GO:0005506), Biological Process: iron-sulfur cluster assembly (GO:0016226), Molecular Function: iron-sulfur cluster binding (GO:0051536)
gb_ACO09425.1_	268	66	153	6.89998e-48	IPR014824	NIF system FeS cluster assembly, NifU-like scaffold, N-terminal	Molecular Function: iron ion binding (GO:0005506)
gb_ACO09425.1_	268	65	155	1.1e-34	IPR014824	NIF system FeS cluster assembly, NifU-like scaffold, N-terminal	Molecular Function: iron ion binding (GO:0005506)
gb_ACO09459.1_	340	91	314	3.2e-78	IPR004689	UDP-galactose transporter	Molecular Function: nucleotide-sugar transmembrane transporter activity (GO:0005338), Biological Process: nucleotide-sugar transport (GO:0015780), Cellular Component: integral to membrane (GO:0016021)
gb_ACO09459.1_	340	75	307	5.3e-92	IPR007271	Nucleotide-sugar transporter	Cellular Component: Golgi membrane (GO:0000139), Molecular Function: sugar:hydrogen symporter activity (GO:0005351), Biological Process: carbohydrate transport (GO:0008643), Cellular Component: integral to membrane (GO:0016021)
gb_ACO09459.1_	340	4	340	0	IPR007271	Nucleotide-sugar transporter	Cellular Component: Golgi membrane (GO:0000139), Molecular Function: sugar:hydrogen symporter activity (GO:0005351), Biological Process: carbohydrate transport (GO:0008643), Cellular Component: integral to membrane (GO:0016021)
gb_ACO09740.1_	246	1	246	6.99992e-130	IPR007018	Mediator complex, subunit Med6	Molecular Function: RNA polymerase II transcription cofactor activity (GO:0001104), Biological Process: regulation of transcription from RNA polymerase II promoter (GO:0006357), Cellular Component: mediator complex (GO:0016592)
gb_ACO09740.1_	246	1	246	0	IPR016820	Mediator complex, subunit Med6, metazoa/plant	Molecular Function: RNA polymerase II transcription cofactor activity (GO:0001104), Biological Process: regulation of transcription from RNA polymerase II promoter (GO:0006357), Cellular Component: mediator complex (GO:0016592)
gb_ACO09740.1_	246	13	141	9.9e-42	IPR007018	Mediator complex, subunit Med6	Molecular Function: RNA polymerase II transcription cofactor activity (GO:0001104), Biological Process: regulation of transcription from RNA polymerase II promoter (GO:0006357), Cellular Component: mediator complex (GO:0016592)
gb_ACO09776.1_	220	18	187	2.6e-39	IPR005024	Snf7	Biological Process: protein transport (GO:0015031)
gb_ACO13563.1_	198	24	146	4.6e-16	IPR005225	Small GTP-binding protein domain	Molecular Function: GTP binding (GO:0005525)
gb_ACO13563.1_	198	19	197	0	IPR006687	Small GTPase superfamily, SAR1-type	Molecular Function: GTP binding (GO:0005525), Cellular Component: intracellular (GO:0005622), Biological Process: intracellular protein transport (GO:0006886)
gb_ACO13563.1_	198	1	197	0	IPR006687	Small GTPase superfamily, SAR1-type	Molecular Function: GTP binding (GO:0005525), Cellular Component: intracellular (GO:0005622), Biological Process: intracellular protein transport (GO:0006886)
gb_ACO13563.1_	198	12	197	2.7e-62	IPR006689	Small GTPase superfamily, ARF/SAR type	Molecular Function: GTP binding (GO:0005525)
gb_ACO13563.1_	198	27	50	2.3e-63	IPR006689	Small GTPase superfamily, ARF/SAR type	Molecular Function: GTP binding (GO:0005525)
gb_ACO13563.1_	198	55	79	2.3e-63	IPR006689	Small GTPase superfamily, ARF/SAR type	Molecular Function: GTP binding (GO:0005525)
gb_ACO13563.1_	198	82	107	2.3e-63	IPR006689	Small GTPase superfamily, ARF/SAR type	Molecular Function: GTP binding (GO:0005525)
gb_ACO13563.1_	198	127	148	2.3e-63	IPR006689	Small GTPase superfamily, ARF/SAR type	Molecular Function: GTP binding (GO:0005525)
gb_ACO13563.1_	198	171	195	2.3e-63	IPR006689	Small GTPase superfamily, ARF/SAR type	Molecular Function: GTP binding (GO:0005525)
gb_ACO13563.1_	198	5	197	1.8e-100	IPR006687	Small GTPase superfamily, SAR1-type	Molecular Function: GTP binding (GO:0005525), Cellular Component: intracellular (GO:0005622), Biological Process: intracellular protein transport (GO:0006886)
gb_ACO51822.1_	170	34	167	0	IPR008253	Marvel	Cellular Component: membrane (GO:0016020)
gb_ACQ57878.1_	153	12	40	0.0066	IPR002048	Calcium-binding EF-hand	Molecular Function: calcium ion binding (GO:0005509)
gb_ACQ57878.1_	153	48	76	0.047	IPR002048	Calcium-binding EF-hand	Molecular Function: calcium ion binding (GO:0005509)
gb_ACQ57878.1_	153	85	113	0.0034	IPR002048	Calcium-binding EF-hand	Molecular Function: calcium ion binding (GO:0005509)
gb_ACQ57878.1_	153	121	149	0.032	IPR002048	Calcium-binding EF-hand	Molecular Function: calcium ion binding (GO:0005509)
gb_ACQ57878.1_	153	5	72	2.3e-21	IPR011992	EF-hand-like domain	Molecular Function: calcium ion binding (GO:0005509)
gb_ACQ57878.1_	153	73	147	2.6e-22	IPR011992	EF-hand-like domain	Molecular Function: calcium ion binding (GO:0005509)
gb_ACQ57878.1_	153	86	145	3.2e-10	IPR011992	EF-hand-like domain	Molecular Function: calcium ion binding (GO:0005509)
gb_ACQ57878.1_	153	8	43	0	IPR002048	Calcium-binding EF-hand	Molecular Function: calcium ion binding (GO:0005509)
gb_ACQ57878.1_	153	60	79	0	IPR002048	Calcium-binding EF-hand	Molecular Function: calcium ion binding (GO:0005509)
gb_ACQ57878.1_	153	81	116	0	IPR002048	Calcium-binding EF-hand	Molecular Function: calcium ion binding (GO:0005509)
gb_ACQ57878.1_	153	117	152	0	IPR002048	Calcium-binding EF-hand	Molecular Function: calcium ion binding (GO:0005509)
gb_ACQ57902.1_	315	8	103	5.4e-23	IPR001790	Ribosomal protein L10/acidic P0	Cellular Component: intracellular (GO:0005622), Biological Process: ribosome biogenesis (GO:0042254)
gb_ACQ57902.1_	315	231	314	3.8e-22	IPR001813	Ribosomal protein 60S	Molecular Function: structural constituent of ribosome (GO:0003735), Cellular Component: intracellular (GO:0005622), Cellular Component: ribosome (GO:0005840), Biological Process: translational elongation (GO:0006414)
gb_ACQ57933.1_	260	29	260	9.09992e-101	IPR000425	Major intrinsic protein	Molecular Function: transporter activity (GO:0005215), Biological Process: transport (GO:0006810), Cellular Component: membrane (GO:0016020)
gb_ACQ57933.1_	260	36	55	2.80001e-36	IPR000425	Major intrinsic protein	Molecular Function: transporter activity (GO:0005215), Biological Process: transport (GO:0006810), Cellular Component: membrane (GO:0016020)
gb_ACQ57933.1_	260	72	96	2.80001e-36	IPR000425	Major intrinsic protein	Molecular Function: transporter activity (GO:0005215), Biological Process: transport (GO:0006810), Cellular Component: membrane (GO:0016020)
gb_ACQ57933.1_	260	109	128	2.80001e-36	IPR000425	Major intrinsic protein	Molecular Function: transporter activity (GO:0005215), Biological Process: transport (GO:0006810), Cellular Component: membrane (GO:0016020)
gb_ACQ57933.1_	260	160	178	2.80001e-36	IPR000425	Major intrinsic protein	Molecular Function: transporter activity (GO:0005215), Biological Process: transport (GO:0006810), Cellular Component: membrane (GO:0016020)
gb_ACQ57933.1_	260	191	213	2.80001e-36	IPR000425	Major intrinsic protein	Molecular Function: transporter activity (GO:0005215), Biological Process: transport (GO:0006810), Cellular Component: membrane (GO:0016020)
gb_ACQ57933.1_	260	228	248	2.80001e-36	IPR000425	Major intrinsic protein	Molecular Function: transporter activity (GO:0005215), Biological Process: transport (GO:0006810), Cellular Component: membrane (GO:0016020)
gb_ACQ57933.1_	260	34	243	7.4e-46	IPR000425	Major intrinsic protein	Molecular Function: transporter activity (GO:0005215), Biological Process: transport (GO:0006810), Cellular Component: membrane (GO:0016020)
gb_ACQ57982.1_	229	4	229	2.89998e-96	IPR007905	Emopamil-binding	Cellular Component: endoplasmic reticulum (GO:0005783), Cellular Component: integral to membrane (GO:0016021), Biological Process: sterol metabolic process (GO:0016125), Molecular Function: cholestenol delta-isomerase activity (GO:0047750)
gb_ACQ57982.1_	229	35	223	1.4e-58	IPR007905	Emopamil-binding	Cellular Component: endoplasmic reticulum (GO:0005783), Cellular Component: integral to membrane (GO:0016021), Biological Process: sterol metabolic process (GO:0016125), Molecular Function: cholestenol delta-isomerase activity (GO:0047750)
gb_ACQ57989.1_	237	127	230	6.7e-28	IPR008426	Centromere protein Cenp-H	Cellular Component: condensed chromosome kinetochore (GO:0000777), Cellular Component: nucleus (GO:0005634), Biological Process: chromosome segregation (GO:0007059), Molecular Function: kinetochore binding (GO:0043515), Biological Process: cell division (GO:0051301)
gb_ACQ58087.1_	334	136	151	3.3e-10	IPR000668	Peptidase C1A, papain C-terminal	Biological Process: proteolysis (GO:0006508), Molecular Function: cysteine-type peptidase activity (GO:0008234)
gb_ACQ58087.1_	334	281	291	3.3e-10	IPR000668	Peptidase C1A, papain C-terminal	Biological Process: proteolysis (GO:0006508), Molecular Function: cysteine-type peptidase activity (GO:0008234)
gb_ACQ58087.1_	334	296	302	3.3e-10	IPR000668	Peptidase C1A, papain C-terminal	Biological Process: proteolysis (GO:0006508), Molecular Function: cysteine-type peptidase activity (GO:0008234)
gb_ACQ58087.1_	334	118	332	7e-89	IPR000668	Peptidase C1A, papain C-terminal	Biological Process: proteolysis (GO:0006508), Molecular Function: cysteine-type peptidase activity (GO:0008234)
gb_ACQ58087.1_	334	3	334	0	IPR013128	Peptidase C1A, papain	Molecular Function: cysteine-type peptidase activity (GO:0008234)
gb_ACQ58087.1_	334	118	333	0	IPR000668	Peptidase C1A, papain C-terminal	Biological Process: proteolysis (GO:0006508), Molecular Function: cysteine-type peptidase activity (GO:0008234)
gb_ACQ58308.1_	118	61	98	4.5e-12	IPR018967	Iron sulphur-containing domain, CDGSH-type	Cellular Component: intracellular membrane-bounded organelle (GO:0043231), Molecular Function: 2 iron, 2 sulfur cluster binding (GO:0051537)
gb_ACQ58308.1_	118	65	103	8.20001e-21	IPR006622	Iron sulphur-containing domain, CDGSH-type, subfamily	Cellular Component: intracellular membrane-bounded organelle (GO:0043231), Molecular Function: 2 iron, 2 sulfur cluster binding (GO:0051537)
gb_ACQ58430.1_	188	8	165	8.4e-48	IPR002809	Protein of unknown function DUF106, transmembrane	Cellular Component: membrane (GO:0016020)
gb_ACQ58430.1_	188	1	188	1.2e-140	IPR008559	Uncharacterised conserved protein UCP023322, transmembrane eukaryotic	Cellular Component: membrane (GO:0016020)
gb_ACQ58430.1_	188	1	186	4e-117	IPR008559	Uncharacterised conserved protein UCP023322, transmembrane eukaryotic	Cellular Component: membrane (GO:0016020)
gb_ACQ58484.1_	164	27	141	7.1e-17	IPR003594	Histidine kinase-like ATPase, ATP-binding domain	Molecular Function: ATP binding (GO:0005524)
gb_ACQ58484.1_	164	23	138	5e-12	IPR003594	Histidine kinase-like ATPase, ATP-binding domain	Molecular Function: ATP binding (GO:0005524)
gb_ACQ58531.1_	118	2	118	1.4e-14	IPR012164	DNA-directed RNA polymerase, subunit C11/M/9	Molecular Function: DNA-directed RNA polymerase activity (GO:0003899), Biological Process: transcription, DNA-dependent (GO:0006351), Molecular Function: zinc ion binding (GO:0008270)
gb_ACQ58531.1_	118	79	114	0	IPR001222	Zinc finger, TFIIS-type	Molecular Function: nucleic acid binding (GO:0003676), Biological Process: transcription, DNA-dependent (GO:0006351), Molecular Function: zinc ion binding (GO:0008270)
gb_ACQ58531.1_	118	77	116	4.8e-09	IPR001222	Zinc finger, TFIIS-type	Molecular Function: nucleic acid binding (GO:0003676), Biological Process: transcription, DNA-dependent (GO:0006351), Molecular Function: zinc ion binding (GO:0008270)
gb_ACQ58531.1_	118	75	115	0	IPR001222	Zinc finger, TFIIS-type	Molecular Function: nucleic acid binding (GO:0003676), Biological Process: transcription, DNA-dependent (GO:0006351), Molecular Function: zinc ion binding (GO:0008270)
gb_ACQ58531.1_	118	78	113	5.2e-13	IPR001222	Zinc finger, TFIIS-type	Molecular Function: nucleic acid binding (GO:0003676), Biological Process: transcription, DNA-dependent (GO:0006351), Molecular Function: zinc ion binding (GO:0008270)
gb_ACQ58767.1_	210	6	49	6.9e-14	IPR003034	SAP domain	Molecular Function: nucleic acid binding (GO:0003676)
gb_ACQ58767.1_	210	7	41	2.4e-13	IPR003034	SAP domain	Molecular Function: nucleic acid binding (GO:0003676)
gb_ACQ58767.1_	210	7	41	0	IPR003034	SAP domain	Molecular Function: nucleic acid binding (GO:0003676)
gb_ACQ58767.1_	210	7	41	7.6e-13	IPR003034	SAP domain	Molecular Function: nucleic acid binding (GO:0003676)
gb_ACQ58944.1_	170	65	145	6.3e-32	IPR011899	Glutaredoxin, eukaryotic/virial	Biological Process: cell redox homeostasis (GO:0045454)
gb_ACQ58944.1_	170	65	127	7.3e-21	IPR002109	Glutaredoxin	Molecular Function: electron carrier activity (GO:0009055), Molecular Function: protein disulfide oxidoreductase activity (GO:0015035), Biological Process: cell redox homeostasis (GO:0045454)
gb_ACQ58944.1_	170	53	153	0	IPR002109	Glutaredoxin	Molecular Function: electron carrier activity (GO:0009055), Molecular Function: protein disulfide oxidoreductase activity (GO:0015035), Biological Process: cell redox homeostasis (GO:0045454)
gb_ACQ58944.1_	170	67	82	0	IPR011767	Glutaredoxin active site	Molecular Function: electron carrier activity (GO:0009055), Biological Process: cell redox homeostasis (GO:0045454)
gb_ACQ59074.1_	169	54	144	2.4e-22	IPR000352	Peptide chain release factor class I/class II	Molecular Function: translation release factor activity (GO:0003747), Biological Process: translational termination (GO:0006415)
gb_ACS83543.1_	599	129	599	0	IPR000215	Serpin family	Molecular Function: serine-type endopeptidase inhibitor activity (GO:0004867)
gb_ACS83543.1_	599	28	104	0	IPR007110	Immunoglobulin-like domain	Molecular Function: protein binding (GO:0005515)
gb_ACS83543.1_	599	115	207	0	IPR007110	Immunoglobulin-like domain	Molecular Function: protein binding (GO:0005515)
gb_ACT34982.1_	224	8	215	5e-45	IPR018499	Tetraspanin/Peripherin	Cellular Component: integral to membrane (GO:0016021)
gb_ACT34982.1_	224	104	187	2e-17	IPR008952	Tetraspanin, EC2 domain	Cellular Component: integral to membrane (GO:0016021)
gb_ACT34982.1_	224	1	224	5.89999e-42	IPR000301	Tetraspanin	Cellular Component: integral to membrane (GO:0016021)
gb_ACT34982.1_	224	11	34	1.2e-26	IPR000301	Tetraspanin	Cellular Component: integral to membrane (GO:0016021)
gb_ACT34982.1_	224	49	75	1.2e-26	IPR000301	Tetraspanin	Cellular Component: integral to membrane (GO:0016021)
gb_ACT34982.1_	224	76	104	1.2e-26	IPR000301	Tetraspanin	Cellular Component: integral to membrane (GO:0016021)
gb_ACT34982.1_	224	189	215	1.2e-26	IPR000301	Tetraspanin	Cellular Component: integral to membrane (GO:0016021)
gb_ACU12488.1_	716	2	124	5.50002e-42	IPR013799	STAT transcription factor, protein interaction	Molecular Function: sequence-specific DNA binding transcription factor activity (GO:0003700), Molecular Function: signal transducer activity (GO:0004871), Biological Process: regulation of transcription, DNA-dependent (GO:0006355), Biological Process: signal transduction (GO:0007165)
gb_ACU12488.1_	716	1	120	5.5e-26	IPR013799	STAT transcription factor, protein interaction	Molecular Function: sequence-specific DNA binding transcription factor activity (GO:0003700), Molecular Function: signal transducer activity (GO:0004871), Biological Process: regulation of transcription, DNA-dependent (GO:0006355), Biological Process: signal transduction (GO:0007165)
gb_ACU12488.1_	716	144	303	4.9e-12	IPR013800	STAT transcription factor, all-alpha	Molecular Function: sequence-specific DNA binding transcription factor activity (GO:0003700), Molecular Function: signal transducer activity (GO:0004871), Cellular Component: nucleus (GO:0005634), Biological Process: regulation of transcription, DNA-dependent (GO:0006355), Biological Process: signal transduction (GO:0007165)
gb_ACU12488.1_	716	442	566	8.7e-40	IPR011992	EF-hand-like domain	Molecular Function: calcium ion binding (GO:0005509)
gb_ACU12488.1_	716	1	125	2.7e-26	IPR013799	STAT transcription factor, protein interaction	Molecular Function: sequence-specific DNA binding transcription factor activity (GO:0003700), Molecular Function: signal transducer activity (GO:0004871), Biological Process: regulation of transcription, DNA-dependent (GO:0006355), Biological Process: signal transduction (GO:0007165)
gb_ACU12488.1_	716	2	688	0	IPR001217	STAT transcription factor, core	Molecular Function: sequence-specific DNA binding transcription factor activity (GO:0003700), Molecular Function: signal transducer activity (GO:0004871), Cellular Component: nucleus (GO:0005634), Biological Process: regulation of transcription, DNA-dependent (GO:0006355), Biological Process: signal transduction (GO:0007165)
gb_ACU12488.1_	716	307	441	2.5e-41	IPR012345	STAT transcription factor, DNA-binding, subdomain	Molecular Function: sequence-specific DNA binding transcription factor activity (GO:0003700), Molecular Function: signal transducer activity (GO:0004871), Cellular Component: nucleus (GO:0005634), Biological Process: regulation of transcription, DNA-dependent (GO:0006355), Biological Process: signal transduction (GO:0007165)
gb_ACU12488.1_	716	2	118	2.6e-29	IPR013799	STAT transcription factor, protein interaction	Molecular Function: sequence-specific DNA binding transcription factor activity (GO:0003700), Molecular Function: signal transducer activity (GO:0004871), Biological Process: regulation of transcription, DNA-dependent (GO:0006355), Biological Process: signal transduction (GO:0007165)
gb_ACU12488.1_	716	574	673	7.9e-33	IPR000980	SH2 domain	Molecular Function: protein binding (GO:0005515)
gb_ACU12488.1_	716	306	552	2e-68	IPR013801	STAT transcription factor, DNA-binding	Molecular Function: sequence-specific DNA binding transcription factor activity (GO:0003700), Molecular Function: signal transducer activity (GO:0004871), Cellular Component: nucleus (GO:0005634), Biological Process: regulation of transcription, DNA-dependent (GO:0006355), Biological Process: signal transduction (GO:0007165)
gb_ACU12488.1_	716	144	305	4e-21	IPR013800	STAT transcription factor, all-alpha	Molecular Function: sequence-specific DNA binding transcription factor activity (GO:0003700), Molecular Function: signal transducer activity (GO:0004871), Cellular Component: nucleus (GO:0005634), Biological Process: regulation of transcription, DNA-dependent (GO:0006355), Biological Process: signal transduction (GO:0007165)
gb_ACU12488.1_	716	560	646	0.0019	IPR000980	SH2 domain	Molecular Function: protein binding (GO:0005515)
gb_ACU12488.1_	716	575	637	6.6e-05	IPR000980	SH2 domain	Molecular Function: protein binding (GO:0005515)
gb_ACU12488.1_	716	134	306	2.2e-36	IPR015988	STAT transcription factor, coiled coil	Molecular Function: sequence-specific DNA binding transcription factor activity (GO:0003700), Molecular Function: signal transducer activity (GO:0004871), Biological Process: regulation of transcription, DNA-dependent (GO:0006355), Biological Process: signal transduction (GO:0007165)
gb_ACU12488.1_	716	298	553	1.69999e-83	IPR008967	p53-like transcription factor, DNA-binding	Molecular Function: sequence-specific DNA binding transcription factor activity (GO:0003700), Biological Process: regulation of transcription, DNA-dependent (GO:0006355)
gb_ACU46017.1_	476	16	474	0	IPR005615	Glutathione synthase, eukaryotic	Molecular Function: glutathione synthase activity (GO:0004363), Molecular Function: ATP binding (GO:0005524), Biological Process: glutathione biosynthetic process (GO:0006750)
gb_ACU46017.1_	476	84	107	1.3e-23	IPR014042	Glutathione synthase, alpha-helical, eukaryotic	Molecular Function: glutathione synthase activity (GO:0004363), Molecular Function: ATP binding (GO:0005524), Biological Process: glutathione biosynthetic process (GO:0006750), Molecular Function: ligase activity (GO:0016874)
gb_ACU46017.1_	476	306	338	1.3e-23	IPR014042	Glutathione synthase, alpha-helical, eukaryotic	Molecular Function: glutathione synthase activity (GO:0004363), Molecular Function: ATP binding (GO:0005524), Biological Process: glutathione biosynthetic process (GO:0006750), Molecular Function: ligase activity (GO:0016874)
gb_ACU46017.1_	476	13	475	0	IPR005615	Glutathione synthase, eukaryotic	Molecular Function: glutathione synthase activity (GO:0004363), Molecular Function: ATP binding (GO:0005524), Biological Process: glutathione biosynthetic process (GO:0006750)
gb_ACU46017.1_	476	2	476	0	IPR005615	Glutathione synthase, eukaryotic	Molecular Function: glutathione synthase activity (GO:0004363), Molecular Function: ATP binding (GO:0005524), Biological Process: glutathione biosynthetic process (GO:0006750)
gb_ACU46017.1_	476	186	305	2.9e-42	IPR004887	Glutathione synthase, substrate-binding, eukaryotic	Molecular Function: glutathione synthase activity (GO:0004363), Molecular Function: ATP binding (GO:0005524), Biological Process: glutathione biosynthetic process (GO:0006750)
gb_ACU46017.1_	476	15	83	3.4e-25	IPR014049	Glutathione synthase, N-terminal, eukaryotic	Molecular Function: glutathione synthase activity (GO:0004363), Molecular Function: ATP binding (GO:0005524)
gb_ACU46017.1_	476	108	185	2.6e-21	IPR014049	Glutathione synthase, N-terminal, eukaryotic	Molecular Function: glutathione synthase activity (GO:0004363), Molecular Function: ATP binding (GO:0005524)
gb_ACU46017.1_	476	204	304	2.3e-35	IPR004887	Glutathione synthase, substrate-binding, eukaryotic	Molecular Function: glutathione synthase activity (GO:0004363), Molecular Function: ATP binding (GO:0005524), Biological Process: glutathione biosynthetic process (GO:0006750)
gb_ACU46017.1_	476	1	476	0	IPR005615	Glutathione synthase, eukaryotic	Molecular Function: glutathione synthase activity (GO:0004363), Molecular Function: ATP binding (GO:0005524), Biological Process: glutathione biosynthetic process (GO:0006750)
gb_ACY78225.1_	1394	30	53	1.7e-105	IPR022684	Peptidase C2, calpain family	Molecular Function: calcium-dependent cysteine-type endopeptidase activity (GO:0004198), Cellular Component: intracellular (GO:0005622), Biological Process: proteolysis (GO:0006508)
gb_ACY78225.1_	1394	75	97	1.7e-105	IPR022684	Peptidase C2, calpain family	Molecular Function: calcium-dependent cysteine-type endopeptidase activity (GO:0004198), Cellular Component: intracellular (GO:0005622), Biological Process: proteolysis (GO:0006508)
gb_ACY78225.1_	1394	99	115	1.7e-105	IPR022684	Peptidase C2, calpain family	Molecular Function: calcium-dependent cysteine-type endopeptidase activity (GO:0004198), Cellular Component: intracellular (GO:0005622), Biological Process: proteolysis (GO:0006508)
gb_ACY78225.1_	1394	135	160	1.7e-105	IPR022684	Peptidase C2, calpain family	Molecular Function: calcium-dependent cysteine-type endopeptidase activity (GO:0004198), Cellular Component: intracellular (GO:0005622), Biological Process: proteolysis (GO:0006508)
gb_ACY78225.1_	1394	165	188	1.7e-105	IPR022684	Peptidase C2, calpain family	Molecular Function: calcium-dependent cysteine-type endopeptidase activity (GO:0004198), Cellular Component: intracellular (GO:0005622), Biological Process: proteolysis (GO:0006508)
gb_ACY78225.1_	1394	190	217	1.7e-105	IPR022684	Peptidase C2, calpain family	Molecular Function: calcium-dependent cysteine-type endopeptidase activity (GO:0004198), Cellular Component: intracellular (GO:0005622), Biological Process: proteolysis (GO:0006508)
gb_ACY78225.1_	1394	317	338	1.7e-105	IPR022684	Peptidase C2, calpain family	Molecular Function: calcium-dependent cysteine-type endopeptidase activity (GO:0004198), Cellular Component: intracellular (GO:0005622), Biological Process: proteolysis (GO:0006508)
gb_ACY78225.1_	1394	367	384	1.7e-105	IPR022684	Peptidase C2, calpain family	Molecular Function: calcium-dependent cysteine-type endopeptidase activity (GO:0004198), Cellular Component: intracellular (GO:0005622), Biological Process: proteolysis (GO:0006508)
gb_ACY78225.1_	1394	473	501	1.7e-105	IPR022684	Peptidase C2, calpain family	Molecular Function: calcium-dependent cysteine-type endopeptidase activity (GO:0004198), Cellular Component: intracellular (GO:0005622), Biological Process: proteolysis (GO:0006508)
gb_ACY78225.1_	1394	45	341	84.526	IPR001300	Peptidase C2, calpain, catalytic domain	Molecular Function: calcium-dependent cysteine-type endopeptidase activity (GO:0004198), Cellular Component: intracellular (GO:0005622), Biological Process: proteolysis (GO:0006508)
gb_ACY78225.1_	1394	742	1038	84.526	IPR001300	Peptidase C2, calpain, catalytic domain	Molecular Function: calcium-dependent cysteine-type endopeptidase activity (GO:0004198), Cellular Component: intracellular (GO:0005622), Biological Process: proteolysis (GO:0006508)
gb_ACY78225.1_	1394	599	634	9.241	IPR002048	Calcium-binding EF-hand	Molecular Function: calcium ion binding (GO:0005509)
gb_ACY78225.1_	1394	664	701	6.535	IPR002048	Calcium-binding EF-hand	Molecular Function: calcium ion binding (GO:0005509)
gb_ACY78225.1_	1394	1296	1331	9.241	IPR002048	Calcium-binding EF-hand	Molecular Function: calcium ion binding (GO:0005509)
gb_ACY78225.1_	1394	45	341	9.3e-138	IPR001300	Peptidase C2, calpain, catalytic domain	Molecular Function: calcium-dependent cysteine-type endopeptidase activity (GO:0004198), Cellular Component: intracellular (GO:0005622), Biological Process: proteolysis (GO:0006508)
gb_ACY78225.1_	1394	742	1038	9.3e-138	IPR001300	Peptidase C2, calpain, catalytic domain	Molecular Function: calcium-dependent cysteine-type endopeptidase activity (GO:0004198), Cellular Component: intracellular (GO:0005622), Biological Process: proteolysis (GO:0006508)
gb_ACY78225.1_	1394	27	349	1.9e-178	IPR001300	Peptidase C2, calpain, catalytic domain	Molecular Function: calcium-dependent cysteine-type endopeptidase activity (GO:0004198), Cellular Component: intracellular (GO:0005622), Biological Process: proteolysis (GO:0006508)
gb_ACY78225.1_	1394	724	1046	1.9e-178	IPR001300	Peptidase C2, calpain, catalytic domain	Molecular Function: calcium-dependent cysteine-type endopeptidase activity (GO:0004198), Cellular Component: intracellular (GO:0005622), Biological Process: proteolysis (GO:0006508)
gb_ACY78225.1_	1394	530	696	3.9e-43	IPR011992	EF-hand-like domain	Molecular Function: calcium ion binding (GO:0005509)
gb_ACY78225.1_	1394	1227	1393	3.4e-43	IPR011992	EF-hand-like domain	Molecular Function: calcium ion binding (GO:0005509)
gb_ADC91967.1_	525	7	525	0	IPR002213	UDP-glucuronosyl/UDP-glucosyltransferase	Biological Process: metabolic process (GO:0008152), Molecular Function: transferase activity, transferring hexosyl groups (GO:0016758)
gb_ADC91967.1_	525	354	397	0	IPR002213	UDP-glucuronosyl/UDP-glucosyltransferase	Biological Process: metabolic process (GO:0008152), Molecular Function: transferase activity, transferring hexosyl groups (GO:0016758)
gb_ADC91967.1_	525	22	523	0	IPR002213	UDP-glucuronosyl/UDP-glucosyltransferase	Biological Process: metabolic process (GO:0008152), Molecular Function: transferase activity, transferring hexosyl groups (GO:0016758)
gb_ADI78066.1_	494	57	190	3.1e-39	IPR000866	Alkyl hydroperoxide reductase subunit C/ Thiol specific antioxidant	Molecular Function: antioxidant activity (GO:0016209), Molecular Function: oxidoreductase activity (GO:0016491), Biological Process: oxidation-reduction process (GO:0055114)
gb_ADI78066.1_	494	304	437	3.1e-39	IPR000866	Alkyl hydroperoxide reductase subunit C/ Thiol specific antioxidant	Molecular Function: antioxidant activity (GO:0016209), Molecular Function: oxidoreductase activity (GO:0016491), Biological Process: oxidation-reduction process (GO:0055114)
gb_ADI78066.1_	494	210	245	5.1e-12	IPR019479	Peroxiredoxin, C-terminal	Molecular Function: peroxiredoxin activity (GO:0051920), Biological Process: oxidation-reduction process (GO:0055114)
gb_ADI78066.1_	494	457	492	5.1e-12	IPR019479	Peroxiredoxin, C-terminal	Molecular Function: peroxiredoxin activity (GO:0051920), Biological Process: oxidation-reduction process (GO:0055114)
gb_ADM34990.1_	314	32	140	6.959	IPR007110	Immunoglobulin-like domain	Molecular Function: protein binding (GO:0005515)
gb_ADM34990.1_	314	149	262	9.156	IPR007110	Immunoglobulin-like domain	Molecular Function: protein binding (GO:0005515)
gb_ADM64310.1_	226	23	77	2e-20	IPR002223	Proteinase inhibitor I2, Kunitz metazoa	Molecular Function: serine-type endopeptidase inhibitor activity (GO:0004867)
gb_ADM64310.1_	226	83	137	8.40002e-19	IPR002223	Proteinase inhibitor I2, Kunitz metazoa	Molecular Function: serine-type endopeptidase inhibitor activity (GO:0004867)
gb_ADM64310.1_	226	143	197	2.5e-19	IPR002223	Proteinase inhibitor I2, Kunitz metazoa	Molecular Function: serine-type endopeptidase inhibitor activity (GO:0004867)
gb_ADM64310.1_	226	24	78	4e-22	IPR002223	Proteinase inhibitor I2, Kunitz metazoa	Molecular Function: serine-type endopeptidase inhibitor activity (GO:0004867)
gb_ADM64310.1_	226	83	138	3.9e-20	IPR002223	Proteinase inhibitor I2, Kunitz metazoa	Molecular Function: serine-type endopeptidase inhibitor activity (GO:0004867)
gb_ADM64310.1_	226	144	199	3.1e-23	IPR002223	Proteinase inhibitor I2, Kunitz metazoa	Molecular Function: serine-type endopeptidase inhibitor activity (GO:0004867)
gb_ADM64310.1_	226	25	78	1.2e-26	IPR002223	Proteinase inhibitor I2, Kunitz metazoa	Molecular Function: serine-type endopeptidase inhibitor activity (GO:0004867)
gb_ADM64310.1_	226	85	138	6.19999e-24	IPR002223	Proteinase inhibitor I2, Kunitz metazoa	Molecular Function: serine-type endopeptidase inhibitor activity (GO:0004867)
gb_ADM64310.1_	226	145	198	4.2e-28	IPR002223	Proteinase inhibitor I2, Kunitz metazoa	Molecular Function: serine-type endopeptidase inhibitor activity (GO:0004867)
gb_ADM64310.1_	226	27	77	0	IPR002223	Proteinase inhibitor I2, Kunitz metazoa	Molecular Function: serine-type endopeptidase inhibitor activity (GO:0004867)
gb_ADM64310.1_	226	87	137	0	IPR002223	Proteinase inhibitor I2, Kunitz metazoa	Molecular Function: serine-type endopeptidase inhibitor activity (GO:0004867)
gb_ADM64310.1_	226	147	197	0	IPR002223	Proteinase inhibitor I2, Kunitz metazoa	Molecular Function: serine-type endopeptidase inhibitor activity (GO:0004867)
gb_ADM64310.1_	226	26	77	1.9e-20	IPR002223	Proteinase inhibitor I2, Kunitz metazoa	Molecular Function: serine-type endopeptidase inhibitor activity (GO:0004867)
gb_ADM64310.1_	226	86	137	4.8e-18	IPR002223	Proteinase inhibitor I2, Kunitz metazoa	Molecular Function: serine-type endopeptidase inhibitor activity (GO:0004867)
gb_ADM64310.1_	226	146	198	2.9e-19	IPR002223	Proteinase inhibitor I2, Kunitz metazoa	Molecular Function: serine-type endopeptidase inhibitor activity (GO:0004867)
gb_ADM64310.1_	226	24	38	3.6e-11	IPR002223	Proteinase inhibitor I2, Kunitz metazoa	Molecular Function: serine-type endopeptidase inhibitor activity (GO:0004867)
gb_ADM64310.1_	226	52	62	3.6e-11	IPR002223	Proteinase inhibitor I2, Kunitz metazoa	Molecular Function: serine-type endopeptidase inhibitor activity (GO:0004867)
gb_ADM64310.1_	226	62	77	3.6e-11	IPR002223	Proteinase inhibitor I2, Kunitz metazoa	Molecular Function: serine-type endopeptidase inhibitor activity (GO:0004867)
gb_ADY69192.1_	736	122	729	0	IPR006329	AMP deaminase	Molecular Function: AMP deaminase activity (GO:0003876), Biological Process: IMP biosynthetic process (GO:0006188)
gb_ADY69192.1_	736	1	735	0	IPR006329	AMP deaminase	Molecular Function: AMP deaminase activity (GO:0003876), Biological Process: IMP biosynthetic process (GO:0006188)
gb_ADY69192.1_	736	635	641	0	IPR006650	Adenosine/AMP deaminase active site	Biological Process: purine ribonucleoside monophosphate biosynthetic process (GO:0009168), Molecular Function: deaminase activity (GO:0019239)
gb_ADY69192.1_	736	10	736	0	IPR006329	AMP deaminase	Molecular Function: AMP deaminase activity (GO:0003876), Biological Process: IMP biosynthetic process (GO:0006188)
gb_ADY69192.1_	736	286	692	3e-112	IPR001365	Adenosine/AMP deaminase domain	Biological Process: purine ribonucleoside monophosphate biosynthetic process (GO:0009168), Molecular Function: deaminase activity (GO:0019239)
gb_AEA11109.1_	310	90	101	3e-14	IPR000725	Olfactory receptor	Molecular Function: olfactory receptor activity (GO:0004984), Biological Process: G-protein coupled receptor signaling pathway (GO:0007186), Cellular Component: integral to membrane (GO:0016021)
gb_AEA11109.1_	310	127	139	3e-14	IPR000725	Olfactory receptor	Molecular Function: olfactory receptor activity (GO:0004984), Biological Process: G-protein coupled receptor signaling pathway (GO:0007186), Cellular Component: integral to membrane (GO:0016021)
gb_AEA11109.1_	310	173	189	3e-14	IPR000725	Olfactory receptor	Molecular Function: olfactory receptor activity (GO:0004984), Biological Process: G-protein coupled receptor signaling pathway (GO:0007186), Cellular Component: integral to membrane (GO:0016021)
gb_AEA11109.1_	310	233	242	3e-14	IPR000725	Olfactory receptor	Molecular Function: olfactory receptor activity (GO:0004984), Biological Process: G-protein coupled receptor signaling pathway (GO:0007186), Cellular Component: integral to membrane (GO:0016021)
gb_AEA11109.1_	310	280	291	3e-14	IPR000725	Olfactory receptor	Molecular Function: olfactory receptor activity (GO:0004984), Biological Process: G-protein coupled receptor signaling pathway (GO:0007186), Cellular Component: integral to membrane (GO:0016021)
gb_AEA11109.1_	310	38	287	1.6e-21	IPR000276	G protein-coupled receptor, rhodopsin-like	Molecular Function: G-protein coupled receptor activity (GO:0004930), Biological Process: G-protein coupled receptor signaling pathway (GO:0007186), Cellular Component: integral to membrane (GO:0016021)
gb_AEA11109.1_	310	23	309	8.4e-12	IPR000725	Olfactory receptor	Molecular Function: olfactory receptor activity (GO:0004984), Biological Process: G-protein coupled receptor signaling pathway (GO:0007186), Cellular Component: integral to membrane (GO:0016021)
gb_AEA51152.1_	145	4	144	6.19996e-117	IPR001210	Ribosomal protein S17e	Molecular Function: structural constituent of ribosome (GO:0003735), Cellular Component: intracellular (GO:0005622), Cellular Component: ribosome (GO:0005840), Biological Process: translation (GO:0006412)
gb_AEA51152.1_	145	52	67	0	IPR018273	Ribosomal protein S17e, conserved site	Molecular Function: structural constituent of ribosome (GO:0003735), Cellular Component: intracellular (GO:0005622), Cellular Component: ribosome (GO:0005840), Biological Process: translation (GO:0006412)
gb_AEA51152.1_	145	12	73	3e-27	IPR001210	Ribosomal protein S17e	Molecular Function: structural constituent of ribosome (GO:0003735), Cellular Component: intracellular (GO:0005622), Cellular Component: ribosome (GO:0005840), Biological Process: translation (GO:0006412)
gb_AEA51152.1_	145	12	132	9.9e-64	IPR001210	Ribosomal protein S17e	Molecular Function: structural constituent of ribosome (GO:0003735), Cellular Component: intracellular (GO:0005622), Cellular Component: ribosome (GO:0005840), Biological Process: translation (GO:0006412)
gb_AEA51152.1_	145	12	73	1.9e-38	IPR001210	Ribosomal protein S17e	Molecular Function: structural constituent of ribosome (GO:0003735), Cellular Component: intracellular (GO:0005622), Cellular Component: ribosome (GO:0005840), Biological Process: translation (GO:0006412)
gb_AEB31322.1_	108	1	108	5.00001e-31	IPR000879	Guanylin	Molecular Function: enzyme activator activity (GO:0008047)
gb_AEB31322.1_	108	25	44	2e-14	IPR000879	Guanylin	Molecular Function: enzyme activator activity (GO:0008047)
gb_AEB31322.1_	108	67	77	2e-14	IPR000879	Guanylin	Molecular Function: enzyme activator activity (GO:0008047)
gb_AEB31322.1_	108	77	91	2e-14	IPR000879	Guanylin	Molecular Function: enzyme activator activity (GO:0008047)
gb_AEB31322.1_	108	96	107	2e-14	IPR000879	Guanylin	Molecular Function: enzyme activator activity (GO:0008047)
gb_AEB31322.1_	108	19	108	0	IPR000879	Guanylin	Molecular Function: enzyme activator activity (GO:0008047)
gb_AEB31322.1_	108	22	108	5.6e-35	IPR000879	Guanylin	Molecular Function: enzyme activator activity (GO:0008047)
gb_AEB31322.1_	108	1	108	7.99999e-29	IPR000879	Guanylin	Molecular Function: enzyme activator activity (GO:0008047)
gb_AEB31322.1_	108	20	108	9.6e-29	IPR000879	Guanylin	Molecular Function: enzyme activator activity (GO:0008047)
gb_AEB31322.1_	108	22	108	4.1e-29	IPR000879	Guanylin	Molecular Function: enzyme activator activity (GO:0008047)
gb_AEF98135.1_	483	33	56	0	IPR000883	Cytochrome c oxidase, subunit I	Molecular Function: cytochrome-c oxidase activity (GO:0004129), Molecular Function: iron ion binding (GO:0005506), Molecular Function: electron carrier activity (GO:0009055), Biological Process: aerobic respiration (GO:0009060), Cellular Component: integral to membrane (GO:0016021), Molecular Function: heme binding (GO:0020037), Biological Process: oxidation-reduction process (GO:0055114)
gb_AEF98135.1_	483	61	85	0	IPR000883	Cytochrome c oxidase, subunit I	Molecular Function: cytochrome-c oxidase activity (GO:0004129), Molecular Function: iron ion binding (GO:0005506), Molecular Function: electron carrier activity (GO:0009055), Biological Process: aerobic respiration (GO:0009060), Cellular Component: integral to membrane (GO:0016021), Molecular Function: heme binding (GO:0020037), Biological Process: oxidation-reduction process (GO:0055114)
gb_AEF98135.1_	483	103	115	0	IPR000883	Cytochrome c oxidase, subunit I	Molecular Function: cytochrome-c oxidase activity (GO:0004129), Molecular Function: iron ion binding (GO:0005506), Molecular Function: electron carrier activity (GO:0009055), Biological Process: aerobic respiration (GO:0009060), Cellular Component: integral to membrane (GO:0016021), Molecular Function: heme binding (GO:0020037), Biological Process: oxidation-reduction process (GO:0055114)
gb_AEF98135.1_	483	135	153	0	IPR000883	Cytochrome c oxidase, subunit I	Molecular Function: cytochrome-c oxidase activity (GO:0004129), Molecular Function: iron ion binding (GO:0005506), Molecular Function: electron carrier activity (GO:0009055), Biological Process: aerobic respiration (GO:0009060), Cellular Component: integral to membrane (GO:0016021), Molecular Function: heme binding (GO:0020037), Biological Process: oxidation-reduction process (GO:0055114)
gb_AEF98135.1_	483	164	183	0	IPR000883	Cytochrome c oxidase, subunit I	Molecular Function: cytochrome-c oxidase activity (GO:0004129), Molecular Function: iron ion binding (GO:0005506), Molecular Function: electron carrier activity (GO:0009055), Biological Process: aerobic respiration (GO:0009060), Cellular Component: integral to membrane (GO:0016021), Molecular Function: heme binding (GO:0020037), Biological Process: oxidation-reduction process (GO:0055114)
gb_AEF98135.1_	483	215	236	0	IPR000883	Cytochrome c oxidase, subunit I	Molecular Function: cytochrome-c oxidase activity (GO:0004129), Molecular Function: iron ion binding (GO:0005506), Molecular Function: electron carrier activity (GO:0009055), Biological Process: aerobic respiration (GO:0009060), Cellular Component: integral to membrane (GO:0016021), Molecular Function: heme binding (GO:0020037), Biological Process: oxidation-reduction process (GO:0055114)
gb_AEF98135.1_	483	262	277	0	IPR000883	Cytochrome c oxidase, subunit I	Molecular Function: cytochrome-c oxidase activity (GO:0004129), Molecular Function: iron ion binding (GO:0005506), Molecular Function: electron carrier activity (GO:0009055), Biological Process: aerobic respiration (GO:0009060), Cellular Component: integral to membrane (GO:0016021), Molecular Function: heme binding (GO:0020037), Biological Process: oxidation-reduction process (GO:0055114)
gb_AEF98135.1_	483	286	307	0	IPR000883	Cytochrome c oxidase, subunit I	Molecular Function: cytochrome-c oxidase activity (GO:0004129), Molecular Function: iron ion binding (GO:0005506), Molecular Function: electron carrier activity (GO:0009055), Biological Process: aerobic respiration (GO:0009060), Cellular Component: integral to membrane (GO:0016021), Molecular Function: heme binding (GO:0020037), Biological Process: oxidation-reduction process (GO:0055114)
gb_AEF98135.1_	483	321	339	0	IPR000883	Cytochrome c oxidase, subunit I	Molecular Function: cytochrome-c oxidase activity (GO:0004129), Molecular Function: iron ion binding (GO:0005506), Molecular Function: electron carrier activity (GO:0009055), Biological Process: aerobic respiration (GO:0009060), Cellular Component: integral to membrane (GO:0016021), Molecular Function: heme binding (GO:0020037), Biological Process: oxidation-reduction process (GO:0055114)
gb_AEF98135.1_	483	349	368	0	IPR000883	Cytochrome c oxidase, subunit I	Molecular Function: cytochrome-c oxidase activity (GO:0004129), Molecular Function: iron ion binding (GO:0005506), Molecular Function: electron carrier activity (GO:0009055), Biological Process: aerobic respiration (GO:0009060), Cellular Component: integral to membrane (GO:0016021), Molecular Function: heme binding (GO:0020037), Biological Process: oxidation-reduction process (GO:0055114)
gb_AEF98135.1_	483	399	420	0	IPR000883	Cytochrome c oxidase, subunit I	Molecular Function: cytochrome-c oxidase activity (GO:0004129), Molecular Function: iron ion binding (GO:0005506), Molecular Function: electron carrier activity (GO:0009055), Biological Process: aerobic respiration (GO:0009060), Cellular Component: integral to membrane (GO:0016021), Molecular Function: heme binding (GO:0020037), Biological Process: oxidation-reduction process (GO:0055114)
gb_AEF98135.1_	483	2	441	0	IPR000883	Cytochrome c oxidase, subunit I	Molecular Function: cytochrome-c oxidase activity (GO:0004129), Molecular Function: iron ion binding (GO:0005506), Molecular Function: electron carrier activity (GO:0009055), Biological Process: aerobic respiration (GO:0009060), Cellular Component: integral to membrane (GO:0016021), Molecular Function: heme binding (GO:0020037), Biological Process: oxidation-reduction process (GO:0055114)
gb_AEF98135.1_	483	217	272	0	IPR023615	Cytochrome c oxidase, subunit I, copper-binding site	Molecular Function: cytochrome-c oxidase activity (GO:0004129), Biological Process: oxidation-reduction process (GO:0055114)
gb_AEF98135.1_	483	1	483	0	IPR023616	Cytochrome c oxidase, subunit I domain	Molecular Function: cytochrome-c oxidase activity (GO:0004129), Biological Process: oxidation-reduction process (GO:0055114)
gb_AEF98135.1_	483	1	483	0	IPR023616	Cytochrome c oxidase, subunit I domain	Molecular Function: cytochrome-c oxidase activity (GO:0004129), Biological Process: oxidation-reduction process (GO:0055114)
gb_AEF98135.1_	483	1	483	0	IPR000883	Cytochrome c oxidase, subunit I	Molecular Function: cytochrome-c oxidase activity (GO:0004129), Molecular Function: iron ion binding (GO:0005506), Molecular Function: electron carrier activity (GO:0009055), Biological Process: aerobic respiration (GO:0009060), Cellular Component: integral to membrane (GO:0016021), Molecular Function: heme binding (GO:0020037), Biological Process: oxidation-reduction process (GO:0055114)
gb_AEF98135.1_	483	1	482	0	IPR023616	Cytochrome c oxidase, subunit I domain	Molecular Function: cytochrome-c oxidase activity (GO:0004129), Biological Process: oxidation-reduction process (GO:0055114)
gb_AEG78428.1_	216	21	211	3.3e-48	IPR002143	Ribosomal protein L1	Molecular Function: RNA binding (GO:0003723), Molecular Function: structural constituent of ribosome (GO:0003735), Biological Process: translation (GO:0006412), Cellular Component: large ribosomal subunit (GO:0015934)
gb_AEG78428.1_	216	1	216	1.4e-54	IPR002143	Ribosomal protein L1	Molecular Function: RNA binding (GO:0003723), Molecular Function: structural constituent of ribosome (GO:0003735), Biological Process: translation (GO:0006412), Cellular Component: large ribosomal subunit (GO:0015934)
gb_AEG78428.1_	216	3	216	1.4e-73	IPR023674	Ribosomal protein L1, superfamily	Molecular Function: RNA binding (GO:0003723), Molecular Function: structural constituent of ribosome (GO:0003735), Cellular Component: large ribosomal subunit (GO:0015934)
gb_AEG78428.1_	216	152	216	7.6e-48	IPR016094	Ribosomal protein L1, 2-layer alpha/beta-sandwich	Molecular Function: structural constituent of ribosome (GO:0003735)
gb_AEG78428.1_	216	63	151	2.3e-41	IPR016095	Ribosomal protein L1, 3-layer alpha/beta-sandwich	Molecular Function: structural constituent of ribosome (GO:0003735), Cellular Component: intracellular (GO:0005622)
gb_AEK27051.1_	453	126	197	1.8e-41	IPR001628	Zinc finger, nuclear hormone receptor-type	Molecular Function: sequence-specific DNA binding transcription factor activity (GO:0003700), Cellular Component: nucleus (GO:0005634), Biological Process: regulation of transcription, DNA-dependent (GO:0006355), Molecular Function: zinc ion binding (GO:0008270), Molecular Function: sequence-specific DNA binding (GO:0043565)
gb_AEK27051.1_	453	190	200	3.29999e-34	IPR001723	Steroid hormone receptor	Molecular Function: DNA binding (GO:0003677), Molecular Function: steroid hormone receptor activity (GO:0003707), Cellular Component: nucleus (GO:0005634), Biological Process: regulation of transcription, DNA-dependent (GO:0006355)
gb_AEK27051.1_	453	262	283	3.29999e-34	IPR001723	Steroid hormone receptor	Molecular Function: DNA binding (GO:0003677), Molecular Function: steroid hormone receptor activity (GO:0003707), Cellular Component: nucleus (GO:0005634), Biological Process: regulation of transcription, DNA-dependent (GO:0006355)
gb_AEK27051.1_	453	283	299	3.29999e-34	IPR001723	Steroid hormone receptor	Molecular Function: DNA binding (GO:0003677), Molecular Function: steroid hormone receptor activity (GO:0003707), Cellular Component: nucleus (GO:0005634), Biological Process: regulation of transcription, DNA-dependent (GO:0006355)
gb_AEK27051.1_	453	351	366	3.29999e-34	IPR001723	Steroid hormone receptor	Molecular Function: DNA binding (GO:0003677), Molecular Function: steroid hormone receptor activity (GO:0003707), Cellular Component: nucleus (GO:0005634), Biological Process: regulation of transcription, DNA-dependent (GO:0006355)
gb_AEK27051.1_	453	408	425	3.29999e-34	IPR001723	Steroid hormone receptor	Molecular Function: DNA binding (GO:0003677), Molecular Function: steroid hormone receptor activity (GO:0003707), Cellular Component: nucleus (GO:0005634), Biological Process: regulation of transcription, DNA-dependent (GO:0006355)
gb_AEK27051.1_	453	261	420	1.6e-52	IPR000536	Nuclear hormone receptor, ligand-binding, core	Molecular Function: sequence-specific DNA binding transcription factor activity (GO:0003700), Molecular Function: steroid hormone receptor activity (GO:0003707), Cellular Component: nucleus (GO:0005634), Biological Process: regulation of transcription, DNA-dependent (GO:0006355), Biological Process: steroid hormone mediated signaling pathway (GO:0043401)
gb_AEK27051.1_	453	129	145	8.40002e-19	IPR001628	Zinc finger, nuclear hormone receptor-type	Molecular Function: sequence-specific DNA binding transcription factor activity (GO:0003700), Cellular Component: nucleus (GO:0005634), Biological Process: regulation of transcription, DNA-dependent (GO:0006355), Molecular Function: zinc ion binding (GO:0008270), Molecular Function: sequence-specific DNA binding (GO:0043565)
gb_AEK27051.1_	453	145	160	8.40002e-19	IPR001628	Zinc finger, nuclear hormone receptor-type	Molecular Function: sequence-specific DNA binding transcription factor activity (GO:0003700), Cellular Component: nucleus (GO:0005634), Biological Process: regulation of transcription, DNA-dependent (GO:0006355), Molecular Function: zinc ion binding (GO:0008270), Molecular Function: sequence-specific DNA binding (GO:0043565)
gb_AEK27051.1_	453	178	186	8.40002e-19	IPR001628	Zinc finger, nuclear hormone receptor-type	Molecular Function: sequence-specific DNA binding transcription factor activity (GO:0003700), Cellular Component: nucleus (GO:0005634), Biological Process: regulation of transcription, DNA-dependent (GO:0006355), Molecular Function: zinc ion binding (GO:0008270), Molecular Function: sequence-specific DNA binding (GO:0043565)
gb_AEK27051.1_	453	186	194	8.40002e-19	IPR001628	Zinc finger, nuclear hormone receptor-type	Molecular Function: sequence-specific DNA binding transcription factor activity (GO:0003700), Cellular Component: nucleus (GO:0005634), Biological Process: regulation of transcription, DNA-dependent (GO:0006355), Molecular Function: zinc ion binding (GO:0008270), Molecular Function: sequence-specific DNA binding (GO:0043565)
gb_AEK27051.1_	453	197	210	2.60001e-40	IPR000003	Retinoid X receptor/HNF4	Molecular Function: DNA binding (GO:0003677), Molecular Function: steroid hormone receptor activity (GO:0003707), Cellular Component: nucleus (GO:0005634), Biological Process: regulation of transcription, DNA-dependent (GO:0006355), Molecular Function: zinc ion binding (GO:0008270)
gb_AEK27051.1_	453	313	338	2.60001e-40	IPR000003	Retinoid X receptor/HNF4	Molecular Function: DNA binding (GO:0003677), Molecular Function: steroid hormone receptor activity (GO:0003707), Cellular Component: nucleus (GO:0005634), Biological Process: regulation of transcription, DNA-dependent (GO:0006355), Molecular Function: zinc ion binding (GO:0008270)
gb_AEK27051.1_	453	339	357	2.60001e-40	IPR000003	Retinoid X receptor/HNF4	Molecular Function: DNA binding (GO:0003677), Molecular Function: steroid hormone receptor activity (GO:0003707), Cellular Component: nucleus (GO:0005634), Biological Process: regulation of transcription, DNA-dependent (GO:0006355), Molecular Function: zinc ion binding (GO:0008270)
gb_AEK27051.1_	453	380	399	2.60001e-40	IPR000003	Retinoid X receptor/HNF4	Molecular Function: DNA binding (GO:0003677), Molecular Function: steroid hormone receptor activity (GO:0003707), Cellular Component: nucleus (GO:0005634), Biological Process: regulation of transcription, DNA-dependent (GO:0006355), Molecular Function: zinc ion binding (GO:0008270)
gb_AEK27051.1_	453	128	196	1.5e-31	IPR001628	Zinc finger, nuclear hormone receptor-type	Molecular Function: sequence-specific DNA binding transcription factor activity (GO:0003700), Cellular Component: nucleus (GO:0005634), Biological Process: regulation of transcription, DNA-dependent (GO:0006355), Molecular Function: zinc ion binding (GO:0008270), Molecular Function: sequence-specific DNA binding (GO:0043565)
gb_AEK27051.1_	453	125	205	1.5e-33	IPR013088	Zinc finger, NHR/GATA-type	Biological Process: regulation of transcription, DNA-dependent (GO:0006355), Molecular Function: zinc ion binding (GO:0008270)
gb_AEK27051.1_	453	248	433	7.7e-40	IPR000536	Nuclear hormone receptor, ligand-binding, core	Molecular Function: sequence-specific DNA binding transcription factor activity (GO:0003700), Molecular Function: steroid hormone receptor activity (GO:0003707), Cellular Component: nucleus (GO:0005634), Biological Process: regulation of transcription, DNA-dependent (GO:0006355), Biological Process: steroid hormone mediated signaling pathway (GO:0043401)
gb_AEK27051.1_	453	222	450	4.9e-103	IPR008946	Nuclear hormone receptor, ligand-binding	Molecular Function: sequence-specific DNA binding transcription factor activity (GO:0003700), Molecular Function: steroid hormone receptor activity (GO:0003707), Cellular Component: nucleus (GO:0005634)
gb_AEK27051.1_	453	126	201	0	IPR001628	Zinc finger, nuclear hormone receptor-type	Molecular Function: sequence-specific DNA binding transcription factor activity (GO:0003700), Cellular Component: nucleus (GO:0005634), Biological Process: regulation of transcription, DNA-dependent (GO:0006355), Molecular Function: zinc ion binding (GO:0008270), Molecular Function: sequence-specific DNA binding (GO:0043565)
gb_AEK27051.1_	453	129	155	0	IPR001628	Zinc finger, nuclear hormone receptor-type	Molecular Function: sequence-specific DNA binding transcription factor activity (GO:0003700), Cellular Component: nucleus (GO:0005634), Biological Process: regulation of transcription, DNA-dependent (GO:0006355), Molecular Function: zinc ion binding (GO:0008270), Molecular Function: sequence-specific DNA binding (GO:0043565)
gb_AEK27051.1_	453	195	452	3.49999e-88	IPR008946	Nuclear hormone receptor, ligand-binding	Molecular Function: sequence-specific DNA binding transcription factor activity (GO:0003700), Molecular Function: steroid hormone receptor activity (GO:0003707), Cellular Component: nucleus (GO:0005634)
gb_AEM37665.1_	135	7	24	0	IPR000463	Cytosolic fatty-acid binding	Molecular Function: transporter activity (GO:0005215), Biological Process: transport (GO:0006810), Molecular Function: lipid binding (GO:0008289)
gb_AEM37665.1_	135	5	27	1.1e-13	IPR000463	Cytosolic fatty-acid binding	Molecular Function: transporter activity (GO:0005215), Biological Process: transport (GO:0006810), Molecular Function: lipid binding (GO:0008289)
gb_AEM37665.1_	135	64	80	1.1e-13	IPR000463	Cytosolic fatty-acid binding	Molecular Function: transporter activity (GO:0005215), Biological Process: transport (GO:0006810), Molecular Function: lipid binding (GO:0008289)
gb_AEM37665.1_	135	113	133	1.1e-13	IPR000463	Cytosolic fatty-acid binding	Molecular Function: transporter activity (GO:0005215), Biological Process: transport (GO:0006810), Molecular Function: lipid binding (GO:0008289)
gb_AER42668.1_	317	2	311	1.8e-54	IPR000569	HECT	Molecular Function: ubiquitin-protein ligase activity (GO:0004842), Cellular Component: intracellular (GO:0005622), Biological Process: cellular protein modification process (GO:0006464)
gb_AER42668.1_	317	11	307	2.29998e-71	IPR000569	HECT	Molecular Function: ubiquitin-protein ligase activity (GO:0004842), Cellular Component: intracellular (GO:0005622), Biological Process: cellular protein modification process (GO:0006464)
gb_AER42668.1_	317	11	310	0	IPR000569	HECT	Molecular Function: ubiquitin-protein ligase activity (GO:0004842), Cellular Component: intracellular (GO:0005622), Biological Process: cellular protein modification process (GO:0006464)
gb_AER42668.1_	317	17	310	1.2e-65	IPR000569	HECT	Molecular Function: ubiquitin-protein ligase activity (GO:0004842), Cellular Component: intracellular (GO:0005622), Biological Process: cellular protein modification process (GO:0006464)
gb_AER42703.1_	238	2	112	2.3e-60	IPR026754	Pancreatic progenitor cell differentiation and proliferation factor	Biological Process: multicellular organismal development (GO:0007275), Biological Process: cell differentiation (GO:0030154)
gb_AEY83973.1_	260	1	258	0	IPR000730	Proliferating cell nuclear antigen, PCNA	Molecular Function: DNA binding (GO:0003677), Biological Process: regulation of DNA replication (GO:0006275), Molecular Function: DNA polymerase processivity factor activity (GO:0030337), Cellular Component: PCNA complex (GO:0043626)
gb_AEY83973.1_	260	1	125	4.4e-61	IPR022648	Proliferating cell nuclear antigen, PCNA, N-terminal	Molecular Function: DNA binding (GO:0003677), Biological Process: regulation of DNA replication (GO:0006275), Molecular Function: DNA polymerase processivity factor activity (GO:0030337), Cellular Component: PCNA complex (GO:0043626)
gb_AEY83973.1_	260	10	29	4.20003e-65	IPR000730	Proliferating cell nuclear antigen, PCNA	Molecular Function: DNA binding (GO:0003677), Biological Process: regulation of DNA replication (GO:0006275), Molecular Function: DNA polymerase processivity factor activity (GO:0030337), Cellular Component: PCNA complex (GO:0043626)
gb_AEY83973.1_	260	34	52	4.20003e-65	IPR000730	Proliferating cell nuclear antigen, PCNA	Molecular Function: DNA binding (GO:0003677), Biological Process: regulation of DNA replication (GO:0006275), Molecular Function: DNA polymerase processivity factor activity (GO:0030337), Cellular Component: PCNA complex (GO:0043626)
gb_AEY83973.1_	260	56	80	4.20003e-65	IPR000730	Proliferating cell nuclear antigen, PCNA	Molecular Function: DNA binding (GO:0003677), Biological Process: regulation of DNA replication (GO:0006275), Molecular Function: DNA polymerase processivity factor activity (GO:0030337), Cellular Component: PCNA complex (GO:0043626)
gb_AEY83973.1_	260	110	132	4.20003e-65	IPR000730	Proliferating cell nuclear antigen, PCNA	Molecular Function: DNA binding (GO:0003677), Biological Process: regulation of DNA replication (GO:0006275), Molecular Function: DNA polymerase processivity factor activity (GO:0030337), Cellular Component: PCNA complex (GO:0043626)
gb_AEY83973.1_	260	203	217	4.20003e-65	IPR000730	Proliferating cell nuclear antigen, PCNA	Molecular Function: DNA binding (GO:0003677), Biological Process: regulation of DNA replication (GO:0006275), Molecular Function: DNA polymerase processivity factor activity (GO:0030337), Cellular Component: PCNA complex (GO:0043626)
gb_AEY83973.1_	260	241	258	4.20003e-65	IPR000730	Proliferating cell nuclear antigen, PCNA	Molecular Function: DNA binding (GO:0003677), Biological Process: regulation of DNA replication (GO:0006275), Molecular Function: DNA polymerase processivity factor activity (GO:0030337), Cellular Component: PCNA complex (GO:0043626)
gb_AEY83973.1_	260	1	258	3.6e-129	IPR000730	Proliferating cell nuclear antigen, PCNA	Molecular Function: DNA binding (GO:0003677), Biological Process: regulation of DNA replication (GO:0006275), Molecular Function: DNA polymerase processivity factor activity (GO:0030337), Cellular Component: PCNA complex (GO:0043626)
gb_AEY83973.1_	260	127	254	8.2e-66	IPR022649	Proliferating cell nuclear antigen, PCNA, C-terminal	Molecular Function: DNA binding (GO:0003677), Biological Process: regulation of DNA replication (GO:0006275), Molecular Function: DNA polymerase processivity factor activity (GO:0030337), Cellular Component: PCNA complex (GO:0043626)
gb_AFD54638.1_	173	59	77	0	IPR017937	Thioredoxin, conserved site	Biological Process: cell redox homeostasis (GO:0045454)
gb_AFE18694.1_	840	175	412	4.3e-62	IPR008984	SMAD/FHA domain	Molecular Function: protein binding (GO:0005515)
gb_AFE18694.1_	840	595	832	4.3e-62	IPR008984	SMAD/FHA domain	Molecular Function: protein binding (GO:0005515)
gb_AFE18694.1_	840	8	27	4.3e-27	IPR001346	Interferon regulatory factor DNA-binding domain	Molecular Function: regulatory region DNA binding (GO:0000975)
gb_AFE18694.1_	840	34	47	4.3e-27	IPR001346	Interferon regulatory factor DNA-binding domain	Molecular Function: regulatory region DNA binding (GO:0000975)
gb_AFE18694.1_	840	52	69	4.3e-27	IPR001346	Interferon regulatory factor DNA-binding domain	Molecular Function: regulatory region DNA binding (GO:0000975)
gb_AFE18694.1_	840	74	96	4.3e-27	IPR001346	Interferon regulatory factor DNA-binding domain	Molecular Function: regulatory region DNA binding (GO:0000975)
gb_AFE18694.1_	840	6	113	44.881	IPR001346	Interferon regulatory factor DNA-binding domain	Molecular Function: regulatory region DNA binding (GO:0000975)
gb_AFE18694.1_	840	426	533	44.881	IPR001346	Interferon regulatory factor DNA-binding domain	Molecular Function: regulatory region DNA binding (GO:0000975)
gb_AFE18694.1_	840	2	114	2.7e-60	IPR001346	Interferon regulatory factor DNA-binding domain	Molecular Function: regulatory region DNA binding (GO:0000975)
gb_AFE18694.1_	840	422	534	2.7e-60	IPR001346	Interferon regulatory factor DNA-binding domain	Molecular Function: regulatory region DNA binding (GO:0000975)
gb_AFE18694.1_	840	188	368	8.5e-54	IPR019471	Interferon regulatory factor-3	Molecular Function: sequence-specific DNA binding transcription factor activity (GO:0003700), Biological Process: regulation of transcription, DNA-dependent (GO:0006355)
gb_AFE18694.1_	840	608	788	8.5e-54	IPR019471	Interferon regulatory factor-3	Molecular Function: sequence-specific DNA binding transcription factor activity (GO:0003700), Biological Process: regulation of transcription, DNA-dependent (GO:0006355)
gb_AFE18694.1_	840	8	113	1.3e-45	IPR001346	Interferon regulatory factor DNA-binding domain	Molecular Function: regulatory region DNA binding (GO:0000975)
gb_AFE18694.1_	840	428	533	1.3e-45	IPR001346	Interferon regulatory factor DNA-binding domain	Molecular Function: regulatory region DNA binding (GO:0000975)
gb_AFE18694.1_	840	27	60	NA	IPR019817	Interferon regulatory factor, conserved site	Molecular Function: sequence-specific DNA binding transcription factor activity (GO:0003700), Biological Process: regulation of transcription, DNA-dependent (GO:0006355)
gb_AFE18694.1_	840	447	480	NA	IPR019817	Interferon regulatory factor, conserved site	Molecular Function: sequence-specific DNA binding transcription factor activity (GO:0003700), Biological Process: regulation of transcription, DNA-dependent (GO:0006355)
gb_AFH00993.1_	491	12	462	6.9e-127	IPR003663	Sugar/inositol transporter	Cellular Component: membrane (GO:0016020), Molecular Function: substrate-specific transmembrane transporter activity (GO:0022891), Biological Process: transmembrane transport (GO:0055085)
gb_AFH00993.1_	491	127	152	0	IPR005829	Sugar transporter, conserved site	Molecular Function: transporter activity (GO:0005215), Biological Process: transport (GO:0006810), Cellular Component: membrane (GO:0016020), Biological Process: transmembrane transport (GO:0055085)
gb_AFH00993.1_	491	22	32	1.1e-26	IPR003663	Sugar/inositol transporter	Cellular Component: membrane (GO:0016020), Molecular Function: substrate-specific transmembrane transporter activity (GO:0022891), Biological Process: transmembrane transport (GO:0055085)
gb_AFH00993.1_	491	122	141	1.1e-26	IPR003663	Sugar/inositol transporter	Cellular Component: membrane (GO:0016020), Molecular Function: substrate-specific transmembrane transporter activity (GO:0022891), Biological Process: transmembrane transport (GO:0055085)
gb_AFH00993.1_	491	281	291	1.1e-26	IPR003663	Sugar/inositol transporter	Cellular Component: membrane (GO:0016020), Molecular Function: substrate-specific transmembrane transporter activity (GO:0022891), Biological Process: transmembrane transport (GO:0055085)
gb_AFH00993.1_	491	368	389	1.1e-26	IPR003663	Sugar/inositol transporter	Cellular Component: membrane (GO:0016020), Molecular Function: substrate-specific transmembrane transporter activity (GO:0022891), Biological Process: transmembrane transport (GO:0055085)
gb_AFH00993.1_	491	391	403	1.1e-26	IPR003663	Sugar/inositol transporter	Cellular Component: membrane (GO:0016020), Molecular Function: substrate-specific transmembrane transporter activity (GO:0022891), Biological Process: transmembrane transport (GO:0055085)
gb_AFH00993.1_	491	18	465	0	IPR005828	General substrate transporter	Cellular Component: integral to membrane (GO:0016021), Molecular Function: transmembrane transporter activity (GO:0022857), Biological Process: transmembrane transport (GO:0055085)
gb_AFH00993.1_	491	323	339	0	IPR005829	Sugar transporter, conserved site	Molecular Function: transporter activity (GO:0005215), Biological Process: transport (GO:0006810), Cellular Component: membrane (GO:0016020), Biological Process: transmembrane transport (GO:0055085)
gb_EGR27324.1_	183	1	181	5.8e-75	IPR024546	Ribosome biogenesis protein RLP24	Biological Process: ribosome biogenesis (GO:0042254)
gb_EGR28041.1_	182	107	178	4.7e-07	IPR002942	RNA-binding S4 domain	Molecular Function: RNA binding (GO:0003723)
gb_EGR28041.1_	182	105	129	0	IPR018079	Ribosomal protein S4, conserved site	Cellular Component: intracellular (GO:0005622), Molecular Function: rRNA binding (GO:0019843)
gb_EGR28041.1_	182	6	106	3.5e-26	IPR001912	Ribosomal protein S4/S9, N-terminal	Cellular Component: intracellular (GO:0005622), Molecular Function: rRNA binding (GO:0019843)
gb_EGR28041.1_	182	1	164	1e-62	IPR005710	Ribosomal protein S4/S9, eukaryotic/archaeal	Molecular Function: structural constituent of ribosome (GO:0003735), Biological Process: translation (GO:0006412), Cellular Component: small ribosomal subunit (GO:0015935)
gb_EGR28041.1_	182	107	181	0	IPR002942	RNA-binding S4 domain	Molecular Function: RNA binding (GO:0003723)
gb_EGR28041.1_	182	106	152	7.8e-13	IPR002942	RNA-binding S4 domain	Molecular Function: RNA binding (GO:0003723)
gb_EGR28041.1_	182	107	151	4e-11	IPR002942	RNA-binding S4 domain	Molecular Function: RNA binding (GO:0003723)
gb_EGR28658.1_	168	28	56	2.1e-11	IPR002048	Calcium-binding EF-hand	Molecular Function: calcium ion binding (GO:0005509)
gb_EGR28658.1_	168	64	92	4.1e-06	IPR002048	Calcium-binding EF-hand	Molecular Function: calcium ion binding (GO:0005509)
gb_EGR28658.1_	168	101	129	2.1e-05	IPR002048	Calcium-binding EF-hand	Molecular Function: calcium ion binding (GO:0005509)
gb_EGR28658.1_	168	137	165	2e-11	IPR002048	Calcium-binding EF-hand	Molecular Function: calcium ion binding (GO:0005509)
gb_EGR28658.1_	168	20	89	3.5e-31	IPR011992	EF-hand-like domain	Molecular Function: calcium ion binding (GO:0005509)
gb_EGR28658.1_	168	90	164	5.2e-27	IPR011992	EF-hand-like domain	Molecular Function: calcium ion binding (GO:0005509)
gb_EGR28658.1_	168	29	89	8.1e-15	IPR011992	EF-hand-like domain	Molecular Function: calcium ion binding (GO:0005509)
gb_EGR28658.1_	168	24	59	0	IPR002048	Calcium-binding EF-hand	Molecular Function: calcium ion binding (GO:0005509)
gb_EGR28658.1_	168	60	95	0	IPR002048	Calcium-binding EF-hand	Molecular Function: calcium ion binding (GO:0005509)
gb_EGR28658.1_	168	97	132	0	IPR002048	Calcium-binding EF-hand	Molecular Function: calcium ion binding (GO:0005509)
gb_EGR28658.1_	168	133	168	0	IPR002048	Calcium-binding EF-hand	Molecular Function: calcium ion binding (GO:0005509)
gb_EGR28658.1_	168	141	149	0	IPR000629	RNA helicase, ATP-dependent, DEAD-box, conserved site	Molecular Function: nucleic acid binding (GO:0003676), Molecular Function: ATP binding (GO:0005524), Molecular Function: ATP-dependent helicase activity (GO:0008026)
gb_EGR30169.1_	210	9	165	6.8e-31	IPR005225	Small GTP-binding protein domain	Molecular Function: GTP binding (GO:0005525)
gb_EGR30169.1_	210	11	174	2.70001e-102	IPR003579	Small GTPase superfamily, Rab type	Molecular Function: GTP binding (GO:0005525), Biological Process: small GTPase mediated signal transduction (GO:0007264), Biological Process: protein transport (GO:0015031)
gb_EGR30169.1_	210	12	172	1.9e-62	IPR001806	Small GTPase superfamily	Molecular Function: GTP binding (GO:0005525), Biological Process: small GTPase mediated signal transduction (GO:0007264)
gb_EGR30169.1_	210	11	32	2.1e-41	IPR001806	Small GTPase superfamily	Molecular Function: GTP binding (GO:0005525), Biological Process: small GTPase mediated signal transduction (GO:0007264)
gb_EGR30169.1_	210	34	50	2.1e-41	IPR001806	Small GTPase superfamily	Molecular Function: GTP binding (GO:0005525), Biological Process: small GTPase mediated signal transduction (GO:0007264)
gb_EGR30169.1_	210	52	74	2.1e-41	IPR001806	Small GTPase superfamily	Molecular Function: GTP binding (GO:0005525), Biological Process: small GTPase mediated signal transduction (GO:0007264)
gb_EGR30169.1_	210	114	127	2.1e-41	IPR001806	Small GTPase superfamily	Molecular Function: GTP binding (GO:0005525), Biological Process: small GTPase mediated signal transduction (GO:0007264)
gb_EGR30169.1_	210	149	171	2.1e-41	IPR001806	Small GTPase superfamily	Molecular Function: GTP binding (GO:0005525), Biological Process: small GTPase mediated signal transduction (GO:0007264)
gb_EGR30219.1_	455	1	72	2.3e-09	IPR016040	NAD(P)-binding domain	Molecular Function: nucleotide binding (GO:0000166)
gb_EGR30219.1_	455	231	293	2.3e-09	IPR016040	NAD(P)-binding domain	Molecular Function: nucleotide binding (GO:0000166)
gb_EGR30219.1_	455	16	28	2.1e-55	IPR000806	Rab GDI protein	Molecular Function: Rab GDP-dissociation inhibitor activity (GO:0005093), Biological Process: protein transport (GO:0015031)
gb_EGR30219.1_	455	75	88	2.1e-55	IPR000806	Rab GDI protein	Molecular Function: Rab GDP-dissociation inhibitor activity (GO:0005093), Biological Process: protein transport (GO:0015031)
gb_EGR30219.1_	455	135	150	2.1e-55	IPR000806	Rab GDI protein	Molecular Function: Rab GDP-dissociation inhibitor activity (GO:0005093), Biological Process: protein transport (GO:0015031)
gb_EGR30219.1_	455	192	206	2.1e-55	IPR000806	Rab GDI protein	Molecular Function: Rab GDP-dissociation inhibitor activity (GO:0005093), Biological Process: protein transport (GO:0015031)
gb_EGR30219.1_	455	289	303	2.1e-55	IPR000806	Rab GDI protein	Molecular Function: Rab GDP-dissociation inhibitor activity (GO:0005093), Biological Process: protein transport (GO:0015031)
gb_EGR30219.1_	455	337	353	2.1e-55	IPR000806	Rab GDI protein	Molecular Function: Rab GDP-dissociation inhibitor activity (GO:0005093), Biological Process: protein transport (GO:0015031)
gb_EGR30219.1_	455	362	380	2.1e-55	IPR000806	Rab GDI protein	Molecular Function: Rab GDP-dissociation inhibitor activity (GO:0005093), Biological Process: protein transport (GO:0015031)
gb_EGR30219.1_	455	395	414	2.1e-55	IPR000806	Rab GDI protein	Molecular Function: Rab GDP-dissociation inhibitor activity (GO:0005093), Biological Process: protein transport (GO:0015031)
gb_EGR30219.1_	455	416	436	2.1e-55	IPR000806	Rab GDI protein	Molecular Function: Rab GDP-dissociation inhibitor activity (GO:0005093), Biological Process: protein transport (GO:0015031)
gb_EGR30767.1_	178	20	83	7.9e-17	IPR002379	V-ATPase proteolipid subunit C-like domain	Molecular Function: hydrogen ion transmembrane transporter activity (GO:0015078), Biological Process: ATP hydrolysis coupled proton transport (GO:0015991), Cellular Component: proton-transporting two-sector ATPase complex, proton-transporting domain (GO:0033177)
gb_EGR30767.1_	178	107	167	6.4e-13	IPR002379	V-ATPase proteolipid subunit C-like domain	Molecular Function: hydrogen ion transmembrane transporter activity (GO:0015078), Biological Process: ATP hydrolysis coupled proton transport (GO:0015991), Cellular Component: proton-transporting two-sector ATPase complex, proton-transporting domain (GO:0033177)
gb_EGR30767.1_	178	36	60	2.4e-15	IPR000245	V-ATPase proteolipid subunit	Molecular Function: hydrogen ion transmembrane transporter activity (GO:0015078), Biological Process: ATP hydrolysis coupled proton transport (GO:0015991), Cellular Component: proton-transporting V-type ATPase, V0 domain (GO:0033179)
gb_EGR30767.1_	178	120	146	2.4e-15	IPR000245	V-ATPase proteolipid subunit	Molecular Function: hydrogen ion transmembrane transporter activity (GO:0015078), Biological Process: ATP hydrolysis coupled proton transport (GO:0015991), Cellular Component: proton-transporting V-type ATPase, V0 domain (GO:0033179)
gb_EGR30767.1_	178	147	170	2.4e-15	IPR000245	V-ATPase proteolipid subunit	Molecular Function: hydrogen ion transmembrane transporter activity (GO:0015078), Biological Process: ATP hydrolysis coupled proton transport (GO:0015991), Cellular Component: proton-transporting V-type ATPase, V0 domain (GO:0033179)
gb_EGR30767.1_	178	13	87	8.8e-15	IPR002379	V-ATPase proteolipid subunit C-like domain	Molecular Function: hydrogen ion transmembrane transporter activity (GO:0015078), Biological Process: ATP hydrolysis coupled proton transport (GO:0015991), Cellular Component: proton-transporting two-sector ATPase complex, proton-transporting domain (GO:0033177)
gb_EGR30767.1_	178	99	173	2e-14	IPR002379	V-ATPase proteolipid subunit C-like domain	Molecular Function: hydrogen ion transmembrane transporter activity (GO:0015078), Biological Process: ATP hydrolysis coupled proton transport (GO:0015991), Cellular Component: proton-transporting two-sector ATPase complex, proton-transporting domain (GO:0033177)
gb_EGR30850.1_	169	10	156	0	IPR000608	Ubiquitin-conjugating enzyme, E2	Molecular Function: acid-amino acid ligase activity (GO:0016881)
gb_EGR30850.1_	169	12	159	7.6e-45	IPR000608	Ubiquitin-conjugating enzyme, E2	Molecular Function: acid-amino acid ligase activity (GO:0016881)
gb_EGR33572.1_	422	45	412	5.5e-85	IPR004839	Aminotransferase, class I/classII	Biological Process: biosynthetic process (GO:0009058), Molecular Function: pyridoxal phosphate binding (GO:0030170)
gb_EGR33572.1_	422	194	213	1.6e-37	IPR000796	Aspartate/other aminotransferase	Biological Process: cellular amino acid metabolic process (GO:0006520), Molecular Function: transaminase activity (GO:0008483)
gb_EGR33572.1_	422	225	237	1.6e-37	IPR000796	Aspartate/other aminotransferase	Biological Process: cellular amino acid metabolic process (GO:0006520), Molecular Function: transaminase activity (GO:0008483)
gb_EGR33572.1_	422	293	318	1.6e-37	IPR000796	Aspartate/other aminotransferase	Biological Process: cellular amino acid metabolic process (GO:0006520), Molecular Function: transaminase activity (GO:0008483)
gb_EGR33572.1_	422	361	379	1.6e-37	IPR000796	Aspartate/other aminotransferase	Biological Process: cellular amino acid metabolic process (GO:0006520), Molecular Function: transaminase activity (GO:0008483)
gb_EGR33572.1_	422	20	420	0	IPR000796	Aspartate/other aminotransferase	Biological Process: cellular amino acid metabolic process (GO:0006520), Molecular Function: transaminase activity (GO:0008483)
gb_EGR33572.1_	422	64	334	1.8e-112	IPR015421	Pyridoxal phosphate-dependent transferase, major region, subdomain 1	Molecular Function: catalytic activity (GO:0003824), Molecular Function: pyridoxal phosphate binding (GO:0030170)
pdb_3OHT_A	778	34	381	4e-97	IPR011009	Protein kinase-like domain	Molecular Function: transferase activity, transferring phosphorus-containing groups (GO:0016772)
pdb_3OHT_A	778	423	770	4e-97	IPR011009	Protein kinase-like domain	Molecular Function: transferase activity, transferring phosphorus-containing groups (GO:0016772)
pdb_3OHT_A	778	53	337	46.859	IPR000719	Protein kinase, catalytic domain	Molecular Function: protein kinase activity (GO:0004672), Molecular Function: ATP binding (GO:0005524), Biological Process: protein phosphorylation (GO:0006468)
pdb_3OHT_A	778	442	726	46.859	IPR000719	Protein kinase, catalytic domain	Molecular Function: protein kinase activity (GO:0004672), Molecular Function: ATP binding (GO:0005524), Biological Process: protein phosphorylation (GO:0006468)
pdb_3OHT_A	778	53	337	2.2e-67	IPR000719	Protein kinase, catalytic domain	Molecular Function: protein kinase activity (GO:0004672), Molecular Function: ATP binding (GO:0005524), Biological Process: protein phosphorylation (GO:0006468)
pdb_3OHT_A	778	442	726	2.2e-67	IPR000719	Protein kinase, catalytic domain	Molecular Function: protein kinase activity (GO:0004672), Molecular Function: ATP binding (GO:0005524), Biological Process: protein phosphorylation (GO:0006468)
pdb_3OHT_A	778	53	337	4.7e-92	IPR002290	Serine/threonine- / dual specificity protein kinase, catalytic domain	Molecular Function: protein kinase activity (GO:0004672), Molecular Function: ATP binding (GO:0005524), Biological Process: protein phosphorylation (GO:0006468)
pdb_3OHT_A	778	53	337	5.4e-11	IPR020635	Tyrosine-protein kinase, catalytic domain	Molecular Function: protein tyrosine kinase activity (GO:0004713), Biological Process: protein phosphorylation (GO:0006468)
pdb_3OHT_A	778	442	726	4.7e-92	IPR002290	Serine/threonine- / dual specificity protein kinase, catalytic domain	Molecular Function: protein kinase activity (GO:0004672), Molecular Function: ATP binding (GO:0005524), Biological Process: protein phosphorylation (GO:0006468)
pdb_3OHT_A	778	41	50	1.6e-22	IPR008352	Mitogen-activated protein (MAP) kinase, p38	Molecular Function: MAP kinase activity (GO:0004707), Molecular Function: ATP binding (GO:0005524), Biological Process: protein phosphorylation (GO:0006468)
pdb_3OHT_A	778	222	232	1.6e-22	IPR008352	Mitogen-activated protein (MAP) kinase, p38	Molecular Function: MAP kinase activity (GO:0004707), Molecular Function: ATP binding (GO:0005524), Biological Process: protein phosphorylation (GO:0006468)
pdb_3OHT_A	778	299	312	1.6e-22	IPR008352	Mitogen-activated protein (MAP) kinase, p38	Molecular Function: MAP kinase activity (GO:0004707), Molecular Function: ATP binding (GO:0005524), Biological Process: protein phosphorylation (GO:0006468)
pdb_3OHT_A	778	315	323	1.6e-22	IPR008352	Mitogen-activated protein (MAP) kinase, p38	Molecular Function: MAP kinase activity (GO:0004707), Molecular Function: ATP binding (GO:0005524), Biological Process: protein phosphorylation (GO:0006468)
pdb_3OHT_A	778	336	346	1.6e-22	IPR008352	Mitogen-activated protein (MAP) kinase, p38	Molecular Function: MAP kinase activity (GO:0004707), Molecular Function: ATP binding (GO:0005524), Biological Process: protein phosphorylation (GO:0006468)
pdb_3OHT_A	778	59	83	NA	IPR017441	Protein kinase, ATP binding site	Molecular Function: ATP binding (GO:0005524)
pdb_3OHT_A	778	448	472	NA	IPR017441	Protein kinase, ATP binding site	Molecular Function: ATP binding (GO:0005524)
pdb_3OHT_A	778	88	191	NA	IPR003527	Mitogen-activated protein (MAP) kinase, conserved site	Molecular Function: MAP kinase activity (GO:0004707), Molecular Function: ATP binding (GO:0005524), Biological Process: protein phosphorylation (GO:0006468)
pdb_3OHT_A	778	477	580	NA	IPR003527	Mitogen-activated protein (MAP) kinase, conserved site	Molecular Function: MAP kinase activity (GO:0004707), Molecular Function: ATP binding (GO:0005524), Biological Process: protein phosphorylation (GO:0006468)
ref_NP_001004295.2_	447	36	422	2.6e-128	IPR004536	Selenide water dikinase	Molecular Function: selenide, water dikinase activity (GO:0004756), Molecular Function: ATP binding (GO:0005524)
ref_NP_001004295.2_	447	100	217	4e-13	IPR016188	PurM, N-terminal-like	Molecular Function: catalytic activity (GO:0003824)
ref_NP_001004295.2_	447	104	200	1.4e-10	IPR000728	AIR synthase related protein, N-terminal domain	Molecular Function: catalytic activity (GO:0003824)
ref_NP_001009895.1_	394	177	296	1.4e-21	IPR001478	PDZ domain	Molecular Function: protein binding (GO:0005515)
ref_NP_001009895.1_	394	11	101	6.6e-21	IPR001478	PDZ domain	Molecular Function: protein binding (GO:0005515)
ref_NP_001009895.1_	394	11	86	15.501	IPR001478	PDZ domain	Molecular Function: protein binding (GO:0005515)
ref_NP_001009895.1_	394	208	283	15.501	IPR001478	PDZ domain	Molecular Function: protein binding (GO:0005515)
ref_NP_001009895.1_	394	13	86	6.6e-17	IPR001478	PDZ domain	Molecular Function: protein binding (GO:0005515)
ref_NP_001009895.1_	394	210	283	6.6e-17	IPR001478	PDZ domain	Molecular Function: protein binding (GO:0005515)
ref_NP_001009895.1_	394	11	82	2.6e-15	IPR001478	PDZ domain	Molecular Function: protein binding (GO:0005515)
ref_NP_001009895.1_	394	208	279	2.6e-15	IPR001478	PDZ domain	Molecular Function: protein binding (GO:0005515)
ref_NP_001013279.1_	2408	614	686	4.5e-11	IPR003961	Fibronectin, type III	Molecular Function: protein binding (GO:0005515)
ref_NP_001013279.1_	2408	727	797	5.2e-13	IPR003961	Fibronectin, type III	Molecular Function: protein binding (GO:0005515)
ref_NP_001013279.1_	2408	812	888	2.4e-17	IPR003961	Fibronectin, type III	Molecular Function: protein binding (GO:0005515)
ref_NP_001013279.1_	2408	909	988	3.2e-11	IPR003961	Fibronectin, type III	Molecular Function: protein binding (GO:0005515)
ref_NP_001013279.1_	2408	1000	1075	1e-12	IPR003961	Fibronectin, type III	Molecular Function: protein binding (GO:0005515)
ref_NP_001013279.1_	2408	1176	1257	3e-11	IPR003961	Fibronectin, type III	Molecular Function: protein binding (GO:0005515)
ref_NP_001013279.1_	2408	1270	1351	4.6e-17	IPR003961	Fibronectin, type III	Molecular Function: protein binding (GO:0005515)
ref_NP_001013279.1_	2408	1364	1437	5.9e-18	IPR003961	Fibronectin, type III	Molecular Function: protein binding (GO:0005515)
ref_NP_001013279.1_	2408	1452	1533	1.7e-19	IPR003961	Fibronectin, type III	Molecular Function: protein binding (GO:0005515)
ref_NP_001013279.1_	2408	1550	1628	2e-16	IPR003961	Fibronectin, type III	Molecular Function: protein binding (GO:0005515)
ref_NP_001013279.1_	2408	1641	1711	5.8e-10	IPR003961	Fibronectin, type III	Molecular Function: protein binding (GO:0005515)
ref_NP_001013279.1_	2408	1739	1817	3.7e-13	IPR003961	Fibronectin, type III	Molecular Function: protein binding (GO:0005515)
ref_NP_001013279.1_	2408	1832	1910	4e-15	IPR003961	Fibronectin, type III	Molecular Function: protein binding (GO:0005515)
ref_NP_001013279.1_	2408	1926	2000	1.8e-14	IPR003961	Fibronectin, type III	Molecular Function: protein binding (GO:0005515)
ref_NP_001013279.1_	2408	57	91	1.9e-05	IPR000083	Fibronectin, type I	Cellular Component: extracellular region (GO:0005576)
ref_NP_001013279.1_	2408	101	139	3.2e-10	IPR000083	Fibronectin, type I	Cellular Component: extracellular region (GO:0005576)
ref_NP_001013279.1_	2408	145	183	6.5e-12	IPR000083	Fibronectin, type I	Cellular Component: extracellular region (GO:0005576)
ref_NP_001013279.1_	2408	190	229	2.1e-12	IPR000083	Fibronectin, type I	Cellular Component: extracellular region (GO:0005576)
ref_NP_001013279.1_	2408	235	274	1.2e-13	IPR000083	Fibronectin, type I	Cellular Component: extracellular region (GO:0005576)
ref_NP_001013279.1_	2408	315	349	0.00012	IPR000083	Fibronectin, type I	Cellular Component: extracellular region (GO:0005576)
ref_NP_001013279.1_	2408	478	516	1.1e-11	IPR000083	Fibronectin, type I	Cellular Component: extracellular region (GO:0005576)
ref_NP_001013279.1_	2408	526	563	1.9e-11	IPR000083	Fibronectin, type I	Cellular Component: extracellular region (GO:0005576)
ref_NP_001013279.1_	2408	569	607	4.5e-11	IPR000083	Fibronectin, type I	Cellular Component: extracellular region (GO:0005576)
ref_NP_001013279.1_	2408	2233	2272	7.9e-08	IPR000083	Fibronectin, type I	Cellular Component: extracellular region (GO:0005576)
ref_NP_001013279.1_	2408	2278	2315	1.9e-13	IPR000083	Fibronectin, type I	Cellular Component: extracellular region (GO:0005576)
ref_NP_001013279.1_	2408	2324	2357	6.8e-05	IPR000083	Fibronectin, type I	Cellular Component: extracellular region (GO:0005576)
ref_NP_001013279.1_	2408	808	899	4.5e-24	IPR003961	Fibronectin, type III	Molecular Function: protein binding (GO:0005515)
ref_NP_001013279.1_	2408	1452	1543	2.5e-23	IPR003961	Fibronectin, type III	Molecular Function: protein binding (GO:0005515)
ref_NP_001013279.1_	2408	1270	1362	7.4e-23	IPR003961	Fibronectin, type III	Molecular Function: protein binding (GO:0005515)
ref_NP_001013279.1_	2408	1359	1447	3.6e-22	IPR003961	Fibronectin, type III	Molecular Function: protein binding (GO:0005515)
ref_NP_001013279.1_	2408	996	1086	8.5e-22	IPR003961	Fibronectin, type III	Molecular Function: protein binding (GO:0005515)
ref_NP_001013279.1_	2408	1921	2013	1.1e-21	IPR003961	Fibronectin, type III	Molecular Function: protein binding (GO:0005515)
ref_NP_001013279.1_	2408	1552	1642	2.8e-21	IPR003961	Fibronectin, type III	Molecular Function: protein binding (GO:0005515)
ref_NP_001013279.1_	2408	1827	1920	1.4e-20	IPR003961	Fibronectin, type III	Molecular Function: protein binding (GO:0005515)
ref_NP_001013279.1_	2408	1735	1826	4.8e-20	IPR003961	Fibronectin, type III	Molecular Function: protein binding (GO:0005515)
ref_NP_001013279.1_	2408	735	825	4.7e-17	IPR003961	Fibronectin, type III	Molecular Function: protein binding (GO:0005515)
ref_NP_001013279.1_	2408	1172	1265	2.4e-16	IPR003961	Fibronectin, type III	Molecular Function: protein binding (GO:0005515)
ref_NP_001013279.1_	2408	1636	1729	7.3e-16	IPR003961	Fibronectin, type III	Molecular Function: protein binding (GO:0005515)
ref_NP_001013279.1_	2408	922	1013	2.5e-15	IPR003961	Fibronectin, type III	Molecular Function: protein binding (GO:0005515)
ref_NP_001013279.1_	2408	611	704	1.7e-14	IPR003961	Fibronectin, type III	Molecular Function: protein binding (GO:0005515)
ref_NP_001013279.1_	2408	2128	2218	8.4e-07	IPR003961	Fibronectin, type III	Molecular Function: protein binding (GO:0005515)
ref_NP_001013279.1_	2408	1092	1178	5.7e-06	IPR003961	Fibronectin, type III	Molecular Function: protein binding (GO:0005515)
ref_NP_001013279.1_	2408	101	139	NA	IPR000083	Fibronectin, type I	Cellular Component: extracellular region (GO:0005576)
ref_NP_001013279.1_	2408	235	274	NA	IPR000083	Fibronectin, type I	Cellular Component: extracellular region (GO:0005576)
ref_NP_001013279.1_	2408	315	349	NA	IPR000083	Fibronectin, type I	Cellular Component: extracellular region (GO:0005576)
ref_NP_001013279.1_	2408	569	607	NA	IPR000083	Fibronectin, type I	Cellular Component: extracellular region (GO:0005576)
ref_NP_001013279.1_	2408	57	91	NA	IPR000083	Fibronectin, type I	Cellular Component: extracellular region (GO:0005576)
ref_NP_001013279.1_	2408	145	183	NA	IPR000083	Fibronectin, type I	Cellular Component: extracellular region (GO:0005576)
ref_NP_001013279.1_	2408	190	229	NA	IPR000083	Fibronectin, type I	Cellular Component: extracellular region (GO:0005576)
ref_NP_001013279.1_	2408	478	516	NA	IPR000083	Fibronectin, type I	Cellular Component: extracellular region (GO:0005576)
ref_NP_001013279.1_	2408	526	563	NA	IPR000083	Fibronectin, type I	Cellular Component: extracellular region (GO:0005576)
ref_NP_001013279.1_	2408	2278	2315	NA	IPR000083	Fibronectin, type I	Cellular Component: extracellular region (GO:0005576)
ref_NP_001013279.1_	2408	611	703	16.773	IPR003961	Fibronectin, type III	Molecular Function: protein binding (GO:0005515)
ref_NP_001013279.1_	2408	714	809	15.488	IPR003961	Fibronectin, type III	Molecular Function: protein binding (GO:0005515)
ref_NP_001013279.1_	2408	811	898	21.268	IPR003961	Fibronectin, type III	Molecular Function: protein binding (GO:0005515)
ref_NP_001013279.1_	2408	906	997	16.498	IPR003961	Fibronectin, type III	Molecular Function: protein binding (GO:0005515)
ref_NP_001013279.1_	2408	999	1085	18.836	IPR003961	Fibronectin, type III	Molecular Function: protein binding (GO:0005515)
ref_NP_001013279.1_	2408	1088	1173	12.141	IPR003961	Fibronectin, type III	Molecular Function: protein binding (GO:0005515)
ref_NP_001013279.1_	2408	1174	1266	16.677	IPR003961	Fibronectin, type III	Molecular Function: protein binding (GO:0005515)
ref_NP_001013279.1_	2408	1268	1360	22.393	IPR003961	Fibronectin, type III	Molecular Function: protein binding (GO:0005515)
ref_NP_001013279.1_	2408	1361	1449	20.999	IPR003961	Fibronectin, type III	Molecular Function: protein binding (GO:0005515)
ref_NP_001013279.1_	2408	1450	1540	22.823	IPR003961	Fibronectin, type III	Molecular Function: protein binding (GO:0005515)
ref_NP_001013279.1_	2408	1547	1636	20.855	IPR003961	Fibronectin, type III	Molecular Function: protein binding (GO:0005515)
ref_NP_001013279.1_	2408	1638	1728	16.595	IPR003961	Fibronectin, type III	Molecular Function: protein binding (GO:0005515)
ref_NP_001013279.1_	2408	1737	1826	19.633	IPR003961	Fibronectin, type III	Molecular Function: protein binding (GO:0005515)
ref_NP_001013279.1_	2408	1829	1919	19.189	IPR003961	Fibronectin, type III	Molecular Function: protein binding (GO:0005515)
ref_NP_001013279.1_	2408	1923	2012	19.803	IPR003961	Fibronectin, type III	Molecular Function: protein binding (GO:0005515)
ref_NP_001013279.1_	2408	2128	2218	10.193	IPR003961	Fibronectin, type III	Molecular Function: protein binding (GO:0005515)
ref_NP_001013279.1_	2408	55	94	8.665	IPR000083	Fibronectin, type I	Cellular Component: extracellular region (GO:0005576)
ref_NP_001013279.1_	2408	99	142	10.336	IPR000083	Fibronectin, type I	Cellular Component: extracellular region (GO:0005576)
ref_NP_001013279.1_	2408	143	186	11.539	IPR000083	Fibronectin, type I	Cellular Component: extracellular region (GO:0005576)
ref_NP_001013279.1_	2408	188	232	11.835	IPR000083	Fibronectin, type I	Cellular Component: extracellular region (GO:0005576)
ref_NP_001013279.1_	2408	233	277	12.36	IPR000083	Fibronectin, type I	Cellular Component: extracellular region (GO:0005576)
ref_NP_001013279.1_	2408	313	352	7.472	IPR000083	Fibronectin, type I	Cellular Component: extracellular region (GO:0005576)
ref_NP_001013279.1_	2408	476	519	11.405	IPR000083	Fibronectin, type I	Cellular Component: extracellular region (GO:0005576)
ref_NP_001013279.1_	2408	524	566	10.985	IPR000083	Fibronectin, type I	Cellular Component: extracellular region (GO:0005576)
ref_NP_001013279.1_	2408	567	610	10.756	IPR000083	Fibronectin, type I	Cellular Component: extracellular region (GO:0005576)
ref_NP_001013279.1_	2408	2231	2275	11.109	IPR000083	Fibronectin, type I	Cellular Component: extracellular region (GO:0005576)
ref_NP_001013279.1_	2408	2276	2318	11.978	IPR000083	Fibronectin, type I	Cellular Component: extracellular region (GO:0005576)
ref_NP_001013279.1_	2408	2313	2360	8.703	IPR000083	Fibronectin, type I	Cellular Component: extracellular region (GO:0005576)
ref_NP_001013279.1_	2408	57	96	5.5e-08	IPR000083	Fibronectin, type I	Cellular Component: extracellular region (GO:0005576)
ref_NP_001013279.1_	2408	101	144	2.2e-14	IPR000083	Fibronectin, type I	Cellular Component: extracellular region (GO:0005576)
ref_NP_001013279.1_	2408	145	188	5.3e-19	IPR000083	Fibronectin, type I	Cellular Component: extracellular region (GO:0005576)
ref_NP_001013279.1_	2408	190	234	2.4e-17	IPR000083	Fibronectin, type I	Cellular Component: extracellular region (GO:0005576)
ref_NP_001013279.1_	2408	235	279	1.2e-17	IPR000083	Fibronectin, type I	Cellular Component: extracellular region (GO:0005576)
ref_NP_001013279.1_	2408	315	354	7.7e-05	IPR000083	Fibronectin, type I	Cellular Component: extracellular region (GO:0005576)
ref_NP_001013279.1_	2408	478	521	2.3e-14	IPR000083	Fibronectin, type I	Cellular Component: extracellular region (GO:0005576)
ref_NP_001013279.1_	2408	526	568	9.4e-16	IPR000083	Fibronectin, type I	Cellular Component: extracellular region (GO:0005576)
ref_NP_001013279.1_	2408	569	612	2.4e-12	IPR000083	Fibronectin, type I	Cellular Component: extracellular region (GO:0005576)
ref_NP_001013279.1_	2408	612	694	0.0029	IPR003961	Fibronectin, type III	Molecular Function: protein binding (GO:0005515)
ref_NP_001013279.1_	2408	718	799	7.3e-05	IPR003961	Fibronectin, type III	Molecular Function: protein binding (GO:0005515)
ref_NP_001013279.1_	2408	811	889	8.7e-11	IPR003961	Fibronectin, type III	Molecular Function: protein binding (GO:0005515)
ref_NP_001013279.1_	2408	907	988	5.7e-07	IPR003961	Fibronectin, type III	Molecular Function: protein binding (GO:0005515)
ref_NP_001013279.1_	2408	999	1078	8.8e-12	IPR003961	Fibronectin, type III	Molecular Function: protein binding (GO:0005515)
ref_NP_001013279.1_	2408	1089	1164	1.8	IPR003961	Fibronectin, type III	Molecular Function: protein binding (GO:0005515)
ref_NP_001013279.1_	2408	1175	1257	9.2e-07	IPR003961	Fibronectin, type III	Molecular Function: protein binding (GO:0005515)
ref_NP_001013279.1_	2408	1269	1351	7.8e-13	IPR003961	Fibronectin, type III	Molecular Function: protein binding (GO:0005515)
ref_NP_001013279.1_	2408	1362	1440	8.1e-12	IPR003961	Fibronectin, type III	Molecular Function: protein binding (GO:0005515)
ref_NP_001013279.1_	2408	1451	1530	1.3e-14	IPR003961	Fibronectin, type III	Molecular Function: protein binding (GO:0005515)
ref_NP_001013279.1_	2408	1548	1627	2.2e-11	IPR003961	Fibronectin, type III	Molecular Function: protein binding (GO:0005515)
ref_NP_001013279.1_	2408	1639	1717	7.7e-08	IPR003961	Fibronectin, type III	Molecular Function: protein binding (GO:0005515)
ref_NP_001013279.1_	2408	1738	1817	4.2e-07	IPR003961	Fibronectin, type III	Molecular Function: protein binding (GO:0005515)
ref_NP_001013279.1_	2408	1830	1912	1.5e-07	IPR003961	Fibronectin, type III	Molecular Function: protein binding (GO:0005515)
ref_NP_001013279.1_	2408	1924	2003	2.4e-10	IPR003961	Fibronectin, type III	Molecular Function: protein binding (GO:0005515)
ref_NP_001013279.1_	2408	2129	2207	49	IPR003961	Fibronectin, type III	Molecular Function: protein binding (GO:0005515)
ref_NP_001013279.1_	2408	2233	2277	1.1e-12	IPR000083	Fibronectin, type I	Cellular Component: extracellular region (GO:0005576)
ref_NP_001013279.1_	2408	2278	2320	3.9e-20	IPR000083	Fibronectin, type I	Cellular Component: extracellular region (GO:0005576)
ref_NP_001013279.1_	2408	2323	2362	3.9e-08	IPR000083	Fibronectin, type I	Cellular Component: extracellular region (GO:0005576)
ref_NP_001018435.1_	416	6	383	1.7e-128	IPR004506	tRNA-specific 2-thiouridylase	Cellular Component: cytoplasm (GO:0005737), Biological Process: tRNA processing (GO:0008033), Molecular Function: transferase activity (GO:0016740)
ref_NP_001018435.1_	416	1	404	7.9e-209	IPR004506	tRNA-specific 2-thiouridylase	Cellular Component: cytoplasm (GO:0005737), Biological Process: tRNA processing (GO:0008033), Molecular Function: transferase activity (GO:0016740)
ref_NP_001018435.1_	416	236	298	1.4e-14	IPR023382	Adenine nucleotide alpha hydrolase-like domains	Molecular Function: sulfurtransferase activity (GO:0016783)
ref_NP_001018435.1_	416	5	384	32.497	IPR004506	tRNA-specific 2-thiouridylase	Cellular Component: cytoplasm (GO:0005737), Biological Process: tRNA processing (GO:0008033), Molecular Function: transferase activity (GO:0016740)
ref_NP_001018435.1_	416	6	383	6.2e-102	IPR004506	tRNA-specific 2-thiouridylase	Cellular Component: cytoplasm (GO:0005737), Biological Process: tRNA processing (GO:0008033), Molecular Function: transferase activity (GO:0016740)
ref_NP_001033041.1_	219	27	39	NA	IPR001820	Proteinase inhibitor I35, tissue inhibitor of metalloproteinase	Molecular Function: metalloendopeptidase inhibitor activity (GO:0008191)
ref_NP_001033041.1_	219	27	151	19.736	IPR001134	Netrin domain	Molecular Function: protein binding (GO:0005515)
ref_NP_001033041.1_	219	27	202	1.4e-105	IPR001820	Proteinase inhibitor I35, tissue inhibitor of metalloproteinase	Molecular Function: metalloendopeptidase inhibitor activity (GO:0008191)
ref_NP_001033041.1_	219	25	202	1.4e-69	IPR001820	Proteinase inhibitor I35, tissue inhibitor of metalloproteinase	Molecular Function: metalloendopeptidase inhibitor activity (GO:0008191)
ref_NP_001033041.1_	219	1	219	4.8e-155	IPR001820	Proteinase inhibitor I35, tissue inhibitor of metalloproteinase	Molecular Function: metalloendopeptidase inhibitor activity (GO:0008191)
ref_NP_001074055.1_	839	59	194	0.0011	IPR001849	Pleckstrin homology domain	Molecular Function: protein binding (GO:0005515), Molecular Function: phospholipid binding (GO:0005543)
ref_NP_001074055.1_	839	68	192	0	IPR001849	Pleckstrin homology domain	Molecular Function: protein binding (GO:0005515), Molecular Function: phospholipid binding (GO:0005543)
ref_NP_001093556.1_	387	38	383	1.5e-65	IPR002524	Cation efflux protein	Biological Process: cation transport (GO:0006812), Molecular Function: cation transmembrane transporter activity (GO:0008324), Cellular Component: integral to membrane (GO:0016021), Biological Process: transmembrane transport (GO:0055085)
ref_NP_001093556.1_	387	35	383	2.8e-70	IPR002524	Cation efflux protein	Biological Process: cation transport (GO:0006812), Molecular Function: cation transmembrane transporter activity (GO:0008324), Cellular Component: integral to membrane (GO:0016021), Biological Process: transmembrane transport (GO:0055085)
ref_NP_001093556.1_	387	25	383	0	IPR002524	Cation efflux protein	Biological Process: cation transport (GO:0006812), Molecular Function: cation transmembrane transporter activity (GO:0008324), Cellular Component: integral to membrane (GO:0016021), Biological Process: transmembrane transport (GO:0055085)
ref_NP_001098344.1_	1656	31	131	1.4e-38	IPR009061	DNA binding domain, putative	Molecular Function: nucleotide binding (GO:0000166)
ref_NP_001098344.1_	1656	583	683	1.4e-38	IPR009061	DNA binding domain, putative	Molecular Function: nucleotide binding (GO:0000166)
ref_NP_001098344.1_	1656	1135	1235	1.4e-38	IPR009061	DNA binding domain, putative	Molecular Function: nucleotide binding (GO:0000166)
ref_NP_001098344.1_	1656	463	496	21	IPR019734	Tetratricopeptide repeat	Molecular Function: protein binding (GO:0005515)
ref_NP_001098344.1_	1656	1015	1048	21	IPR019734	Tetratricopeptide repeat	Molecular Function: protein binding (GO:0005515)
ref_NP_001098344.1_	1656	1567	1600	21	IPR019734	Tetratricopeptide repeat	Molecular Function: protein binding (GO:0005515)
ref_NP_001098344.1_	1656	22	131	3.8e-44	IPR003380	Transforming protein Ski	Cellular Component: nucleus (GO:0005634)
ref_NP_001098344.1_	1656	574	683	3.7e-44	IPR003380	Transforming protein Ski	Cellular Component: nucleus (GO:0005634)
ref_NP_001098344.1_	1656	1126	1235	3.7e-44	IPR003380	Transforming protein Ski	Cellular Component: nucleus (GO:0005634)
ref_NP_001098344.1_	1656	32	130	5.7e-42	IPR003380	Transforming protein Ski	Cellular Component: nucleus (GO:0005634)
ref_NP_001098344.1_	1656	584	682	5.7e-42	IPR003380	Transforming protein Ski	Cellular Component: nucleus (GO:0005634)
ref_NP_001098344.1_	1656	1136	1234	5.7e-42	IPR003380	Transforming protein Ski	Cellular Component: nucleus (GO:0005634)
ref_NP_001107898.1_	765	13	116	3.30001e-18	IPR000008	C2 calcium-dependent membrane targeting	Molecular Function: protein binding (GO:0005515)
ref_NP_001107898.1_	765	14	96	6.2e-15	IPR000008	C2 calcium-dependent membrane targeting	Molecular Function: protein binding (GO:0005515)
ref_NP_001107898.1_	765	387	759	3.60002e-127	IPR000569	HECT	Molecular Function: ubiquitin-protein ligase activity (GO:0004842), Cellular Component: intracellular (GO:0005622), Biological Process: cellular protein modification process (GO:0006464)
ref_NP_001107898.1_	765	303	328	0	IPR001202	WW domain	Molecular Function: protein binding (GO:0005515)
ref_NP_001107898.1_	765	159	188	5e-10	IPR001202	WW domain	Molecular Function: protein binding (GO:0005515)
ref_NP_001107898.1_	765	253	282	1e-06	IPR001202	WW domain	Molecular Function: protein binding (GO:0005515)
ref_NP_001107898.1_	765	299	328	1.3e-09	IPR001202	WW domain	Molecular Function: protein binding (GO:0005515)
ref_NP_001107898.1_	765	147	191	5.3e-10	IPR001202	WW domain	Molecular Function: protein binding (GO:0005515)
ref_NP_001107898.1_	765	241	285	1.1e-10	IPR001202	WW domain	Molecular Function: protein binding (GO:0005515)
ref_NP_001107898.1_	765	288	330	7.30001e-13	IPR001202	WW domain	Molecular Function: protein binding (GO:0005515)
ref_NP_001107898.1_	765	157	190	0	IPR001202	WW domain	Molecular Function: protein binding (GO:0005515)
ref_NP_001107898.1_	765	251	284	0	IPR001202	WW domain	Molecular Function: protein binding (GO:0005515)
ref_NP_001107898.1_	765	297	330	0	IPR001202	WW domain	Molecular Function: protein binding (GO:0005515)
ref_NP_001107898.1_	765	158	190	4.9e-13	IPR001202	WW domain	Molecular Function: protein binding (GO:0005515)
ref_NP_001107898.1_	765	252	284	1.2e-10	IPR001202	WW domain	Molecular Function: protein binding (GO:0005515)
ref_NP_001107898.1_	765	298	330	2.3e-15	IPR001202	WW domain	Molecular Function: protein binding (GO:0005515)
ref_NP_001107898.1_	765	1	765	0	IPR024928	E3 ubiquitin-protein ligase, SMURF1 type	Molecular Function: ubiquitin-protein ligase activity (GO:0004842)
ref_NP_001107898.1_	765	429	765	0	IPR000569	HECT	Molecular Function: ubiquitin-protein ligase activity (GO:0004842), Cellular Component: intracellular (GO:0005622), Biological Process: cellular protein modification process (GO:0006464)
ref_NP_001107898.1_	765	7	140	6.30001e-25	IPR008973	C2 calcium/lipid-binding domain, CaLB	Molecular Function: protein binding (GO:0005515)
ref_NP_001107898.1_	765	460	764	1.4e-98	IPR000569	HECT	Molecular Function: ubiquitin-protein ligase activity (GO:0004842), Cellular Component: intracellular (GO:0005622), Biological Process: cellular protein modification process (GO:0006464)
ref_NP_001107898.1_	765	431	765	0	IPR000569	HECT	Molecular Function: ubiquitin-protein ligase activity (GO:0004842), Cellular Component: intracellular (GO:0005622), Biological Process: cellular protein modification process (GO:0006464)
ref_NP_001123786.1_	330	40	140	4.5e-12	IPR000210	BTB/POZ-like	Molecular Function: protein binding (GO:0005515)
ref_NP_001123786.1_	330	42	132	1.2e-17	IPR003131	Potassium channel tetramerisation-type BTB domain	Biological Process: protein homooligomerization (GO:0051260)
ref_NP_001133977.1_	540	2	540	0	IPR009551	Protein wntless	Biological Process: Wnt receptor signaling pathway (GO:0016055), Molecular Function: Wnt-protein binding (GO:0017147)
ref_NP_001134069.1_	608	8	298	2.7e-111	IPR000402	Sodium/potassium-transporting ATPase subunit beta	Cellular Component: sodium:potassium-exchanging ATPase complex (GO:0005890), Biological Process: potassium ion transport (GO:0006813), Biological Process: sodium ion transport (GO:0006814)
ref_NP_001134069.1_	608	311	602	1.9e-111	IPR000402	Sodium/potassium-transporting ATPase subunit beta	Cellular Component: sodium:potassium-exchanging ATPase complex (GO:0005890), Biological Process: potassium ion transport (GO:0006813), Biological Process: sodium ion transport (GO:0006814)
ref_NP_001134069.1_	608	6	302	1.6e-123	IPR000402	Sodium/potassium-transporting ATPase subunit beta	Cellular Component: sodium:potassium-exchanging ATPase complex (GO:0005890), Biological Process: potassium ion transport (GO:0006813), Biological Process: sodium ion transport (GO:0006814)
ref_NP_001134069.1_	608	309	606	1.1e-123	IPR000402	Sodium/potassium-transporting ATPase subunit beta	Cellular Component: sodium:potassium-exchanging ATPase complex (GO:0005890), Biological Process: potassium ion transport (GO:0006813), Biological Process: sodium ion transport (GO:0006814)
ref_NP_001134069.1_	608	261	605	2.6e-199	IPR015565	Sodium/potassium-transporting ATPase subunit beta, chordates	Cellular Component: sodium:potassium-exchanging ATPase complex (GO:0005890), Biological Process: potassium ion transport (GO:0006813), Biological Process: sodium ion transport (GO:0006814)
ref_NP_001134069.1_	608	261	605	2.6e-199	IPR000402	Sodium/potassium-transporting ATPase subunit beta	Cellular Component: sodium:potassium-exchanging ATPase complex (GO:0005890), Biological Process: potassium ion transport (GO:0006813), Biological Process: sodium ion transport (GO:0006814)
ref_NP_001134069.1_	608	11	31	NA	IPR000402	Sodium/potassium-transporting ATPase subunit beta	Cellular Component: sodium:potassium-exchanging ATPase complex (GO:0005890), Biological Process: potassium ion transport (GO:0006813), Biological Process: sodium ion transport (GO:0006814)
ref_NP_001134069.1_	608	315	335	NA	IPR000402	Sodium/potassium-transporting ATPase subunit beta	Cellular Component: sodium:potassium-exchanging ATPase complex (GO:0005890), Biological Process: potassium ion transport (GO:0006813), Biological Process: sodium ion transport (GO:0006814)
ref_NP_001134069.1_	608	145	160	NA	IPR000402	Sodium/potassium-transporting ATPase subunit beta	Cellular Component: sodium:potassium-exchanging ATPase complex (GO:0005890), Biological Process: potassium ion transport (GO:0006813), Biological Process: sodium ion transport (GO:0006814)
ref_NP_001134069.1_	608	449	464	NA	IPR000402	Sodium/potassium-transporting ATPase subunit beta	Cellular Component: sodium:potassium-exchanging ATPase complex (GO:0005890), Biological Process: potassium ion transport (GO:0006813), Biological Process: sodium ion transport (GO:0006814)
ref_NP_001135319.1_	212	135	149	0	IPR000816	Peptidase C15, pyroglutamyl peptidase I	Biological Process: proteolysis (GO:0006508)
ref_NP_001135319.1_	212	6	171	6.8e-23	IPR000816	Peptidase C15, pyroglutamyl peptidase I	Biological Process: proteolysis (GO:0006508)
ref_NP_001135319.1_	212	73	89	0	IPR000816	Peptidase C15, pyroglutamyl peptidase I	Biological Process: proteolysis (GO:0006508)
ref_NP_001135319.1_	212	4	203	1.1e-60	IPR000816	Peptidase C15, pyroglutamyl peptidase I	Biological Process: proteolysis (GO:0006508)
ref_NP_001135319.1_	212	7	30	4.5e-14	IPR000816	Peptidase C15, pyroglutamyl peptidase I	Biological Process: proteolysis (GO:0006508)
ref_NP_001135319.1_	212	66	78	4.5e-14	IPR000816	Peptidase C15, pyroglutamyl peptidase I	Biological Process: proteolysis (GO:0006508)
ref_NP_001135319.1_	212	137	153	4.5e-14	IPR000816	Peptidase C15, pyroglutamyl peptidase I	Biological Process: proteolysis (GO:0006508)
ref_NP_001135322.1_	233	59	233	1.6e-46	IPR006186	Serine/threonine-specific protein phosphatase/bis(5-nucleosyl)-tetraphosphatase	Molecular Function: hydrolase activity (GO:0016787)
ref_NP_001135322.1_	233	87	114	1.40001e-53	IPR006186	Serine/threonine-specific protein phosphatase/bis(5-nucleosyl)-tetraphosphatase	Molecular Function: hydrolase activity (GO:0016787)
ref_NP_001135322.1_	233	116	143	1.40001e-53	IPR006186	Serine/threonine-specific protein phosphatase/bis(5-nucleosyl)-tetraphosphatase	Molecular Function: hydrolase activity (GO:0016787)
ref_NP_001135322.1_	233	149	173	1.40001e-53	IPR006186	Serine/threonine-specific protein phosphatase/bis(5-nucleosyl)-tetraphosphatase	Molecular Function: hydrolase activity (GO:0016787)
ref_NP_001135322.1_	233	183	209	1.40001e-53	IPR006186	Serine/threonine-specific protein phosphatase/bis(5-nucleosyl)-tetraphosphatase	Molecular Function: hydrolase activity (GO:0016787)
ref_NP_001135322.1_	233	87	215	1.4e-35	IPR004843	Metallophosphoesterase domain	Molecular Function: hydrolase activity (GO:0016787)
ref_NP_001135322.1_	233	150	155	0	IPR006186	Serine/threonine-specific protein phosphatase/bis(5-nucleosyl)-tetraphosphatase	Molecular Function: hydrolase activity (GO:0016787)
ref_NP_001140112.1_	284	76	164	6.9e-22	IPR003131	Potassium channel tetramerisation-type BTB domain	Biological Process: protein homooligomerization (GO:0051260)
ref_NP_001140112.1_	284	74	175	1.8e-15	IPR000210	BTB/POZ-like	Molecular Function: protein binding (GO:0005515)
ref_NP_001157538.1_	293	11	67	3.30001e-18	IPR011016	Zinc finger, RING-CH-type	Molecular Function: zinc ion binding (GO:0008270)
ref_NP_001157538.1_	293	12	66	0.0023	IPR001841	Zinc finger, RING-type	Molecular Function: protein binding (GO:0005515), Molecular Function: zinc ion binding (GO:0008270)
ref_NP_001157538.1_	293	4	73	0	IPR011016	Zinc finger, RING-CH-type	Molecular Function: zinc ion binding (GO:0008270)
ref_NP_001157538.1_	293	12	66	2.5e-11	IPR011016	Zinc finger, RING-CH-type	Molecular Function: zinc ion binding (GO:0008270)
ref_NP_001158560.1_	208	12	179	2.99999e-98	IPR020849	Small GTPase superfamily, Ras type	Molecular Function: GTPase activity (GO:0003924), Molecular Function: GTP binding (GO:0005525), Biological Process: GTP catabolic process (GO:0006184), Biological Process: signal transduction (GO:0007165), Cellular Component: membrane (GO:0016020)
ref_NP_001158560.1_	208	1	208	0	IPR020849	Small GTPase superfamily, Ras type	Molecular Function: GTPase activity (GO:0003924), Molecular Function: GTP binding (GO:0005525), Biological Process: GTP catabolic process (GO:0006184), Biological Process: signal transduction (GO:0007165), Cellular Component: membrane (GO:0016020)
ref_NP_001158560.1_	208	16	169	5e-32	IPR005225	Small GTP-binding protein domain	Molecular Function: GTP binding (GO:0005525)
ref_NP_001158560.1_	208	16	176	2.2e-54	IPR001806	Small GTPase superfamily	Molecular Function: GTP binding (GO:0005525), Biological Process: small GTPase mediated signal transduction (GO:0007264)
ref_NP_001158560.1_	208	15	36	5.89999e-38	IPR001806	Small GTPase superfamily	Molecular Function: GTP binding (GO:0005525), Biological Process: small GTPase mediated signal transduction (GO:0007264)
ref_NP_001158560.1_	208	38	54	5.89999e-38	IPR001806	Small GTPase superfamily	Molecular Function: GTP binding (GO:0005525), Biological Process: small GTPase mediated signal transduction (GO:0007264)
ref_NP_001158560.1_	208	55	77	5.89999e-38	IPR001806	Small GTPase superfamily	Molecular Function: GTP binding (GO:0005525), Biological Process: small GTPase mediated signal transduction (GO:0007264)
ref_NP_001158560.1_	208	119	132	5.89999e-38	IPR001806	Small GTPase superfamily	Molecular Function: GTP binding (GO:0005525), Biological Process: small GTPase mediated signal transduction (GO:0007264)
ref_NP_001158560.1_	208	154	176	5.89999e-38	IPR001806	Small GTPase superfamily	Molecular Function: GTP binding (GO:0005525), Biological Process: small GTPase mediated signal transduction (GO:0007264)
ref_NP_001158560.1_	208	10	208	0	IPR020849	Small GTPase superfamily, Ras type	Molecular Function: GTPase activity (GO:0003924), Molecular Function: GTP binding (GO:0005525), Biological Process: GTP catabolic process (GO:0006184), Biological Process: signal transduction (GO:0007165), Cellular Component: membrane (GO:0016020)
ref_NP_001158621.1_	119	1	119	1.1e-57	IPR008606	Eukaryotic translation initiation factor 4E binding	Molecular Function: eukaryotic initiation factor 4E binding (GO:0008190), Biological Process: negative regulation of translational initiation (GO:0045947)
ref_NP_001158621.1_	119	1	119	6.6e-48	IPR008606	Eukaryotic translation initiation factor 4E binding	Molecular Function: eukaryotic initiation factor 4E binding (GO:0008190), Biological Process: negative regulation of translational initiation (GO:0045947)
ref_NP_001158857.1_	355	40	355	0	IPR002000	Lysosome-associated membrane glycoprotein	Cellular Component: membrane (GO:0016020)
ref_NP_001158857.1_	355	52	355	2.6e-57	IPR002000	Lysosome-associated membrane glycoprotein	Cellular Component: membrane (GO:0016020)
ref_NP_001158857.1_	355	70	355	2.4e-74	IPR002000	Lysosome-associated membrane glycoprotein	Cellular Component: membrane (GO:0016020)
ref_NP_001158857.1_	355	157	181	2.2e-17	IPR002000	Lysosome-associated membrane glycoprotein	Cellular Component: membrane (GO:0016020)
ref_NP_001158857.1_	355	267	281	2.2e-17	IPR002000	Lysosome-associated membrane glycoprotein	Cellular Component: membrane (GO:0016020)
ref_NP_001158857.1_	355	304	316	2.2e-17	IPR002000	Lysosome-associated membrane glycoprotein	Cellular Component: membrane (GO:0016020)
ref_NP_001158857.1_	355	319	341	2.2e-17	IPR002000	Lysosome-associated membrane glycoprotein	Cellular Component: membrane (GO:0016020)
ref_NP_001186247.1_	134	1	134	4.7e-44	IPR008849	Synaphin	Biological Process: neurotransmitter transport (GO:0006836), Molecular Function: syntaxin binding (GO:0019905)
ref_NP_001186247.1_	134	2	134	6.80005e-80	IPR008849	Synaphin	Biological Process: neurotransmitter transport (GO:0006836), Molecular Function: syntaxin binding (GO:0019905)
ref_NP_001187766.1_	214	74	102	0.00011	IPR002048	Calcium-binding EF-hand	Molecular Function: calcium ion binding (GO:0005509)
ref_NP_001187766.1_	214	110	138	1.3e-07	IPR002048	Calcium-binding EF-hand	Molecular Function: calcium ion binding (GO:0005509)
ref_NP_001187766.1_	214	155	183	0.082	IPR002048	Calcium-binding EF-hand	Molecular Function: calcium ion binding (GO:0005509)
ref_NP_001187766.1_	214	21	91	2e-18	IPR011992	EF-hand-like domain	Molecular Function: calcium ion binding (GO:0005509)
ref_NP_001187766.1_	214	92	123	5.4e-11	IPR011992	EF-hand-like domain	Molecular Function: calcium ion binding (GO:0005509)
ref_NP_001187766.1_	214	124	186	1.2e-13	IPR011992	EF-hand-like domain	Molecular Function: calcium ion binding (GO:0005509)
ref_NP_001187766.1_	214	76	134	2.4e-14	IPR011992	EF-hand-like domain	Molecular Function: calcium ion binding (GO:0005509)
ref_NP_001187766.1_	214	70	105	0	IPR002048	Calcium-binding EF-hand	Molecular Function: calcium ion binding (GO:0005509)
ref_NP_001187766.1_	214	106	141	0	IPR002048	Calcium-binding EF-hand	Molecular Function: calcium ion binding (GO:0005509)
ref_NP_001187766.1_	214	151	186	0	IPR002048	Calcium-binding EF-hand	Molecular Function: calcium ion binding (GO:0005509)
ref_NP_001187766.1_	214	78	99	1.2e-10	IPR001125	Recoverin	Molecular Function: calcium ion binding (GO:0005509)
ref_NP_001187766.1_	214	102	121	1.2e-10	IPR001125	Recoverin	Molecular Function: calcium ion binding (GO:0005509)
ref_NP_001187766.1_	214	124	142	1.2e-10	IPR001125	Recoverin	Molecular Function: calcium ion binding (GO:0005509)
ref_NP_001187766.1_	214	171	191	1.2e-10	IPR001125	Recoverin	Molecular Function: calcium ion binding (GO:0005509)
ref_NP_001191713.1_	142	56	135	1.5e-20	IPR010345	Interleukin-17	Molecular Function: cytokine activity (GO:0005125), Cellular Component: extracellular region (GO:0005576), Biological Process: inflammatory response (GO:0006954)
ref_NP_001191713.1_	142	49	142	4.40001e-23	IPR010345	Interleukin-17	Molecular Function: cytokine activity (GO:0005125), Cellular Component: extracellular region (GO:0005576), Biological Process: inflammatory response (GO:0006954)
ref_NP_001239168.1_	292	17	59	0.00025	IPR001368	TNFR/NGFR cysteine-rich region	Molecular Function: protein binding (GO:0005515)
ref_NP_001239168.1_	292	62	102	1.8e-09	IPR001368	TNFR/NGFR cysteine-rich region	Molecular Function: protein binding (GO:0005515)
ref_NP_001239168.1_	292	104	139	3e-08	IPR001368	TNFR/NGFR cysteine-rich region	Molecular Function: protein binding (GO:0005515)
ref_NP_001239168.1_	292	142	181	0.012	IPR001368	TNFR/NGFR cysteine-rich region	Molecular Function: protein binding (GO:0005515)
ref_NP_001239168.1_	292	61	102	0	IPR001368	TNFR/NGFR cysteine-rich region	Molecular Function: protein binding (GO:0005515)
ref_NP_001239168.1_	292	103	139	0	IPR001368	TNFR/NGFR cysteine-rich region	Molecular Function: protein binding (GO:0005515)
ref_NP_001239168.1_	292	37	59	5.1e-05	IPR001368	TNFR/NGFR cysteine-rich region	Molecular Function: protein binding (GO:0005515)
ref_NP_001239168.1_	292	62	102	4.5e-06	IPR001368	TNFR/NGFR cysteine-rich region	Molecular Function: protein binding (GO:0005515)
ref_NP_037592.1_	612	14	609	1.9e-144	IPR003945	NADH-plastoquinone oxidoreductase, chain 5	Molecular Function: NADH dehydrogenase (ubiquinone) activity (GO:0008137), Biological Process: ATP synthesis coupled electron transport (GO:0042773), Biological Process: oxidation-reduction process (GO:0055114)
ref_NP_037592.1_	612	139	405	5.2e-85	IPR001750	NADH:ubiquinone/plastoquinone oxidoreductase	Molecular Function: NADH dehydrogenase (ubiquinone) activity (GO:0008137), Biological Process: ATP synthesis coupled electron transport (GO:0042773), Biological Process: oxidation-reduction process (GO:0055114)
ref_NP_037592.1_	612	428	609	3.7e-63	IPR010934	NADH dehydrogenase subunit 5, C-terminal	Molecular Function: NADH dehydrogenase (ubiquinone) activity (GO:0008137), Biological Process: ATP synthesis coupled electron transport (GO:0042773), Biological Process: oxidation-reduction process (GO:0055114)
ref_NP_037592.1_	612	67	127	2.3e-23	IPR001516	NADH:ubiquinone oxidoreductase, chain 5/L, N-terminal	Molecular Function: NADH dehydrogenase (ubiquinone) activity (GO:0008137), Biological Process: ATP synthesis coupled electron transport (GO:0042773), Biological Process: oxidation-reduction process (GO:0055114)
ref_NP_631893.1_	281	15	157	7.1e-19	IPR005225	Small GTP-binding protein domain	Molecular Function: GTP binding (GO:0005525)
ref_NP_631893.1_	281	16	174	1e-39	IPR001806	Small GTPase superfamily	Molecular Function: GTP binding (GO:0005525), Biological Process: small GTPase mediated signal transduction (GO:0007264)
ref_NP_631893.1_	281	189	223	2.3e-10	IPR001496	SOCS protein, C-terminal	Biological Process: intracellular signal transduction (GO:0035556)
ref_NP_631893.1_	281	15	36	1.5e-20	IPR001806	Small GTPase superfamily	Molecular Function: GTP binding (GO:0005525), Biological Process: small GTPase mediated signal transduction (GO:0007264)
ref_NP_631893.1_	281	56	78	1.5e-20	IPR001806	Small GTPase superfamily	Molecular Function: GTP binding (GO:0005525), Biological Process: small GTPase mediated signal transduction (GO:0007264)
ref_NP_631893.1_	281	117	130	1.5e-20	IPR001806	Small GTPase superfamily	Molecular Function: GTP binding (GO:0005525), Biological Process: small GTPase mediated signal transduction (GO:0007264)
ref_NP_631893.1_	281	152	174	1.5e-20	IPR001806	Small GTPase superfamily	Molecular Function: GTP binding (GO:0005525), Biological Process: small GTPase mediated signal transduction (GO:0007264)
ref_NP_631893.1_	281	175	228	16.193	IPR001496	SOCS protein, C-terminal	Biological Process: intracellular signal transduction (GO:0035556)
ref_NP_631893.1_	281	12	177	1.2e-09	IPR020849	Small GTPase superfamily, Ras type	Molecular Function: GTPase activity (GO:0003924), Molecular Function: GTP binding (GO:0005525), Biological Process: GTP catabolic process (GO:0006184), Biological Process: signal transduction (GO:0007165), Cellular Component: membrane (GO:0016020)
ref_NP_631893.1_	281	15	177	2.6e-74	IPR003579	Small GTPase superfamily, Rab type	Molecular Function: GTP binding (GO:0005525), Biological Process: small GTPase mediated signal transduction (GO:0007264), Biological Process: protein transport (GO:0015031)
ref_NP_631893.1_	281	17	177	1.1e-09	IPR003578	Small GTPase superfamily, Rho type	Molecular Function: GTP binding (GO:0005525), Cellular Component: intracellular (GO:0005622), Biological Process: small GTPase mediated signal transduction (GO:0007264)
ref_NP_631893.1_	281	20	222	0.00083	IPR002041	Ran GTPase	Molecular Function: GTPase activity (GO:0003924), Molecular Function: GTP binding (GO:0005525), Biological Process: GTP catabolic process (GO:0006184), Biological Process: intracellular protein transport (GO:0006886), Biological Process: nucleocytoplasmic transport (GO:0006913), Biological Process: signal transduction (GO:0007165)
ref_NP_631893.1_	281	183	226	4.6e-16	IPR001496	SOCS protein, C-terminal	Biological Process: intracellular signal transduction (GO:0035556)
ref_NP_631893.1_	281	189	225	2e-07	IPR001496	SOCS protein, C-terminal	Biological Process: intracellular signal transduction (GO:0035556)
ref_NP_956357.1_	543	433	538	4.5e-32	IPR011992	EF-hand-like domain	Molecular Function: calcium ion binding (GO:0005509)
ref_NP_956357.1_	543	443	536	5.2e-38	IPR000261	EPS15 homology (EH)	Molecular Function: protein binding (GO:0005515)
ref_NP_956357.1_	543	59	219	2.7e-18	IPR001401	Dynamin, GTPase domain	Molecular Function: GTPase activity (GO:0003924), Molecular Function: GTP binding (GO:0005525)
ref_NP_956357.1_	543	449	537	22.966	IPR000261	EPS15 homology (EH)	Molecular Function: protein binding (GO:0005515)
ref_NP_956357.1_	543	481	516	8.934	IPR002048	Calcium-binding EF-hand	Molecular Function: calcium ion binding (GO:0005509)
ref_NP_956397.1_	212	1	212	1.1e-183	IPR000133	ER lumen protein retaining receptor	Biological Process: protein retention in ER lumen (GO:0006621), Cellular Component: integral to membrane (GO:0016021), Molecular Function: ER retention sequence binding (GO:0046923)
ref_NP_956397.1_	212	31	48	NA	IPR000133	ER lumen protein retaining receptor	Biological Process: protein retention in ER lumen (GO:0006621), Cellular Component: integral to membrane (GO:0016021), Molecular Function: ER retention sequence binding (GO:0046923)
ref_NP_956397.1_	212	126	135	NA	IPR000133	ER lumen protein retaining receptor	Biological Process: protein retention in ER lumen (GO:0006621), Cellular Component: integral to membrane (GO:0016021), Molecular Function: ER retention sequence binding (GO:0046923)
ref_NP_956397.1_	212	4	23	1.7e-73	IPR000133	ER lumen protein retaining receptor	Biological Process: protein retention in ER lumen (GO:0006621), Cellular Component: integral to membrane (GO:0016021), Molecular Function: ER retention sequence binding (GO:0046923)
ref_NP_956397.1_	212	31	51	1.7e-73	IPR000133	ER lumen protein retaining receptor	Biological Process: protein retention in ER lumen (GO:0006621), Cellular Component: integral to membrane (GO:0016021), Molecular Function: ER retention sequence binding (GO:0046923)
ref_NP_956397.1_	212	52	68	1.7e-73	IPR000133	ER lumen protein retaining receptor	Biological Process: protein retention in ER lumen (GO:0006621), Cellular Component: integral to membrane (GO:0016021), Molecular Function: ER retention sequence binding (GO:0046923)
ref_NP_956397.1_	212	120	140	1.7e-73	IPR000133	ER lumen protein retaining receptor	Biological Process: protein retention in ER lumen (GO:0006621), Cellular Component: integral to membrane (GO:0016021), Molecular Function: ER retention sequence binding (GO:0046923)
ref_NP_956397.1_	212	142	156	1.7e-73	IPR000133	ER lumen protein retaining receptor	Biological Process: protein retention in ER lumen (GO:0006621), Cellular Component: integral to membrane (GO:0016021), Molecular Function: ER retention sequence binding (GO:0046923)
ref_NP_956397.1_	212	156	174	1.7e-73	IPR000133	ER lumen protein retaining receptor	Biological Process: protein retention in ER lumen (GO:0006621), Cellular Component: integral to membrane (GO:0016021), Molecular Function: ER retention sequence binding (GO:0046923)
ref_NP_956397.1_	212	184	199	1.7e-73	IPR000133	ER lumen protein retaining receptor	Biological Process: protein retention in ER lumen (GO:0006621), Cellular Component: integral to membrane (GO:0016021), Molecular Function: ER retention sequence binding (GO:0046923)
ref_NP_956397.1_	212	28	169	1.5e-58	IPR000133	ER lumen protein retaining receptor	Biological Process: protein retention in ER lumen (GO:0006621), Cellular Component: integral to membrane (GO:0016021), Molecular Function: ER retention sequence binding (GO:0046923)
ref_NP_956956.1_	1203	876	1007	0.0005	IPR011990	Tetratricopeptide-like helical	Molecular Function: protein binding (GO:0005515)
ref_NP_957000.1_	187	11	184	6.7e-33	IPR011992	EF-hand-like domain	Molecular Function: calcium ion binding (GO:0005509)
[truncated: 85,495 more rows]
