# Supplementary material for: Detection of Alternative Splice and Gene Duplication by RNA Sequencing in Japanese Flounder, Paralichthys olivaceus
Source: G3 (Bethesda). 2014 Nov 5;4(12):2419–24. doi: 10.1534/g3.114.012138 (PMC4267937; doi:10.1534/g3.114.012138)
Supplement: Supporting Information [file supp_g3.114.012138_FileS3.txt]

comp3815_c0_seq1
comp3815_c0_seq2
comp3842_c0_seq1
comp3842_c0_seq2
comp5247_c0_seq1
comp5247_c0_seq2
comp8825_c0_seq1
comp8825_c0_seq2
comp9167_c0_seq1
comp9167_c0_seq2
comp13878_c0_seq1
comp13878_c0_seq2
comp19764_c0_seq1
comp19764_c0_seq2
comp28061_c0_seq1
comp28061_c0_seq2
comp30998_c0_seq1
comp30998_c0_seq2
comp31034_c0_seq1
comp31034_c0_seq2
comp31105_c0_seq1
comp31105_c0_seq2
comp31135_c0_seq1
comp31135_c0_seq2
comp31146_c0_seq1
comp31146_c0_seq2
comp31170_c0_seq1
comp31170_c0_seq2
comp31246_c0_seq1
comp31263_c0_seq1
comp31263_c0_seq2
comp31264_c0_seq1
comp31264_c0_seq2
comp31388_c0_seq1
comp31388_c0_seq2
comp31490_c0_seq1
comp31490_c0_seq2
comp31518_c0_seq1
comp31518_c0_seq2
comp31728_c0_seq1
comp31728_c0_seq2
comp31731_c0_seq1
comp31731_c0_seq2
comp31748_c0_seq1
comp31748_c0_seq2
comp31761_c0_seq1
comp31761_c0_seq2
comp31781_c0_seq1
comp31781_c0_seq2
comp31861_c0_seq1
comp31861_c0_seq2
comp31923_c0_seq1
comp31923_c0_seq2
comp31930_c0_seq2
comp32008_c0_seq1
comp32008_c0_seq2
comp32022_c0_seq1
comp32022_c0_seq2
comp32056_c0_seq1
comp32056_c0_seq2
comp32101_c0_seq1
comp32101_c0_seq2
comp32133_c0_seq1
comp32133_c0_seq2
comp32210_c0_seq1
comp32210_c0_seq2
comp32233_c0_seq1
comp32246_c0_seq1
comp32246_c0_seq2
comp32596_c0_seq1
comp32596_c0_seq2
comp32622_c0_seq1
comp32622_c0_seq2
comp32625_c0_seq1
comp32625_c0_seq2
comp32626_c0_seq1
comp32626_c0_seq2
comp32709_c0_seq1
comp32882_c0_seq1
comp32882_c0_seq2
comp32970_c0_seq1
comp32970_c0_seq2
comp32981_c0_seq1
comp32981_c0_seq2
comp32996_c0_seq1
comp32996_c0_seq2
comp33255_c0_seq1
comp33255_c0_seq2
comp33265_c0_seq1
comp33265_c0_seq2
comp33325_c0_seq1
comp33325_c0_seq2
comp33489_c0_seq1
comp33489_c0_seq2
comp33627_c0_seq1
comp33665_c0_seq1
comp33665_c0_seq2
comp33677_c0_seq1
comp33677_c0_seq2
comp33789_c0_seq1
comp33789_c0_seq2
comp33821_c0_seq3
comp33870_c0_seq2
comp33906_c0_seq1
comp33906_c0_seq2
comp33975_c0_seq1
comp33975_c0_seq2
comp34035_c0_seq1
comp34035_c0_seq2
comp34264_c0_seq1
comp34264_c0_seq2
comp34973_c0_seq1
comp34973_c0_seq2
comp35033_c0_seq1
comp35033_c0_seq2
comp35037_c0_seq1
comp35037_c0_seq2
comp35061_c0_seq1
comp35061_c0_seq2
comp35070_c0_seq1
comp35070_c0_seq2
comp35073_c0_seq1
comp35073_c0_seq2
comp35087_c0_seq1
comp35087_c0_seq2
comp35093_c0_seq1
comp35093_c0_seq2
comp35098_c0_seq1
comp35139_c0_seq1
comp35184_c0_seq1
comp35184_c0_seq2
comp35188_c0_seq1
comp35208_c0_seq1
comp35208_c0_seq2
comp35217_c0_seq1
comp35239_c0_seq1
comp35239_c0_seq2
comp35253_c0_seq1
comp35253_c0_seq2
comp35254_c0_seq1
comp35254_c0_seq2
comp35264_c0_seq1
comp35264_c0_seq2
comp35265_c0_seq1
comp35265_c0_seq2
comp35271_c0_seq1
comp35271_c0_seq2
comp35275_c0_seq1
comp35275_c0_seq2
comp35296_c0_seq1
comp35296_c0_seq2
comp35310_c0_seq1
comp35311_c0_seq1
comp35311_c0_seq2
comp35330_c0_seq1
comp35330_c0_seq2
comp35359_c0_seq1
comp35359_c0_seq2
comp35366_c0_seq1
comp35366_c0_seq2
comp35391_c0_seq1
comp35391_c0_seq2
comp35408_c0_seq1
comp35408_c0_seq2
comp35457_c0_seq1
comp35457_c0_seq2
comp35481_c0_seq1
comp35481_c0_seq2
comp35524_c0_seq1
comp35524_c0_seq2
comp35537_c0_seq1
comp35549_c0_seq1
comp35549_c0_seq2
comp35560_c0_seq1
comp35560_c0_seq2
comp35610_c0_seq1
comp35610_c0_seq2
comp35621_c0_seq1
comp35621_c0_seq2
comp35630_c0_seq1
comp35630_c0_seq2
comp35649_c0_seq1
comp35649_c0_seq2
comp35654_c0_seq1
comp35654_c0_seq2
comp35680_c0_seq1
comp35680_c0_seq2
comp35709_c0_seq1
comp35709_c0_seq2
comp35713_c0_seq1
comp35760_c0_seq1
comp35760_c0_seq2
comp35779_c0_seq1
comp35779_c0_seq2
comp35783_c0_seq1
comp35783_c0_seq2
comp35792_c0_seq1
comp35792_c0_seq2
comp35805_c0_seq1
comp35805_c0_seq2
comp35806_c0_seq1
comp35806_c0_seq2
comp35808_c0_seq1
comp35808_c0_seq2
comp35816_c0_seq1
comp35816_c0_seq2
comp35835_c0_seq1
comp35835_c0_seq2
comp35874_c0_seq1
comp35874_c0_seq2
comp35882_c0_seq1
comp35882_c0_seq2
comp35883_c0_seq1
comp35883_c0_seq2
comp35889_c0_seq1
comp35889_c0_seq2
comp35893_c0_seq1
comp35893_c0_seq2
comp35894_c0_seq1
comp35894_c0_seq2
comp35902_c0_seq1
comp35902_c0_seq2
comp35902_c0_seq3
comp35902_c0_seq4
comp35904_c0_seq1
comp35907_c0_seq1
comp35907_c0_seq2
comp35936_c0_seq1
comp35940_c0_seq1
comp35940_c0_seq2
comp35945_c0_seq1
comp35945_c0_seq2
comp35949_c0_seq1
comp35949_c0_seq2
comp35954_c0_seq1
comp35954_c0_seq2
comp35977_c0_seq1
comp35977_c0_seq2
comp36016_c0_seq1
comp36016_c0_seq2
comp36019_c0_seq1
comp36019_c0_seq2
comp36023_c0_seq1
comp36023_c0_seq2
comp36032_c0_seq1
comp36032_c0_seq2
comp36049_c0_seq1
comp36049_c0_seq2
comp36050_c0_seq1
comp36050_c0_seq2
comp36067_c0_seq1
comp36067_c0_seq2
comp36079_c0_seq1
comp36079_c0_seq2
comp36083_c0_seq1
comp36083_c0_seq2
comp36095_c0_seq1
comp36095_c0_seq2
comp36096_c0_seq1
comp36096_c0_seq2
comp36099_c0_seq1
comp36099_c0_seq2
comp36110_c0_seq1
comp36110_c0_seq2
comp36111_c0_seq1
comp36111_c0_seq2
comp36116_c0_seq1
comp36116_c0_seq2
comp36130_c0_seq1
comp36130_c0_seq2
comp36134_c1_seq1
comp36134_c1_seq2
comp36158_c0_seq1
comp36158_c0_seq2
comp36163_c0_seq1
comp36198_c0_seq1
comp36198_c0_seq2
comp36202_c0_seq1
comp36202_c0_seq2
comp36207_c0_seq1
comp36207_c0_seq2
comp36207_c1_seq1
comp36209_c0_seq1
comp36209_c0_seq2
comp36219_c0_seq1
comp36219_c0_seq2
comp36228_c0_seq1
comp36228_c0_seq2
comp36237_c0_seq1
comp36237_c0_seq2
comp36250_c0_seq1
comp36250_c0_seq2
comp36253_c0_seq1
comp36253_c0_seq2
comp36267_c0_seq1
comp36267_c0_seq2
comp36282_c0_seq1
comp36282_c0_seq2
comp36299_c0_seq1
comp36299_c0_seq2
comp36308_c0_seq1
comp36308_c0_seq2
comp36316_c0_seq1
comp36316_c0_seq2
comp36329_c0_seq1
comp36332_c0_seq1
comp36332_c0_seq2
comp36342_c0_seq1
comp36342_c0_seq2
comp36349_c0_seq1
comp36349_c0_seq2
comp36364_c0_seq1
comp36364_c0_seq2
comp36379_c0_seq1
comp36379_c0_seq2
comp36380_c0_seq1
comp36380_c0_seq2
comp36381_c0_seq1
comp36381_c0_seq2
comp36390_c0_seq1
comp36390_c0_seq2
comp36391_c0_seq1
comp36425_c0_seq1
comp36425_c0_seq2
comp36428_c0_seq1
comp36428_c0_seq2
comp36442_c0_seq1
comp36442_c0_seq2
comp36453_c0_seq1
comp36453_c0_seq2
comp36460_c0_seq1
comp36460_c0_seq2
comp36463_c0_seq1
comp36463_c0_seq2
comp36467_c0_seq1
comp36467_c0_seq2
comp36496_c0_seq1
comp36496_c0_seq2
comp36513_c0_seq1
comp36513_c0_seq2
comp36538_c0_seq1
comp36538_c0_seq2
comp36539_c0_seq1
comp36539_c0_seq2
comp36565_c0_seq1
comp36566_c0_seq1
comp36566_c0_seq2
comp36570_c0_seq2
comp36573_c0_seq1
comp36573_c0_seq2
comp36601_c0_seq2
comp36603_c0_seq1
comp36603_c0_seq2
comp36604_c0_seq1
comp36604_c0_seq2
comp36618_c0_seq1
comp36630_c0_seq1
comp36630_c0_seq2
comp36636_c0_seq1
comp36636_c0_seq2
comp36686_c0_seq1
comp36686_c0_seq2
comp36687_c0_seq1
comp36687_c0_seq2
comp36695_c0_seq1
comp36695_c0_seq2
comp36715_c0_seq1
comp36715_c0_seq2
comp36724_c0_seq1
comp36724_c0_seq2
comp36728_c0_seq1
comp36728_c0_seq2
comp36735_c0_seq1
comp36735_c0_seq2
comp36736_c0_seq1
comp36736_c0_seq2
comp36740_c0_seq1
comp36740_c0_seq2
comp36759_c0_seq1
comp36759_c0_seq2
comp36823_c0_seq1
comp36823_c0_seq2
comp36824_c0_seq1
comp36824_c0_seq2
comp36833_c0_seq1
comp36844_c0_seq1
comp36844_c0_seq2
comp36857_c0_seq1
comp36857_c0_seq2
comp36866_c0_seq1
comp36866_c0_seq2
comp36875_c0_seq1
comp36875_c0_seq2
comp36880_c0_seq1
comp36880_c0_seq2
comp36885_c0_seq1
comp36885_c0_seq2
comp36888_c0_seq1
comp36888_c0_seq2
comp36906_c0_seq1
comp36906_c0_seq2
comp36907_c0_seq1
comp36907_c0_seq2
comp36915_c0_seq1
comp36915_c0_seq2
comp36917_c0_seq1
comp36917_c0_seq2
comp36940_c0_seq1
comp36940_c0_seq2
comp36962_c0_seq1
comp36962_c0_seq2
comp36992_c0_seq1
comp36992_c0_seq2
comp37000_c0_seq1
comp37000_c0_seq2
comp37009_c0_seq1
comp37009_c0_seq2
comp37013_c0_seq1
comp37013_c0_seq2
comp37025_c0_seq1
comp37025_c0_seq2
comp37028_c0_seq1
comp37032_c0_seq1
comp37032_c0_seq2
comp37047_c0_seq2
comp37063_c0_seq1
comp37063_c0_seq2
comp37066_c0_seq1
comp37066_c0_seq2
comp37129_c0_seq1
comp37129_c0_seq2
comp37165_c0_seq1
comp37197_c0_seq1
comp37197_c0_seq2
comp37214_c0_seq1
comp37214_c0_seq2
comp37226_c0_seq1
comp37226_c0_seq2
comp37246_c0_seq1
comp37246_c0_seq2
comp37258_c0_seq1
comp37258_c0_seq2
comp37269_c0_seq1
comp37285_c0_seq1
comp37285_c0_seq2
comp37325_c0_seq1
comp37325_c0_seq2
comp37376_c0_seq1
comp37376_c0_seq2
comp37407_c0_seq1
comp37407_c0_seq2
comp37439_c0_seq1
comp37439_c0_seq2
comp37456_c0_seq1
comp37456_c0_seq2
comp37491_c0_seq1
comp37611_c0_seq1
comp37630_c0_seq1
comp37630_c0_seq2
comp37639_c0_seq1
comp37642_c0_seq1
comp37642_c0_seq2
comp37682_c0_seq1
comp37682_c0_seq2
comp37708_c0_seq1
comp37732_c0_seq1
comp37732_c0_seq2
comp37737_c0_seq1
comp37737_c0_seq2
comp37755_c0_seq1
comp37765_c0_seq1
comp37765_c0_seq2
comp37796_c0_seq1
comp37796_c0_seq2
comp37829_c0_seq1
comp37829_c0_seq2
comp37883_c0_seq1
comp37896_c0_seq1
comp37896_c0_seq2
comp37946_c0_seq1
comp37946_c0_seq2
comp37977_c0_seq1
comp37977_c0_seq2
comp37980_c0_seq1
comp38001_c0_seq1
comp38001_c0_seq2
comp38005_c0_seq1
comp38005_c0_seq2
comp38059_c0_seq1
comp38059_c0_seq2
comp38060_c0_seq1
comp38060_c0_seq2
comp38105_c0_seq1
comp38105_c0_seq2
comp38148_c0_seq1
comp38148_c0_seq2
comp38158_c0_seq1
comp38158_c0_seq2
comp38207_c0_seq1
comp38256_c0_seq1
comp38256_c0_seq2
comp38330_c0_seq1
comp38330_c1_seq1
comp38330_c1_seq2
comp38397_c0_seq1
comp38397_c0_seq2
comp38456_c0_seq1
comp38456_c0_seq2
comp38485_c0_seq1
comp38515_c0_seq1
comp38515_c0_seq2
comp38551_c0_seq1
comp38551_c0_seq2
comp38591_c0_seq1
comp38591_c0_seq2
comp38596_c0_seq1
comp38596_c0_seq2
comp38615_c0_seq1
comp38615_c0_seq2
comp38631_c0_seq1
comp38631_c0_seq2
comp38657_c0_seq1
comp38657_c0_seq2
comp38658_c0_seq1
comp38658_c0_seq2
comp38664_c0_seq1
comp38664_c0_seq2
comp38703_c1_seq2
comp38715_c0_seq1
comp38715_c0_seq2
comp38743_c0_seq1
comp38743_c0_seq2
comp38749_c0_seq1
comp38749_c0_seq2
comp38805_c0_seq1
comp38805_c0_seq2
comp38821_c0_seq1
comp38821_c0_seq2
comp38826_c0_seq1
comp38858_c0_seq1
comp38858_c0_seq2
comp38866_c0_seq1
comp38866_c0_seq2
comp38871_c0_seq1
comp38871_c0_seq2
comp38876_c0_seq1
comp38876_c0_seq2
comp38882_c0_seq1
comp38882_c0_seq2
comp38899_c0_seq1
comp38899_c0_seq2
comp38915_c0_seq1
comp38915_c0_seq2
comp38954_c0_seq1
comp38954_c0_seq2
comp38960_c0_seq1
comp38960_c0_seq2
comp38961_c0_seq1
comp38961_c0_seq2
comp38962_c0_seq1
comp38962_c0_seq2
comp38980_c0_seq1
comp38980_c0_seq2
comp39013_c0_seq1
comp39013_c0_seq2
comp39036_c0_seq1
comp39036_c0_seq2
comp39043_c0_seq1
comp39043_c0_seq2
comp39076_c0_seq1
comp39083_c0_seq1
comp39083_c0_seq2
comp39101_c0_seq1
comp39101_c0_seq2
comp39106_c0_seq1
comp39106_c0_seq2
comp39110_c0_seq1
comp39110_c0_seq2
comp39142_c0_seq1
comp39142_c0_seq2
comp39156_c0_seq2
comp39157_c0_seq1
comp39157_c0_seq2
comp39224_c0_seq1
comp39224_c0_seq2
comp39230_c0_seq1
comp39230_c0_seq2
comp39242_c0_seq1
comp39242_c0_seq2
comp39265_c0_seq1
comp39265_c0_seq2
comp39314_c1_seq1
comp39342_c0_seq1
comp39342_c0_seq2
comp39398_c0_seq1
comp39398_c0_seq2
comp39404_c0_seq1
comp39404_c1_seq1
comp39404_c1_seq2
comp39406_c0_seq1
comp39406_c0_seq2
comp39463_c0_seq1
comp39463_c0_seq2
comp39565_c0_seq1
comp39565_c0_seq2
comp39567_c0_seq1
comp39567_c0_seq2
comp39570_c0_seq1
comp39570_c0_seq2
comp39640_c0_seq1
comp39640_c0_seq2
comp39644_c0_seq1
comp39644_c0_seq2
comp39644_c1_seq1
comp39663_c0_seq1
comp39663_c0_seq2
comp39682_c0_seq1
comp39682_c0_seq2
comp39708_c0_seq1
comp39708_c0_seq2
comp39722_c0_seq1
comp39722_c0_seq2
comp39727_c0_seq1
comp39727_c0_seq2
comp39976_c0_seq1
comp39976_c0_seq2
comp40076_c0_seq1
comp40076_c0_seq2
comp40115_c0_seq1
comp40115_c0_seq2
comp40127_c0_seq1
comp40265_c0_seq1
comp40296_c0_seq1
comp40296_c0_seq2
comp40367_c0_seq1
comp40367_c0_seq2
comp40460_c0_seq1
comp40460_c0_seq2
comp40515_c0_seq1
comp40515_c0_seq2
comp40654_c0_seq1
comp40654_c0_seq2
comp40959_c0_seq1
comp40959_c0_seq2
comp41011_c0_seq1
comp41011_c0_seq2
comp41172_c0_seq1
comp41172_c0_seq2
comp41364_c0_seq1
comp41364_c0_seq2
comp41444_c0_seq1
comp41444_c0_seq2
comp41444_c1_seq1
comp41469_c0_seq1
comp41469_c0_seq2
comp41551_c0_seq1
comp41551_c0_seq2
comp41559_c0_seq1
comp41619_c0_seq1
comp41619_c0_seq2
comp41644_c0_seq1
comp41644_c0_seq2
comp41703_c0_seq1
comp41703_c0_seq2
comp41768_c0_seq1
comp41768_c0_seq2
comp41819_c0_seq1
comp41819_c0_seq2
comp41963_c0_seq1
comp41963_c0_seq2
comp42172_c0_seq1
comp42172_c0_seq2
comp42217_c0_seq1
comp42325_c0_seq1
comp42325_c0_seq2
comp42330_c0_seq1
comp42330_c0_seq2
comp42333_c0_seq1
comp42333_c0_seq2
comp42339_c0_seq1
comp42339_c0_seq2
comp42394_c0_seq1
comp42394_c0_seq2
comp42500_c0_seq1
comp42500_c0_seq2
comp42620_c0_seq1
comp42620_c0_seq2
comp42738_c0_seq1
comp42738_c0_seq2
comp42770_c0_seq1
comp42770_c0_seq2
comp42928_c0_seq1
comp42928_c0_seq2
comp42949_c0_seq1
comp42949_c0_seq2
comp43132_c0_seq1
comp43132_c0_seq2
comp43387_c0_seq1
comp43387_c0_seq2
comp43441_c0_seq1
comp43485_c0_seq1
comp43485_c0_seq2
comp43569_c0_seq1
comp43569_c1_seq1
comp43569_c1_seq2
comp44251_c0_seq1
comp44251_c0_seq2
comp44631_c0_seq2
comp44969_c0_seq2
comp45027_c0_seq1
comp45027_c0_seq2
comp45052_c0_seq1
comp45052_c0_seq2
comp45087_c0_seq1
comp45087_c0_seq2
comp45122_c0_seq1
comp45122_c0_seq2
comp45146_c0_seq1
comp45146_c0_seq2
comp45285_c0_seq1
comp45285_c0_seq2
comp45423_c0_seq1
comp45423_c0_seq2
comp45483_c0_seq1
comp45483_c0_seq2
comp45603_c0_seq1
comp45603_c0_seq2
comp45834_c0_seq1
comp45958_c0_seq1
comp45958_c0_seq2
comp46063_c0_seq1
comp46063_c0_seq2
comp46185_c0_seq1
comp46185_c0_seq2
comp46251_c0_seq1
comp46251_c0_seq2
comp46345_c0_seq1
comp46345_c0_seq2
comp46573_c0_seq1
comp46573_c0_seq2
comp46763_c0_seq1
comp46889_c0_seq1
comp46889_c0_seq2
comp46915_c0_seq1
comp46915_c0_seq2
comp46943_c0_seq1
comp46943_c0_seq2
comp47005_c0_seq1
comp47005_c0_seq2
comp47020_c0_seq1
comp47020_c0_seq2
comp47274_c0_seq1
comp47274_c0_seq2
comp47366_c0_seq1
comp47366_c0_seq2
comp47374_c0_seq1
comp47374_c0_seq2
comp47642_c0_seq1
comp47642_c0_seq2
comp47698_c0_seq1
comp47698_c0_seq2
comp47731_c0_seq1
comp47731_c0_seq2
comp47790_c0_seq1
comp47790_c0_seq2
comp47801_c0_seq1
comp47801_c0_seq2
comp47854_c0_seq1
comp47854_c0_seq2
comp47916_c0_seq1
comp47916_c0_seq2
comp48329_c0_seq1
comp48329_c0_seq2
comp48418_c0_seq1
comp48418_c0_seq2
comp48429_c0_seq1
comp48429_c0_seq2
comp48511_c0_seq1
comp48511_c0_seq2
comp48585_c0_seq1
comp48703_c0_seq1
comp48703_c0_seq2
comp48872_c0_seq1
comp48872_c0_seq2
comp48874_c0_seq1
comp48874_c0_seq2
comp48892_c0_seq1
comp48896_c0_seq1
comp48896_c0_seq2
comp48977_c0_seq1
comp48977_c0_seq2
comp49001_c0_seq1
comp49001_c0_seq2
comp49014_c1_seq1
comp49014_c1_seq2
comp49023_c0_seq1
comp49023_c0_seq2
comp49029_c0_seq1
comp49029_c0_seq2
comp49054_c0_seq1
comp49054_c0_seq2
comp49060_c0_seq1
comp49060_c0_seq2
comp49073_c0_seq1
comp49073_c0_seq2
comp49073_c0_seq3
comp49128_c0_seq1
comp49128_c0_seq2
comp49128_c0_seq3
comp49155_c0_seq1
comp49155_c0_seq2
comp49175_c0_seq2
comp49199_c0_seq1
comp49199_c0_seq2
comp49209_c0_seq1
comp49209_c0_seq2
comp49218_c0_seq1
comp49218_c0_seq2
comp49218_c1_seq1
comp49229_c0_seq1
comp49229_c0_seq2
comp49262_c0_seq1
comp49262_c0_seq2
comp49286_c0_seq1
comp49286_c0_seq2
comp49344_c0_seq1
comp49344_c0_seq2
comp49349_c0_seq1
comp49349_c1_seq1
comp49349_c1_seq2
comp49355_c0_seq1
comp49355_c1_seq1
comp49355_c1_seq2
comp49368_c0_seq1
comp49368_c0_seq2
comp49379_c0_seq1
comp49379_c0_seq2
comp49407_c0_seq1
comp49422_c1_seq1
comp49422_c1_seq2
comp49497_c0_seq1
comp49497_c0_seq2
comp49516_c0_seq1
comp49516_c0_seq2
comp49540_c0_seq1
comp49568_c0_seq1
comp49568_c1_seq1
comp49568_c1_seq2
comp49578_c0_seq1
comp49578_c0_seq2
comp49578_c1_seq1
comp49594_c0_seq1
comp49594_c0_seq2
comp49612_c0_seq1
comp49612_c1_seq1
comp49612_c1_seq2
comp49612_c2_seq1
comp49624_c0_seq1
comp49624_c0_seq2
comp49624_c1_seq1
comp49635_c0_seq1
comp49635_c0_seq2
comp49642_c0_seq1
comp49642_c1_seq1
comp49642_c1_seq2
comp49651_c1_seq1
comp49658_c0_seq1
comp49666_c0_seq1
comp49666_c0_seq2
comp49682_c0_seq1
comp49682_c0_seq2
comp49682_c1_seq1
comp49684_c0_seq1
comp49684_c1_seq1
comp49684_c1_seq2
comp49722_c0_seq1
comp49722_c1_seq1
comp49722_c1_seq2
comp49726_c0_seq1
comp49726_c1_seq1
comp49726_c1_seq2
comp49731_c1_seq1
comp49749_c0_seq1
comp49749_c1_seq1
comp49749_c1_seq2
comp49752_c0_seq1
comp49752_c0_seq2
comp49762_c0_seq1
comp49762_c1_seq1
comp49762_c1_seq2
comp49804_c0_seq1
comp49804_c0_seq2
comp49830_c0_seq1
comp49830_c0_seq2
comp49848_c1_seq1
comp49852_c0_seq1
comp49852_c0_seq2
comp49871_c0_seq1
comp49871_c0_seq2
comp49975_c0_seq1
comp49975_c0_seq2
comp49975_c1_seq1
comp49987_c0_seq1
comp49987_c1_seq1
comp49987_c1_seq2
comp50025_c0_seq1
comp50025_c0_seq2
comp50045_c0_seq1
comp50045_c0_seq2
comp50045_c0_seq3
comp50045_c0_seq4
comp50047_c0_seq1
comp50047_c0_seq2
comp50062_c0_seq1
comp50082_c0_seq1
comp50082_c1_seq1
comp50082_c1_seq2
comp50126_c0_seq1
comp50126_c1_seq1
comp50126_c1_seq2
comp50159_c0_seq1
comp50159_c0_seq2
comp50163_c1_seq1
comp50163_c1_seq2
comp50176_c0_seq1
comp50176_c0_seq2
comp50180_c0_seq1
comp50180_c0_seq2
comp50209_c0_seq1
comp50209_c0_seq2
comp50209_c0_seq3
comp50212_c0_seq1
comp50212_c0_seq2
comp50221_c0_seq1
comp50221_c0_seq2
comp50228_c0_seq1
comp50228_c0_seq2
comp50244_c0_seq1
comp50244_c0_seq2
comp50248_c0_seq1
comp50248_c0_seq2
comp50270_c0_seq1
comp50270_c1_seq1
comp50270_c1_seq2
comp50289_c0_seq1
comp50289_c0_seq2
comp50311_c0_seq1
comp50311_c0_seq2
comp50332_c0_seq1
comp50332_c0_seq2
comp50332_c1_seq1
comp50348_c0_seq1
comp50348_c0_seq2
comp50354_c0_seq1
comp50354_c0_seq2
comp50358_c0_seq1
comp50358_c0_seq2
comp50373_c0_seq1
comp50373_c0_seq2
comp50410_c0_seq1
comp50410_c1_seq1
comp50410_c1_seq2
comp50456_c0_seq1
comp50456_c0_seq2
comp50499_c0_seq1
comp50499_c0_seq2
comp50499_c1_seq1
comp50511_c0_seq1
comp50511_c0_seq2
comp50521_c0_seq1
comp50521_c0_seq2
comp50536_c0_seq1
comp50536_c0_seq2
comp50563_c0_seq1
comp50570_c0_seq1
comp50570_c0_seq2
comp50570_c1_seq1
comp50575_c0_seq1
comp50575_c0_seq2
comp50578_c0_seq1
comp50578_c0_seq2
comp50583_c0_seq1
comp50583_c0_seq2
comp50596_c0_seq1
comp50596_c0_seq2
comp50608_c0_seq1
comp50608_c0_seq2
comp50619_c0_seq1
comp50619_c0_seq2
comp50619_c1_seq1
comp50634_c0_seq1
comp50634_c0_seq2
comp50656_c0_seq1
comp50656_c0_seq2
comp50656_c1_seq1
comp50672_c0_seq1
comp50672_c0_seq2
comp50672_c0_seq3
comp50681_c0_seq1
comp50681_c1_seq1
comp50681_c1_seq2
comp50700_c0_seq1
comp50700_c0_seq2
comp50716_c0_seq1
comp50716_c0_seq2
comp50747_c0_seq1
comp50747_c0_seq2
comp50773_c0_seq1
comp50773_c0_seq2
comp50792_c0_seq1
comp50792_c0_seq2
comp50797_c0_seq1
comp50797_c0_seq2
comp50800_c0_seq1
comp50800_c1_seq1
comp50800_c1_seq2
comp50825_c0_seq1
comp50825_c1_seq1
comp50825_c1_seq2
comp50849_c0_seq1
comp50849_c0_seq2
comp50880_c0_seq1
comp50880_c0_seq2
comp50908_c0_seq1
comp50908_c0_seq2
comp50913_c0_seq1
comp50913_c0_seq2
comp50916_c0_seq1
comp50916_c0_seq2
comp50916_c1_seq1
comp50943_c0_seq1
comp50943_c0_seq2
comp50956_c0_seq1
comp50956_c0_seq2
comp51017_c0_seq1
comp51017_c0_seq2
comp51061_c0_seq1
comp51061_c0_seq2
comp51061_c1_seq1
comp51061_c1_seq2
comp51069_c0_seq1
comp51069_c0_seq2
comp51069_c0_seq3
comp51082_c0_seq1
comp51082_c0_seq2
comp51086_c0_seq1
comp51086_c1_seq1
comp51086_c1_seq2
comp51094_c0_seq1
comp51094_c0_seq2
comp51116_c0_seq1
comp51116_c0_seq2
comp51190_c0_seq1
comp51190_c0_seq2
comp51204_c0_seq1
comp51204_c0_seq2
comp51263_c0_seq1
comp51263_c0_seq2
comp51263_c1_seq1
comp51282_c0_seq1
comp51282_c0_seq2
comp51338_c0_seq1
comp51338_c0_seq2
comp51368_c0_seq1
comp51368_c0_seq2
comp51368_c1_seq1
comp51373_c0_seq1
comp51373_c0_seq2
comp51373_c1_seq1
comp51386_c0_seq1
comp51386_c0_seq2
comp51404_c0_seq1
comp51404_c0_seq2
comp51404_c0_seq3
comp51420_c0_seq1
comp51420_c0_seq2
comp51449_c0_seq1
comp51449_c1_seq1
comp51449_c1_seq2
comp51449_c2_seq1
comp51534_c0_seq1
comp51534_c0_seq2
comp51551_c1_seq1
comp51551_c1_seq2
comp51564_c0_seq1
comp51564_c0_seq2
comp51576_c0_seq1
comp51576_c0_seq2
comp51576_c0_seq3
comp51576_c0_seq4
comp51638_c1_seq1
comp51638_c1_seq2
comp51672_c0_seq1
comp51672_c0_seq2
comp51672_c1_seq1
comp51672_c2_seq1
comp51674_c0_seq1
comp51694_c0_seq1
comp51698_c0_seq1
comp51698_c1_seq1
comp51719_c0_seq1
comp51719_c1_seq1
comp51719_c1_seq2
comp51730_c0_seq1
comp51730_c0_seq2
comp51755_c0_seq1
comp51758_c0_seq1
comp51758_c0_seq2
comp51787_c0_seq1
comp51787_c1_seq1
comp51787_c1_seq2
comp51792_c0_seq1
comp51792_c0_seq2
comp51803_c0_seq1
comp51803_c0_seq2
comp51803_c1_seq1
comp51825_c0_seq1
comp51863_c0_seq1
comp51863_c0_seq2
comp51874_c0_seq1
comp51874_c0_seq2
comp51874_c1_seq1
comp51883_c0_seq1
comp51883_c0_seq2
comp51887_c0_seq1
comp51887_c0_seq2
comp51898_c0_seq1
comp51898_c1_seq1
comp51898_c1_seq2
comp51927_c0_seq1
comp51927_c0_seq2
comp51947_c0_seq1
comp51947_c0_seq2
comp51947_c1_seq1
comp51973_c0_seq1
comp51978_c0_seq1
comp51978_c1_seq1
comp51978_c1_seq2
comp51980_c0_seq1
comp51980_c0_seq2
comp51980_c0_seq3
comp51980_c1_seq1
comp51988_c0_seq1
comp51988_c0_seq2
comp51988_c1_seq1
comp51995_c0_seq1
comp51995_c0_seq2
comp52001_c0_seq1
comp52001_c0_seq2
comp52001_c1_seq1
comp52004_c0_seq1
comp52010_c0_seq1
comp52010_c1_seq1
comp52010_c1_seq2
comp52016_c0_seq1
comp52016_c0_seq2
comp52020_c1_seq1
comp52020_c1_seq2
comp52030_c0_seq1
comp52030_c0_seq2
comp52030_c1_seq1
comp52062_c0_seq1
comp52062_c0_seq2
comp52069_c0_seq1
comp52069_c0_seq2
comp52069_c1_seq1
comp52076_c0_seq1
comp52076_c0_seq2
comp52081_c0_seq1
comp52081_c0_seq2
comp52093_c0_seq1
comp52093_c0_seq2
comp52093_c1_seq1
comp52097_c0_seq1
comp52097_c0_seq2
comp52097_c1_seq1
comp52137_c0_seq1
comp52137_c1_seq1
comp52137_c2_seq1
comp52137_c2_seq2
comp52173_c0_seq1
comp52173_c1_seq1
comp52173_c1_seq2
comp52173_c2_seq1
comp52182_c0_seq1
comp52182_c1_seq1
comp52182_c1_seq2
comp52205_c0_seq1
comp52205_c0_seq2
comp52206_c0_seq2
comp52212_c0_seq1
comp52212_c0_seq2
comp52212_c1_seq1
comp52241_c0_seq1
comp52241_c1_seq1
comp52246_c0_seq1
comp52246_c0_seq2
comp52256_c0_seq1
comp52256_c1_seq1
comp52256_c1_seq2
comp52263_c0_seq1
comp52263_c0_seq2
comp52263_c1_seq1
comp52266_c0_seq1
comp52266_c0_seq2
comp52271_c0_seq1
comp52271_c0_seq2
comp52271_c1_seq1
comp52275_c0_seq1
comp52275_c1_seq1
comp52275_c1_seq2
comp52284_c0_seq1
comp52294_c0_seq1
comp52294_c0_seq2
comp52326_c0_seq1
comp52326_c1_seq1
comp52326_c1_seq2
comp52329_c0_seq1
comp52329_c0_seq2
comp52334_c0_seq1
comp52334_c0_seq2
comp52341_c0_seq1
comp52341_c0_seq2
comp52341_c0_seq3
comp52342_c0_seq1
comp52342_c0_seq2
comp52347_c0_seq1
comp52347_c1_seq1
comp52357_c0_seq1
comp52357_c0_seq2
comp52383_c0_seq1
comp52383_c1_seq1
comp52383_c1_seq2
comp52383_c2_seq1
comp52389_c0_seq1
comp52392_c0_seq1
comp52392_c0_seq2
comp52410_c0_seq1
comp52411_c0_seq1
comp52411_c1_seq1
comp52411_c1_seq2
comp52420_c0_seq1
comp52420_c0_seq2
comp52428_c0_seq1
comp52428_c0_seq2
comp52432_c0_seq1
comp52432_c0_seq2
comp52438_c0_seq1
comp52438_c1_seq1
comp52438_c1_seq2
comp52444_c0_seq1
comp52444_c0_seq2
comp52444_c0_seq3
comp52444_c1_seq1
comp52444_c1_seq2
comp52450_c0_seq1
comp52450_c0_seq2
comp52455_c0_seq1
comp52455_c1_seq1
comp52455_c1_seq2
comp52473_c0_seq1
comp52473_c0_seq2
comp52481_c0_seq1
comp52481_c0_seq2
comp52481_c0_seq3
comp52481_c0_seq4
comp52488_c0_seq1
comp52489_c0_seq1
comp52489_c0_seq2
comp52507_c0_seq1
comp52507_c0_seq2
comp52509_c0_seq1
comp52509_c0_seq2
comp52510_c0_seq1
comp52510_c0_seq2
comp52522_c0_seq1
comp52522_c0_seq2
comp52525_c0_seq1
comp52525_c1_seq1
comp52525_c1_seq2
comp52526_c0_seq1
comp52526_c0_seq2
comp52528_c0_seq1
comp52528_c0_seq2
comp52529_c0_seq1
comp52529_c0_seq2
comp52543_c0_seq1
comp52543_c0_seq2
comp52547_c0_seq1
comp52547_c0_seq2
comp52551_c0_seq1
comp52551_c0_seq2
comp52558_c0_seq1
comp52558_c0_seq2
comp52578_c0_seq1
comp52578_c0_seq2
comp52578_c1_seq1
comp52579_c0_seq1
comp52579_c0_seq2
comp52583_c0_seq1
comp52583_c0_seq2
comp52583_c1_seq1
comp52587_c0_seq1
comp52591_c1_seq1
comp52591_c1_seq2
comp52597_c0_seq1
comp52597_c1_seq1
comp52597_c1_seq2
comp52610_c0_seq1
comp52610_c0_seq2
comp52615_c0_seq1
comp52615_c0_seq2
comp52627_c1_seq1
comp52627_c1_seq2
comp52633_c0_seq1
comp52634_c0_seq1
comp52634_c0_seq2
comp52648_c0_seq1
comp52648_c0_seq2
comp52655_c0_seq1
comp52655_c0_seq2
comp52655_c0_seq3
comp52655_c0_seq4
comp52679_c0_seq1
comp52679_c0_seq2
comp52679_c0_seq3
comp52679_c1_seq1
comp52681_c0_seq1
comp52681_c0_seq2
comp52686_c0_seq1
comp52686_c0_seq2
comp52686_c0_seq3
comp52692_c0_seq1
comp52692_c0_seq2
comp52692_c1_seq1
comp52698_c0_seq1
comp52698_c0_seq2
comp52698_c0_seq3
comp52698_c0_seq4
comp52701_c0_seq1
comp52701_c0_seq2
comp52702_c0_seq1
comp52702_c0_seq2
comp52706_c0_seq1
comp52706_c0_seq2
comp52706_c0_seq3
comp52714_c0_seq1
comp52714_c0_seq2
comp52719_c1_seq1
comp52719_c1_seq2
comp52719_c1_seq3
comp52724_c0_seq1
comp52727_c0_seq1
comp52727_c0_seq2
comp52727_c1_seq1
comp52731_c0_seq1
comp52739_c0_seq1
comp52739_c0_seq2
comp52739_c0_seq3
comp52739_c0_seq4
comp52748_c0_seq1
comp52748_c1_seq1
comp52748_c1_seq2
comp52751_c0_seq1
comp52751_c0_seq2
comp52751_c0_seq3
comp52759_c0_seq1
comp52759_c0_seq2
comp52759_c1_seq1
comp52759_c1_seq2
comp52769_c0_seq1
comp52769_c0_seq2
comp52769_c0_seq3
comp52773_c0_seq1
comp52773_c0_seq2
comp52782_c0_seq1
comp52782_c0_seq2
comp52788_c0_seq1
comp52788_c0_seq2
comp52788_c0_seq3
comp52788_c0_seq4
comp52810_c0_seq1
comp52810_c0_seq2
comp52811_c1_seq1
comp52811_c1_seq2
comp52845_c0_seq1
comp52852_c0_seq1
comp52852_c0_seq2
comp52855_c0_seq1
comp52855_c0_seq2
comp52855_c1_seq1
comp52873_c0_seq1
comp52873_c0_seq2
comp52876_c1_seq1
comp52878_c0_seq1
comp52878_c0_seq2
comp52878_c1_seq1
comp52891_c0_seq1
comp52891_c0_seq2
comp52895_c0_seq1
comp52895_c0_seq2
comp52917_c0_seq1
comp52917_c0_seq2
comp52917_c1_seq1
comp52944_c1_seq1
comp52956_c1_seq1
comp52956_c1_seq2
comp52980_c0_seq1
comp52980_c1_seq1
comp52980_c2_seq1
comp52980_c2_seq2
comp52991_c0_seq1
comp52991_c0_seq2
comp52996_c0_seq1
comp52996_c0_seq2
comp52997_c0_seq1
comp52997_c0_seq2
comp52997_c0_seq3
comp53011_c0_seq1
comp53011_c0_seq2
comp53015_c0_seq1
comp53015_c0_seq2
comp53015_c1_seq1
comp53029_c0_seq1
comp53029_c0_seq2
comp53030_c0_seq1
comp53030_c1_seq1
comp53055_c0_seq1
comp53055_c0_seq2
comp53056_c0_seq1
comp53056_c0_seq2
comp53061_c0_seq1
comp53061_c0_seq2
comp53061_c1_seq1
comp53085_c0_seq1
comp53086_c0_seq1
comp53086_c0_seq2
comp53086_c1_seq1
comp53090_c0_seq1
comp53090_c0_seq2
comp53091_c0_seq1
comp53091_c0_seq2
comp53105_c0_seq1
comp53105_c0_seq2
comp53105_c1_seq1
comp53107_c0_seq1
comp53107_c0_seq2
comp53117_c0_seq1
comp53117_c0_seq2
comp53120_c0_seq1
comp53120_c0_seq2
comp53120_c0_seq3
comp53128_c0_seq1
comp53128_c0_seq2
comp53130_c0_seq1
comp53130_c1_seq1
comp53130_c1_seq2
comp53131_c0_seq1
comp53131_c1_seq1
comp53131_c2_seq1
comp53131_c2_seq2
comp53133_c0_seq1
comp53133_c0_seq2
comp53133_c1_seq1
comp53134_c0_seq1
comp53134_c1_seq1
comp53134_c1_seq2
comp53140_c0_seq1
comp53140_c1_seq1
comp53140_c1_seq2
comp53178_c0_seq1
comp53178_c0_seq2
comp53182_c0_seq1
comp53182_c0_seq2
comp53188_c0_seq1
comp53188_c0_seq2
comp53198_c0_seq1
comp53198_c0_seq2
comp53199_c0_seq1
comp53199_c1_seq1
comp53199_c1_seq2
comp53207_c0_seq2
comp53227_c0_seq1
comp53227_c0_seq2
comp53227_c0_seq3
comp53232_c0_seq1
comp53239_c0_seq1
comp53239_c0_seq2
comp53239_c1_seq1
comp53251_c0_seq1
comp53251_c0_seq2
comp53258_c0_seq1
comp53258_c0_seq2
comp53263_c0_seq1
comp53263_c0_seq2
comp53265_c0_seq1
comp53265_c1_seq1
comp53265_c1_seq2
comp53268_c0_seq1
comp53272_c0_seq1
comp53272_c0_seq2
comp53277_c0_seq1
comp53277_c2_seq1
comp53277_c2_seq2
comp53298_c0_seq1
comp53298_c0_seq2
comp53318_c0_seq1
comp53318_c0_seq2
comp53323_c0_seq1
comp53323_c0_seq2
comp53341_c0_seq1
comp53341_c0_seq2
comp53346_c0_seq1
comp53346_c0_seq2
comp53347_c0_seq1
comp53347_c0_seq2
comp53347_c0_seq3
comp53347_c0_seq4
comp53347_c0_seq5
comp53367_c0_seq1
comp53367_c0_seq2
comp53368_c0_seq1
comp53368_c1_seq1
comp53368_c1_seq2
comp53376_c0_seq1
comp53376_c0_seq2
comp53376_c0_seq3
comp53376_c0_seq4
comp53396_c0_seq1
comp53396_c0_seq2
comp53409_c0_seq1
comp53409_c0_seq2
comp53409_c0_seq3
comp53414_c0_seq1
comp53414_c0_seq2
comp53426_c0_seq1
comp53426_c0_seq2
comp53432_c0_seq1
comp53432_c0_seq2
comp53440_c2_seq1
comp53440_c2_seq2
comp53464_c0_seq1
comp53464_c0_seq2
comp53479_c0_seq1
comp53479_c0_seq2
comp53479_c0_seq3
comp53479_c0_seq4
comp53490_c0_seq1
comp53490_c0_seq2
comp53492_c0_seq1
comp53494_c0_seq1
comp53494_c0_seq2
comp53496_c0_seq1
comp53496_c0_seq2
comp53497_c0_seq1
comp53497_c0_seq2
comp53499_c0_seq1
comp53499_c0_seq2
comp53503_c0_seq1
comp53511_c0_seq1
comp53511_c0_seq2
comp53520_c0_seq1
comp53520_c0_seq2
comp53532_c0_seq1
comp53532_c0_seq2
comp53532_c0_seq3
comp53541_c0_seq1
comp53541_c0_seq2
comp53541_c1_seq1
comp53558_c0_seq1
comp53558_c1_seq1
comp53558_c1_seq2
comp53560_c0_seq1
comp53560_c0_seq2
comp53562_c1_seq1
comp53564_c0_seq1
comp53564_c0_seq2
comp53568_c0_seq1
comp53568_c0_seq2
comp53571_c0_seq1
comp53571_c0_seq2
comp53572_c0_seq1
comp53572_c0_seq2
comp53572_c1_seq1
comp53576_c0_seq1
comp53576_c0_seq2
comp53581_c0_seq2
comp53581_c0_seq3
comp53582_c0_seq1
comp53582_c0_seq2
comp53583_c0_seq1
comp53583_c0_seq2
comp53592_c0_seq1
comp53592_c0_seq2
comp53595_c0_seq1
comp53595_c0_seq2
comp53595_c0_seq3
comp53606_c0_seq1
comp53606_c0_seq2
comp53623_c0_seq1
comp53623_c0_seq2
comp53624_c0_seq1
comp53624_c0_seq2
comp53637_c1_seq1
comp53637_c1_seq2
comp53638_c0_seq1
comp53638_c0_seq2
comp53640_c0_seq1
comp53640_c0_seq2
comp53641_c1_seq1
comp53641_c1_seq2
comp53652_c0_seq1
comp53652_c0_seq2
comp53652_c0_seq3
comp53652_c0_seq4
comp53689_c0_seq1
comp53689_c0_seq2
comp53689_c0_seq3
comp53695_c0_seq1
comp53695_c0_seq2
comp53701_c0_seq1
comp53701_c0_seq2
comp53704_c0_seq1
comp53704_c0_seq2
comp53709_c1_seq1
comp53709_c1_seq2
comp53716_c0_seq1
comp53716_c0_seq2
comp53720_c0_seq1
comp53720_c0_seq2
comp53721_c0_seq1
comp53721_c0_seq2
comp53738_c1_seq1
comp53738_c1_seq2
comp53738_c1_seq3
comp53739_c0_seq1
comp53739_c0_seq2
comp53739_c1_seq1
comp53739_c1_seq2
comp53754_c0_seq1
comp53754_c0_seq2
comp53767_c1_seq1
comp53772_c0_seq1
comp53772_c0_seq2
comp53774_c1_seq1
comp53774_c1_seq2
comp53775_c0_seq1
comp53775_c0_seq2
comp53781_c0_seq1
comp53781_c0_seq2
comp53781_c0_seq3
comp53787_c0_seq1
comp53788_c0_seq1
comp53788_c0_seq2
comp53788_c1_seq1
comp53800_c0_seq1
comp53800_c0_seq2
comp53800_c0_seq3
comp53829_c0_seq1
comp53829_c0_seq2
comp53829_c0_seq3
comp53839_c0_seq1
comp53839_c0_seq2
comp53840_c0_seq1
comp53840_c0_seq2
comp53840_c0_seq3
comp53847_c0_seq1
comp53847_c0_seq2
comp53852_c0_seq1
comp53852_c0_seq2
comp53852_c0_seq3
comp53852_c0_seq4
comp53853_c0_seq1
comp53853_c0_seq2
comp53853_c0_seq3
comp53865_c0_seq1
comp53865_c0_seq2
comp53869_c0_seq1
comp53869_c0_seq2
comp53882_c0_seq1
comp53882_c0_seq2
comp53885_c0_seq1
comp53885_c0_seq2
comp53886_c0_seq1
comp53886_c0_seq2
comp53888_c0_seq1
comp53888_c0_seq2
comp53890_c1_seq1
comp53892_c1_seq1
comp53904_c1_seq1
comp53904_c1_seq2
comp53921_c0_seq1
comp53921_c1_seq1
comp53921_c1_seq2
comp53937_c1_seq1
comp53937_c1_seq2
comp53949_c0_seq1
comp53949_c0_seq2
comp53981_c0_seq1
comp53981_c0_seq2
comp53991_c1_seq1
comp53991_c1_seq2
comp54011_c1_seq1
comp54015_c0_seq1
comp54015_c1_seq1
comp54015_c1_seq2
comp54017_c0_seq1
comp54017_c0_seq2
comp54018_c0_seq1
comp54018_c0_seq2
comp54023_c1_seq1
comp54023_c1_seq2
comp54024_c0_seq1
comp54024_c0_seq2
comp54026_c0_seq1
comp54026_c0_seq2
comp54026_c0_seq3
comp54029_c0_seq1
comp54029_c1_seq1
comp54029_c1_seq2
comp54034_c0_seq1
comp54034_c0_seq2
comp54037_c0_seq1
comp54037_c0_seq2
comp54037_c1_seq1
comp54048_c0_seq1
comp54048_c0_seq2
comp54048_c1_seq1
comp54048_c1_seq2
comp54056_c0_seq1
comp54056_c1_seq1
comp54056_c1_seq2
comp54058_c0_seq1
comp54058_c0_seq2
comp54074_c0_seq1
comp54074_c0_seq2
comp54074_c0_seq3
comp54075_c1_seq1
comp54075_c1_seq2
comp54086_c0_seq1
comp54086_c0_seq2
comp54099_c0_seq1
comp54099_c0_seq2
comp54106_c0_seq1
comp54106_c0_seq2
comp54109_c0_seq1
comp54109_c0_seq2
comp54110_c0_seq1
comp54114_c0_seq1
comp54114_c0_seq2
comp54114_c1_seq1
comp54118_c1_seq1
comp54118_c1_seq2
comp54124_c0_seq1
comp54138_c0_seq1
comp54138_c1_seq1
comp54138_c1_seq2
comp54146_c0_seq1
comp54146_c1_seq1
comp54146_c1_seq2
comp54152_c0_seq1
comp54152_c0_seq2
comp54152_c1_seq1
comp54160_c0_seq1
comp54164_c1_seq1
comp54164_c1_seq2
comp54165_c0_seq1
comp54165_c0_seq2
comp54165_c1_seq1
comp54176_c0_seq1
comp54176_c0_seq2
comp54181_c0_seq1
comp54187_c0_seq1
comp54187_c0_seq2
comp54193_c0_seq1
comp54193_c1_seq1
comp54193_c1_seq2
comp54210_c0_seq1
comp54210_c0_seq2
comp54238_c0_seq1
comp54238_c0_seq2
comp54250_c0_seq1
comp54250_c1_seq1
comp54250_c1_seq2
comp54250_c2_seq1
comp54254_c0_seq1
comp54254_c0_seq2
comp54254_c1_seq1
comp54264_c1_seq1
comp54279_c0_seq1
comp54279_c0_seq2
comp54284_c0_seq1
comp54284_c0_seq2
comp54285_c0_seq1
comp54285_c0_seq2
comp54305_c0_seq1
comp54305_c0_seq2
comp54313_c0_seq1
comp54313_c0_seq2
comp54320_c0_seq1
comp54320_c0_seq2
comp54320_c1_seq1
comp54322_c0_seq1
comp54322_c0_seq2
comp54323_c0_seq1
comp54323_c0_seq2
comp54327_c1_seq1
comp54327_c1_seq2
comp54339_c0_seq1
comp54339_c0_seq2
comp54341_c0_seq1
comp54341_c0_seq2
comp54341_c1_seq1
comp54361_c0_seq1
comp54361_c0_seq2
comp54370_c0_seq1
comp54370_c1_seq1
comp54370_c1_seq2
comp54370_c1_seq3
comp54370_c1_seq4
comp54376_c0_seq1
comp54376_c0_seq2
comp54382_c0_seq1
comp54382_c1_seq1
comp54382_c1_seq2
comp54393_c0_seq1
comp54393_c0_seq2
comp54393_c1_seq1
comp54399_c0_seq1
comp54399_c0_seq2
comp54413_c2_seq1
comp54413_c2_seq2
comp54414_c0_seq1
comp54414_c0_seq2
comp54416_c0_seq1
comp54416_c0_seq2
comp54416_c0_seq3
comp54431_c0_seq1
comp54431_c1_seq1
comp54443_c0_seq1
comp54443_c0_seq2
comp54447_c0_seq1
comp54447_c0_seq2
comp54460_c0_seq1
comp54460_c0_seq2
comp54460_c0_seq3
comp54466_c0_seq1
comp54466_c0_seq2
comp54466_c2_seq1
comp54470_c0_seq1
comp54470_c0_seq2
comp54486_c0_seq2
comp54486_c0_seq3
comp54495_c0_seq1
comp54495_c0_seq2
comp54498_c2_seq1
comp54498_c2_seq2
comp54512_c1_seq1
comp54512_c1_seq2
comp54514_c0_seq1
comp54514_c0_seq2
comp54517_c0_seq1
comp54517_c1_seq1
comp54517_c1_seq2
comp54518_c0_seq1
comp54518_c0_seq2
comp54524_c0_seq1
comp54524_c1_seq1
comp54527_c0_seq1
comp54527_c1_seq1
comp54527_c1_seq2
comp54528_c0_seq1
comp54528_c1_seq1
comp54528_c2_seq2
comp54530_c0_seq1
comp54530_c0_seq2
comp54547_c0_seq1
comp54547_c0_seq2
comp54552_c0_seq1
comp54552_c0_seq2
comp54552_c1_seq1
comp54557_c0_seq1
comp54557_c0_seq2
comp54557_c1_seq1
comp54557_c2_seq1
comp54604_c0_seq1
comp54604_c2_seq1
comp54604_c2_seq2
comp54612_c0_seq1
comp54612_c0_seq2
comp54622_c0_seq1
comp54622_c0_seq2
comp54622_c1_seq1
comp54622_c2_seq1
comp54641_c0_seq1
comp54641_c0_seq2
comp54658_c0_seq1
comp54658_c0_seq2
comp54721_c0_seq1
comp54721_c0_seq2
comp54755_c0_seq1
comp54755_c0_seq2
comp54758_c0_seq1
comp54758_c1_seq1
comp54758_c1_seq2
comp54758_c3_seq1
comp54766_c0_seq1
comp54776_c0_seq1
comp54776_c1_seq1
comp54786_c2_seq1
