# Supplementary material for: Detection of Alternative Splice and Gene Duplication by RNA Sequencing in Japanese Flounder, Paralichthys olivaceus
Source: G3 (Bethesda). 2014 Nov 5;4(12):2419–24. doi: 10.1534/g3.114.012138 (PMC4267937; doi:10.1534/g3.114.012138)
Supplement: Supporting Information [file supp_g3.114.012138_FileS4.xlsx]

## Sheet: Additionall file 5
QueryName	QueryLength	QueryStart	QueryEnd	SbjctStart	SbjctEnd	Length	Score	E-value	Overlap/total	Identity	SbjectName	Annotation
Contig17	411	178	246	6868	6936	11697	39	1e-11	15/23	65	ENSPM-6_ZM:ClassII:TIR:CACTA
Contig35	217	2	103	1180	1281	1581	61.1	6e-10	26/34	76	Tc1-15_Xt:ClassII:TIR:Tc1-Mariner
Contig37	319	266	75	3266	3457	4395	138	4e-45	56/64	87	Gypsy-11_GA-I:ClassI:LTR:Gypsy
Contig143	283	180	254	657	731	3197	52.8	2e-21	20/25	80	REX1-1_GA:ClassI:LINE:Jockey
Contig148	266	4	261	807	1064	3401	177	1e-44	71/86	82	REX1_FURC:ClassI:LINE:Jockey
Contig152	234	7	132	555	430	861	30.4	8e-06	15/42	35	DNA3-11_Mad:ClassII:?:?
Contig157	355	202	279	2306	2383	5274	29	1e-05	41938	38	NonLTR-5_CR:ClassI:?:?
Contig193	259	234	133	595	494	1293	36.9	6e-06	16/34	47	SETARIA1:ClassII:?:?
Contig198	316	221	24	2841	2644	4762	48.7	6e-06	26/66	39	Copia3-ZM_I:ClassI:LTR:Copia
Contig208	458	176	126	1302	1352	9630	30.9	1e-05	41960	64	L1-1_DN:ClassI:LINE:L1
Contig224	291	154	2	5833	5985	7988	53.8	2e-07	23/51	45	EnSpm-2_DR:ClassII:TIR:CACTA
Contig291	309	160	288	3268	3396	5152	33.1	8e-06	13/43	30	OSCOPIA2_I:ClassI:LTR:Copia
Contig308	484	296	171	285	410	2869	40	1e-05	17/42	40	DNA-12N_SBi:ClassII:?:?
Contig336	291	85	288	9946	9743	14710	50.4	2e-06	27/68	39	EnSpm1_SB:ClassII:TIR:CACTA
Contig340	569	1	321	996	1316	2498	78.9	1e-14	32/107	29	hAT-1_HM:ClassII:TIR:hAT
Contig349	270	74	163	191	102	6085	48.7	4e-06	16/30	53	I-1_DP:ClassI:LINE:I
Contig369	479	477	172	2048	2353	7072	51.5	2e-06	29/102	28	RTAg4:ClassI:LINE:I
Contig378	354	287	177	3456	3566	7098	55.6	2e-10	19/37	51	L1-1_AFC:ClassI:LINE:L1
Contig392	321	11	79	589	657	1744	50.1	2e-06	18/23	78	Gypsy-13_SMo-LTR:ClassI:LTR:Gypsy
Contig393	336	1	336	2461	2796	5772	150	1e-36	64/112	57	BEL17-I_DR:ClassI:LTR:Bel-Pao
Contig437	701	484	122	324	686	6621	60.2	6e-09	31/121	25	DIRS-8_DR:ClassI:DIRS:DIRS
Contig461	206	193	77	1951	2067	2832	57.9	4e-09	24/39	61	hAT-14_HM:ClassII:TIR:hAT
Contig476	688	564	424	2057	2197	9006	52.8	1e-06	27/47	57	Gypsy-4_SCH-I:ClassI:LTR:Gypsy
Contig575	386	15	131	408	524	1491	34.5	3e-07	16/39	41	MERMITE18D:ClassII:?:?
Contig619	398	40	261	1822	2043	10029	41.4	1e-06	21/74	28	EnSpm12_SB:ClassII:TIR:CACTA
Contig620	237	6	236	544	774	8217	81.9	3e-16	37/77	48	Gypsy-3_DPu-I:ClassI:LTR:Gypsy
Contig632	271	193	38	6933	7088	7193	62	5e-10	25/52	48	Gypsy8-I_Dpse:ClassI:LTR:Gypsy
Contig644	276	16	228	214	426	3053	52.8	3e-07	27/71	38	Sola1-1_Psojae:ClassII:?:Sola
Contig646	302	299	3	1093	1389	4358	131	8e-31	55/99	55	Gypsy-43_GA-I:ClassI:LTR:Gypsy
Contig647	295	95	9	980	1066	5919	51	1e-06	16/29	55	Gypsy-8_Adi-I:ClassI:LTR:Gypsy
Contig679	215	137	42	7625	7530	13644	42.3	7e-06	17/32	53	EnSpm-2_PGr:ClassII:TIR:CACTA
Contig681	284	75	284	610	819	2356	99.6	2e-21	42/70	60	L1_Lme:ClassI:LINE:L1
Contig686	409	408	172	3118	3354	4805	146	4e-35	55/79	69	L1-16_DR:ClassI:LINE:L1
Contig689	330	138	191	96	149	5274	27.2	2e-06	41930	55	NonLTR-5_CR:ClassI:?:?
Contig789	305	2	154	3368	3520	4804	91.3	3e-37	37/51	72	MAUI:ClassI:LINE:Jockey
Contig839	216	26	199	539	366	540	102	1e-22	46/58	79	BEL-9_GA-LTR:ClassI:LTR:Bel-Pao
Contig862	998	2	358	1466	1822	5272	61.9	4e-18	40/119	33	P-1_AurAno:ClassII:TIR:P
Contig864	421	411	16	1969	2364	7072	59.2	6e-09	33/132	25	RTAg4:ClassI:LINE:I
Contig930	245	100	14	651	737	1438	51.9	4e-07	19/29	65	DNA-1-7_DR:ClassII:?:?
Contig999	824	136	285	357	506	1162	40.9	2e-08	23/50	46	CACTA-L:ClassII:TIR:CACTA
Contig1017	259	51	173	4216	4338	5743	48.1	3e-07	19/41	46	Gypsy-16_MLP-I:ClassI:LTR:Gypsy
Contig1019	389	329	90	959	1198	3279	104	6e-29	39/80	48	HERO-1_BF:ClassI:LINE:R2
Contig1040	227	84	221	3785	3922	4402	44.6	2e-10	21/46	45	EnSpm1_DR:ClassII:TIR:CACTA
Contig1049	220	153	31	1495	1617	3956	49.2	2e-06	18/41	43	RETROSAT5_LTR:ClassI:LTR:Gypsy
Contig1061	861	306	422	705	821	1473	34.1	3e-07	16/39	41	MERMITE18C:ClassII:?:?
Contig1113	264	29	175	2735	2881	4985	35.9	2e-06	19/49	38	L2-1_DR:ClassI:LINE:Jockey
Contig1120	356	91	354	264	527	6621	51	1e-06	28/88	31	DIRS-8_DR:ClassI:DIRS:DIRS
Contig1143	284	153	1	3233	3385	5833	86.8	1e-29	36/51	70	BEL36-I_DR:ClassI:LTR:Bel-Pao
Contig1171	254	238	44	823	1017	1620	68.4	5e-12	27/65	41	Copia-8-I_DR:ClassI:LTR:Copia
Contig1173	628	195	425	9713	9943	14710	60.6	4e-09	29/77	37	EnSpm1_SB:ClassII:TIR:CACTA
Contig1219	315	179	241	412	350	4566	39.6	2e-06	41994	57	Gypsy-54_CQ-I:ClassI:LTR:Gypsy
Contig1224	252	251	3	3632	3880	4804	148	5e-36	60/83	72	MAUI:ClassI:LINE:Jockey
Contig1234	232	223	56	514	347	7132	51.5	5e-07	20/56	35	Gypsy-20_DBp-I:ClassI:LTR:Gypsy
Contig1253	292	264	187	179	256	6621	48.7	5e-06	15/26	57	DIRS-8_DR:ClassI:DIRS:DIRS
Contig1254	313	280	2	2572	2850	3412	71.1	1e-12	29/93	31	hAT-22_HM:ClassII:TIR:hAT
Contig1259	226	33	209	4859	5035	5465	63.4	1e-10	31/59	52	R5-1_SM:ClassI:LINE:R2
Contig1281	267	7	90	3933	3850	10685	42	1e-13	16/28	57	Gypsy-1-I_MI:ClassI:LTR:Gypsy
Contig1318	237	137	235	520	618	2869	35.4	2e-06	15/33	45	DNA-12N_SBi:ClassII:?:?
Contig1319	211	163	8	2000	2155	3560	86.8	1e-17	36/52	69	REX5:ClassI:LINE:Jockey
Contig1324	265	228	139	4485	4574	5056	35.9	7e-06	14/30	46	L2_Plat1a:ClassI:LINE:Jockey
Contig1325	340	66	134	2902	2834	15099	48.7	7e-06	41996	52	TART_DV:ClassI:LINE:Jockey
Contig1351	241	241	5	3936	3700	10685	81.7	4e-16	37/79	46	Gypsy-1-I_MI:ClassI:LTR:Gypsy
Contig1355	248	8	181	619	792	2682	46.9	3e-08	19/58	32	hAT-41_SM:ClassII:TIR:hAT
Contig1420	668	98	9	341	430	1131	44.1	4e-06	16/30	53	CACTA-K:ClassII:TIR:CACTA
Contig1447	877	478	687	1718	1509	7072	41.4	6e-06	21/70	30	RTAg4:ClassI:LINE:I
Contig1448	456	2	421	755	1174	5915	74.3	2e-13	39/140	27	GGERVL-A:ClassI:LTR:ERV
Contig1459	477	154	207	932	985	1680	34.1	1e-06	13/18	72	HAT-4N1_Mad:ClassII:TIR:hAT
Contig1460	457	409	305	279	383	2460	45.5	6e-07	17/35	48	DNA-11N_SBi:ClassII:?:?
Contig1468	714	710	597	405	518	1840	41.4	1e-09	14/38	36	P126:ClassII:TIR:P
Contig1472	635	494	450	350	394	1131	34.5	2e-06	41988	80	CACTA-K:ClassII:TIR:CACTA
Contig1487	940	600	322	6892	6614	7324	66.1	2e-10	35/93	37	L1-11_DR:ClassI:LINE:L1
Contig1495	324	86	283	3142	2945	3392	72.1	6e-13	29/66	43	Novosib-6_CR:ClassII:?:Novosib
Contig1508	781	20	325	10051	9746	14710	50.1	8e-06	38/102	37	EnSpm1_SB:ClassII:TIR:CACTA
Contig1535	428	349	233	29489	29605	35042	57.9	8e-19	23/39	58	Helitron-3_ZM:ClassII:Helitron:Helitron
Contig1550	370	4	342	2437	2775	3212	161	7e-40	67/113	59	REX1-5_XT:ClassI:LINE:Jockey
Contig1578	598	299	174	205	330	1712	49.2	5e-12	20/42	47	DNA-2-16_DR:ClassII:?:?
Contig1586	391	295	230	66	1	1580	48.7	8e-06	17/22	77	hAT-N29_DR:ClassII:TIR:hAT
Contig1587	628	439	365	646	572	1129	32.7	1e-07	13/25	52	CACTA-M:ClassII:TIR:CACTA
Contig1610	662	589	335	9946	9692	14710	55.1	2e-07	33/85	38	EnSpm1_SB:ClassII:TIR:CACTA
Contig1620	274	209	114	942	847	4336	63.8	1e-10	20/32	62	Ginger1-1_AC:ClassII:?:Ginger1
Contig1672	1405	846	640	2957	2751	15099	61.6	7e-17	35/69	50	TART_DV:ClassI:LINE:Jockey
Contig1708	569	200	18	726	908	1194	77.1	5e-19	30/61	49	L2-14_DRe:ClassI:LINE:Jockey
Contig1710	755	674	603	6251	6322	11552	44.3	8e-07	13/24	54	Gypsy-8-I_CR:ClassI:LTR:Gypsy
Contig1729	451	190	315	2922	3047	8912	42.3	2e-07	16/42	38	Sola3-1_BF:ClassII:?:Sola
Contig1751	682	385	681	2462	2166	3825	77.1	5e-14	34/99	34	Harbinger-4B_PSt:ClassII:TIR:PIF-Harbinger
Contig1759	561	275	466	8156	8347	8970	65.2	7e-12	26/64	40	EnSpm-7_STu:ClassII:TIR:CACTA
Contig1777	555	6	554	1789	2337	5763	297	2e-80	116/183	63	TX1_FR1:ClassI:LINE:L1
Contig1798	358	178	32	4232	4378	4551	49.2	5e-06	23/49	46	GYPSY61-I_AG:ClassI:LTR:Gypsy
Contig1801	791	776	651	10329	10204	11552	33.1	1e-06	16/42	38	Gypsy-8-I_CR:ClassI:LTR:Gypsy
Contig1803	588	232	345	2386	2273	3121	49.2	6e-09	17/38	44	Copia-1_ST-LTR:ClassI:LTR:Copia
Contig1822	696	644	345	560	859	1473	41.4	4e-06	29/100	29	MERMITE18C:ClassII:?:?
Contig1826	282	189	10	2813	2992	3793	48.3	9e-08	25/60	41	Sagan-1_AAn:ClassII:TIR:Tc1-Mariner
Contig1861	2082	1937	1089	2387	3235	3991	487	0	195/283	68	Copia2-I_XT:ClassI:LTR:Copia
Contig1895	624	231	413	3891	3709	10685	56.1	6e-18	28/61	45	Gypsy-1-I_MI:ClassI:LTR:Gypsy
Contig1911	221	132	221	827	916	5081	49.2	2e-06	15/30	50	Kolobok-3_Aplcal:ClassII:?:Kolobok
Contig1917	966	427	549	311	433	1162	32.2	3e-07	13/41	31	CACTA-L:ClassII:TIR:CACTA
Contig1924	381	263	361	3707	3609	4591	46.4	2e-08	18/33	54	ERV1-N3-I_DR:ClassI:LTR:ERV
Contig1937	827	89	301	10735	10523	11744	52.9	5e-07	20/71	28	EnSpm-1_HV:ClassII:TIR:CACTA
Contig1956	841	177	299	844	966	4350	56.4	1e-07	21/41	51	Copia-53_ZM-I:ClassI:LTR:Copia
Contig1978	768	754	632	1478	1356	7444	44.1	3e-06	17/41	41	Gypsy1-I_Dmoj:ClassI:LTR:Gypsy
Contig2009	694	345	256	4335	4246	5081	42.8	4e-08	15/30	50	Kolobok-3_Aplcal:ClassII:?:Kolobok
Contig2018	817	377	9	2414	2046	3825	95.8	2e-19	36/123	29	Harbinger-4B_PSt:ClassII:TIR:PIF-Harbinger
Contig2023	568	74	3	3656	3727	7091	59.3	9e-09	18/24	75	Ginger1-5_HM:ClassII:?:Ginger1
Contig2036	680	341	150	666	475	1491	29.9	1e-07	21/64	32	MERMITE18D:ClassII:?:?
Contig2058	2605	1041	1115	1778	1704	7072	42.8	1e-07	13/25	52	RTAg4:ClassI:LINE:I
Contig2066	407	306	407	3	104	1449	54.2	2e-07	23/34	67	DNA-8-32_DR:ClassII:?:?
Contig2096	701	462	433	2561	2532	7072	36.3	1e-07	41861	80	RTAg4:ClassI:LINE:I
Contig2112	491	490	8	1792	2274	4358	336	3e-92	139/161	86	Gypsy-43_GA-I:ClassI:LTR:Gypsy
Contig2119	308	229	92	1255	1118	5990	36.8	2e-07	17/46	36	DIRS-4N2_DR:ClassI:DIRS:DIRS
Contig2143	723	374	430	2054	1998	7072	38.6	2e-09	41992	63	RTAg4:ClassI:LINE:I
Contig2153	1467	482	742	1314	1574	11748	52.4	3e-06	30/87	34	Gypsy-23_BD-I:ClassI:LTR:Gypsy
Contig2162	619	425	571	1311	1165	2366	52.8	9e-07	23/49	46	Gypsy-79_PTr-LTR:ClassI:LTR:Gypsy
Contig2167	448	280	104	665	489	5056	60.6	3e-09	26/59	44	Gypsy-7_DPu-I:ClassI:LTR:Gypsy
Contig2188	376	64	204	10073	10213	11552	50.1	3e-06	22/47	46	Gypsy-8-I_CR:ClassI:LTR:Gypsy
Contig2192	360	39	305	499	765	4736	51.9	8e-07	31/89	34	Copia-19_SB-I:ClassI:LTR:Copia
Contig2203	1911	987	946	533	492	1491	43.2	3e-12	13/14	92	MERMITE18D:ClassII:?:?
Contig2217	451	3	215	9770	9982	14710	79	8e-15	37/71	52	EnSpm1_SB:ClassII:TIR:CACTA
Contig2239	580	135	1	2205	2339	7671	55.9	8e-14	22/45	48	EnSpm-5_DR:ClassII:TIR:CACTA
Contig2289	458	181	249	349	281	5226	46	9e-07	18/23	78	Gypsy-41_STu-I:ClassI:LTR:Gypsy
Contig2316	672	424	311	1046	933	1680	49.2	1e-10	19/38	50	HAT-4N1_Mad:ClassII:TIR:hAT
Contig2329	800	537	355	264	446	5009	46	4e-06	22/61	36	Gypsy-80_SB-I:ClassI:LTR:Gypsy
Contig2331	557	257	21	5104	5340	8509	55	2e-07	23/79	29	hATw-1_SP:ClassII:TIR:hAT
Contig2338	468	132	314	6818	6636	9395	49.2	2e-06	24/61	39	Gypsy-3_Pru-I:ClassI:LTR:Gypsy
Contig2371	274	273	1	1829	2101	4395	192	2e-49	76/91	83	Gypsy-11_GA-I:ClassI:LTR:Gypsy
Contig2372	585	528	448	644	564	8917	37.3	7e-06	14/27	51	MuDr-1_HV:ClassII:?:MuDR
Contig2380	607	141	215	4815	4889	11610	36.3	5e-07	15/25	60	ENSPM4_OS:ClassII:TIR:CACTA
Contig2389	295	199	288	928	1017	1620	41.2	8e-09	15/30	50	Copia-8-I_DR:ClassI:LTR:Copia
Contig2391	827	825	1	2290	3114	4253	500	1e-141	207/275	75	Gypsy-33_GA-I:ClassI:LTR:Gypsy
Contig2406	525	351	503	1881	2033	2273	46.4	9e-08	22/51	43	Copia-6-I_DR:ClassI:LTR:Copia
Contig2407	603	269	586	351	668	6621	53.3	6e-07	32/106	30	DIRS-8_DR:ClassI:DIRS:DIRS
Contig2437	439	292	411	5271	5390	5532	35	6e-07	15/40	37	Copia-67_ZM-I:ClassI:LTR:Copia
Contig2448	815	468	656	3188	3376	5554	73.9	4e-27	31/63	49	Swimmer:ClassI:LINE:L1
Contig2465	1935	1317	1207	816	926	5274	35.9	1e-16	13/37	35	NonLTR-5_CR:ClassI:?:?
Contig2467	502	314	496	539	721	2944	37.7	2e-07	21/61	34	Sola1-1_ACas:ClassII:?:Sola
Contig2468	396	394	272	2132	2254	2672	73	4e-13	29/41	70	Rex1-1_FR:ClassI:LINE:Jockey
Contig2474	210	209	99	2796	2906	3401	84.9	2e-26	35/37	94	REX1_FURC:ClassI:LINE:Jockey
Contig2478	524	278	343	4489	4554	11610	35.9	5e-06	41995	54	ENSPM4_OS:ClassII:TIR:CACTA
Contig2494	647	232	20	9940	9728	14710	44.6	1e-09	24/71	33	EnSpm1_SB:ClassII:TIR:CACTA
Contig2497	662	244	155	1111	1200	6778	26.7	3e-06	42003	40	Gypsy9-I_VC:ClassI:LTR:Gypsy
Contig2498	982	2	637	3206	3841	6071	334	1e-133	130/212	61	BEL21-I_DR:ClassI:LTR:Bel-Pao
Contig2502	359	9	152	4655	4798	5787	46.4	4e-10	21/48	43	L1-12_DR:ClassI:LINE:L1
Contig2519	515	411	301	336	446	5532	34.1	2e-06	17/37	45	Copia-67_ZM-I:ClassI:LTR:Copia
Contig2560	695	228	545	3999	3682	10685	86.8	4e-18	46/106	43	Gypsy-1-I_MI:ClassI:LTR:Gypsy
Contig2565	447	152	397	9255	9500	10685	57.9	2e-08	25/82	30	Gypsy-1-I_MI:ClassI:LTR:Gypsy
Contig2624	666	336	175	12002	12163	12809	38.2	4e-06	20/54	37	Gypsy-20_SCH-I:ClassI:LTR:Gypsy
Contig2628	1038	2	70	10106	10174	11552	43.7	3e-06	14/23	60	Gypsy-8-I_CR:ClassI:LTR:Gypsy
Contig2633	468	369	467	5208	5306	7442	40	2e-06	18/33	54	Sola2-1_EmiHux:ClassII:?:Sola
Contig2635	582	371	333	2744	2782	8912	38.6	2e-10	13/13	100	Sola3-1_BF:ClassII:?:Sola
Contig2637	427	358	197	317	156	540	86.3	1e-21	37/54	68	BEL-9_GA-LTR:ClassI:LTR:Bel-Pao
Contig2642	277	194	277	3088	3171	6488	55.1	6e-08	22/28	78	Gypsy13-I_DR:ClassI:LTR:Gypsy
Contig2652	740	316	369	17736	17683	18485	40	9e-06	41991	66	Polinton-1_DR:ClassII:Maverick:Maverick
Contig2688	807	765	673	646	738	1220	47.3	2e-24	16/31	51	TC1_FR1:ClassII:TIR:Tc1-Mariner
Contig2709	623	531	307	728	504	5056	50.6	4e-06	25/75	33	Gypsy-7_DPu-I:ClassI:LTR:Gypsy
Contig2746	778	505	383	4441	4563	11610	32.7	4e-08	16/41	39	ENSPM4_OS:ClassII:TIR:CACTA
Contig2748	411	232	176	1124	1068	1680	38.2	6e-08	41931	52	HAT-4N1_Mad:ClassII:TIR:hAT
Contig2763	351	207	278	3731	3660	7091	53.8	2e-07	17/24	70	Ginger1-5_HM:ClassII:?:Ginger1
Contig2764	322	162	233	3731	3660	7091	53.8	2e-07	17/24	70	Ginger1-5_HM:ClassII:?:Ginger1
Contig2784	670	11	322	2425	2736	3533	181	2e-83	76/104	73	CR1-31_DR:ClassI:LINE:Jockey
Contig2801	2313	1443	1180	664	927	1620	58.3	9e-08	30/88	34	Copia-8-I_DR:ClassI:LTR:Copia
Contig2820	350	89	36	843	896	1478	39.6	1e-08	41991	66	TZF28B:ClassII:TIR:Tc1-Mariner
Contig2827	499	336	232	1570	1674	4375	31.6	4e-07	13/35	37	Gypsy-75_SB-I:ClassI:LTR:Gypsy
Contig2836	360	21	353	1405	1073	3222	67.5	2e-11	37/111	33	Copia-7-I_DR:ClassI:LTR:Copia
Contig2839	482	425	279	1561	1707	4433	38.6	1e-06	18/49	36	RLG_scReina_4_1-I:ClassI:LTR:Gypsy
Contig2870	476	2	250	169	417	1231	58.3	9e-11	24/83	28	Tc1-2Xt:ClassII:TIR:Tc1-Mariner
Contig2885	1011	829	701	231	359	5416	29.9	4e-09	17/43	39	ZMCOPIA1_I:ClassI:LTR:Copia
Contig2899	235	202	2	166	366	1502	133	1e-35	57/67	85	TZF28C:ClassII:TIR:Tc1-Mariner
Contig2910	503	159	299	9946	9806	14710	57.4	2e-12	33/47	70	EnSpm1_SB:ClassII:TIR:CACTA
Contig2925	832	347	222	7341	7216	13644	35.9	7e-08	17/42	40	EnSpm-2_PGr:ClassII:TIR:CACTA
Contig2934	387	131	18	2990	3103	4804	51	2e-11	24/38	63	MAUI:ClassI:LINE:Jockey
Contig2950	654	379	170	3999	3790	10685	76.2	3e-25	32/70	45	Gypsy-1-I_MI:ClassI:LTR:Gypsy
Contig2954	525	493	519	735	761	1159	28.2	5e-09	41891	100	CACTA-J:ClassII:TIR:CACTA
Contig2976	500	56	262	9943	9737	14710	49.2	9e-06	32/69	46	EnSpm1_SB:ClassII:TIR:CACTA
Contig2978	1893	201	305	4534	4638	9143	46.9	2e-07	17/35	48	MarinerL-1_AO:ClassII:TIR:Tc1-Mariner
Contig2986	1901	1713	1573	10734	10594	11744	37.7	2e-09	19/47	40	EnSpm-1_HV:ClassII:TIR:CACTA
Contig3043	3667	3345	3169	452	628	1131	35.6	3e-11	20/59	33	CACTA-K:ClassII:TIR:CACTA
Contig3044	1244	257	376	3545	3426	5191	52.8	2e-06	22/40	55	PIF_Harbinger-1_EmiHux:ClassII:TIR:PIF-Harbinger
Contig3124	490	432	479	1134	1181	1473	29.5	2e-06	41928	62	MERMITE18C:ClassII:?:?
Contig3129	295	2	118	3706	3822	7091	60.2	2e-09	20/39	51	Ginger1-5_HM:ClassII:?:Ginger1
Contig3155	2020	750	517	964	1197	1491	52.4	9e-10	27/78	34	MERMITE18D:ClassII:?:?
Contig3167	1456	259	453	9904	9710	14710	36.8	9e-08	29/65	44	EnSpm1_SB:ClassII:TIR:CACTA
Contig3197	3057	2217	2540	1961	2284	7072	46	3e-06	36/108	33	RTAg4:ClassI:LINE:I
Contig3211	702	701	504	4358	4555	5480	129	1e-29	52/66	78	Copia-1_CMe-I:ClassI:LTR:Copia
Contig3230	495	471	283	4240	4428	4883	56.1	7e-08	21/63	33	CR1-79_HM:ClassI:LINE:Jockey
Contig3240	1390	763	560	2863	2660	3754	53.8	1e-06	21/68	30	Ginger-1_Chlorella_NC64A:ClassII:?:Ginger2/TDD
Contig3250	1033	88	414	6946	6620	7324	54.2	5e-08	27/109	24	L1-11_DR:ClassI:LINE:L1
Contig3279	2335	946	773	778	951	4097	55.6	6e-07	19/58	32	Sola1-1_AC:ClassII:?:Sola
Contig3295	596	306	187	521	640	2944	53.3	6e-07	20/40	50	Sola1-1_ACas:ClassII:?:Sola
Contig3325	795	295	194	2820	2921	8912	45.5	4e-08	15/34	44	Sola3-1_BF:ClassII:?:Sola
Contig3327	699	279	223	2045	1989	7072	41.4	1e-12	41962	57	RTAg4:ClassI:LINE:I
Contig3331	300	137	6	11	142	6962	79.4	3e-15	27/44	61	LINE1-11_SBi:ClassI:LINE:L1
Contig3337	1235	877	972	3749	3654	4591	87.7	1e-27	28/32	87	ERV1-N3-I_DR:ClassI:LTR:ERV
Contig3344	2625	577	690	1144	1257	1528	34.5	5e-06	15/38	39	MERMITE18E:ClassII:?:?
Contig3351	1708	970	716	8012	8266	10213	56.5	2e-07	31/85	36	Gypsy-40_DPu-I:ClassI:LTR:Gypsy
Contig3393	1896	1144	1344	9775	9975	14710	72.5	4e-12	31/67	46	EnSpm1_SB:ClassII:TIR:CACTA
Contig3396	2126	363	455	480	572	1840	39.1	7e-06	13/31	41	P126:ClassII:TIR:P
Contig3414	1424	197	81	888	772	5339	54.7	7e-07	21/39	53	Gypsy-19_DPu-I:ClassI:LTR:Gypsy
Contig3429	486	327	247	1626	1706	2140	46.9	2e-08	17/27	62	DNA-8-5_DR:ClassII:?:?
Contig3435	1098	138	212	1634	1560	2140	38.2	2e-06	13/25	52	DNA-8-5_DR:ClassII:?:?
Contig3437	1321	865	53	135	947	1840	218	3e-61	97/271	35	P126:ClassII:TIR:P
Contig3443	1309	151	294	1428	1571	1740	43.2	5e-11	21/48	43	CR1-12_DR:ClassI:LINE:Jockey
Contig3446	644	458	336	3450	3328	6151	50.6	5e-06	19/41	46	Chapaev-3A_HM:ClassII:?:Chapaev
Contig3449	1698	1516	1277	716	477	1620	52.4	4e-06	29/80	36	Copia-8-I_DR:ClassI:LTR:Copia
Contig3463	1602	896	744	870	1022	5645	40	6e-11	21/51	41	Gypsy-125N_SBi-LTR:ClassI:LTR:Gypsy
Contig3510	1381	1079	1011	4248	4316	7102	35.9	1e-07	41996	52	Novosib-1_EmiHux:ClassII:?:Novosib
Contig3511	1293	233	87	2020	2166	3631	72.1	5e-16	32/49	65	UnaL2:ClassI:LINE:Jockey
Contig3514	1847	832	737	1104	1199	1840	43.2	2e-13	15/32	46	P126:ClassII:TIR:P
Contig3515	2050	879	631	2507	2755	3061	141	8e-33	58/83	69	CR1-2_FR:ClassI:LINE:Jockey
Contig3517	1620	398	150	582	334	903	59.3	3e-08	29/83	34	MUDRN3_OS:ClassII:?:MuDR
Contig3519	2739	1449	1339	1032	1142	1840	43.7	2e-12	17/37	45	P126:ClassII:TIR:P
Contig3529	5098	4272	4156	830	714	1491	32.2	8e-08	15/39	38	MERMITE18D:ClassII:?:?
Contig3534	1545	278	520	1425	1183	11895	69.8	1e-31	29/81	35	MuDR-21_VV:ClassII:?:MuDR
Contig3535	4233	37	90	2910	2857	4111	38.6	7e-08	14/18	77	DNA3-3_MLP:ClassII:?:?
Contig3543	1305	913	803	3138	3028	4166	45.1	9e-07	21/37	56	Helitron-2_SMo:ClassII:Helitron:Helitron
Contig3544	1226	324	1052	1104	1832	1840	172	1e-42	83/243	34	P126:ClassII:TIR:P
Contig3550	1010	752	811	3206	3147	8037	37.7	2e-07	41932	50	RT1:ClassI:LINE:I
Contig3551	830	476	309	1020	853	1491	39.1	4e-07	21/56	37	MERMITE18D:ClassII:?:?
Contig3553	2526	1093	1224	4764	4895	11610	39.1	2e-14	19/44	43	ENSPM4_OS:ClassII:TIR:CACTA
Contig3559	776	427	621	740	546	1744	76.6	8e-14	37/65	56	Gypsy-13_SMo-LTR:ClassI:LTR:Gypsy
Contig3560	1303	1147	1028	4609	4728	11610	64.3	2e-16	23/40	57	ENSPM4_OS:ClassII:TIR:CACTA
Contig3568	405	276	377	17754	17653	18485	57	3e-08	20/34	58	Polinton-1_DR:ClassII:Maverick:Maverick
Contig3569	1747	873	676	1611	1808	1840	39.1	4e-06	17/66	25	P126:ClassII:TIR:P
Contig3574	2164	423	692	2879	2610	3754	52.8	3e-09	32/90	35	Ginger-1_Chlorella_NC64A:ClassII:?:Ginger2/TDD
Contig3582	855	190	252	34	96	4351	35.9	3e-06	41994	57	Gypsy-55_SB-I:ClassI:LTR:Gypsy
Contig3587	1500	186	299	1214	1101	1528	33.6	4e-06	16/38	42	MERMITE18E:ClassII:?:?
Contig3596	1002	377	514	1317	1454	2033	56.1	2e-07	23/46	50	DNA8-5_DR:ClassII:?:?
Contig3600	1002	514	624	3328	3438	8879	58.8	3e-08	19/37	51	BEL-14_DPu-I:ClassI:LTR:Bel-Pao
Contig3605	522	92	3	8	97	6962	76.7	5e-14	25/30	83	LINE1-11_SBi:ClassI:LINE:L1
Contig3610	1909	771	1205	2713	2279	3222	102	4e-21	53/145	36	Copia-7-I_DR:ClassI:LTR:Copia
Contig3613	2044	516	232	2420	2136	3822	52.8	3e-06	26/95	27	Harbinger-4C_PSt:ClassII:TIR:PIF-Harbinger
Contig3619	1016	683	540	18603	18460	18820	57.9	2e-14	20/48	41	Gypsy-22_DPu-I:ClassI:LTR:Gypsy
Contig3626	1513	31	360	722	393	1491	51.5	8e-12	33/110	30	MERMITE18D:ClassII:?:?
Contig3634	1335	213	284	2774	2703	4111	39.3	2e-06	14/24	58	DNA3-3_MLP:ClassII:?:?
Contig3641	2006	1023	928	4697	4602	5872	39.6	5e-07	16/32	50	EnSpm-14_HM:ClassII:TIR:CACTA
Contig3655	1566	373	504	528	397	1528	45.5	2e-08	17/44	38	MERMITE18E:ClassII:?:?
Contig3665	3379	2991	3203	9946	9734	14710	62.9	5e-09	37/71	52	EnSpm1_SB:ClassII:TIR:CACTA
Contig3674	1777	1396	1310	3458	3372	4713	41.8	2e-09	13/29	44	Jockey-3_DGri:ClassI:LINE:Jockey
Contig3695	2196	1517	1314	2166	1963	3490	48.7	2e-08	20/68	29	Harbinger-19_PGr:ClassII:TIR:PIF-Harbinger
Contig3699	1823	1762	1809	2391	2344	6263	40.9	4e-06	41989	75	HARB-4_Mad:ClassII:TIR:PIF-Harbinger
Contig3700	1479	930	745	287	472	1491	34.5	3e-08	20/62	32	MERMITE18D:ClassII:?:?
Contig3708	240	208	131	1889	1966	1966	42.3	5e-06	41999	46	MuDR2x_SM:ClassII:?:MuDR
Contig3717	1924	1924	1793	2696	2565	5961	62.9	3e-09	25/44	56	EnSpm-22_HMa:ClassII:TIR:CACTA
Contig3722	729	484	338	812	958	4117	37.7	3e-07	17/49	34	Penelope-3_CQ:ClassI:PLE:Penelope
Contig3726	3158	2448	2347	483	584	1840	49.2	1e-15	17/34	50	P126:ClassII:TIR:P
Contig3734	1250	86	205	9104	8985	9933	52.4	2e-08	19/40	47	Gypsy-112_GM-I:ClassI:LTR:Gypsy
Contig3738	1315	571	876	6819	7124	7193	78	6e-14	45/102	44	Gypsy8-I_Dpse:ClassI:LTR:Gypsy
Contig3739	933	216	608	1249	1641	4790	56.5	1e-07	34/131	25	CR1-2_CQ:ClassI:LINE:Jockey
Contig3740	2831	1109	1246	7282	7419	9309	61.6	1e-08	20/46	43	P-2_CR:ClassII:TIR:P
Contig3744	2284	771	863	424	516	2944	57.9	4e-09	21/31	67	Sola1-1_ACas:ClassII:?:Sola
Contig3756	929	333	467	7171	7037	15099	36.3	3e-07	14/45	31	TART_DV:ClassI:LINE:Jockey
Contig3760	1769	1510	1418	1867	1775	6971	33.1	2e-06	16/31	51	Gypsy6-I_Dmoj:ClassI:LTR:Gypsy
Contig3767	2089	179	352	1112	939	4629	52.4	5e-06	24/58	41	SZ-6IN:ClassI:LTR:Copia
Contig3775	1300	925	1131	2966	2760	15099	43.2	7e-07	28/69	40	TART_DV:ClassI:LINE:Jockey
Contig3776	1884	1003	773	1135	905	4582	50.6	3e-08	24/77	31	Copia-54_ZM-I:ClassI:LTR:Copia
Contig3778	2895	903	953	596	646	1162	41.4	4e-08	13/17	76	CACTA-L:ClassII:TIR:CACTA
Contig3787	2971	2445	2663	9946	9728	14710	52.8	5e-06	31/73	42	EnSpm1_SB:ClassII:TIR:CACTA
Contig3790	703	262	161	665	564	8217	62.5	1e-09	21/34	61	Gypsy-3_DPu-I:ClassI:LTR:Gypsy
Contig3795	1536	376	239	440	577	1117	39.1	3e-06	17/46	36	RMU3_OS:ClassII:TIR:Mutator
Contig3798	2894	2085	2171	4856	4942	5247	60.2	4e-13	18/29	62	hAT-40_HM:ClassII:TIR:hAT
Contig3800	951	420	590	5333	5163	7442	61.1	2e-11	27/57	47	Sola2-1_EmiHux:ClassII:?:Sola
Contig3801	2351	1126	971	3195	3350	6226	43.2	5e-06	22/52	42	Sola3-1_EmiHux:ClassII:?:Sola
Contig3803	1414	221	439	432	650	3956	43.7	4e-06	24/73	32	Copia-95_SB-I:ClassI:LTR:Copia
Contig3808	1567	1315	1226	39	128	5274	33.6	4e-07	13/30	43	NonLTR-5_CR:ClassI:?:?
Contig3818	3386	218	274	460	516	2944	37.3	7e-07	13/19	68	Sola1-1_ACas:ClassII:?:Sola
Contig3827	2320	1243	1133	2671	2561	8963	52.8	4e-06	22/37	59	Copia-52_ZM-I:ClassI:LTR:Copia
Contig3846	1836	883	996	1338	1451	10808	36.8	8e-06	14/38	36	Gypsy-15_LBS-I:ClassI:LTR:Gypsy
Contig3848	2428	1736	1572	441	277	5061	35.9	4e-06	20/55	36	Copia-16_SB-I:ClassI:LTR:Copia
Contig3862	912	264	4	6864	7124	7193	100	4e-21	45/87	51	Gypsy8-I_Dpse:ClassI:LTR:Gypsy
Contig3868	3231	2845	3021	2556	2732	4605	60.6	3e-08	23/59	38	ATCOPIA26I:ClassI:LTR:Copia
Contig3875	414	2	67	6098	6033	27412	54.2	2e-11	18/22	81	Helitron-2_DR:ClassII:Helitron:Helitron
Contig3880	1487	78	287	1829	2038	11529	51.9	5e-06	26/70	37	Gypsy-32_ADe-I:ClassI:LTR:Gypsy
Contig3890	1373	1051	773	2386	2108	4067	56.9	4e-08	25/93	26	Harbinger-7_PGr:ClassII:TIR:PIF-Harbinger
Contig3901	2003	592	669	1144	1221	3112	28.6	2e-06	41999	46	RETROSAT2LTRA:ClassI:LTR:Gypsy
Contig3904	1530	99	302	7561	7358	13644	47.3	4e-07	23/68	33	EnSpm-2_PGr:ClassII:TIR:CACTA
Contig3905	1245	1187	1089	7	105	5433	31.8	8e-06	13/33	39	RLG_scAle_1_3-I:ClassI:LTR:Copia
Contig3910	1886	458	664	763	969	1881	60.6	1e-08	30/69	43	Gypsy-187_ZM-I:ClassI:LTR:Gypsy
Contig3915	392	284	117	1440	1273	4725	55.6	7e-08	20/56	35	Ag-Jock-1:ClassI:LINE:Jockey
Contig3917	3125	2710	2784	480	406	1528	35	9e-08	13/25	52	MERMITE18E:ClassII:?:?
Contig3922	2345	1302	1054	5748	5996	11697	72.1	7e-12	31/83	37	ENSPM-6_ZM:ClassII:TIR:CACTA
Contig3927	1791	843	616	1881	2108	10206	41.4	2e-07	23/76	30	Gypsy-11-I_CR:ClassI:LTR:Gypsy
Contig3931	1951	1097	927	865	1035	1876	54.2	4e-07	24/57	42	Gypsy-177_ZM-I:ClassI:LTR:Gypsy
Contig3971	1207	632	528	852	956	1840	34.5	8e-08	11/35	31	P126:ClassII:TIR:P
Contig3982	2053	1211	1059	2919	3071	5274	32.2	6e-06	15/51	29	NonLTR-5_CR:ClassI:?:?
Contig3987	1689	708	857	7593	7742	13822	36.8	9e-07	17/50	34	RandI-6:ClassI:?:?
Contig3993	2529	1285	1094	13639	13830	20836	48.7	3e-06	21/64	32	Polinton-2A_NV:ClassII:Maverick:Maverick
Contig4016	255	85	23	706	644	2521	42.3	8e-06	13/21	61	HARB-4N1_Mad:ClassII:TIR:PIF-Harbinger
Contig4028	2459	218	364	842	696	1293	32.2	9e-13	20/49	40	SETARIA1:ClassII:?:?
Contig4054	681	478	296	580	762	1162	34.1	1e-08	19/61	31	CACTA-L:ClassII:TIR:CACTA
Contig4059	2821	2032	2187	7060	7215	10259	38.2	4e-07	19/52	36	Copia-3_ADe-I:ClassI:LTR:Copia
Contig4077	1272	605	396	873	1082	1840	61.6	2e-34	24/70	34	P126:ClassII:TIR:P
Contig4097	1414	412	594	8069	8251	10213	54.7	7e-07	23/61	37	Gypsy-40_DPu-I:ClassI:LTR:Gypsy
Contig4107	431	335	195	4321	4461	5879	38.2	2e-06	13/47	27	Ingi2:ClassI:LINE:I
Contig4121	1562	974	1183	9943	9734	14710	47.8	3e-06	29/70	41	EnSpm1_SB:ClassII:TIR:CACTA
Contig4138	596	244	318	2881	2955	6710	38.2	2e-11	41968	44	HAT-10_Mad:ClassII:TIR:hAT
Contig4139	722	677	624	3223	3170	8912	38.2	2e-06	13/18	72	Sola3-1_BF:ClassII:?:Sola
Contig4140	1992	1078	905	597	770	1840	42.3	2e-13	19/58	32	P126:ClassII:TIR:P
Contig4157	1075	497	616	2392	2273	3121	47.3	2e-19	13/40	32	Copia-1_ST-LTR:ClassI:LTR:Copia
Contig4164	2582	1581	1276	734	1039	6272	43.7	4e-06	29/102	28	BEL-30_CQ-I:ClassI:LTR:Bel-Pao
Contig4171	2844	249	40	9946	9737	14710	54.2	2e-06	33/70	47	EnSpm1_SB:ClassII:TIR:CACTA
Contig4186	754	107	42	71	136	3033	61.1	4e-09	20/22	90	Coprina_Cc1:ClassI:PLE:Penelope
Contig4214	1557	1520	1284	348	584	1840	54.7	6e-10	24/79	30	P126:ClassII:TIR:P
Contig4215	1588	164	3	3760	3599	4591	65.7	4e-10	23/54	42	ERV1-N3-I_DR:ClassI:LTR:ERV
Contig4222	1765	1238	945	2567	2860	3754	58.3	7e-08	25/98	25	Ginger-1_Chlorella_NC64A:ClassII:?:Ginger2/TDD
Contig4226	767	760	602	884	1042	2460	40.5	4e-09	18/53	33	DNA-11N_SBi:ClassII:?:?
Contig4230	2383	624	286	2012	2350	7072	45.1	1e-09	39/113	34	RTAg4:ClassI:LINE:I
Contig4244	3054	113	214	404	505	6090	32.7	4e-07	14/34	41	Gypsy-6-I_CR:ClassI:LTR:Gypsy
Contig4248	2442	1586	1702	2762	2878	6090	32.2	7e-06	13/39	33	Gypsy-6-I_CR:ClassI:LTR:Gypsy
Contig4255	727	114	329	9970	9755	14710	69.3	1e-11	38/72	52	EnSpm1_SB:ClassII:TIR:CACTA
Contig4259	1416	392	192	9767	9967	14710	62.5	3e-09	30/67	44	EnSpm1_SB:ClassII:TIR:CACTA
Contig4272	1959	678	397	3601	3882	4238	116	2e-25	50/94	53	L2-2_DRe:ClassI:LINE:Jockey
Contig4274	1990	230	114	508	392	3051	38	6e-07	17/39	43	Helitron-N1_PTr_#2:ClassII:Helitron:Helitron
Contig4285	1081	719	781	2004	1942	11529	40.4	5e-08	13/21	61	Gypsy-32_ADe-I:ClassI:LTR:Gypsy
Contig4287	2529	2529	2422	925	818	1491	34.5	2e-08	18/36	50	MERMITE18D:ClassII:?:?
Contig4288	1902	243	386	8084	8227	10213	42.8	2e-07	16/48	33	Gypsy-40_DPu-I:ClassI:LTR:Gypsy
Contig4289	1409	883	662	2389	2168	4067	51.9	4e-06	24/74	32	Harbinger-7_PGr:ClassII:TIR:PIF-Harbinger
Contig4298	1597	819	637	910	1092	1491	36.3	6e-06	18/61	29	MERMITE18D:ClassII:?:?
Contig4299	1775	748	557	1081	1272	1528	55.1	6e-07	23/64	35	MERMITE18E:ClassII:?:?
Contig4306	2765	858	1001	5689	5832	8021	49.6	2e-09	23/48	47	L1-2_VC:ClassI:LINE:L1
Contig4316	2951	2146	2250	1479	1583	1840	37.6	2e-09	16/35	45	P126:ClassII:TIR:P
Contig4337	821	314	255	4640	4699	5211	32.2	3e-09	41840	35	Daphne-18_HM:ClassI:LINE:Jockey
Contig4346	1364	1336	1199	992	1129	7071	54.2	9e-07	19/46	41	Chapaev-3_NV:ClassII:?:Chapaev
Contig4349	2245	1436	1359	3320	3397	33730	40.9	5e-08	14/26	53	EnSpm-30_SBi:ClassII:TIR:CACTA
Contig4361	1754	34	312	486	764	9841	52.8	2e-08	22/93	23	EnSpm1_TM:ClassII:TIR:CACTA
Contig4370	5261	649	762	3952	4065	6181	57	5e-07	16/38	42	MuDr-1_HM:ClassII:?:MuDR
Contig4379	2758	125	202	4268	4345	5081	41.4	6e-07	13/26	50	Kolobok-3_Aplcal:ClassII:?:Kolobok
Contig4385	560	305	114	6164	6355	11568	47.3	6e-09	19/64	29	EnSpm-3_HV:ClassII:TIR:CACTA
Contig4398	1858	750	214	1585	1049	3222	114	1e-24	63/179	35	Copia-7-I_DR:ClassI:LTR:Copia
Contig4402	1704	166	432	10548	10282	11828	113	2e-24	43/89	48	EnSpm-8_STu:ClassII:TIR:CACTA
Contig4408	1823	223	2	3303	3082	8037	53.8	2e-06	25/74	33	RT1:ClassI:LINE:I
Contig4414	3097	1686	1904	9937	9719	14710	79	7e-14	48/73	65	EnSpm1_SB:ClassII:TIR:CACTA
Contig4420	994	560	835	2399	2124	3825	51	6e-06	23/92	25	Harbinger-4B_PSt:ClassII:TIR:PIF-Harbinger
Contig4424	519	143	205	863	925	1056	40.5	4e-12	15/21	71	RTE-2_AFC:ClassI:LINE:RTE
Contig4444	3258	1850	2062	9961	9749	14710	64.8	1e-09	39/71	54	EnSpm1_SB:ClassII:TIR:CACTA
Contig4445	5288	1285	1151	7905	8039	9810	75.7	2e-18	21/45	46	P-1_CR:ClassII:TIR:P
Contig4450	1722	881	414	1561	1094	3222	94.1	1e-18	57/156	36	Copia-7-I_DR:ClassI:LTR:Copia
Contig4451	668	220	306	1283	1197	4887	46.4	1e-06	17/29	58	Copia-39_SB-I:ClassI:LTR:Copia
Contig4455	383	95	352	570	313	1491	43.2	2e-06	23/86	26	MERMITE18D:ClassII:?:?
Contig4470	1384	75	134	145	204	4433	32.2	5e-07	41932	50	RLG_scReina_4_1-I:ClassI:LTR:Gypsy
Contig4484	714	160	303	173	316	1162	29.9	9e-10	16/48	33	CACTA-L:ClassII:TIR:CACTA
Contig4490	651	399	491	3320	3412	33730	38.6	1e-06	13/31	41	EnSpm-30_SBi:ClassII:TIR:CACTA
Contig4496	1261	755	540	10747	10532	11744	47.3	6e-06	20/72	27	EnSpm-1_HV:ClassII:TIR:CACTA
Contig4509	569	202	276	894	820	1680	30.9	2e-06	41968	44	HAT-4N1_Mad:ClassII:TIR:hAT
Contig4523	313	21	263	750	508	896	144	9e-35	62/81	76	U2:ClassI:?:?
Contig4536	647	355	645	1605	1895	2273	54.5	3e-07	25/97	25	Copia-6-I_DR:ClassI:LTR:Copia
Contig4561	625	243	347	6665	6561	9893	42.8	4e-06	16/35	45	Gypsy-4_PGr-I:ClassI:LTR:Gypsy
Contig4563	996	263	340	1128	1205	1379	44.6	2e-13	18/26	69	ACROBAT1:ClassII:?:?
Contig4583	1558	1355	1471	2145	2261	4173	34.1	1e-06	15/39	38	L2_Plat1d:ClassI:LINE:Jockey
Contig4592	1040	482	586	9672	9776	11744	38.6	4e-18	16/35	45	EnSpm-1_HV:ClassII:TIR:CACTA
Contig4605	492	309	19	6801	7091	7193	54.7	2e-07	29/97	29	Gypsy8-I_Dpse:ClassI:LTR:Gypsy
Contig4607	836	486	421	794	859	1491	36.3	3e-06	13/22	59	MERMITE18D:ClassII:?:?
Contig4616	1114	1060	932	7624	7496	13644	43.2	4e-07	18/43	41	EnSpm-2_PGr:ClassII:TIR:CACTA
Contig4617	1402	715	593	7221	7343	7557	40.9	2e-07	11/41	26	ERV28_MD_I:ClassI:LTR:ERV
Contig4619	292	108	290	3188	3006	3392	71.2	9e-13	27/61	44	Novosib-6_CR:ClassII:?:Novosib
Contig4626	639	3	221	5806	6024	8021	58.3	2e-08	28/73	38	L1-2_VC:ClassI:LINE:L1
Contig4642	562	272	81	6894	7085	7193	51	3e-06	26/64	40	Gypsy8-I_Dpse:ClassI:LTR:Gypsy
Contig4644	2646	1705	1920	539	324	1491	73.9	3e-16	30/72	41	MERMITE18D:ClassII:?:?
Contig4654	1331	211	489	1272	1550	4725	51.5	6e-06	32/93	34	Ag-Jock-1:ClassI:LINE:Jockey
Contig4655	4507	2477	2190	5775	6062	11697	98	2e-19	44/96	45	ENSPM-6_ZM:ClassII:TIR:CACTA
Contig4666	1036	191	388	190	387	1822	56.1	3e-08	19/66	28	DNA2-5_DR:ClassII:TIR:hAT
Contig4669	2137	1651	1472	627	806	5416	42.5	3e-12	22/60	36	ZMCOPIA1_I:ClassI:LTR:Copia
Contig4670	1422	1041	1115	10103	10177	11552	37.7	7e-06	13/25	52	Gypsy-8-I_CR:ClassI:LTR:Gypsy
Contig4679	1044	594	686	265	173	4708	40.9	7e-07	15/31	48	TRE3D:ClassI:LINE:L1
Contig4681	760	149	421	1952	2224	7072	56.5	9e-08	40/91	43	RTAg4:ClassI:LINE:I
Contig4688	916	179	268	5211	5300	5781	40.9	2e-12	16/30	53	L1-13_DR:ClassI:LINE:L1
Contig4710	1263	1164	958	1652	1858	5078	51	4e-06	24/69	34	L2_Plat1c:ClassI:LINE:Jockey
Contig4719	1549	827	913	3349	3435	7197	33.6	7e-06	13/29	44	ALBERT_TA:ClassII:TIR:CACTA
Contig4738	803	249	431	1124	1306	1903	84.5	1e-46	37/61	60	L2-1_FR:ClassI:LINE:Jockey
Contig4744	862	359	264	2878	2973	8912	35.9	3e-07	13/32	40	Sola3-1_BF:ClassII:?:Sola
Contig4746	925	192	593	133	534	753	253	4e-77	98/134	73	CYCLO:ClassI:?:?
Contig4759	3435	2323	2622	1940	2239	7072	56.5	7e-08	39/100	39	RTAg4:ClassI:LINE:I
Contig4791	535	518	324	975	1169	1473	83.5	1e-17	34/65	52	MERMITE18C:ClassII:?:?
Contig4807	650	6	467	186	647	6621	64.6	3e-10	40/154	25	DIRS-8_DR:ClassI:DIRS:DIRS
Contig4808	685	680	459	550	771	1620	51.9	2e-06	27/74	36	Copia-8-I_DR:ClassI:LTR:Copia
Contig4813	8912	4468	4361	689	582	1491	32.7	6e-06	13/36	36	MERMITE18D:ClassII:?:?
Contig4821	442	255	398	915	1058	4097	51.8	1e-10	16/48	33	Sola1-1_AC:ClassII:?:Sola
Contig4840	1149	811	692	502	621	2707	36.8	2e-09	15/40	37	XILON1_ZM_LTR:ClassI:LTR:Gypsy
Contig4846	1059	519	445	1808	1882	11529	35.4	1e-08	13/25	52	Gypsy-32_ADe-I:ClassI:LTR:Gypsy
Contig4851	401	223	59	2432	2268	3825	58.8	8e-09	23/55	41	Harbinger-4B_PSt:ClassII:TIR:PIF-Harbinger
Contig4859	1011	509	408	938	1039	1491	28.1	2e-08	15/34	44	MERMITE18D:ClassII:?:?
Contig4870	2127	1551	1384	767	934	4173	44.1	4e-06	23/56	41	L2_Plat1d:ClassI:LINE:Jockey
Contig4885	1170	423	674	9940	9689	14710	54.7	5e-07	36/84	42	EnSpm1_SB:ClassII:TIR:CACTA
Contig4905	2163	1773	1606	3120	2953	3392	90	2e-17	31/56	55	Novosib-6_CR:ClassII:?:Novosib
Contig4918	340	189	266	4702	4779	11610	43.2	4e-13	15/26	57	ENSPM4_OS:ClassII:TIR:CACTA
Contig4922	539	436	516	2726	2806	3061	54.7	2e-07	21/27	77	CR1-2_FR:ClassI:LINE:Jockey
Contig4926	1012	258	88	3036	3206	3666	64.3	6e-10	29/57	50	HERO-2_BF:ClassI:LINE:R2
Contig4930	401	242	36	8060	8266	10213	52.8	5e-07	24/69	34	Gypsy-40_DPu-I:ClassI:LTR:Gypsy
Contig4945	2864	2437	2357	1446	1366	3070	37.3	1e-06	14/27	51	TguERVK7_N1_I:ClassI:LTR:ERV
Contig4952	1217	863	937	2292	2218	2327	52.4	3e-06	19/25	76	HAL1-1C_Cja:ClassI:LINE:L1
Contig4959	2374	1291	1082	4264	4473	5363	68.4	2e-12	36/70	51	L2-1_FR1:ClassI:LINE:Jockey
Contig4988	484	290	162	7441	7313	13644	33.6	1e-06	14/43	32	EnSpm-2_PGr:ClassII:TIR:CACTA
Contig5003	1640	567	800	2447	2214	3825	73.4	5e-15	28/78	35	Harbinger-4B_PSt:ClassII:TIR:PIF-Harbinger
Contig5020	575	492	575	5459	5376	27412	36.3	9e-07	42001	42	Helitron-2_DR:ClassII:Helitron:Helitron
Contig5026	532	361	272	7593	7504	13644	32.7	4e-07	14/30	46	EnSpm-2_PGr:ClassII:TIR:CACTA
Contig5032	514	499	254	640	885	1473	41.4	5e-06	29/82	35	MERMITE18C:ClassII:?:?
Contig5057	1114	785	928	674	531	5056	80.8	7e-15	29/48	60	Gypsy-7_DPu-I:ClassI:LTR:Gypsy
Contig5067	1186	385	522	4530	4667	5211	54.2	7e-07	19/46	41	Daphne-18_HM:ClassI:LINE:Jockey
Contig5068	499	339	163	958	1134	1491	49.6	1e-09	23/59	38	MERMITE18D:ClassII:?:?
Contig5069	2119	1421	1543	9946	9824	14710	52.4	5e-11	27/41	65	EnSpm1_SB:ClassII:TIR:CACTA
Contig5082	812	99	599	189	689	6621	54.5	4e-07	36/167	21	DIRS-8_DR:ClassI:DIRS:DIRS
Contig5103	989	49	189	1316	1456	5367	64.3	6e-33	27/47	57	Gypsy36-I_DR:ClassI:LTR:Gypsy
Contig5129	1703	588	710	1059	937	1491	43.2	6e-13	20/41	48	MERMITE18D:ClassII:?:?
Contig5134	1377	773	898	541	666	8217	54.2	6e-17	21/42	50	Gypsy-3_DPu-I:ClassI:LTR:Gypsy
Contig5144	348	224	6	538	320	3793	54.7	1e-07	28/73	38	Sagan-1_AAn:ClassII:TIR:Tc1-Mariner
Contig5168	1581	1225	1091	1467	1601	2349	39.6	5e-11	17/45	37	Rex1-2_FR:ClassI:LINE:Jockey
Contig5171	3136	2875	2792	325	242	428	42.8	1e-07	15/28	53	LTR24_Sar:ClassI:LTR:ERV
Contig5172	1074	949	836	248	361	5416	29	6e-07	13/38	34	ZMCOPIA1_I:ClassI:LTR:Copia
Contig5183	256	93	1	981	889	5081	47.8	8e-06	15/31	48	Kolobok-3_Aplcal:ClassII:?:Kolobok
Contig5199	1119	404	336	2130	2062	10929	42.3	1e-07	15/23	65	Gypsy-6_ADe-I:ClassI:LTR:Gypsy
Contig5216	1666	637	807	679	509	1491	41.4	9e-18	24/57	42	MERMITE18D:ClassII:?:?
Contig5228	1203	981	892	496	585	2349	30.9	6e-07	13/30	43	Rex1-2_FR:ClassI:LINE:Jockey
Contig5246	1310	102	260	647	805	1491	39.1	1e-07	22/53	41	MERMITE18D:ClassII:?:?
Contig5252	1670	962	1021	3901	3960	4336	40.9	1e-06	14/20	70	Ginger1-1_AC:ClassII:?:Ginger1
Contig5260	1481	673	936	469	206	5532	41.4	6e-10	25/88	28	Copia-67_ZM-I:ClassI:LTR:Copia
Contig5284	2584	2462	2181	1149	868	1491	64.3	2e-09	35/94	37	MERMITE18D:ClassII:?:?
Contig5311	1059	735	550	2913	3098	13644	56.5	1e-07	23/62	37	EnSpm-2_PGr:ClassII:TIR:CACTA
Contig5322	1126	837	995	11199	11041	15099	40	3e-07	18/53	33	TART_DV:ClassI:LINE:Jockey
Contig5330	773	358	453	969	1064	1572	59.3	3e-45	23/32	71	Tc1-4_DR:ClassII:TIR:Tc1-Mariner
Contig5338	2563	1091	1255	2815	2979	9042	57	3e-07	27/55	49	BEL-16_DPu-I:ClassI:LTR:Bel-Pao
Contig5339	992	391	74	217	534	753	106	2e-30	41/106	38	CYCLO:ClassI:?:?
Contig5347	1626	1147	1287	864	1004	1491	50.1	3e-08	22/47	46	MERMITE18D:ClassII:?:?
Contig5357	533	121	318	9	206	1840	45.1	3e-07	21/66	31	P126:ClassII:TIR:P
Contig5373	2039	1586	1458	1162	1034	1528	39.1	4e-06	21/43	48	MERMITE18E:ClassII:?:?
Contig5374	861	854	570	6895	6611	7324	58.3	7e-13	30/95	31	L1-11_DR:ClassI:LINE:L1
Contig5377	692	3	155	1288	1136	5811	71.6	2e-12	28/51	54	RTEX-1_CR:ClassI:LINE:RTE
Contig5389	5590	5178	5116	487	425	861	37.7	2e-06	41964	52	DNA3-11_Mad:ClassII:?:?
Contig5406	1392	242	304	980	1042	1491	39.1	1e-07	13/21	61	MERMITE18D:ClassII:?:?
Contig5415	2495	214	381	4615	4782	11610	45.2	5e-15	22/56	39	ENSPM4_OS:ClassII:TIR:CACTA
Contig5416	1315	919	1065	2953	3099	3631	67	1e-13	29/49	59	UnaL2:ClassI:LINE:Jockey
Contig5420	422	64	183	674	555	1528	32.2	1e-07	14/40	35	MERMITE18E:ClassII:?:?
Contig5432	2508	1647	1522	1434	1559	5392	39.6	3e-10	16/42	38	CR1-8_CQ:ClassI:LINE:Jockey
Contig5445	2141	797	615	839	1021	1491	40.5	8e-09	20/61	32	MERMITE18D:ClassII:?:?
Contig5471	2473	2134	1919	2919	3134	13644	53.3	3e-06	25/72	34	EnSpm-2_PGr:ClassII:TIR:CACTA
Contig5477	684	373	678	2546	2851	3754	74.1	4e-13	33/102	32	Ginger-1_Chlorella_NC64A:ClassII:?:Ginger2/TDD
Contig5487	1136	929	777	930	1082	5645	37.7	5e-10	18/51	35	Gypsy-125N_SBi-LTR:ClassI:LTR:Gypsy
Contig5505	2321	2058	1972	993	1079	1210	35.9	4e-06	41941	34	hAT-2n1_DR:ClassII:TIR:hAT
Contig5518	794	87	152	753	818	4405	33.1	2e-06	41995	54	Gypsy-60_GM-I:ClassI:LTR:Gypsy
Contig5528	2084	442	362	330	250	4435	53.8	1e-10	17/27	62	hAT-2_HM:ClassII:TIR:hAT
Contig5549	1446	157	2	618	463	1498	32.2	3e-07	16/52	30	MERMITEJ:ClassII:?:?
Contig5563	1754	137	283	292	438	753	56.5	1e-16	22/49	44	CYCLO:ClassI:?:?
Contig5565	728	504	728	9940	9716	14710	74.8	3e-13	44/75	58	EnSpm1_SB:ClassII:TIR:CACTA
Contig5568	1011	470	318	1435	1587	7387	40	5e-09	20/51	39	BEL-636_AA-I:ClassI:LTR:Bel-Pao
Contig5583	3041	532	603	4688	4617	8221	48.3	2e-09	13/24	54	EnSpm-5_HM:ClassII:TIR:CACTA
Contig5592	709	366	247	4108	4227	5081	58.3	2e-08	20/40	50	Kolobok-3_Aplcal:ClassII:?:Kolobok
Contig5610	977	861	637	609	833	1840	43.7	9e-09	21/75	28	P126:ClassII:TIR:P
Contig5611	1457	1020	922	1145	1047	1491	32.2	5e-07	14/33	42	MERMITE18D:ClassII:?:?
Contig5617	1278	814	764	989	939	1680	34.5	7e-08	41960	64	HAT-4N1_Mad:ClassII:TIR:hAT
Contig5629	426	374	36	306	644	6621	57.8	2e-08	33/113	29	DIRS-8_DR:ClassI:DIRS:DIRS
Contig5633	2601	1107	883	1944	2168	5274	46.4	9e-17	24/75	32	NonLTR-5_CR:ClassI:?:?
Contig5638	838	331	723	171	563	6621	51.3	4e-06	34/131	25	DIRS-8_DR:ClassI:DIRS:DIRS
Contig5640	746	405	470	7525	7460	13644	28.6	5e-06	41965	50	EnSpm-2_PGr:ClassII:TIR:CACTA
Contig5651	1325	1133	822	165	476	6621	51.9	4e-06	31/104	29	DIRS-8_DR:ClassI:DIRS:DIRS
Contig5667	593	345	283	686	624	1345	42.8	1e-07	13/21	61	Gypsy82-LTR_Dr:ClassI:LTR:Gypsy
Contig5668	1172	216	365	1172	1321	5811	39.6	5e-07	22/50	44	RTEX-1_CR:ClassI:LINE:RTE
Contig5673	516	400	492	544	452	1491	36.8	2e-09	16/31	51	MERMITE18D:ClassII:?:?
Contig5676	937	930	592	4951	5289	12121	58.8	2e-08	26/113	23	DIRS-1_MLP-I:ClassI:DIRS:DIRS
Contig5717	378	139	5	749	883	6272	51.5	1e-06	19/45	42	BEL-30_CQ-I:ClassI:LTR:Bel-Pao
Contig5727	2155	1523	1236	10057	9770	14710	55.1	8e-07	37/96	38	EnSpm1_SB:ClassII:TIR:CACTA
Contig5733	1485	1418	1251	2845	2678	3121	76.7	5e-44	33/56	58	Copia-1_ST-LTR:ClassI:LTR:Copia
Contig5734	987	428	658	1803	2033	2273	46	8e-06	26/77	33	Copia-6-I_DR:ClassI:LTR:Copia
Contig5756	1124	522	358	542	378	1491	51.9	5e-13	23/55	41	MERMITE18D:ClassII:?:?
Contig5774	1770	886	966	1048	1128	1491	30.9	9e-07	13/27	48	MERMITE18D:ClassII:?:?
Contig5780	1937	1807	1742	288	223	389	35.9	3e-08	14/22	63	SINE_FR2:ClassI:SINE:tRNA
Contig5795	2021	459	328	445	314	7442	57.4	2e-08	24/44	54	Sola2-1_EmiHux:ClassII:?:Sola
Contig5808	711	473	258	9943	9728	14710	51.5	1e-06	34/72	47	EnSpm1_SB:ClassII:TIR:CACTA
Contig5809	714	448	293	739	894	4173	50.6	3e-13	22/52	42	L2_Plat1d:ClassI:LINE:Jockey
Contig5810	1136	487	437	301	251	451	42.8	7e-10	13/17	76	HE2_DR:ClassI:SINE:tRNA
Contig5814	2250	890	1090	1574	1374	5286	45.1	7e-06	25/67	37	L1-6_CR:ClassI:LINE:L1
Contig5820	1850	1599	1510	2911	3000	8912	29.9	2e-09	42003	40	Sola3-1_BF:ClassII:?:Sola
Contig5844	1279	930	856	4708	4782	11610	42.5	2e-09	14/25	56	ENSPM4_OS:ClassII:TIR:CACTA
Contig5850	753	2	88	10665	10579	11744	60.2	7e-09	25/29	86	EnSpm-1_HV:ClassII:TIR:CACTA
Contig5868	1637	317	114	757	960	4173	49.6	2e-06	24/68	35	L2_Plat1d:ClassI:LINE:Jockey
Contig5869	403	47	139	787	879	4686	36.3	1e-06	11/31	35	DNA-2-12_DR:ClassII:?:?
Contig5883	2466	875	732	2778	2921	5819	53.8	2e-06	20/48	41	hAT-N53_DR:ClassII:TIR:hAT
Contig5912	948	53	124	473	402	6796	38.2	4e-08	41997	50	DIRS-4_DR:ClassI:DIRS:DIRS
Contig5924	387	361	239	814	692	4862	48.7	4e-07	19/41	46	Gypsy-12_DPu-I:ClassI:LTR:Gypsy
Contig5931	410	187	318	1783	1914	4324	31.8	1e-05	17/44	38	Gypsy-59_SB-I:ClassI:LTR:Gypsy
Contig5936	768	189	58	2104	2235	4375	38.2	5e-10	21/44	47	Gypsy-36_SB-I:ClassI:LTR:Gypsy
Contig5943	2740	2303	2214	2977	2888	3392	41.8	1e-07	13/30	43	Novosib-6_CR:ClassII:?:Novosib
Contig5981	323	22	243	2208	2429	5811	77.6	9e-18	33/74	44	L1-1_DR:ClassI:LINE:L1
Contig6036	348	198	103	4353	4448	4772	62.9	4e-10	23/32	71	Nimb-5_DR:ClassI:LINE:I
Contig6051	1089	587	522	1374	1439	2140	49.6	7e-07	15/22	68	DNA-8-5_DR:ClassII:?:?
Contig6053	251	243	16	1330	1557	4790	51	8e-07	27/76	35	CR1-2_CQ:ClassI:LINE:Jockey
Contig6071	551	268	339	17726	17655	18485	43.7	1e-10	14/24	58	Polinton-1_DR:ClassII:Maverick:Maverick
Contig6134	322	75	221	2930	3076	4804	89.5	3e-18	38/49	77	MAUI:ClassI:LINE:Jockey
Contig6148	744	143	316	1729	1902	4351	35.9	1e-07	21/58	36	Gypsy-55_SB-I:ClassI:LTR:Gypsy
Contig6154	716	127	336	562	353	1528	36.8	2e-10	20/70	28	MERMITE18E:ClassII:?:?
Contig6198	353	141	13	3371	3243	15988	55.1	3e-10	18/43	41	MarinerL-1_CR:ClassII:TIR:Tc1-Mariner
Contig6203	248	12	77	4610	4545	8221	57.4	3e-10	14/22	63	EnSpm-5_HM:ClassII:TIR:CACTA
Contig6215	317	311	162	5454	5603	5763	82.6	1e-17	29/50	58	TX1_FR1:ClassI:LINE:L1
Contig6226	1084	288	440	3650	3802	10685	57	1e-07	24/51	47	Gypsy-1-I_MI:ClassI:LTR:Gypsy
Contig6230	1800	818	726	121	213	3051	33.6	1e-06	15/31	48	Helitron-N1_PTr_#2:ClassII:Helitron:Helitron
Contig6241	379	161	295	1680	1814	2496	60.6	2e-21	26/45	57	REX1-1_XT:ClassI:LINE:Jockey
Contig6252	333	291	37	1378	1632	4790	53.8	2e-07	27/85	31	CR1-2_CQ:ClassI:LINE:Jockey
Contig6262	1271	681	556	5300	5175	7442	47.8	1e-10	20/42	47	Sola2-1_EmiHux:ClassII:?:Sola
Contig6266	479	407	231	1203	1379	11748	38.6	2e-06	19/59	32	Gypsy-23_BD-I:ClassI:LTR:Gypsy
Contig6298	1876	1368	1039	1898	2227	7072	57	5e-18	43/110	39	RTAg4:ClassI:LINE:I
Contig6300	1132	664	759	418	323	1491	30.4	1e-05	13/32	40	MERMITE18D:ClassII:?:?
Contig6304	242	239	9	1899	2129	4112	109	2e-24	40/77	51	Gypsy-26_Adi-I:ClassI:LTR:Gypsy
Contig6333	683	438	641	532	735	8217	86.8	6e-17	34/68	50	Gypsy-3_DPu-I:ClassI:LTR:Gypsy
Contig6336	693	693	562	2200	2069	10225	67.5	4e-14	26/44	59	Gypsy-34_ADe-I:ClassI:LTR:Gypsy
Contig6346	758	283	194	1159	1070	9909	37.3	1e-08	14/30	46	ERV1-1-I_DR:ClassI:LTR:ERV
Contig6363	286	220	47	692	519	1491	44.4	1e-10	22/58	37	MERMITE18D:ClassII:?:?
Contig6364	2299	2192	2067	980	855	1307	39.1	2e-06	17/42	40	MERMITEH:ClassII:?:?
Contig6414	226	224	3	3141	3362	5811	105	2e-23	45/74	60	L1-1_DR:ClassI:LINE:L1
Contig6425	582	230	334	4699	4803	11610	31.1	8e-06	14/35	40	ENSPM4_OS:ClassII:TIR:CACTA
Contig6461	243	11	97	2689	2775	3533	54.7	6e-08	22/29	75	CR1-31_DR:ClassI:LINE:Jockey
Contig6470	416	6	191	495	680	1508	95.9	4e-49	39/62	62	Mariner-1_DR:ClassII:TIR:Tc1-Mariner
Contig6484	381	251	379	1255	1383	5183	59.7	4e-09	20/43	46	L1-5_DR:ClassI:LINE:L1
Contig6496	439	175	279	1169	1065	1680	44.1	7e-09	16/35	45	HAT-4N1_Mad:ClassII:TIR:hAT
Contig6506	235	192	43	492	641	9841	54.2	8e-08	23/50	46	EnSpm1_TM:ClassII:TIR:CACTA
Contig6513	809	139	378	2556	2795	5272	40.9	2e-06	24/80	30	P-1_AurAno:ClassII:TIR:P
Contig6524	1100	768	857	533	444	1502	41.8	6e-06	19/30	63	TZF28C:ClassII:TIR:Tc1-Mariner
Contig6537	1679	766	882	673	789	1491	36.3	7e-07	18/39	46	MERMITE18D:ClassII:?:?
Contig6556	3278	785	868	5030	4947	6240	45.5	3e-11	18/28	64	MuDR-8_Mad:ClassII:?:MuDR
Contig6570	891	524	444	2896	2976	6710	34.5	3e-06	13/27	48	HAT-10_Mad:ClassII:TIR:hAT
Contig6595	308	164	307	877	1020	2487	95.5	2e-32	36/48	75	CR1-3_FR:ClassI:LINE:Jockey
Contig6603	1468	2	277	672	947	1840	57	1e-07	26/92	28	P126:ClassII:TIR:P
Contig6613	245	171	242	4556	4627	5068	39.1	7e-10	14/24	58	L2-3_DRe:ClassI:LINE:Jockey
Contig6657	225	98	223	744	869	3369	60.2	1e-09	26/42	61	EXPANDER2:ClassI:LINE:RTE
Contig6660	1587	252	452	4522	4722	11610	55.6	4e-07	27/67	40	ENSPM4_OS:ClassII:TIR:CACTA
Contig6702	952	7	312	1997	2302	3498	120	5e-34	56/102	54	hAT-22_SM:ClassII:TIR:hAT
Contig6715	341	7	207	540	740	4654	38.5	8e-06	23/67	34	Copia-1_SCH-I:ClassI:LTR:Copia
Contig6720	333	108	332	1499	1723	4104	95.9	6e-36	42/75	56	Gypsy-12_IS-I:ClassI:LTR:Gypsy
Contig6721	1877	1462	1139	2417	2094	3822	62.9	3e-09	29/108	26	Harbinger-4C_PSt:ClassII:TIR:PIF-Harbinger
Contig6729	1013	636	824	2589	2777	4514	41.5	5e-06	22/63	34	Copia-101_SB-I:ClassI:LTR:Copia
Contig6736	1146	520	594	2741	2815	4622	28.1	6e-06	41968	44	Gypsy-103_SB-I:ClassI:LTR:Gypsy
Contig6737	4744	1845	1958	1543	1656	4433	33.1	4e-09	16/38	42	RLG_scReina_4_1-I:ClassI:LTR:Gypsy
Contig6744	638	207	4	251	454	1572	133	1e-49	57/68	83	Tc1-4_DR:ClassII:TIR:Tc1-Mariner
Contig6759	1008	711	800	656	567	5056	39.6	7e-07	15/30	50	Gypsy-7_DPu-I:ClassI:LTR:Gypsy
Contig6790	585	120	500	3135	3515	4647	61.6	4e-11	36/127	28	Gypsy-96_SB-I:ClassI:LTR:Gypsy
Contig6849	2750	895	1212	10030	9713	14710	55.1	1e-06	43/106	40	EnSpm1_SB:ClassII:TIR:CACTA
Contig6860	561	394	534	1006	1146	5214	63.4	2e-17	20/47	42	Ginger1-6_HM:ClassII:?:Ginger1
Contig6881	400	295	104	1133	1324	1603	52.4	7e-07	23/64	35	Helitron-3N1_ZM:ClassII:Helitron:Helitron
Contig6885	509	45	200	3837	3682	10685	59.7	6e-09	25/52	48	Gypsy-1-I_MI:ClassI:LTR:Gypsy
Contig6908	1138	401	469	1990	1922	3793	30.4	6e-06	41935	43	Sagan-1_AAn:ClassII:TIR:Tc1-Mariner
Contig6925	684	203	54	3001	3150	6710	35.4	1e-11	15/50	30	HAT-10_Mad:ClassII:TIR:hAT
Contig6933	319	246	308	251	313	545	32.7	4e-06	13/21	61	RMER17C2:ClassI:LTR:ERV
Contig6959	2909	955	872	872	955	5081	51.5	6e-07	18/28	64	Kolobok-3_Aplcal:ClassII:?:Kolobok
Contig6975	2021	1737	1943	2606	2812	3754	54.2	3e-07	28/69	40	Ginger-1_Chlorella_NC64A:ClassII:?:Ginger2/TDD
Contig6978	733	511	621	9898	10008	10842	33.6	2e-07	16/37	43	Gypsy-18_ADe-I:ClassI:LTR:Gypsy
Contig6992	427	373	65	1391	1699	3793	44.1	9e-07	30/103	29	Sagan-1_AAn:ClassII:TIR:Tc1-Mariner
Contig7008	1589	1356	1174	705	887	2513	67.5	1e-10	25/61	40	Gypsy59-ZM_I:ClassI:LTR:Gypsy
Contig7010	438	45	143	688	590	963	42.3	7e-06	19/33	57	Mariner-N4_SBi:ClassII:TIR:Tc1-Mariner
Contig7022	440	315	1	3999	3685	10685	102	5e-22	47/105	44	Gypsy-1-I_MI:ClassI:LTR:Gypsy
Contig7028	585	240	124	688	804	3176	37.7	5e-06	17/39	43	hAT-4_DR:ClassII:TIR:hAT
Contig7034	954	950	858	2766	2858	8912	32.7	9e-07	15/31	48	Sola3-1_BF:ClassII:?:Sola
Contig7047	537	125	391	3942	3676	10685	90.2	3e-23	38/89	42	Gypsy-1-I_MI:ClassI:LTR:Gypsy
Contig7058	494	277	116	1462	1623	8387	51.5	5e-09	23/54	42	L1-3_VC:ClassI:LINE:L1
Contig7063	229	20	229	3272	3481	4804	127	6e-30	51/70	72	MAUI:ClassI:LINE:Jockey
Contig7094	456	454	2	580	1032	3533	272	5e-73	101/151	66	CR1-31_DR:ClassI:LINE:Jockey
Contig7095	230	229	2	367	594	3533	138	3e-33	55/76	72	CR1-31_DR:ClassI:LINE:Jockey
Contig7133	360	268	360	655	747	8217	42.2	1e-10	17/31	54	Gypsy-3_DPu-I:ClassI:LTR:Gypsy
Contig7160	274	274	35	1272	1511	3454	108	5e-24	43/80	53	L1-14_DR:ClassI:LINE:L1
Contig7162	1643	1245	1159	383	469	1528	33.1	2e-09	16/29	55	MERMITE18E:ClassII:?:?
Contig7194	1067	109	32	632	555	5056	40.5	6e-08	15/26	57	Gypsy-7_DPu-I:ClassI:LTR:Gypsy
Contig7214	920	250	351	17704	17603	18485	51.5	4e-06	16/34	47	Polinton-1_DR:ClassII:Maverick:Maverick
Contig7221	222	4	222	2628	2846	3548	79	2e-15	34/73	46	REX1-3_XT:ClassI:LINE:Jockey
Contig7228	516	339	515	798	974	6358	42.2	1e-06	18/59	30	I-3B_CQ:ClassI:LINE:I
Contig7253	273	15	248	9961	9728	14710	47.8	9e-06	29/78	37	EnSpm1_SB:ClassII:TIR:CACTA
Contig7266	285	121	41	99	179	279	53.3	2e-07	19/27	70	SINE_TE:ClassI:SINE:tRNA
Contig7269	289	3	284	3981	3700	10685	92.7	3e-19	40/94	42	Gypsy-1-I_MI:ClassI:LTR:Gypsy
Contig7278	447	224	313	887	976	1707	43.2	2e-22	15/30	50	DNA-TTAA0-4_DR:ClassII:?:?
Contig7292	673	219	311	927	1019	4336	39.6	8e-07	13/31	41	Ginger1-1_AC:ClassII:?:Ginger1
Contig7294	306	239	126	7582	7469	13644	40.5	2e-06	17/38	44	EnSpm-2_PGr:ClassII:TIR:CACTA
Contig7305	577	413	189	1347	1571	3030	111	5e-55	46/75	61	Rex1-3_FR:ClassI:LINE:Jockey
Contig7307	318	176	3	592	765	4611	105	3e-35	43/58	74	Gypsy-35_GA-I:ClassI:LTR:Gypsy
Contig7312	254	241	95	7911	8057	9810	47.8	8e-06	18/49	36	P-1_CR:ClassII:TIR:P
Contig7345	604	294	602	1056	1364	2511	123	2e-51	47/103	45	hAT-17_SM:ClassII:TIR:hAT
Contig7352	857	610	503	13759	13866	20836	36.3	3e-07	13/36	36	Polinton-2A_NV:ClassII:Maverick:Maverick
Contig7377	212	11	175	2955	3119	4772	76.2	1e-14	28/55	50	Nimb-5_DR:ClassI:LINE:I
Contig7393	643	181	125	1141	1197	1572	31.8	9e-06	41992	63	MERMITED:ClassII:?:?
Contig7413	342	328	8	3999	3679	10685	97.3	2e-20	48/107	44	Gypsy-1-I_MI:ClassI:LTR:Gypsy
Contig7429	242	147	43	1303	1199	8857	45.5	3e-07	18/35	51	EnSpm-4_HM:ClassII:TIR:CACTA
Contig7433	383	194	99	4803	4898	11610	56.1	5e-08	22/32	68	ENSPM4_OS:ClassII:TIR:CACTA
Contig7442	648	2	103	266	165	599	51.9	2e-06	11/34	32	Gypsy-6-LTR_HM:ClassI:LTR:Gypsy
Contig7450	234	132	203	9663	9734	12105	37.3	3e-07	14/24	58	EnSpm2_SB:ClassII:TIR:CACTA
Contig7477	545	84	212	926	1054	1491	45.1	3e-08	19/43	44	MERMITE18D:ClassII:?:?
Contig7490	293	58	288	541	771	8217	96.1	3e-20	40/77	51	Gypsy-3_DPu-I:ClassI:LTR:Gypsy
Contig7523	256	3	248	2234	2479	6104	111	7e-25	46/82	56	ENS1_Cis:ClassII:TIR:CACTA
Contig7541	817	545	390	835	990	7849	36.7	1e-08	18/52	34	EnSpm-N1_HV:ClassII:TIR:CACTA
Contig7563	453	417	352	3413	3348	4713	46	6e-07	41995	54	Jockey-3_DGri:ClassI:LINE:Jockey
Contig7608	573	1	75	741	815	4862	42.8	4e-08	17/25	68	Gypsy-12_DPu-I:ClassI:LTR:Gypsy
Contig7650	523	403	480	2797	2874	3045	44.6	3e-06	14/26	53	Penelope-13_HM:ClassI:PLE:Penelope
Contig7711	858	536	276	363	623	6621	57.9	4e-08	28/87	32	DIRS-8_DR:ClassI:DIRS:DIRS
Contig7733	1291	892	1017	598	723	920	56.1	2e-07	19/42	45	DNA-2-1_NVi:ClassII:?:?
Contig7734	544	6	542	560	1096	6041	368	1e-102	153/179	85	BEL-9_GA-I:ClassI:LTR:Bel-Pao
Contig7738	419	324	166	2245	2087	5686	45.1	3e-06	22/53	41	Copia-103_AA-I:ClassI:LTR:Copia
Contig7775	337	180	19	1213	1374	1602	79.4	2e-28	33/54	61	TC1_FR2:ClassII:TIR:Tc1-Mariner
Contig7794	370	197	331	257	391	5729	41.4	3e-06	18/45	40	EnSpm3_SB:ClassII:TIR:CACTA
Contig7802	292	220	56	705	541	4566	47.8	1e-05	21/55	38	piggyBac-3_BF:ClassII:TIR:PiggyBac
Contig7803	441	165	299	548	414	1491	43.2	4e-08	19/45	42	MERMITE18D:ClassII:?:?
Contig7817	455	306	88	9946	9728	14710	60.2	4e-09	36/73	49	EnSpm1_SB:ClassII:TIR:CACTA
Contig7828	2220	1429	1196	9961	9728	14710	76.7	3e-13	46/78	58	EnSpm1_SB:ClassII:TIR:CACTA
Contig7839	355	329	216	4655	4542	8221	51.9	5e-10	16/38	42	EnSpm-5_HM:ClassII:TIR:CACTA
Contig7841	819	662	450	6909	7121	7193	63.4	8e-10	33/71	46	Gypsy8-I_Dpse:ClassI:LTR:Gypsy
Contig7857	529	300	94	1199	1405	2188	46.4	6e-07	26/69	37	Gypsy-71_PTr-LTR:ClassI:LTR:Gypsy
Contig7885	847	15	260	3999	3754	10685	92.3	1e-24	42/82	51	Gypsy-1-I_MI:ClassI:LTR:Gypsy
Contig7886	263	148	228	661	741	8217	40.6	1e-09	16/27	59	Gypsy-3_DPu-I:ClassI:LTR:Gypsy
Contig7891	269	113	3	1312	1422	2033	59.3	3e-09	22/37	59	DNA8-5_DR:ClassII:?:?
Contig7892	446	348	208	3594	3734	5781	57.9	1e-10	25/47	53	L1-13_DR:ClassI:LINE:L1
Contig7944	421	322	68	2096	2350	4403	46	5e-06	26/85	30	Gypsy-106_SB-I:ClassI:LTR:Gypsy
Contig7952	449	236	322	55	141	1248	49.6	3e-09	19/29	65	TC1_FR3:ClassII:TIR:Tc1-Mariner
Contig7956	327	107	3	948	1052	1248	64.8	8e-16	27/35	77	TC1_FR3:ClassII:TIR:Tc1-Mariner
Contig7969	1877	1836	1696	802	942	4173	48.7	6e-08	20/47	42	L2_Plat1d:ClassI:LINE:Jockey
Contig7997	617	339	274	4714	4779	11610	32.7	9e-06	41995	54	ENSPM4_OS:ClassII:TIR:CACTA
Contig8024	366	346	47	2855	2556	3754	49.8	3e-06	34/100	34	Ginger-1_Chlorella_NC64A:ClassII:?:Ginger2/TDD
Contig8029	995	214	128	768	854	2217	39.6	3e-19	15/29	51	PIGIBAKKU:ClassII:TIR:PiggyBac
Contig8031	389	306	4	249	551	6621	53.2	4e-07	33/101	32	DIRS-8_DR:ClassI:DIRS:DIRS
Contig8081	833	574	512	4619	4557	8221	57.9	4e-13	15/21	71	EnSpm-5_HM:ClassII:TIR:CACTA
Contig8096	1976	1567	1767	6903	7103	7193	69.8	1e-11	29/67	43	Gypsy8-I_Dpse:ClassI:LTR:Gypsy
Contig8097	1083	674	874	6903	7103	7193	69.8	1e-11	29/67	43	Gypsy8-I_Dpse:ClassI:LTR:Gypsy
Contig8104	525	460	347	559	446	1600	51.9	3e-18	23/38	60	Tc1-7_Xt:ClassII:TIR:Tc1-Mariner
Contig8107	761	234	103	11812	11943	12806	45.1	4e-08	19/44	43	Harbinger-2_XT:ClassII:TIR:PIF-Harbinger
Contig8148	919	909	805	5791	5687	5984	56.1	8e-09	21/35	60	Gypsy-11_CCO-I:ClassI:LTR:Gypsy
Contig8177	735	101	250	3692	3543	5532	40.5	2e-10	20/50	40	Copia-67_ZM-I:ClassI:LTR:Copia
Contig8192	639	538	395	937	1080	4097	43.2	1e-10	18/48	37	Sola1-1_AC:ClassII:?:Sola
Contig8210	300	294	109	489	674	6621	48.7	5e-06	23/62	37	DIRS-8_DR:ClassI:DIRS:DIRS
Contig8215	325	226	2	6921	7145	7193	57	2e-08	29/75	38	Gypsy8-I_Dpse:ClassI:LTR:Gypsy
Contig8235	371	293	126	4555	4722	11610	42.8	2e-08	23/56	41	ENSPM4_OS:ClassII:TIR:CACTA
Contig8237	1743	737	1012	7988	8263	10213	64.8	8e-10	31/92	33	Gypsy-40_DPu-I:ClassI:LTR:Gypsy
Contig8244	520	175	342	650	483	903	34.1	2e-07	21/56	37	MUDRN3_OS:ClassII:?:MuDR
Contig8248	375	347	66	1203	1484	4725	51.5	1e-06	30/94	31	Ag-Jock-1:ClassI:LINE:Jockey
Contig8263	295	16	117	583	482	1293	35	1e-06	17/34	50	SETARIA1:ClassII:?:?
Contig8264	678	202	80	10919	11041	11552	39	1e-07	16/41	39	Gypsy-8-I_CR:ClassI:LTR:Gypsy
Contig8291	396	132	353	9937	9716	14710	52.9	5e-07	33/74	44	EnSpm1_SB:ClassII:TIR:CACTA
Contig8314	357	108	215	3725	3618	5366	38.6	5e-08	15/36	41	MuDR-1_NV:ClassII:?:MuDR
Contig8317	1320	1	396	4505	4900	7430	251	1e-174	97/132	73	Gypsy80-I_DR:ClassI:LTR:Gypsy
Contig8332	318	318	49	280	549	1602	126	3e-29	56/90	62	TC1_FR2:ClassII:TIR:Tc1-Mariner
Contig8337	366	329	189	5390	5250	7442	52.4	6e-07	21/47	44	Sola2-1_EmiHux:ClassII:?:Sola
Contig8341	2090	884	1051	954	787	1491	45.1	4e-12	24/56	42	MERMITE18D:ClassII:?:?
Contig8368	813	490	404	8233	8147	9595	31.3	6e-08	42002	41	CRE2:ClassI:LINE:R2
Contig8431	3453	2863	2735	9879	9751	11744	39.1	1e-08	18/43	41	EnSpm-1_HV:ClassII:TIR:CACTA
Contig8472	1793	236	343	4534	4641	9143	48.7	6e-08	18/36	50	MarinerL-1_AO:ClassII:TIR:Tc1-Mariner
Contig8482	608	221	120	2654	2755	4375	31.3	8e-06	12/34	35	Gypsy-75_SB-I:ClassI:LTR:Gypsy
Contig8503	337	162	260	8955	9053	12320	40	5e-06	15/33	45	Gypsy-121_SBi-I:ClassI:LTR:Gypsy
Contig8506	889	695	826	3948	3817	10685	50.6	7e-06	22/44	50	Gypsy-1-I_MI:ClassI:LTR:Gypsy
Contig8512	1861	252	1	1222	1473	5482	147	2e-97	62/84	73	Gypsy-21_GA-I:ClassI:LTR:Gypsy
Contig8521	2440	1879	1715	475	639	2869	40.9	1e-09	20/55	36	DNA-12N_SBi:ClassII:?:?
Contig8527	1547	1327	1434	4690	4797	11610	37.3	3e-06	16/36	44	ENSPM4_OS:ClassII:TIR:CACTA
Contig8530	531	3	158	20320	20475	25856	62.9	7e-10	23/52	44	GYPSM1_I:ClassI:LTR:Gypsy
Contig8533	436	103	207	3502	3606	5708	54.7	5e-19	22/35	62	L1-10_DR:ClassI:LINE:L1
Contig8552	521	501	163	1692	2030	2273	52.8	7e-07	32/113	28	Copia-6-I_DR:ClassI:LTR:Copia
Contig8554	1026	1024	887	783	646	6653	31.8	6e-06	15/46	32	L1-1_EC:ClassI:LINE:L1
Contig8565	2735	1908	1985	14938	14861	32616	63.4	3e-15	22/26	84	ENSPM-6_DR:ClassII:TIR:CACTA
Contig8569	879	504	650	19585	19731	25856	39.6	6e-07	14/49	28	GYPSM1_I:ClassI:LTR:Gypsy
Contig8574	1343	1196	1131	3224	3159	8037	55.6	3e-09	15/22	68	RT1:ClassI:LINE:I
Contig8581	1083	954	799	764	919	1491	42.1	6e-08	18/52	34	MERMITE18D:ClassII:?:?
Contig8585	482	179	244	4214	4149	5081	51	2e-06	17/22	77	Kolobok-3_Aplcal:ClassII:?:Kolobok
Contig8607	3280	1399	1322	521	444	1491	29	5e-07	41969	42	MERMITE18D:ClassII:?:?
Contig8619	2021	75	161	6645	6559	7193	47.8	2e-10	14/29	48	Gypsy8-I_Dpse:ClassI:LTR:Gypsy
Contig8628	1327	842	1159	4468	4785	11610	66.3	1e-16	35/106	33	ENSPM4_OS:ClassII:TIR:CACTA
Contig8638	1618	558	626	4803	4871	11610	41.4	9e-10	16/23	69	ENSPM4_OS:ClassII:TIR:CACTA
Contig8643	2565	665	342	1958	2281	7072	52.4	2e-07	38/108	35	RTAg4:ClassI:LINE:I
Contig8652	591	396	569	2510	2337	9633	35.4	2e-08	21/58	36	Gypsy-12_ADe-I:ClassI:LTR:Gypsy
Contig8656	1443	549	836	740	1027	7849	35.3	6e-08	22/96	22	EnSpm-N1_HV:ClassII:TIR:CACTA
Contig8682	1114	577	1086	1718	2227	7072	54	8e-07	42/170	24	RTAg4:ClassI:LINE:I
Contig8687	3382	2203	2084	767	886	5272	36.8	2e-06	18/40	45	P-1_AurAno:ClassII:TIR:P
Contig8703	1402	764	985	911	1132	1644	80.8	2e-45	33/74	44	TC1-2_DM:ClassII:TIR:Tc1-Mariner
Contig8708	1033	630	938	1276	968	1710	56.1	2e-07	35/103	33	MERMITEA:ClassII:?:?
Contig8722	1247	224	331	343	450	1473	31.8	9e-09	16/36	44	MERMITE18C:ClassII:?:?
Contig8726	612	1	33	1948	1916	2026	35	9e-06	41893	81	TSESSEBEII:ClassII:TIR:Tc1-Mariner
Contig8737	1455	32	130	1187	1089	3222	69.3	3e-11	16/33	48	Copia-7-I_DR:ClassI:LTR:Copia
Contig8738	1665	1200	832	821	1189	4556	194	5e-49	69/123	56	Gypsy56-I_DR:ClassI:LTR:Gypsy
Contig8739	1055	1052	837	731	516	1491	59.2	4e-22	28/72	38	MERMITE18D:ClassII:?:?
Contig8741	2210	1001	861	378	518	5416	33.6	4e-09	15/47	31	ZMCOPIA1_I:ClassI:LTR:Copia
Contig8744	538	432	506	835	909	7849	37.7	2e-10	13/25	52	EnSpm-N1_HV:ClassII:TIR:CACTA
Contig8760	1629	208	537	725	1054	1620	57.2	1e-07	33/110	30	Copia-8-I_DR:ClassI:LTR:Copia
Contig8770	1019	809	600	9946	9737	14710	50.6	8e-06	34/70	48	EnSpm1_SB:ClassII:TIR:CACTA
Contig8772	297	206	144	2267	2205	7072	54.7	6e-13	15/21	71	RTAg4:ClassI:LINE:I
Contig8774	396	280	200	1440	1360	4725	51.5	1e-06	15/27	55	Ag-Jock-1:ClassI:LINE:Jockey
Contig8782	1919	225	314	14016	13927	32616	46.4	9e-08	16/30	53	ENSPM-6_DR:ClassII:TIR:CACTA
Contig8789	979	323	436	472	585	1162	28.1	4e-07	14/38	36	CACTA-L:ClassII:TIR:CACTA
Contig8800	872	80	3	337	414	1218	52.8	1e-06	22/26	84	MINIME_DN:ClassI:?:?
Contig8803	1102	1077	994	10097	10180	11552	39.1	6e-10	14/28	50	Gypsy-8-I_CR:ClassI:LTR:Gypsy
Contig8811	313	285	1	1278	1562	2888	120	2e-27	50/95	52	hAT-1_XT:ClassII:TIR:hAT
Contig8830	621	428	619	9940	9749	14710	50.6	4e-06	30/64	46	EnSpm1_SB:ClassII:TIR:CACTA
Contig8847	1959	1407	1231	2485	2661	4238	62.9	6e-20	30/59	50	L2-2_DRe:ClassI:LINE:Jockey
Contig8860	675	494	96	294	692	6621	69.3	1e-11	35/133	26	DIRS-8_DR:ClassI:DIRS:DIRS
Contig8876	1560	1032	1121	412	323	1491	41.8	7e-07	16/30	53	MERMITE18D:ClassII:?:?
Contig8880	1378	706	801	696	791	10820	39.6	4e-08	16/32	50	Gypsy-17_SCH-I:ClassI:LTR:Gypsy
Contig8887	786	439	11	156	584	6621	57	7e-08	38/143	26	DIRS-8_DR:ClassI:DIRS:DIRS
Contig8906	678	164	66	2565	2663	2672	74.4	3e-13	28/33	84	Rex1-1_FR:ClassI:LINE:Jockey
Contig8911	4046	1340	1582	4335	4577	4964	75.8	9e-13	36/81	44	BEL-3_Ano-I:ClassI:LTR:Bel-Pao
Contig8917	1137	1015	1110	1647	1742	4130	30.9	2e-06	13/32	40	L2_Plat1f:ClassI:LINE:Jockey
Contig8920	2260	955	848	35	142	4130	30.9	9e-08	14/36	38	L2_Plat1f:ClassI:LINE:Jockey
Contig8951	3087	1177	992	621	436	1491	40.9	2e-06	21/62	33	MERMITE18D:ClassII:?:?
Contig8953	2558	62	439	2837	2460	3754	50.6	2e-08	36/126	28	Ginger-1_Chlorella_NC64A:ClassII:?:Ginger2/TDD
Contig8960	1647	1096	1173	1080	1157	6240	43.2	9e-06	16/26	61	MuDR-8_Mad:ClassII:?:MuDR
Contig8967	1071	937	500	204	641	6621	66.1	2e-10	38/146	26	DIRS-8_DR:ClassI:DIRS:DIRS
Contig8972	764	469	428	1066	1025	1680	35.4	2e-10	41957	78	HAT-4N1_Mad:ClassII:TIR:hAT
Contig8974	1403	622	789	126	293	1840	40.2	2e-06	19/56	33	P126:ClassII:TIR:P
Contig8988	706	525	148	1904	2281	7072	51.4	2e-12	39/126	30	RTAg4:ClassI:LINE:I
Contig9007	986	515	553	617	655	1162	31.3	3e-06	41925	76	CACTA-L:ClassII:TIR:CACTA
Contig9008	2186	1441	1337	528	632	1491	32.7	2e-06	16/35	45	MERMITE18D:ClassII:?:?
Contig9026	588	285	449	25	189	2551	60.2	5e-09	24/55	43	P-1_DPu:ClassII:TIR:P
Contig9034	2545	1228	953	5778	6053	11697	77.8	6e-24	38/92	41	ENSPM-6_ZM:ClassII:TIR:CACTA
Contig9040	1543	1170	1271	3617	3718	5078	31.8	4e-09	13/34	38	L2_Plat1c:ClassI:LINE:Jockey
Contig9071	830	162	326	1155	991	1491	40.5	1e-07	22/55	40	MERMITE18D:ClassII:?:?
Contig9087	971	309	371	1303	1365	5645	30.4	3e-07	41994	57	Gypsy-125N_SBi-LTR:ClassI:LTR:Gypsy
Contig9096	712	603	478	457	332	861	51.9	5e-14	17/42	40	DNA3-11_Mad:ClassII:?:?
Contig9105	887	742	656	555	641	1491	36.8	8e-10	15/29	51	MERMITE18D:ClassII:?:?
Contig9125	1958	971	900	4059	4130	7102	34.5	1e-06	13/24	54	Novosib-1_EmiHux:ClassII:?:Novosib
Contig9155	2516	913	848	419	354	1491	32.7	4e-10	41995	54	MERMITE18D:ClassII:?:?
Contig9157	1905	649	792	773	630	1491	33.6	2e-14	16/48	33	MERMITE18D:ClassII:?:?
Contig9159	285	192	85	913	1020	1634	47.8	2e-09	18/36	50	Tc1-1_Xt:ClassII:TIR:Tc1-Mariner
Contig9160	460	35	457	156	578	6621	93.1	4e-19	45/141	31	DIRS-8_DR:ClassI:DIRS:DIRS
Contig9164	1604	415	597	1390	1208	3534	68.9	4e-11	25/61	40	MuDR-1_TMe:ClassII:?:MuDR
Contig9174	2659	1383	1258	637	762	1491	51.5	3e-10	23/42	54	MERMITE18D:ClassII:?:?
Contig9176	410	397	170	740	513	1744	72.1	8e-13	32/76	42	Gypsy-13_SMo-LTR:ClassI:LTR:Gypsy
Contig9186	1809	644	715	660	589	1293	34.1	2e-16	13/24	54	SETARIA1:ClassII:?:?
Contig9207	3231	521	754	1163	930	1491	42.3	9e-08	24/78	30	MERMITE18D:ClassII:?:?
Contig9224	1156	110	226	2794	2678	3121	51.9	6e-27	22/39	56	Copia-1_ST-LTR:ClassI:LTR:Copia
Contig9231	394	197	394	2957	2760	15099	51.5	5e-14	31/66	46	TART_DV:ClassI:LINE:Jockey
Contig9251	2625	2254	1949	6783	7088	7193	62.5	6e-09	36/102	35	Gypsy8-I_Dpse:ClassI:LTR:Gypsy
Contig9259	1662	671	847	497	321	1124	55.1	6e-07	27/59	45	CACTA-I:ClassII:TIR:CACTA
Contig9265	695	553	425	1703	1575	2140	76.2	1e-13	27/43	62	DNA-8-5_DR:ClassII:?:?
Contig9266	462	82	216	4761	4627	5272	36.8	8e-06	15/45	33	P-1_AurAno:ClassII:TIR:P
Contig9268	948	351	413	1079	1141	4318	46.4	4e-08	41994	57	Kiri-32_AAe:ClassI:?:?
Contig9290	1075	730	509	9967	9746	14710	86.3	1e-16	46/74	62	EnSpm1_SB:ClassII:TIR:CACTA
Contig9292	1015	4	750	4277	5023	5559	279	2e-88	110/249	44	L1-7_DR:ClassI:LINE:L1
Contig9297	210	86	3	3936	3853	10685	47.3	7e-06	16/28	57	Gypsy-1-I_MI:ClassI:LTR:Gypsy
Contig9304	410	326	150	101	277	472	70.3	3e-12	32/59	54	Gypsy-35_GA-LTR:ClassI:LTR:Gypsy
Contig9306	312	310	215	629	534	5056	60.6	1e-09	22/32	68	Gypsy-7_DPu-I:ClassI:LTR:Gypsy
Contig9310	636	2	634	3303	3935	6706	412	1e-115	155/211	73	BEL8-I_DR:ClassI:LTR:Bel-Pao
Contig9311	645	1	543	2592	3134	6706	293	2e-83	112/181	61	BEL8-I_DR:ClassI:LTR:Bel-Pao
Contig9327	526	40	411	10147	9776	18485	162	6e-40	65/124	52	Polinton-1_DR:ClassII:Maverick:Maverick
Contig9334	2125	730	825	8994	8899	11158	32.2	3e-07	13/32	40	Gypsy-7_BD-I:ClassI:LTR:Gypsy
Contig9374	2093	508	446	806	868	1491	29.9	2e-06	41964	52	MERMITE18D:ClassII:?:?
Contig9381	591	40	372	2465	2133	3825	60.4	4e-09	32/111	28	Harbinger-4B_PSt:ClassII:TIR:PIF-Harbinger
Contig9386	1145	758	624	2351	2485	6438	28.6	4e-07	13/45	28	R2I-1_PI:ClassI:LINE:R2
Contig9397	360	295	206	1054	965	4097	52.8	4e-07	17/30	56	Sola1-1_AC:ClassII:?:Sola
Contig9416	2578	513	322	2087	2278	7072	53.8	3e-11	32/64	50	RTAg4:ClassI:LINE:I
Contig9419	574	292	444	5092	5244	12121	53.4	6e-07	25/51	49	DIRS-1_MLP-I:ClassI:DIRS:DIRS
Contig9423	1437	804	733	427	356	1491	35.9	3e-07	41997	50	MERMITE18D:ClassII:?:?
Contig9426	962	307	504	144	341	6531	57.4	6e-08	22/66	33	BEL-51_AA-I:ClassI:LTR:Bel-Pao
Contig9429	1502	960	685	384	109	2869	56.1	3e-07	26/92	28	DNA-12N_SBi:ClassII:?:?
Contig9434	1658	1503	1592	3461	3550	4097	65.2	5e-10	21/30	70	Sola1-1_AC:ClassII:?:Sola
Contig9439	1464	1338	1249	687	776	4130	32.7	6e-08	14/30	46	L2_Plat1f:ClassI:LINE:Jockey
Contig9441	925	311	478	7525	7358	13644	38.6	4e-06	20/56	35	EnSpm-2_PGr:ClassII:TIR:CACTA
Contig9473	540	239	126	17602	17715	18485	52.4	5e-11	19/38	50	Polinton-1_DR:ClassII:Maverick:Maverick
Contig9476	669	663	565	1044	1142	1473	46	3e-06	18/33	54	MERMITE18C:ClassII:?:?
Contig9478	1023	132	67	415	350	7442	52.4	2e-07	17/22	77	Sola2-1_EmiHux:ClassII:?:Sola
Contig9480	1325	1123	1188	563	498	907	39.1	1e-07	41995	54	Gypsy-50_GA-LTR:ClassI:LTR:Gypsy
Contig9487	920	77	286	3465	3674	3873	58.8	2e-08	25/70	35	TIP100:ClassII:TIR:hAT
Contig9498	253	227	69	3215	3057	4331	51.2	7e-07	27/53	50	Sola3-1_CapOwc:ClassII:?:Sola
Contig9513	2232	1417	1506	14030	13941	32616	57.9	1e-07	19/30	63	ENSPM-6_DR:ClassII:TIR:CACTA
Contig9530	425	321	425	4788	4892	11610	47.3	2e-08	18/35	51	ENSPM4_OS:ClassII:TIR:CACTA
Contig9539	898	371	273	1209	1307	8857	48.3	3e-07	17/33	51	EnSpm-4_HM:ClassII:TIR:CACTA
Contig9552	1432	387	139	1262	1510	6667	55.1	9e-08	23/83	27	Copia-1_ES-I:ClassI:LTR:Copia
Contig9553	566	435	566	503	634	1491	36.3	4e-06	20/44	45	MERMITE18D:ClassII:?:?
Contig9562	504	252	323	487	416	861	45.2	1e-08	13/24	54	DNA3-11_Mad:ClassII:?:?
Contig9569	890	450	238	3662	3450	4016	75.3	2e-13	27/71	38	HARBINGER1_DR:ClassII:TIR:PIF-Harbinger
Contig9576	630	287	186	524	423	1491	39.1	9e-06	17/34	50	MERMITE18D:ClassII:?:?
Contig9579	413	300	413	2979	3092	6374	54.7	1e-07	23/38	60	EnSpm-17_HM:ClassII:TIR:CACTA
Contig9580	294	158	292	115	249	5120	53.8	2e-07	19/45	42	Gypsy-14_SI-I:ClassI:LTR:Gypsy
Contig9600	694	630	502	4731	4859	11610	35.9	4e-06	17/43	39	ENSPM4_OS:ClassII:TIR:CACTA
Contig9625	1331	318	244	2328	2402	5272	30.4	8e-07	14/25	56	P-1_AurAno:ClassII:TIR:P
Contig9637	2218	1675	1544	536	667	2944	51.5	4e-11	21/44	47	Sola1-1_ACas:ClassII:?:Sola
Contig9656	1756	949	1191	2510	2752	3754	52.8	3e-06	31/81	38	Ginger-1_Chlorella_NC64A:ClassII:?:Ginger2/TDD
Contig9662	629	437	273	10	174	5532	29.3	6e-06	17/55	30	Copia-67_ZM-I:ClassI:LTR:Copia
Contig9683	3155	1407	1006	2932	3333	5274	95.3	9e-19	36/134	26	Copia-32_MLP-I:ClassI:LTR:Copia
Contig9692	2553	2151	2038	3631	3744	7091	55.1	3e-09	20/38	52	Ginger1-5_HM:ClassII:?:Ginger1
Contig9695	1588	570	671	451	552	1491	39.4	2e-07	17/34	50	MERMITE18D:ClassII:?:?
Contig9711	421	302	412	1695	1585	5378	48.7	2e-12	18/37	48	DINOLT1:ClassI:LINE:L1
Contig9714	293	131	87	2960	3004	4985	34.1	3e-06	41988	80	L2-1_DR:ClassI:LINE:Jockey
Contig9717	875	369	310	422	481	3974	40	6e-09	15/20	75	DIRS-1_ACas:ClassI:DIRS:DIRS
Contig9722	3825	990	1100	2298	2408	3222	45.2	2e-12	18/37	48	Copia-7-I_DR:ClassI:LTR:Copia
Contig9730	1726	200	343	11517	11374	15099	132	3e-54	34/48	70	TART_DV:ClassI:LINE:Jockey
Contig9742	1356	1236	1102	3830	3696	4591	52.8	1e-08	17/45	37	ERV1-N3-I_DR:ClassI:LTR:ERV
Contig9759	2117	1487	1389	2164	2066	10225	34.5	7e-06	14/33	42	Gypsy-34_ADe-I:ClassI:LTR:Gypsy
Contig9805	1217	2	151	6885	7034	7193	54.7	6e-07	20/50	40	Gypsy8-I_Dpse:ClassI:LTR:Gypsy
Contig9806	1140	31	270	775	1014	6081	64.3	7e-10	43/80	53	Ginger2-1_LS:ClassII:?:Ginger2/TDD
Contig9807	2515	1114	1224	444	334	903	37.3	2e-06	18/37	48	MUDRN3_OS:ClassII:?:MuDR
Contig9821	297	1	285	567	851	4654	48.7	5e-06	32/95	33	Copia-1_SCH-I:ClassI:LTR:Copia
Contig9823	2452	895	1017	1292	1414	4881	29	3e-06	16/41	39	Gypsy8-ZM_I:ClassI:LTR:Gypsy
Contig9825	785	208	432	1239	1463	4725	62.5	2e-09	37/75	49	Ag-Jock-1:ClassI:LINE:Jockey
Contig9829	2075	2010	1780	2784	2554	6148	61.6	9e-09	35/77	45	Gypsy-24_DEl-I:ClassI:LTR:Gypsy
Contig9834	2178	1460	876	219	803	1840	127	9e-31	62/195	31	P126:ClassII:TIR:P
Contig9835	806	160	282	581	703	2775	57.4	7e-18	24/41	58	Copia-33_GM-I:ClassI:LTR:Copia
Contig9838	1847	1386	1276	3138	3028	4166	45.5	7e-07	21/37	56	Helitron-2_SMo:ClassII:Helitron:Helitron
Contig9845	3299	3152	2916	2447	2211	3825	69.3	6e-11	24/79	30	Harbinger-4B_PSt:ClassII:TIR:PIF-Harbinger
Contig9854	1695	881	741	4334	4474	5211	58.3	1e-12	19/47	40	Daphne-18_HM:ClassI:LINE:Jockey
Contig9879	357	197	18	770	591	1491	35	5e-06	22/60	36	MERMITE18D:ClassII:?:?
Contig9898	320	197	36	4217	4378	4551	51	1e-06	26/54	48	GYPSY61-I_AG:ClassI:LTR:Gypsy
Contig9900	378	201	7	1552	1358	3222	54.7	1e-07	30/65	46	Copia-7-I_DR:ClassI:LTR:Copia
Contig9912	1484	1087	917	677	847	1162	35.9	1e-06	20/57	35	CACTA-L:ClassII:TIR:CACTA
Contig9918	2459	1829	1725	13768	13872	20836	53.8	7e-10	17/35	48	Polinton-2A_NV:ClassII:Maverick:Maverick
Contig9925	1740	1412	1350	2893	2831	15099	39.1	3e-13	41964	52	TART_DV:ClassI:LINE:Jockey
Contig9926	833	170	322	4633	4785	11610	52.8	2e-18	21/51	41	ENSPM4_OS:ClassII:TIR:CACTA
Contig9932	634	242	60	4752	4934	11610	32.2	6e-07	20/61	32	ENSPM4_OS:ClassII:TIR:CACTA
Contig9947	4193	3861	4178	2081	2398	7072	62	1e-08	37/106	34	RTAg4:ClassI:LINE:I
Contig9948	4255	333	16	2081	2398	7072	62	1e-08	37/106	34	RTAg4:ClassI:LINE:I
Contig9953	1648	528	680	1685	1837	7072	45.1	7e-10	26/51	50	RTAg4:ClassI:LINE:I
Contig9954	1613	1121	969	1685	1837	7072	45.1	7e-10	26/51	50	RTAg4:ClassI:LINE:I
Contig9970	1297	252	136	422	306	1491	29.5	9e-06	14/39	35	MERMITE18D:ClassII:?:?
Contig9973	273	269	69	453	653	9841	47.5	1e-05	21/67	31	EnSpm1_TM:ClassII:TIR:CACTA
Contig9975	1613	800	1060	453	713	9841	51.4	7e-06	22/87	25	EnSpm1_TM:ClassII:TIR:CACTA
Contig9978	2612	2024	1839	2081	2266	7072	45.5	1e-07	26/62	41	RTAg4:ClassI:LINE:I
Contig9979	1051	726	854	4797	4925	11610	38.2	4e-11	18/43	41	ENSPM4_OS:ClassII:TIR:CACTA
Contig9980	2515	1727	1774	2119	2072	10225	36.8	9e-07	41989	75	Gypsy-34_ADe-I:ClassI:LTR:Gypsy
Contig9983	2421	123	233	1319	1429	2033	56.5	3e-07	20/37	54	DNA8-5_DR:ClassII:?:?
Contig9984	2346	123	233	1319	1429	2033	59.7	3e-08	21/37	56	DNA8-5_DR:ClassII:?:?
Contig9986	228	54	203	551	700	3516	63.4	1e-10	27/50	54	L2-17_DRe:ClassI:LINE:Jockey
Contig9989	954	3	32	2375	2346	7072	40	6e-08	41892	90	RTAg4:ClassI:LINE:I
Contig9999	5253	2377	2460	183	100	865	59.7	8e-08	20/28	71	MER6:ClassII:TIR:Tc1-Mariner
Contig10001	1549	664	885	2919	3140	13644	61.6	4e-11	28/74	37	EnSpm-2_PGr:ClassII:TIR:CACTA
Contig10026	1036	832	707	823	948	4336	48.7	8e-08	17/42	40	Ginger1-1_AC:ClassII:?:Ginger1
Contig10028	1461	225	509	9689	9973	14710	64.3	9e-10	34/95	35	EnSpm1_SB:ClassII:TIR:CACTA
Contig10051	229	2	58	2177	2233	2600	34.1	3e-06	41992	63	L2-35_DRe:ClassI:LINE:Jockey
Contig10058	2210	1207	1368	5918	6079	10837	37.3	9e-06	18/54	33	ENSPM3_OS:ClassII:TIR:CACTA
Contig10059	1587	625	470	2846	3001	11216	52.5	3e-06	21/52	40	EnSpm-14_OS:ClassII:TIR:CACTA
Contig10077	443	190	327	1371	1234	4725	36.8	7e-07	16/46	34	Ag-Jock-1:ClassI:LINE:Jockey
Contig10080	461	2	100	2993	2895	3392	56.5	5e-08	19/33	57	Novosib-6_CR:ClassII:?:Novosib
Contig10089	908	384	325	2130	2189	4130	41.8	2e-08	14/20	70	L2_Plat1f:ClassI:LINE:Jockey
Contig10113	1963	386	541	2861	2706	3754	32.7	4e-06	16/52	30	Ginger-1_Chlorella_NC64A:ClassII:?:Ginger2/TDD
Contig10115	1883	588	463	2273	2398	7128	57.4	1e-07	17/42	40	Gypsy-25_DAn-I:ClassI:LTR:Gypsy
Contig10117	1681	1178	1140	1989	1951	11018	40.5	1e-07	41986	92	Gypsy-24_ADe-I:ClassI:LTR:Gypsy
Contig10127	369	263	132	3964	3833	5286	38.2	7e-10	15/44	34	L1-6_CR:ClassI:LINE:L1
Contig10143	1657	266	54	5195	5407	9810	55.1	6e-07	26/71	36	P-1_CR:ClassII:TIR:P
Contig10146	3046	2796	2605	1114	1305	4360	30.9	7e-06	18/64	28	Gypsy20_ZM_I:ClassI:LTR:Gypsy
Contig10154	1441	349	672	4888	5211	12121	54	1e-06	32/108	29	DIRS-1_MLP-I:ClassI:DIRS:DIRS
Contig10155	1315	131	274	9955	9812	14710	43.7	1e-07	26/48	54	EnSpm1_SB:ClassII:TIR:CACTA
Contig10171	1084	287	96	2728	2537	3754	69.3	9e-13	34/64	53	Ginger-1_Chlorella_NC64A:ClassII:?:Ginger2/TDD
Contig10173	1888	171	257	565	479	1491	45.5	3e-08	21/29	72	MERMITE18D:ClassII:?:?
Contig10177	344	187	294	648	755	1159	37.3	1e-05	16/36	44	CACTA-J:ClassII:TIR:CACTA
Contig10183	1517	343	155	3574	3762	4591	64.3	9e-10	26/63	41	ERV1-N3-I_DR:ClassI:LTR:ERV
Contig10185	1884	616	741	2206	2081	10225	52.8	3e-06	22/42	52	Gypsy-34_ADe-I:ClassI:LTR:Gypsy
Contig10190	1464	1248	1418	575	405	1491	40	4e-07	20/57	35	MERMITE18D:ClassII:?:?
Contig10194	2944	1101	1283	500	682	1710	47.8	5e-07	24/61	39	MERMITEA:ClassII:?:?
Contig10195	1539	505	618	374	487	1162	31.8	1e-08	14/38	36	CACTA-L:ClassII:TIR:CACTA
Contig10199	1559	1325	1525	548	348	1491	36.8	3e-06	21/67	31	MERMITE18D:ClassII:?:?
Contig10204	2099	332	3	5159	5488	9810	66	4e-10	34/110	30	P-1_CR:ClassII:TIR:P
Contig10210	739	610	726	466	350	1491	31.3	7e-07	15/39	38	MERMITE18D:ClassII:?:?
Contig10213	3224	2746	2660	1516	1602	4435	31.8	9e-09	14/29	48	SZ-54A_I:ClassI:LTR:Gypsy
Contig10215	267	109	201	4430	4338	4995	35.4	3e-06	14/31	45	MarCry-1_FO:ClassII:TIR:Tc1-Mariner
Contig10232	1188	734	612	6510	6632	11552	42.3	2e-09	18/41	43	Gypsy-8-I_CR:ClassI:LTR:Gypsy
Contig10238	1202	440	339	4699	4800	11610	45.1	3e-07	18/34	52	ENSPM4_OS:ClassII:TIR:CACTA
Contig10241	2708	2063	2353	3999	3709	10685	108	1e-22	47/97	48	Gypsy-1-I_MI:ClassI:LTR:Gypsy
Contig10251	2743	1540	1466	610	684	1131	29.9	4e-06	41968	44	CACTA-K:ClassII:TIR:CACTA
Contig10255	264	131	256	2321	2446	3061	65.2	3e-19	28/42	66	CR1-2_FR:ClassI:LINE:Jockey
Contig10272	2578	788	678	12052	12162	15437	57	3e-07	21/37	56	Gypsy-23_VV-I:ClassI:LTR:Gypsy
Contig10277	1507	998	1207	753	962	1840	53.3	2e-13	25/70	35	P126:ClassII:TIR:P
Contig10283	1301	1125	1301	2103	2279	7072	51.5	6e-06	25/59	42	RTAg4:ClassI:LINE:I
Contig10284	693	650	342	2055	2363	7072	52.4	1e-06	32/103	31	RTAg4:ClassI:LINE:I
Contig10288	2065	1415	1486	593	664	1162	30.6	2e-11	41997	50	CACTA-L:ClassII:TIR:CACTA
Contig10302	342	86	33	4003	4056	6181	38.6	1e-06	41961	61	MuDr-1_HM:ClassII:?:MuDR
Contig10313	2083	1571	1690	13774	13893	20836	39.6	8e-06	15/40	37	Polinton-2A_NV:ClassII:Maverick:Maverick
Contig10321	589	468	581	5336	5449	9810	34.1	3e-06	15/38	39	P-1_CR:ClassII:TIR:P
Contig10334	879	283	375	859	951	6081	42.8	1e-13	23/31	74	Ginger2-1_LS:ClassII:?:Ginger2/TDD
Contig10356	3217	3197	3048	2218	2367	2786	57.9	2e-07	19/50	38	L1-2a_MD:ClassI:LINE:L1
Contig10357	613	428	291	1304	1441	7387	39.1	3e-09	21/46	45	BEL-636_AA-I:ClassI:LTR:Bel-Pao
Contig10359	879	597	502	1033	1128	1528	42.3	4e-10	16/32	50	MERMITE18E:ClassII:?:?
Contig10368	1329	1329	1267	482	420	670	52.8	2e-06	17/21	80	RLTR32_Rn:ClassI:LTR:ERV
Contig10369	3423	613	437	9943	9767	14710	43.2	6e-06	27/59	45	EnSpm1_SB:ClassII:TIR:CACTA
Contig10381	1688	638	492	6924	7070	7193	51.9	1e-09	22/49	44	Gypsy8-I_Dpse:ClassI:LTR:Gypsy
Contig10393	1306	391	579	141	329	1840	49.2	6e-09	24/63	38	P126:ClassII:TIR:P
Contig10396	896	637	512	666	791	5447	59.3	2e-08	23/42	54	R1_DPs:ClassI:LINE:I
Contig10420	4822	192	488	6907	6611	7324	62.5	1e-08	32/99	32	L1-11_DR:ClassI:LINE:L1
Contig10426	550	51	401	3999	4349	8448	160	8e-42	61/117	52	EnSpm-3_DR:ClassII:TIR:CACTA
Contig10433	2134	1228	1163	418	353	7442	43.2	6e-06	15/22	68	Sola2-1_EmiHux:ClassII:?:Sola
Contig10443	1880	897	1151	258	512	6621	46.9	4e-06	25/85	29	DIRS-8_DR:ClassI:DIRS:DIRS
Contig10452	3161	18	416	1898	2296	7072	59.3	6e-08	43/133	32	RTAg4:ClassI:LINE:I
Contig10458	3205	2210	1824	158	544	1131	67	1e-20	37/129	28	CACTA-K:ClassII:TIR:CACTA
Contig10465	1156	463	642	288	467	5009	41.4	4e-06	22/60	36	Gypsy-80_SB-I:ClassI:LTR:Gypsy
Contig10466	1403	461	640	288	467	5009	41.4	4e-06	22/60	36	Gypsy-80_SB-I:ClassI:LTR:Gypsy
Contig10467	3118	1511	1600	4786	4875	5879	38.6	3e-07	14/30	46	Ingi2:ClassI:LINE:I
Contig10483	1057	722	958	9940	9704	14710	69.3	2e-11	39/79	49	EnSpm1_SB:ClassII:TIR:CACTA
Contig10491	550	107	235	5351	5223	7442	42.8	6e-07	21/43	48	Sola2-1_EmiHux:ClassII:?:Sola
Contig10492	464	75	431	1994	2350	7072	50.6	3e-06	40/119	33	RTAg4:ClassI:LINE:I
Contig10494	3496	3281	3111	10681	10851	11552	52.4	8e-06	26/57	45	Gypsy-8-I_CR:ClassI:LTR:Gypsy
Contig10511	662	640	92	159	707	6621	92.1	1e-18	55/183	30	DIRS-8_DR:ClassI:DIRS:DIRS
Contig10512	458	18	452	165	599	6621	84.6	2e-16	49/145	33	DIRS-8_DR:ClassI:DIRS:DIRS
Contig10540	1328	418	245	1366	1539	15988	79	3e-14	33/58	56	MarinerL-1_CR:ClassII:TIR:Tc1-Mariner
Contig10545	740	573	487	344	430	1162	35.9	6e-07	13/29	44	CACTA-L:ClassII:TIR:CACTA
Contig10554	3877	3685	3443	9716	9958	14710	84	3e-15	41/81	50	EnSpm1_SB:ClassII:TIR:CACTA
Contig10565	3014	1315	1665	6967	6617	7324	69.8	4e-11	35/117	29	L1-11_DR:ClassI:LINE:L1
Contig10567	886	2	289	1991	2278	7072	73.9	6e-13	48/96	50	RTAg4:ClassI:LINE:I
Contig10569	1677	569	676	4022	4129	4804	57	2e-23	22/36	61	MAUI:ClassI:LINE:Jockey
Contig10573	732	731	621	400	510	1162	35.4	9e-08	16/37	43	CACTA-L:ClassII:TIR:CACTA
Contig10577	1657	660	475	1339	1154	5811	44.6	6e-06	23/62	37	RTEX-1_CR:ClassI:LINE:RTE
Contig10578	1250	660	475	1339	1154	5811	44.6	3e-06	23/62	37	RTEX-1_CR:ClassI:LINE:RTE
Contig10587	1877	404	123	2501	2782	3754	79.4	3e-14	35/94	37	Ginger-1_Chlorella_NC64A:ClassII:?:Ginger2/TDD
Contig10592	2118	1101	982	2674	2555	8963	58.3	5e-10	25/40	62	Copia-52_ZM-I:ClassI:LTR:Copia
Contig10594	1659	351	533	5867	6049	10837	46.4	2e-08	24/61	39	ENSPM3_OS:ClassII:TIR:CACTA
Contig10595	1996	629	844	2286	2071	7072	53.3	3e-08	31/72	43	RTAg4:ClassI:LINE:I
Contig10597	1589	1238	1345	389	282	1491	33.1	3e-08	13/36	36	MERMITE18D:ClassII:?:?
Contig10603	2083	571	789	803	1021	1491	59.3	4e-08	27/73	36	MERMITE18D:ClassII:?:?
Contig10604	1106	516	803	2831	2544	3754	55.1	4e-07	33/96	34	Ginger-1_Chlorella_NC64A:ClassII:?:Ginger2/TDD
Contig10608	694	260	466	4735	4941	4952	70.7	4e-12	24/69	34	Gypsy-1_ADJ-I:ClassI:LTR:Gypsy
Contig10615	2168	1980	2012	3485	3517	5274	31.8	7e-06	41893	81	NonLTR-5_CR:ClassI:?:?
Contig10624	441	165	428	391	654	2944	53.8	3e-07	32/88	36	Sola1-1_ACas:ClassII:?:Sola
Contig10625	1434	1359	1165	1261	1067	3222	56.3	2e-07	28/65	43	Copia-7-I_DR:ClassI:LTR:Copia
Contig10626	1274	1070	945	2231	2356	4403	31.8	2e-06	17/42	40	Gypsy-106_SB-I:ClassI:LTR:Gypsy
Contig10651	1171	814	1164	1630	1280	3222	57.9	6e-08	36/117	30	Copia-7-I_DR:ClassI:LTR:Copia
Contig10663	1775	1138	983	1539	1694	3568	45.1	4e-10	18/52	34	Copia-27_Mad-I:ClassI:LTR:Copia
Contig10678	2382	2323	2099	9955	9731	14710	61.6	1e-08	38/75	50	EnSpm1_SB:ClassII:TIR:CACTA
Contig10680	1573	249	341	643	735	4336	29.5	5e-06	11/31	35	Gypsy-65_SB-I:ClassI:LTR:Gypsy
Contig10692	1436	1368	1186	3782	3964	4103	51.5	6e-06	24/61	39	Copia3-I_XT:ClassI:LTR:Copia
Contig10693	1846	1623	1760	826	963	7849	40	7e-14	18/46	39	EnSpm-N1_HV:ClassII:TIR:CACTA
Contig10697	2789	2490	2146	2492	2148	3825	73.6	1e-13	30/115	26	Harbinger-4B_PSt:ClassII:TIR:PIF-Harbinger
Contig10700	2350	1214	975	7975	7736	12320	49.6	2e-06	30/80	37	Gypsy-121_SBi-I:ClassI:LTR:Gypsy
Contig10708	723	456	274	494	676	2944	48.7	1e-09	21/61	34	Sola1-1_ACas:ClassII:?:Sola
Contig10722	746	177	284	977	1084	7071	45.5	5e-06	14/36	38	Chapaev-3_NV:ClassII:?:Chapaev
Contig10732	2264	928	878	2296	2346	2560	35	5e-08	41990	70	L2-32_DRe:ClassI:LINE:Jockey
Contig10735	2353	445	561	613	497	1498	39.6	1e-09	18/39	46	MERMITEJ:ClassII:?:?
Contig10748	1387	249	196	359	306	1491	29.5	6e-06	41961	61	MERMITE18D:ClassII:?:?
Contig10749	2250	928	755	5114	5287	6552	44.1	1e-05	20/58	34	Gypsy-19_ADe-I:ClassI:LTR:Gypsy
Contig10758	1637	813	884	1193	1264	2366	35.4	8e-06	15/24	62	Gypsy-79_PTr-LTR:ClassI:LTR:Gypsy
Contig10764	780	285	575	181	471	753	149	2e-47	60/97	61	CYCLO:ClassI:?:?
Contig10765	2606	1830	1648	472	654	1528	33.1	4e-07	21/61	34	MERMITE18E:ClassII:?:?
Contig10779	2275	1328	1212	5202	5086	5378	46.4	4e-09	19/39	48	DINOLT1:ClassI:LINE:L1
Contig10784	5321	2935	2762	2919	3092	13644	44.6	3e-12	22/58	37	EnSpm-2_PGr:ClassII:TIR:CACTA
Contig10785	1814	190	86	700	804	4173	38.2	7e-07	17/35	48	L2_Plat1d:ClassI:LINE:Jockey
Contig10786	2179	1425	1490	4661	4596	8221	62	1e-14	16/22	72	EnSpm-5_HM:ClassII:TIR:CACTA
Contig10787	682	632	682	1660	1610	5262	53.8	5e-07	14/17	82	hAT-12_VVi:ClassII:TIR:hAT
Contig10788	2258	1548	1351	4588	4785	11610	42.3	7e-10	23/66	34	ENSPM4_OS:ClassII:TIR:CACTA
Contig10791	3450	1174	1064	914	1024	1644	64.3	2e-09	23/37	62	Tc1-1Neo:ClassII:TIR:Tc1-Mariner
Contig10797	1324	1306	1136	9958	9788	14710	51.5	6e-06	31/57	54	EnSpm1_SB:ClassII:TIR:CACTA
Contig10811	1521	743	925	2634	2816	13822	42.3	2e-06	21/61	34	RandI-6:ClassI:?:?
Contig10822	913	778	629	893	744	900	60.6	6e-09	28/50	56	SIRE6_TC:ClassI:DIRS:DIRS
Contig10830	1360	1140	1319	191	12	1155	63.8	1e-09	30/60	50	TDR8:ClassII:TIR:hAT
Contig10836	1449	545	619	740	666	1491	29	2e-06	41937	40	MERMITE18D:ClassII:?:?
Contig10837	2770	948	1106	7563	7405	13644	50.1	2e-07	23/53	43	EnSpm-2_PGr:ClassII:TIR:CACTA
Contig10850	934	636	574	2863	2801	15099	36.3	2e-06	41964	52	TART_DV:ClassI:LINE:Jockey
Contig10856	1226	757	584	11	184	6962	94.1	4e-19	36/58	62	LINE1-11_SBi:ClassI:LINE:L1
Contig10860	436	430	344	3181	3267	6710	48.3	1e-07	15/29	51	HAT-10_Mad:ClassII:TIR:hAT
Contig10861	1045	488	312	3039	3215	3750	58.3	1e-12	28/59	47	Helitron-1_STu:ClassII:Helitron:Helitron
Contig10865	6624	5385	5498	1162	1275	3534	53	2e-07	17/38	44	MuDR-1_TMe:ClassII:?:MuDR
Contig10866	6273	889	776	1162	1275	3534	53	2e-07	17/38	44	MuDR-1_TMe:ClassII:?:MuDR
Contig10881	2026	1461	1592	1839	1970	6291	57	2e-07	21/44	47	Helitron-4N1_SMo:ClassII:Helitron:Helitron
Contig10882	1294	327	40	321	608	6621	51.9	4e-06	28/96	29	DIRS-8_DR:ClassI:DIRS:DIRS
Contig10883	597	181	312	1839	1970	6291	50.1	6e-06	19/44	43	Helitron-4N1_SMo:ClassII:Helitron:Helitron
Contig10887	877	505	597	4434	4342	5211	68	4e-11	22/31	70	Daphne-18_HM:ClassI:LINE:Jockey
Contig10888	649	135	1	469	335	1491	35	8e-10	19/45	42	MERMITE18D:ClassII:?:?
Contig10920	456	238	143	4534	4629	9143	41.1	3e-07	14/32	43	MarinerL-1_AO:ClassII:TIR:Tc1-Mariner
Contig10921	477	209	304	4534	4629	9143	41	4e-07	14/32	43	MarinerL-1_AO:ClassII:TIR:Tc1-Mariner
Contig10923	1013	491	616	3374	3499	3793	40	5e-08	17/42	40	Sagan-1_AAn:ClassII:TIR:Tc1-Mariner
Contig10926	1298	236	469	1422	1189	11895	88.2	9e-23	32/78	41	MuDR-21_VV:ClassII:?:MuDR
Contig10931	2717	2273	2160	2392	2279	3121	55.6	5e-21	20/38	52	Copia-1_ST-LTR:ClassI:LTR:Copia
Contig10932	1029	576	710	2832	2966	6710	38.2	2e-06	17/45	37	HAT-10_Mad:ClassII:TIR:hAT
Contig10933	914	829	906	2794	2871	6710	46.9	8e-07	14/26	53	HAT-10_Mad:ClassII:TIR:hAT
Contig10934	2049	1365	1613	2588	2836	3754	72.1	1e-12	29/83	34	Ginger-1_Chlorella_NC64A:ClassII:?:Ginger2/TDD
Contig10936	605	483	596	2577	2690	5272	37.3	1e-10	17/38	44	P-1_AurAno:ClassII:TIR:P
Contig10939	3326	2157	2876	1898	2617	7072	64.3	2e-09	55/240	22	RTAg4:ClassI:LINE:I
Contig10952	1252	1100	966	5207	5073	8720	35.9	3e-06	16/45	35	Gypsy-17_DPu-I:ClassI:LTR:Gypsy
Contig10953	3882	1614	1808	9949	9755	14710	53.3	5e-06	31/65	47	EnSpm1_SB:ClassII:TIR:CACTA
Contig10955	998	619	756	2749	2612	3754	31.3	8e-06	16/46	34	Ginger-1_Chlorella_NC64A:ClassII:?:Ginger2/TDD
Contig10957	11833	3992	3699	1021	1314	2460	50.1	2e-10	30/98	30	DNA-11N_SBi:ClassII:?:?
Contig10961	5229	950	1408	8012	8470	10213	79.8	5e-18	46/153	30	Gypsy-40_DPu-I:ClassI:LTR:Gypsy
Contig10962	3523	1854	1768	2072	1986	7072	55.1	4e-13	16/29	55	RTAg4:ClassI:LINE:I
Contig10967	2599	675	815	1239	1379	10206	36.3	9e-06	15/47	31	Gypsy-11-I_CR:ClassI:LTR:Gypsy
Contig10968	882	559	639	1018	938	4097	65.2	3e-18	20/27	74	Sola1-1_AC:ClassII:?:Sola
Contig10970	1537	847	936	1971	1882	11543	44.1	3e-08	17/30	56	Gypsy-28_ADe-I:ClassI:LTR:Gypsy
Contig10979	3288	817	1044	9970	9743	14710	55.6	9e-07	29/76	38	EnSpm1_SB:ClassII:TIR:CACTA
Contig10985	2909	2459	2388	23	94	5532	35	4e-10	13/24	54	Copia-67_ZM-I:ClassI:LTR:Copia
Contig10988	993	379	492	2851	2964	8912	37.3	2e-07	15/38	39	Sola3-1_BF:ClassII:?:Sola
Contig10991	1447	282	377	2234	2329	9071	40.9	7e-08	15/32	46	Gypsy-1_ADe-I:ClassI:LTR:Gypsy
Contig10998	1599	1387	1295	321	229	389	44.6	8e-06	17/31	54	SINE_FR2:ClassI:SINE:tRNA
Contig11025	561	560	411	2827	2678	3121	87.2	7e-60	34/50	68	Copia-1_ST-LTR:ClassI:LTR:Copia
Contig11065	2023	1529	1603	300	226	1491	45	8e-16	19/25	76	MERMITE18D:ClassII:?:?
Contig11079	3215	2455	2210	1499	1744	5078	53.8	7e-25	29/82	35	L2_Plat1c:ClassI:LINE:Jockey
Contig11086	616	398	333	569	634	9841	27.6	1e-07	41965	50	EnSpm1_TM:ClassII:TIR:CACTA
Contig11099	595	392	469	985	1062	1491	30.4	3e-06	41969	42	MERMITE18D:ClassII:?:?
Contig11111	3484	2939	2829	899	1009	1491	31.8	9e-09	13/37	35	MERMITE18D:ClassII:?:?
Contig11117	974	777	968	469	278	1293	36.8	2e-07	23/64	35	SETARIA1:ClassII:?:?
Contig11127	2934	174	67	10446	10553	11744	38.6	9e-21	15/36	41	EnSpm-1_HV:ClassII:TIR:CACTA
Contig11134	1229	638	546	14962	14870	32616	42.8	5e-07	16/31	51	ENSPM-6_DR:ClassII:TIR:CACTA
Contig11139	817	278	400	5774	5896	11697	34.1	1e-07	17/41	41	ENSPM-6_ZM:ClassII:TIR:CACTA
Contig11153	1821	623	790	6615	6448	11568	34.5	2e-07	22/56	39	EnSpm-3_HV:ClassII:TIR:CACTA
Contig11162	778	483	400	4531	4448	7334	46.4	1e-06	17/28	60	EnSpm-14_SBi:ClassII:TIR:CACTA
Contig11164	2168	652	1002	6970	6620	7324	52.1	6e-06	32/117	27	L1-11_DR:ClassI:LINE:L1
Contig11169	394	66	389	300	623	6621	50.6	2e-06	30/108	27	DIRS-8_DR:ClassI:DIRS:DIRS
Contig11171	1740	976	842	203	69	4708	41.4	2e-07	17/45	37	TRE3D:ClassI:LINE:L1
Contig11172	271	243	13	255	485	6621	51.8	5e-07	26/77	33	DIRS-8_DR:ClassI:DIRS:DIRS
Contig11180	662	200	141	7030	6971	15099	41.4	1e-06	41993	60	TART_DV:ClassI:LINE:Jockey
Contig11185	703	170	202	401	433	1162	26.3	8e-07	41893	81	CACTA-L:ClassII:TIR:CACTA
Contig11190	1182	888	1088	9417	9617	10053	57.4	9e-10	26/67	38	Gypsy-23_ADe-I:ClassI:LTR:Gypsy
Contig11197	1292	1030	896	650	516	1491	33.1	2e-08	18/45	40	MERMITE18D:ClassII:?:?
Contig11214	1395	366	274	73	165	1248	55.6	3e-07	20/31	64	TC1_FR3:ClassII:TIR:Tc1-Mariner
Contig11216	954	92	196	735	631	1491	35.4	6e-11	17/35	48	MERMITE18D:ClassII:?:?
Contig11222	1234	535	440	1156	1061	1210	56.1	2e-07	20/32	62	hAT-2n1_DR:ClassII:TIR:hAT
Contig11226	335	128	21	809	916	1491	39.1	2e-07	14/36	38	MERMITE18D:ClassII:?:?
Contig11227	882	729	794	1081	1146	1528	38.2	2e-07	13/22	59	MERMITE18E:ClassII:?:?
Contig11232	600	61	213	757	605	1491	34.5	4e-06	21/51	41	MERMITE18D:ClassII:?:?
Contig11248	3787	999	697	2290	1988	3822	44.5	8e-09	24/101	23	Harbinger-4C_PSt:ClassII:TIR:PIF-Harbinger
Contig11268	3015	1828	1619	9946	9737	14710	68.9	8e-11	40/70	57	EnSpm1_SB:ClassII:TIR:CACTA
Contig11269	673	23	673	3088	3738	4116	459	1e-129	188/217	86	SAMURAI_I:ClassI:LTR:Gypsy
Contig11286	2764	326	231	2099	2194	5057	32.2	1e-06	15/32	46	L2_Plat1b:ClassI:LINE:Jockey
Contig11306	618	102	281	2325	2504	13822	34.1	1e-06	21/60	35	RandI-6:ClassI:?:?
Contig11322	2501	615	881	4495	4761	11610	47.2	3e-11	27/89	30	ENSPM4_OS:ClassII:TIR:CACTA
Contig11323	5431	3229	3140	1469	1558	5057	35	2e-11	16/30	53	L2_Plat1b:ClassI:LINE:Jockey
Contig11324	2586	684	758	2842	2768	15099	49.6	8e-08	14/25	56	TART_DV:ClassI:LINE:Jockey
Contig11327	999	804	953	3026	3175	5057	43.7	1e-11	20/50	40	L2_Plat1b:ClassI:LINE:Jockey
Contig11338	3613	2139	2246	1892	1785	11063	36.8	2e-06	16/36	44	Gypsy-11_ADe-I:ClassI:LTR:Gypsy
Contig11346	515	367	429	999	1061	4097	39.1	1e-08	13/21	61	Sola1-1_AC:ClassII:?:Sola
Contig11349	615	423	310	6966	7079	7193	43.7	6e-10	21/38	55	Gypsy8-I_Dpse:ClassI:LTR:Gypsy
Contig11355	402	76	270	3323	3517	5416	47.3	5e-12	23/65	35	ZMCOPIA1_I:ClassI:LTR:Copia
Contig11359	2284	1596	1390	2420	2214	3822	51.6	9e-06	21/69	30	Harbinger-4C_PSt:ClassII:TIR:PIF-Harbinger
Contig11385	4848	1007	906	617	516	1491	40.9	3e-15	16/34	47	MERMITE18D:ClassII:?:?
Contig11389	329	157	192	1418	1453	5274	30.8	9e-07	41894	75	NonLTR-5_CR:ClassI:?:?
Contig11396	879	190	273	188	105	6085	57	6e-09	18/28	64	I-1_DP:ClassI:LINE:I
Contig11408	704	530	595	1	66	1449	50.1	7e-06	20/22	90	DNA-8-32_DR:ClassII:?:?
Contig11417	1433	1257	1045	9946	9734	14710	50.6	1e-07	36/71	50	EnSpm1_SB:ClassII:TIR:CACTA
Contig11419	341	30	299	6801	7070	7193	58.8	6e-09	30/90	33	Gypsy8-I_Dpse:ClassI:LTR:Gypsy
Contig11429	1290	1179	1039	367	507	2944	45.5	3e-14	21/47	44	Sola1-1_ACas:ClassII:?:Sola
Contig11430	972	435	175	2837	2577	3754	57.4	6e-08	36/87	41	Ginger-1_Chlorella_NC64A:ClassII:?:Ginger2/TDD
Contig11433	1180	1030	953	536	459	1491	45.5	8e-09	16/26	61	MERMITE18D:ClassII:?:?
Contig11435	1493	184	291	6906	7013	7193	31.8	2e-06	15/36	41	Gypsy8-I_Dpse:ClassI:LTR:Gypsy
Contig11446	2598	237	521	5781	6065	11697	55.3	8e-07	27/95	28	ENSPM-6_ZM:ClassII:TIR:CACTA
Contig11448	1032	585	424	575	414	1491	46.9	3e-09	22/54	40	MERMITE18D:ClassII:?:?
Contig11455	2706	2694	2614	422	342	1491	51.9	9e-06	19/27	70	MERMITE18D:ClassII:?:?
Contig11456	635	339	395	379	323	1491	29.5	1e-06	41992	63	MERMITE18D:ClassII:?:?
Contig11466	1566	649	566	844	927	7849	28.1	7e-07	13/28	46	EnSpm-N1_HV:ClassII:TIR:CACTA
Contig11468	1371	728	1039	6922	6611	7324	72.5	3e-12	38/104	36	L1-11_DR:ClassI:LINE:L1
Contig11469	1459	1445	1320	548	673	1162	52.4	3e-06	21/42	50	CACTA-L:ClassII:TIR:CACTA
Contig11478	1543	853	704	1974	2123	12022	35.4	7e-06	18/50	36	Gypsy-74-I_ZM:ClassI:LTR:Gypsy
Contig11482	396	249	13	1239	1475	4725	65.1	5e-12	41/79	51	Ag-Jock-1:ClassI:LINE:Jockey
Contig11490	1349	608	501	378	485	1124	41.4	8e-06	21/36	58	CACTA-I:ClassII:TIR:CACTA
Contig11494	1958	645	538	983	1090	5919	53.3	2e-06	15/36	41	Gypsy-8_Adi-I:ClassI:LTR:Gypsy
Contig11505	1621	1181	966	716	501	1491	31.1	1e-09	15/72	20	MERMITE18D:ClassII:?:?
Contig11506	3776	637	825	1618	1430	6233	57.9	2e-09	27/63	42	BEL-233_AA-I:ClassI:LTR:Bel-Pao
Contig11507	458	111	31	4824	4904	11610	34.1	4e-06	13/27	48	ENSPM4_OS:ClassII:TIR:CACTA
Contig11511	1536	1477	1277	629	829	5272	40.9	8e-06	24/67	35	P-1_AurAno:ClassII:TIR:P
Contig11515	867	743	606	2830	2693	6379	45.1	6e-08	20/46	43	Novosib-4_CR:ClassII:?:Novosib
Contig11530	2637	2087	1974	2825	2938	7536	56.5	4e-07	21/38	55	HERVK:ClassI:LTR:ERV
Contig11532	2234	1134	997	371	508	1528	37.7	3e-06	21/46	45	MERMITE18E:ClassII:?:?
Contig11538	625	201	91	1068	1178	1491	29.9	7e-09	13/37	35	MERMITE18D:ClassII:?:?
Contig11545	1196	131	30	257	358	1131	43.2	3e-07	17/34	50	CACTA-K:ClassII:TIR:CACTA
Contig11562	1560	630	571	3182	3123	8037	77.6	5e-21	19/20	95	RT1:ClassI:LINE:I
Contig11584	855	228	130	1761	1859	5078	50.1	4e-07	19/33	57	L2_Plat1c:ClassI:LINE:Jockey
Contig11589	4562	305	670	9792	10157	18820	76	9e-13	40/122	32	Gypsy-22_DPu-I:ClassI:LTR:Gypsy
Contig11590	3872	3811	3677	6216	6350	11568	65.7	9e-10	23/45	51	EnSpm-3_HV:ClassII:TIR:CACTA
Contig11595	408	214	143	2679	2608	3754	37.7	4e-06	15/24	62	Ginger-1_Chlorella_NC64A:ClassII:?:Ginger2/TDD
Contig11596	1923	1923	1852	4183	4112	5081	53.8	2e-06	17/24	70	Kolobok-3_Aplcal:ClassII:?:Kolobok
Contig11600	768	402	518	2260	2376	5096	44.6	7e-07	15/39	38	EnSpm-2_TD:ClassII:TIR:CACTA
Contig11603	4940	2773	2835	404	342	1491	36.3	7e-07	13/21	61	MERMITE18D:ClassII:?:?
Contig11609	1733	1302	1210	630	722	5078	29.6	7e-07	14/31	45	L2_Plat1c:ClassI:LINE:Jockey
Contig11625	863	483	331	3063	3215	3750	46.9	7e-08	21/51	41	Helitron-1_STu:ClassII:Helitron:Helitron
Contig11629	2558	1418	1534	1705	1589	5378	49.2	8e-14	19/39	48	DINOLT1:ClassI:LINE:L1
Contig11638	689	393	563	9627	9797	12105	48.7	2e-09	20/57	35	EnSpm2_SB:ClassII:TIR:CACTA
Contig11639	594	297	127	9627	9797	12105	48.7	2e-09	20/57	35	EnSpm2_SB:ClassII:TIR:CACTA
Contig11646	3324	1657	1917	3352	3612	14647	79.9	7e-35	32/87	36	EnSpm-3_PGr:ClassII:TIR:CACTA
Contig11647	1445	395	270	791	916	1491	46.9	7e-12	19/42	45	MERMITE18D:ClassII:?:?
Contig11673	3521	2860	2777	615	698	2707	30.9	2e-06	42001	42	XILON1_ZM_LTR:ClassI:LTR:Gypsy
Contig11677	442	442	341	555	656	890	63.8	3e-10	24/34	70	hAT-N72_DR:ClassII:TIR:hAT
Contig11678	2282	1617	1730	269	382	4880	47.3	5e-07	20/38	52	Gypsy-4_Mad-I:ClassI:LTR:Gypsy
Contig11679	1138	451	341	9419	9309	10534	57	1e-07	20/37	54	EnSpm1_HV:ClassII:TIR:CACTA
Contig11681	1246	1086	970	591	475	1131	37.3	4e-09	18/39	46	CACTA-K:ClassII:TIR:CACTA
Contig11684	914	499	398	11817	11918	12806	31.3	8e-07	14/34	41	Harbinger-2_XT:ClassII:TIR:PIF-Harbinger
Contig11702	2140	682	242	2441	2001	3822	61.5	9e-09	32/147	21	Harbinger-4C_PSt:ClassII:TIR:PIF-Harbinger
Contig11703	732	42	230	7612	7424	13644	46.6	7e-10	23/63	36	EnSpm-2_PGr:ClassII:TIR:CACTA
Contig11704	741	476	246	797	1027	1491	38.2	2e-06	24/77	31	MERMITE18D:ClassII:?:?
Contig11721	4680	4679	4623	907	851	1491	30.9	2e-06	13/19	68	MERMITE18D:ClassII:?:?
Contig11726	1089	398	613	369	584	1840	58.8	3e-08	23/72	31	P126:ClassII:TIR:P
Contig11729	2429	1172	1092	3251	3171	8037	40.9	2e-06	42000	44	RT1:ClassI:LINE:I
Contig11732	2202	659	576	3233	3316	6710	56.1	7e-11	18/28	64	HAT-10_Mad:ClassII:TIR:hAT
Contig11736	3030	1376	1242	1825	1691	5272	30.9	4e-07	16/45	35	P-1_AurAno:ClassII:TIR:P
Contig11746	4747	1775	1587	2087	2275	7072	45.5	2e-10	29/63	46	RTAg4:ClassI:LINE:I
Contig11749	3339	2418	2576	31	189	2551	52.4	8e-06	24/53	45	P-1_DPu:ClassII:TIR:P
Contig11753	1769	806	672	353	487	1162	43.7	3e-10	20/45	44	CACTA-L:ClassII:TIR:CACTA
Contig11756	701	200	30	281	111	6702	38.6	9e-06	23/57	40	SART1:ClassI:LINE:I
Contig11761	1630	6	41	605	570	907	37.3	6e-06	41894	75	Gypsy-50_GA-LTR:ClassI:LTR:Gypsy
Contig11776	673	1	90	7048	6959	15099	90.4	5e-28	23/30	76	TART_DV:ClassI:LINE:Jockey
Contig11781	1572	29	241	733	945	2248	35	1e-05	22/71	30	Copia2-I_DR:ClassI:LTR:Copia
Contig11782	575	572	135	210	647	6621	75.3	1e-13	44/146	30	DIRS-8_DR:ClassI:DIRS:DIRS
Contig11783	2654	257	439	4624	4806	11610	72.6	8e-21	30/61	49	ENSPM4_OS:ClassII:TIR:CACTA
Contig11799	4562	2603	3010	753	1160	5274	60.2	1e-13	37/136	27	NonLTR-5_CR:ClassI:?:?
Contig11804	1494	291	494	1008	1211	1840	49.1	2e-08	23/68	33	P126:ClassII:TIR:P
Contig11815	889	189	76	389	502	1162	40	3e-06	17/38	44	CACTA-L:ClassII:TIR:CACTA
Contig11833	1507	599	916	3683	4000	10685	115	1e-26	49/106	46	Gypsy-1-I_MI:ClassI:LTR:Gypsy
Contig11863	2095	985	638	689	1036	5915	59.7	3e-08	36/116	31	GGERVL-A:ClassI:LTR:ERV
Contig11865	1548	196	128	2904	2972	8912	31.8	4e-06	41966	47	Sola3-1_BF:ClassII:?:Sola
Contig11888	922	922	842	1657	1577	2140	50.6	5e-09	16/27	59	DNA-8-5_DR:ClassII:?:?
Contig11891	1585	1526	1585	492	433	3710	40	2e-07	41963	55	Jockey-6_DK:ClassI:LINE:Jockey
Contig11898	2575	1340	1260	4734	4814	5055	43.2	2e-06	15/27	55	Neptune_Hyd:ClassI:PLE:Penelope
Contig11904	1948	1511	1392	2395	2276	3121	45.1	6e-08	16/40	40	Copia-1_ST-LTR:ClassI:LTR:Copia
Contig11924	1404	1404	1300	1386	1282	4725	69.3	2e-13	21/35	60	Ag-Jock-1:ClassI:LINE:Jockey
Contig11944	944	93	344	1140	1391	2366	58.3	3e-08	24/84	28	Gypsy-79_PTr-LTR:ClassI:LTR:Gypsy
Contig11969	904	749	351	252	650	6621	56.1	2e-07	37/133	27	DIRS-8_DR:ClassI:DIRS:DIRS
Contig11974	2469	1307	1417	914	1024	5532	33.1	8e-06	16/37	43	Copia-67_ZM-I:ClassI:LTR:Copia
Contig11975	452	443	303	578	718	2944	47.8	1e-07	21/47	44	Sola1-1_ACas:ClassII:?:Sola
Contig11988	2233	1402	809	1792	2385	7072	94.1	1e-18	60/198	30	RTAg4:ClassI:LINE:I
Contig11992	529	201	28	6903	7076	7193	71.6	4e-18	33/58	56	Gypsy8-I_Dpse:ClassI:LTR:Gypsy
Contig11998	319	117	245	4889	5017	7504	47.8	1e-07	21/43	48	EnSpm-1_BF:ClassII:TIR:CACTA
Contig12013	533	346	251	961	1056	1502	39.6	9e-09	17/32	53	TZF28C:ClassII:TIR:Tc1-Mariner
Contig12017	446	441	130	488	799	5711	96.4	9e-27	43/104	41	L1-6_XT:ClassI:LINE:L1
Contig12023	1490	453	749	4474	4770	11610	36.3	5e-08	28/99	28	ENSPM4_OS:ClassII:TIR:CACTA
Contig12027	2577	482	342	10442	10582	11744	36.5	1e-09	16/47	34	EnSpm-1_HV:ClassII:TIR:CACTA
Contig12028	1937	172	321	4513	4662	9143	45.5	4e-07	17/50	34	MarinerL-1_AO:ClassII:TIR:Tc1-Mariner
Contig12039	1615	1196	879	10033	9716	14710	55.6	4e-07	44/106	41	EnSpm1_SB:ClassII:TIR:CACTA
Contig12042	1073	293	162	975	844	1491	32.2	5e-08	17/44	38	MERMITE18D:ClassII:?:?
Contig12044	567	392	141	704	453	1491	46	4e-06	28/84	33	MERMITE18D:ClassII:?:?
Contig12054	524	476	288	576	764	4130	45.1	1e-06	22/63	34	L2_Plat1f:ClassI:LINE:Jockey
Contig12078	3964	3251	2982	707	976	1620	60.2	8e-14	32/90	35	Copia-8-I_DR:ClassI:LTR:Copia
Contig12084	2856	2263	2391	424	296	1491	47.3	1e-06	18/43	41	MERMITE18D:ClassII:?:?
Contig12088	2350	1601	1209	732	1124	2225	61.1	2e-35	33/131	25	hAT-5_NV:ClassII:TIR:hAT
Contig12105	294	206	42	1718	1882	4804	65.2	6e-11	28/55	50	MAUI:ClassI:LINE:Jockey
Contig12115	2511	2192	2425	456	689	9841	62.9	4e-09	25/78	32	EnSpm1_TM:ClassII:TIR:CACTA
Contig12129	2952	622	560	611	673	1162	36.8	2e-10	41994	57	CACTA-L:ClassII:TIR:CACTA
Contig12134	1078	733	879	1060	1206	1473	35.4	4e-06	19/49	38	MERMITE18C:ClassII:?:?
Contig12161	1734	1539	1598	5231	5290	6048	38.6	7e-07	41993	60	Gypsy-15_DRh-I:ClassI:LTR:Gypsy
Contig12169	2960	2444	2530	7591	7677	9309	40	5e-06	17/29	58	P-2_CR:ClassII:TIR:P
Contig12177	362	362	117	441	686	6621	47.8	5e-06	28/82	34	DIRS-8_DR:ClassI:DIRS:DIRS
Contig12187	1500	469	332	10097	10234	11552	63.4	2e-12	26/46	56	Gypsy-8-I_CR:ClassI:LTR:Gypsy
Contig12189	1155	949	734	87	302	1159	47.3	1e-09	27/72	37	CACTA-J:ClassII:TIR:CACTA
Contig12191	612	94	255	607	768	7849	39.1	4e-11	19/54	35	EnSpm-N1_HV:ClassII:TIR:CACTA
Contig12194	703	688	590	190	288	4182	46	4e-08	16/33	48	Zisupton_XM:ClassII:?:?
Contig12201	695	455	327	1042	1170	1491	40	1e-13	18/43	41	MERMITE18D:ClassII:?:?
Contig12208	1076	797	1039	481	239	1528	35.9	7e-09	22/81	27	MERMITE18E:ClassII:?:?
Contig12218	2392	1508	1672	2354	2518	11801	55.2	1e-09	24/55	43	Gypsy-18_LBS-I:ClassI:LTR:Gypsy
Contig12219	385	96	299	517	720	8217	67.2	2e-16	31/68	45	Gypsy-3_DPu-I:ClassI:LTR:Gypsy
Contig12251	1583	368	520	11869	12021	12806	48.7	3e-08	20/51	39	Harbinger-2_XT:ClassII:TIR:PIF-Harbinger
Contig12257	1496	150	34	750	866	1131	33.6	3e-09	15/39	38	CACTA-K:ClassII:TIR:CACTA
Contig12258	1341	1205	879	1925	2251	9006	52.8	2e-06	34/109	31	Gypsy-4_SCH-I:ClassI:LTR:Gypsy
Contig12265	3869	1189	1052	4579	4716	11610	39.1	1e-07	18/46	39	ENSPM4_OS:ClassII:TIR:CACTA
Contig12271	919	104	3	422	321	1491	38.6	3e-11	17/34	50	MERMITE18D:ClassII:?:?
Contig12276	630	393	608	10738	10523	11744	60.6	4e-11	23/72	31	EnSpm-1_HV:ClassII:TIR:CACTA
Contig12279	1018	753	821	2900	2968	3392	35.4	2e-06	41935	43	Novosib-6_CR:ClassII:?:Novosib
Contig12308	1138	698	417	925	644	5513	57.9	6e-08	34/94	36	R1_DYa:ClassI:LINE:I
Contig12312	1900	1536	1393	2470	2327	3928	36.3	2e-07	18/48	37	Harbinger-4D_PSt:ClassII:TIR:PIF-Harbinger
Contig12313	290	122	21	937	1038	4097	47.8	1e-05	18/34	52	Sola1-1_AC:ClassII:?:Sola
Contig12336	2017	252	458	9946	9740	14710	64.8	9e-10	38/69	55	EnSpm1_SB:ClassII:TIR:CACTA
Contig12343	2003	1566	1429	1553	1690	5078	39.6	5e-08	18/46	39	L2_Plat1c:ClassI:LINE:Jockey
Contig12345	660	312	253	5873	5932	10837	39.1	3e-07	41993	60	ENSPM3_OS:ClassII:TIR:CACTA
Contig12349	1576	68	313	9976	9731	14710	53.8	1e-06	33/82	40	EnSpm1_SB:ClassII:TIR:CACTA
Contig12354	1286	1026	913	1010	1123	1491	35.4	3e-09	16/38	42	MERMITE18D:ClassII:?:?
Contig12357	289	191	78	2217	2330	7807	44.6	4e-06	17/38	44	RandI-4:ClassI:?:?
Contig12370	2381	1750	1836	958	872	1680	39.1	1e-07	14/29	48	HAT-4N1_Mad:ClassII:TIR:hAT
Contig12371	268	245	150	50	145	6962	40.9	6e-07	16/32	50	LINE1-11_SBi:ClassI:LINE:L1
Contig12380	369	352	95	2415	2672	4775	90	3e-18	40/86	46	GYPS1_I:ClassI:LTR:Gypsy
Contig12401	423	362	421	433	374	7442	48.7	6e-07	16/20	80	Sola2-1_EmiHux:ClassII:?:Sola
Contig12418	1880	1167	961	6897	7103	7193	73.5	2e-12	35/69	50	Gypsy8-I_Dpse:ClassI:LTR:Gypsy
Contig12421	1208	1148	1044	1314	1210	10783	42.3	5e-06	17/35	48	RETRO3_I:ClassI:LTR:Gypsy
Contig12457	1449	556	885	10057	9728	14710	60.2	1e-08	38/110	34	EnSpm1_SB:ClassII:TIR:CACTA
Contig12487	335	233	48	912	1097	1572	116	1e-36	48/62	77	Tc1-4_DR:ClassII:TIR:Tc1-Mariner
Contig12504	765	267	329	3413	3351	4713	40.9	2e-06	41964	52	Jockey-3_DGri:ClassI:LINE:Jockey
Contig12542	422	392	261	494	625	5860	37.4	9e-07	17/44	38	Gypsy-9_CCO-I:ClassI:LTR:Gypsy
Contig12545	458	62	172	1161	1271	3223	54.7	2e-31	22/37	59	Art1_Cis:ClassII:TIR:hAT
Contig12548	831	510	614	4698	4594	5056	40.9	7e-12	16/35	45	Gypsy-12_DVir-I:ClassI:LTR:Gypsy
Contig12551	976	929	813	689	573	1491	32.7	4e-09	15/39	38	MERMITE18D:ClassII:?:?
Contig12553	285	274	20	435	689	6621	50	2e-06	26/85	30	DIRS-8_DR:ClassI:DIRS:DIRS
Contig12563	1176	736	798	2554	2616	4333	26.3	4e-06	41933	47	Gypsy-109_SB-I:ClassI:LTR:Gypsy
Contig12567	1359	799	1059	1911	2171	2225	59.2	9e-17	29/87	33	hAT-5_NV:ClassII:TIR:hAT
Contig12573	614	594	406	2345	2157	4776	38.6	7e-07	19/63	30	Novosib-1_CR:ClassII:?:Novosib
Contig12575	501	457	257	117	317	1840	64.3	2e-10	28/67	41	P126:ClassII:TIR:P
Contig12590	300	291	4	774	487	2707	51.9	6e-07	34/96	35	XILON1_ZM_LTR:ClassI:LTR:Gypsy
Contig12599	1052	434	336	1977	2075	5274	33.6	1e-12	15/33	45	NonLTR-5_CR:ClassI:?:?
Contig12608	902	621	550	2723	2794	8912	40.5	7e-06	15/24	62	Sola3-1_BF:ClassII:?:Sola
Contig12633	1341	822	721	984	1085	1840	50.6	3e-09	18/34	52	P126:ClassII:TIR:P
Contig12635	926	850	605	1242	1487	4725	58.3	3e-08	36/82	43	Ag-Jock-1:ClassI:LINE:Jockey
Contig12645	312	56	250	665	859	3279	81.7	7e-16	32/65	49	HERO-1_BF:ClassI:LINE:R2
Contig12647	6219	4080	4313	2958	3191	5274	40.5	3e-11	23/78	29	NonLTR-5_CR:ClassI:?:?
Contig12650	820	556	609	3350	3297	8037	38.6	5e-06	41930	55	RT1:ClassI:LINE:I
Contig12664	1111	476	751	1252	1527	8387	50.6	9e-06	27/92	29	L1-3_VC:ClassI:LINE:L1
Contig12668	840	832	689	948	805	4097	50.1	9e-06	18/48	37	Sola1-1_AC:ClassII:?:Sola
Contig12669	5491	755	1942	2728	1541	3222	258	3e-78	146/396	36	Copia-7-I_DR:ClassI:LTR:Copia
Contig12684	1701	984	1049	1683	1618	2140	41.4	3e-07	14/22	63	DNA-8-5_DR:ClassII:?:?
Contig12688	1155	1	66	2140	2075	10225	46.4	1e-06	16/22	72	Gypsy-34_ADe-I:ClassI:LTR:Gypsy
Contig12690	323	322	254	433	365	1491	30.9	4e-06	13/23	56	MERMITE18D:ClassII:?:?
Contig12694	226	199	74	745	870	5350	54.2	7e-08	16/42	38	Gypsy-31_DAn-I:ClassI:LTR:Gypsy
Contig12705	745	162	272	561	671	1572	36.3	5e-06	15/37	40	MERMITED:ClassII:?:?
Contig12716	396	12	92	759	839	1600	47.3	1e-15	17/27	62	Tc1-7_Xt:ClassII:TIR:Tc1-Mariner
Contig12724	1505	928	680	1994	2242	7072	45.1	5e-06	31/83	37	RTAg4:ClassI:LINE:I
Contig12729	1159	603	436	425	592	1131	28.6	5e-06	15/56	26	CACTA-K:ClassII:TIR:CACTA
Contig12733	562	28	372	2544	2888	5811	102	1e-21	44/115	38	L1-1_DR:ClassI:LINE:L1
Contig12739	417	190	237	914	867	1375	37.3	5e-06	41989	75	LOOPERN2_DR:ClassII:?:?
Contig12746	729	532	729	1260	1457	1840	55.6	7e-17	24/66	36	P126:ClassII:TIR:P
Contig12748	217	6	215	1528	1737	4253	140	6e-34	55/70	78	Gypsy-33_GA-I:ClassI:LTR:Gypsy
Contig12761	512	345	512	9946	9779	14710	49.6	6e-06	31/56	55	EnSpm1_SB:ClassII:TIR:CACTA
Contig12782	2433	865	972	434	327	861	37.3	1e-06	14/36	38	DNA3-11_Mad:ClassII:?:?
Contig12785	2166	1453	1202	1118	1369	3599	96.4	9e-56	39/84	46	HARBINGER3_DR:ClassII:TIR:PIF-Harbinger
Contig12799	3979	3093	3224	1	132	2446	67.7	2e-10	30/44	68	Nematis_Cr:ClassI:PLE:Penelope
Contig12824	933	783	457	1493	1167	4725	62	3e-09	37/109	33	Ag-Jock-1:ClassI:LINE:Jockey
Contig12825	867	751	653	612	710	2707	51.5	3e-06	19/33	57	XILON1_ZM_LTR:ClassI:LTR:Gypsy
Contig12826	480	373	53	715	1035	1220	248	2e-86	97/107	90	TC1_FR1:ClassII:TIR:Tc1-Mariner
Contig12846	2785	1127	1369	4474	4716	11610	57.4	3e-23	26/81	32	ENSPM4_OS:ClassII:TIR:CACTA
Contig12857	287	18	278	399	659	6621	54.1	1e-07	29/87	33	DIRS-8_DR:ClassI:DIRS:DIRS
Contig12861	1322	999	748	1646	1897	5057	46.4	1e-13	28/84	33	L2_Plat1b:ClassI:LINE:Jockey
Contig12869	447	271	441	2958	3128	3401	90.4	2e-51	37/57	64	REX1_FURC:ClassI:LINE:Jockey
Contig12880	1671	303	440	10134	10271	11685	55.1	6e-07	19/46	41	Gypsy-30-I_NVi:ClassI:LTR:Gypsy
Contig12882	240	147	239	776	868	4954	55.6	2e-10	15/31	48	Gypsy-63_CQ-I:ClassI:LTR:Gypsy
Contig12915	1185	832	885	2716	2663	3754	35.4	1e-05	14/18	77	Ginger-1_Chlorella_NC64A:ClassII:?:Ginger2/TDD
Contig12920	259	259	194	1923	1858	11529	40	4e-06	14/22	63	Gypsy-32_ADe-I:ClassI:LTR:Gypsy
Contig12948	279	15	188	398	571	1991	53.3	2e-07	27/58	46	L1-3_CR:ClassI:LINE:L1
Contig12956	1250	28	135	641	748	1710	35.9	2e-06	13/36	36	MERMITEA:ClassII:?:?
Contig12965	327	217	309	4666	4758	10783	33.1	9e-06	13/31	41	RETRO3_I:ClassI:LTR:Gypsy
Contig12967	960	343	495	567	415	1528	33.6	4e-08	16/51	31	MERMITE18E:ClassII:?:?
Contig12977	2003	1061	897	4650	4486	8221	57.9	1e-07	24/55	43	EnSpm-5_HM:ClassII:TIR:CACTA
Contig12985	1291	720	797	1478	1555	5645	42.3	6e-06	16/26	61	Gypsy-125N_SBi-LTR:ClassI:LTR:Gypsy
Contig12986	683	473	411	2399	2337	7072	30.4	4e-06	41933	47	RTAg4:ClassI:LINE:I
Contig13000	1682	415	329	871	785	11144	32.7	1e-07	13/29	44	hAT-10_XT:ClassII:TIR:hAT
Contig13001	869	575	688	925	812	1491	32.7	2e-07	17/38	44	MERMITE18D:ClassII:?:?
Contig13015	1689	1368	1225	525	382	1528	43.7	2e-08	20/48	41	MERMITE18E:ClassII:?:?
Contig13033	977	625	957	2801	3133	3793	36.8	3e-06	30/111	27	Sagan-1_AAn:ClassII:TIR:Tc1-Mariner
Contig13034	310	10	147	960	823	6660	49.3	4e-06	22/46	47	Gypsy-19_SB-I:ClassI:LTR:Gypsy
Contig13039	631	117	212	3007	3102	4792	51	3e-06	20/32	62	Tc1-1_PM:ClassII:TIR:Tc1-Mariner
Contig13043	1467	737	690	1748	1795	8196	27.6	6e-06	41898	56	ERV11_MD_I:ClassI:LTR:ERV
Contig13051	1255	1127	1038	393	482	1840	38.2	3e-09	13/30	43	P126:ClassII:TIR:P
Contig13074	1464	1093	1176	1170	1253	5645	29	1e-09	42001	42	Gypsy-125N_SBi-LTR:ClassI:LTR:Gypsy
Contig13106	460	418	194	4148	4372	5787	110	2e-32	40/75	53	L1-12_DR:ClassI:LINE:L1
Contig13108	342	104	232	1475	1603	2864	57.9	1e-08	22/43	51	Gypsy36-ZM_I:ClassI:LTR:Gypsy
Contig13109	1240	869	964	517	422	5272	34.1	4e-08	18/32	56	P-1_AurAno:ClassII:TIR:P
Contig13149	819	330	458	2525	2653	3754	36.3	2e-06	16/43	37	Ginger-1_Chlorella_NC64A:ClassII:?:Ginger2/TDD
Contig13152	415	255	82	272	445	3279	62	6e-22	27/58	46	HERO-1_BF:ClassI:LINE:R2
Contig13158	769	220	246	716	690	1162	26.3	9e-06	41860	88	CACTA-L:ClassII:TIR:CACTA
Contig13161	1652	289	185	309	413	428	56.1	2e-07	21/35	60	LTR24_Sar:ClassI:LTR:ERV
Contig13165	2221	1821	2072	5032	5283	12121	57	2e-07	28/84	33	DIRS-1_MLP-I:ClassI:DIRS:DIRS
Contig13168	341	129	185	268	324	4418	37.3	4e-06	41992	63	SZ-54D_I:ClassI:LTR:Gypsy
Contig13179	579	235	5	375	605	6621	51.7	9e-12	23/77	29	DIRS-8_DR:ClassI:DIRS:DIRS
Contig13185	1051	394	489	17179	17084	18485	63.8	4e-15	22/32	68	Polinton-1_DR:ClassII:Maverick:Maverick
Contig13193	1065	455	282	545	718	1491	31.8	8e-06	20/58	34	MERMITE18D:ClassII:?:?
Contig13211	978	170	301	2120	2251	10346	33.6	4e-09	17/44	38	DualenCr4:ClassI:?:?
Contig13212	1434	930	1142	605	393	1491	49.2	4e-10	25/71	35	MERMITE18D:ClassII:?:?
Contig13218	352	49	279	1281	1511	3401	124	1e-28	49/77	63	REX1_FURC:ClassI:LINE:Jockey
Contig13220	2076	1006	1113	3246	3353	4881	45.5	1e-06	18/36	50	Gypsy-74_SB-I:ClassI:LTR:Gypsy
Contig13226	1788	1045	1221	1234	1058	5272	57.4	6e-10	27/59	45	P-1_AurAno:ClassII:TIR:P
Contig13227	798	314	138	3650	3826	4381	38.6	2e-06	21/59	35	SZ-54C_I:ClassI:LTR:Gypsy
Contig13228	500	322	92	802	572	9757	56.5	5e-08	31/77	40	Ambal-1_FCy:ClassI:?:?
Contig13247	298	201	269	5288	5356	9810	33.6	8e-09	14/23	60	P-1_CR:ClassII:TIR:P
Contig13248	1418	512	267	3945	3700	10685	90	2e-17	39/82	47	Gypsy-1-I_MI:ClassI:LTR:Gypsy
Contig13259	798	161	3	986	1144	4804	58.8	4e-21	27/53	50	MAUI:ClassI:LINE:Jockey
Contig13263	1155	331	170	5339	5178	7442	59.3	5e-10	27/54	50	Sola2-1_EmiHux:ClassII:?:Sola
Contig13267	1007	554	294	2138	2398	7072	51.9	2e-21	36/87	41	RTAg4:ClassI:LINE:I
Contig13289	271	269	69	9946	9746	14710	60.1	2e-09	38/67	56	EnSpm1_SB:ClassII:TIR:CACTA
Contig13301	354	354	145	435	644	5778	138	8e-52	55/70	78	KoshiTn1:ClassI:LINE:L1
Contig13303	2907	1354	1551	1384	1581	4864	38.2	2e-06	19/66	28	Copia-4_PTc-I:ClassI:LTR:Copia
Contig13307	2983	407	348	461	402	509	38.2	5e-07	13/20	65	RLTR34_MM:ClassI:LTR:ERV
Contig13327	2232	9	137	2081	2209	9071	56.5	2e-11	20/43	46	Gypsy-1_ADe-I:ClassI:LTR:Gypsy
Contig13328	914	389	42	863	1210	6272	60.6	1e-11	35/116	30	BEL-30_CQ-I:ClassI:LTR:Bel-Pao
Contig13361	1507	395	706	4803	5114	11610	36.3	5e-08	25/104	24	ENSPM4_OS:ClassII:TIR:CACTA
Contig13371	616	354	584	551	321	1491	46.4	1e-06	25/77	32	MERMITE18D:ClassII:?:?
Contig13390	1936	533	634	981	1082	5274	29.9	1e-06	13/34	38	NonLTR-5_CR:ClassI:?:?
Contig13426	335	204	308	1065	1169	5532	35	7e-06	15/35	42	Copia-67_ZM-I:ClassI:LTR:Copia
Contig13429	1386	205	2	1098	1301	1840	73.5	8e-36	35/68	51	P126:ClassII:TIR:P
Contig13434	1215	285	169	2295	2411	5416	35.9	6e-12	14/39	35	ZMCOPIA1_I:ClassI:LTR:Copia
Contig13447	648	5	253	8003	8251	10213	51.5	2e-06	26/83	31	Gypsy-40_DPu-I:ClassI:LTR:Gypsy
Contig13452	653	436	329	4287	4394	4673	51.5	7e-08	21/36	58	CR1-26_HM:ClassI:LINE:Jockey
Contig13468	529	520	2	2636	3154	4845	113	5e-25	49/173	28	hAT-3_BF:ClassII:TIR:hAT
Contig13469	578	21	368	2090	2437	4845	101	4e-31	49/116	42	hAT-3_BF:ClassII:TIR:hAT
Contig13476	1613	1318	1446	32	160	6962	62.7	3e-09	23/43	53	LINE1-11_SBi:ClassI:LINE:L1
Contig13478	1148	1054	953	2779	2678	3121	52.4	2e-10	20/34	58	Copia-1_ST-LTR:ClassI:LTR:Copia
Contig13498	483	482	276	5861	6067	10837	39.1	3e-09	23/69	33	ENSPM3_OS:ClassII:TIR:CACTA
Contig13503	252	25	252	1186	1413	3390	105	1e-24	41/76	53	CR1-26_DR:ClassI:LINE:Jockey
Contig13504	679	633	289	2507	2851	3754	56.5	8e-08	30/115	26	Ginger-1_Chlorella_NC64A:ClassII:?:Ginger2/TDD
Contig13515	3241	2750	2833	2904	2987	3392	58.8	9e-08	20/28	71	Novosib-6_CR:ClassII:?:Novosib
Contig13545	1404	1156	806	2540	2890	3754	52.8	2e-06	33/117	28	Ginger-1_Chlorella_NC64A:ClassII:?:Ginger2/TDD
Contig13554	2727	1111	989	1715	1837	7072	40.5	8e-06	22/41	53	RTAg4:ClassI:LINE:I
Contig13578	771	24	200	3753	3929	9909	56.5	1e-33	22/59	37	ERV1-1-I_DR:ClassI:LTR:ERV
Contig13595	242	77	127	869	919	6660	43.8	2e-06	14/17	82	Gypsy-19_SB-I:ClassI:LTR:Gypsy
Contig13619	1023	449	306	1388	1531	5260	55.6	2e-07	20/48	41	MurERV4:ClassI:LTR:ERV
Contig13622	1306	446	583	2927	3064	3392	56.5	2e-07	22/46	47	Novosib-6_CR:ClassII:?:Novosib
Contig13640	1246	959	903	4660	4716	11610	37.7	1e-11	13/19	68	ENSPM4_OS:ClassII:TIR:CACTA
Contig13644	2843	1261	1076	554	369	1491	43.2	9e-10	22/62	35	MERMITE18D:ClassII:?:?
Contig13652	1046	567	514	521	574	8270	44.6	1e-06	14/18	77	PRIMA4_I:ClassI:?:?
Contig13660	901	316	128	5120	5308	5416	32.7	2e-07	19/63	30	ZMCOPIA1_I:ClassI:LTR:Copia
Contig13661	474	105	10	377	282	1491	36.3	2e-07	16/32	50	MERMITE18D:ClassII:?:?
Contig13673	1200	280	339	1100	1041	6217	36.8	2e-06	14/20	70	Gypsy-22_DWil-I:ClassI:LTR:Gypsy
Contig13678	1997	1500	1408	584	676	1162	32.2	4e-11	14/31	45	CACTA-L:ClassII:TIR:CACTA
Contig13689	881	295	176	1109	990	4629	57.9	8e-13	21/40	52	SZ-6IN:ClassI:LTR:Copia
Contig13690	2107	3	113	551	661	2944	57	3e-09	21/37	56	Sola1-1_ACas:ClassII:?:Sola
Contig13691	1188	431	258	2078	2251	7072	40	1e-11	27/58	46	RTAg4:ClassI:LINE:I
Contig13700	658	322	426	3056	2952	8912	35.4	4e-07	14/35	40	Sola3-1_BF:ClassII:?:Sola
Contig13724	740	595	732	1657	1794	3649	42.8	8e-11	17/46	36	SZ-62LTR:ClassI:LTR:?
Contig13725	1393	851	699	9940	9788	14710	39.6	8e-09	23/51	45	EnSpm1_SB:ClassII:TIR:CACTA
Contig13733	1027	843	760	344	427	1131	32.9	4e-10	13/28	46	CACTA-K:ClassII:TIR:CACTA
Contig13739	1044	133	294	222	383	3388	78.5	3e-14	24/54	44	P-31_HM:ClassII:TIR:P
Contig13743	574	29	160	5248	5379	8080	64.8	2e-10	21/44	47	Gypsy-6-I_HM:ClassI:LTR:Gypsy
Contig13750	2422	1728	1678	1968	2018	5274	30.9	2e-12	41929	58	NonLTR-5_CR:ClassI:?:?
Contig13758	564	447	217	929	1159	6272	89.5	7e-18	38/77	49	BEL-30_CQ-I:ClassI:LTR:Bel-Pao
Contig13784	421	330	4	3769	4095	4397	224	9e-77	91/109	83	Gypsy-41_GA-I:ClassI:LTR:Gypsy
Contig13785	1984	91	189	762	664	1491	31.3	1e-06	14/33	42	MERMITE18D:ClassII:?:?
Contig13796	2294	1584	1483	326	225	861	39.6	6e-07	15/34	44	DNA3-11_Mad:ClassII:?:?
Contig13797	1644	1125	1063	362	300	861	36.8	2e-08	13/21	61	DNA3-11_Mad:ClassII:?:?
Contig13816	1001	717	824	901	1008	4097	38.6	1e-07	15/36	41	Sola1-1_AC:ClassII:?:Sola
Contig13825	469	1	468	3110	3577	5787	251	1e-66	99/156	63	L1-12_DR:ClassI:LINE:L1
Contig13840	653	171	350	995	816	1528	35.4	4e-09	21/60	35	MERMITE18E:ClassII:?:?
Contig13846	2338	955	1116	628	789	1528	27.6	5e-06	16/54	29	MERMITE18E:ClassII:?:?
Contig13860	1021	454	561	664	557	1491	32.7	2e-07	16/36	44	MERMITE18D:ClassII:?:?
Contig13861	1474	474	256	2275	2057	10225	53.8	1e-06	28/73	38	Gypsy-34_ADe-I:ClassI:LTR:Gypsy
Contig13877	357	132	275	4688	4545	8221	46.9	2e-07	17/48	35	EnSpm-5_HM:ClassII:TIR:CACTA
Contig13891	2547	2108	2049	4482	4541	8221	37.3	6e-06	13/20	65	EnSpm-5_HM:ClassII:TIR:CACTA
Contig13892	406	102	356	1230	1484	4725	57.4	2e-08	36/85	42	Ag-Jock-1:ClassI:LINE:Jockey
Contig13894	342	215	340	1468	1593	3631	52.8	2e-11	20/42	47	UnaL2:ClassI:LINE:Jockey
Contig13902	2435	612	529	1246	1163	5811	41.8	9e-07	17/28	60	RTEX-1_CR:ClassI:LINE:RTE
Contig13908	2165	417	593	4165	4341	7643	55.4	6e-07	20/59	33	Gypsy-3_PSo-I:ClassI:LTR:Gypsy
Contig13917	1037	364	828	1941	2405	7072	62.9	4e-11	43/155	27	RTAg4:ClassI:LINE:I
Contig13984	387	185	247	2784	2722	8912	36.8	3e-06	13/21	61	Sola3-1_BF:ClassII:?:Sola
Contig13997	816	135	308	660	487	1491	41.8	3e-06	24/58	41	MERMITE18D:ClassII:?:?
Contig14020	1451	1302	1219	340	423	1491	35	1e-10	16/28	57	MERMITE18D:ClassII:?:?
Contig14026	817	514	464	2785	2735	15099	51	6e-11	41990	70	TART_DV:ClassI:LINE:Jockey
Contig14035	3163	1707	1126	3064	3645	5063	117	7e-42	53/194	27	hAT-54_HM:ClassII:TIR:hAT
Contig14036	1308	497	580	986	903	4336	68.4	4e-16	23/28	82	Ginger1-1_AC:ClassII:?:Ginger1
Contig14037	1663	769	882	1778	1891	5078	31.3	9e-10	15/38	39	L2_Plat1c:ClassI:LINE:Jockey
Contig14047	379	169	80	4673	4584	8221	48.7	4e-09	13/30	43	EnSpm-5_HM:ClassII:TIR:CACTA
Contig14076	1757	525	737	9940	9728	14710	65.7	4e-10	38/71	53	EnSpm1_SB:ClassII:TIR:CACTA
Contig14080	260	203	132	842	913	1491	28.6	5e-06	41997	50	MERMITE18D:ClassII:?:?
Contig14085	324	322	92	2827	2597	3754	50.6	2e-08	24/77	31	Ginger-1_Chlorella_NC64A:ClassII:?:Ginger2/TDD
Contig14088	2873	2738	2583	10720	10565	11744	47.8	4e-08	20/52	38	EnSpm-1_HV:ClassII:TIR:CACTA
Contig14089	728	286	176	1446	1556	3956	44.6	6e-07	15/37	40	RETROSAT5_LTR:ClassI:LTR:Gypsy
Contig14093	425	132	422	723	1013	5102	87.4	2e-17	34/97	35	HERVIP10FH:ClassI:LTR:ERV
Contig14114	3086	2619	2449	682	512	1491	32.2	5e-08	19/57	33	MERMITE18D:ClassII:?:?
Contig14121	498	223	489	1059	1325	3969	65.2	1e-18	33/89	37	Gypsy-55-I_NV:ClassI:LTR:Gypsy
Contig14134	1476	78	284	7100	6894	7193	62.5	2e-15	28/69	40	Gypsy8-I_Dpse:ClassI:LTR:Gypsy
Contig14136	232	2	211	1286	1495	4395	118	3e-27	44/70	62	Gypsy-11_GA-I:ClassI:LTR:Gypsy
Contig14137	540	172	288	680	796	3752	41.4	4e-07	16/39	41	hAT-53_HM:ClassII:TIR:hAT
Contig14139	1908	16	162	1252	1106	1528	34.5	4e-06	18/49	36	MERMITE18E:ClassII:?:?
Contig14143	631	530	631	366	265	903	34.5	7e-07	14/34	41	MUDRN3_OS:ClassII:?:MuDR
Contig14149	451	216	422	1271	1477	4725	55.5	5e-08	19/69	27	Ag-Jock-1:ClassI:LINE:Jockey
Contig14155	958	130	2	619	747	8217	65.7	2e-10	25/43	58	Gypsy-3_DPu-I:ClassI:LTR:Gypsy
Contig14157	998	150	10	4791	4931	11610	40	4e-07	22/47	46	ENSPM4_OS:ClassII:TIR:CACTA
Contig14167	2179	1418	1627	1282	1491	3348	42.3	2e-06	24/70	34	SZ-57_I:ClassI:LTR:?
Contig14213	1987	812	660	534	382	1491	38.2	1e-07	20/51	39	MERMITE18D:ClassII:?:?
Contig14226	1089	788	979	384	575	6621	44.6	1e-06	23/64	35	DIRS-8_DR:ClassI:DIRS:DIRS
Contig14230	2200	1559	1714	2977	2822	9042	74.8	7e-13	25/52	48	BEL-16_DPu-I:ClassI:LTR:Bel-Pao
Contig14233	694	279	172	3774	3667	7091	46.9	3e-06	17/36	47	Ginger1-5_HM:ClassII:?:Ginger1
Contig14236	475	383	42	171	512	6621	56.2	6e-08	30/114	26	DIRS-8_DR:ClassI:DIRS:DIRS
Contig14243	1565	792	1082	710	1000	6088	35.4	2e-06	27/97	27	Gypsy-12_DWil-I:ClassI:LTR:Gypsy
Contig14244	442	243	115	796	924	1620	53.6	1e-08	20/43	46	Copia-8-I_DR:ClassI:LTR:Copia
Contig14253	624	474	340	2751	2885	8912	66.1	9e-11	23/45	51	Sola3-1_BF:ClassII:?:Sola
Contig14259	1428	865	1176	7542	7231	13644	52.5	2e-07	31/104	29	EnSpm-2_PGr:ClassII:TIR:CACTA
Contig14265	705	254	448	8001	7807	10627	37.7	1e-05	21/65	32	Gypsy12-ZM_I:ClassI:LTR:Gypsy
Contig14289	204	199	2	852	1049	2838	50.8	5e-07	26/66	39	Copia-4_XT-I:ClassI:LTR:Copia
Contig14290	1315	561	650	802	891	7849	25.8	5e-07	42003	40	EnSpm-N1_HV:ClassII:TIR:CACTA
Contig14295	1077	419	535	93	209	389	43.2	5e-08	21/39	53	SINE_FR2:ClassI:SINE:tRNA
Contig14297	901	189	422	1150	1383	5501	88.1	1e-28	37/78	47	Ginger1-8_HM:ClassII:?:Ginger1
Contig14309	413	81	311	9940	9710	14710	50.6	3e-06	35/77	45	EnSpm1_SB:ClassII:TIR:CACTA
Contig14313	545	2	544	2608	2066	3222	138	2e-32	70/181	38	Copia-7-I_DR:ClassI:LTR:Copia
Contig14322	417	416	252	1022	1186	2672	107	3e-35	42/55	76	Rex1-1_FR:ClassI:LINE:Jockey
Contig14331	1094	606	394	2297	2509	3793	40.5	2e-07	23/71	32	Sagan-1_AAn:ClassII:TIR:Tc1-Mariner
Contig14333	1405	276	431	9873	9718	14710	45.1	1e-07	18/52	34	EnSpm1_SB:ClassII:TIR:CACTA
Contig14341	1180	543	878	1698	2033	2273	61.6	6e-14	30/112	26	Copia-6-I_DR:ClassI:LTR:Copia
Contig14360	1049	345	860	734	1249	6272	111	4e-24	54/172	31	BEL-30_CQ-I:ClassI:LTR:Bel-Pao
Contig14365	1489	1489	1430	4612	4671	5055	48.7	3e-06	14/20	70	Neptune_Hyd:ClassI:PLE:Penelope
Contig14401	983	340	774	2447	2013	3825	90.9	5e-18	44/145	30	Harbinger-4B_PSt:ClassII:TIR:PIF-Harbinger
Contig14406	2161	160	276	31736	31620	32616	51.5	1e-05	19/39	48	ENSPM-6_DR:ClassII:TIR:CACTA
Contig14415	3455	2890	2783	995	1102	1491	28.6	5e-07	14/36	38	MERMITE18D:ClassII:?:?
Contig14417	930	880	641	9943	9704	14710	65.7	2e-10	40/80	50	EnSpm1_SB:ClassII:TIR:CACTA
Contig14425	655	125	253	3051	2923	8912	51.5	1e-08	21/43	48	Sola3-1_BF:ClassII:?:Sola
Contig14431	399	397	332	373	308	7442	49.2	6e-06	16/22	72	Sola2-1_EmiHux:ClassII:?:Sola
Contig14432	843	216	85	2080	2211	5703	40	1e-06	17/44	38	Copia-47_ZM-I:ClassI:LTR:Copia
Contig14435	1891	250	155	786	881	3072	36.8	4e-09	14/32	43	RETROSAT3_LTR:ClassI:LTR:Gypsy
Contig14448	1195	1071	1190	1154	1273	7849	43.7	1e-05	19/40	47	EnSpm-N1_HV:ClassII:TIR:CACTA
Contig14478	1734	331	164	9943	9776	14710	55.1	6e-07	31/56	55	EnSpm1_SB:ClassII:TIR:CACTA
Contig14492	798	142	228	4667	4753	9815	31.3	2e-06	13/29	44	ENSPM6_OS:ClassII:TIR:CACTA
Contig14493	597	233	433	8584	8784	10989	57	5e-08	25/67	37	SPMLIKE:ClassII:TIR:CACTA
Contig14507	1540	249	752	1670	2173	3525	230	1e-128	91/168	54	hAT-82_HMa:ClassII:TIR:hAT
Contig14518	1002	476	601	459	334	1528	31.3	1e-07	15/42	35	MERMITE18E:ClassII:?:?
Contig14520	624	99	356	433	690	2944	51	3e-06	27/86	31	Sola1-1_ACas:ClassII:?:Sola
Contig14525	551	551	438	468	581	4654	39.1	9e-09	19/38	50	Copia-1_SCH-I:ClassI:LTR:Copia
Contig14534	321	18	164	5384	5238	7442	48.3	3e-09	21/49	42	Sola2-1_EmiHux:ClassII:?:Sola
Contig14540	1285	971	1090	946	1065	1491	32.7	3e-09	15/40	37	MERMITE18D:ClassII:?:?
Contig14556	1539	307	489	1154	1336	4403	40.9	2e-09	25/61	40	Gypsy-106_SB-I:ClassI:LTR:Gypsy
Contig14570	1943	95	1294	2743	1544	3222	251	6e-66	145/400	36	Copia-7-I_DR:ClassI:LTR:Copia
Contig14573	994	699	631	5306	5374	5819	36.8	1e-06	14/23	60	hAT-N53_DR:ClassII:TIR:hAT
Contig14580	2274	1311	1186	599	474	1491	41.4	7e-10	18/42	42	MERMITE18D:ClassII:?:?
Contig14582	518	224	174	521	571	2944	34.5	2e-06	41990	70	Sola1-1_ACas:ClassII:?:Sola
Contig14595	823	358	432	5828	5902	10837	50.6	1e-11	17/25	68	ENSPM3_OS:ClassII:TIR:CACTA
Contig14597	678	324	458	1843	1977	4253	101	9e-91	41/45	91	Gypsy-33_GA-I:ClassI:LTR:Gypsy
Contig14603	2119	1977	1828	2827	2678	3121	90.4	8e-74	40/50	80	Copia-1_ST-LTR:ClassI:LTR:Copia
Contig14625	1749	507	587	580	660	9132	55.1	1e-09	17/27	62	Rehavkus-2_NVi:ClassII:?:MuDR
Contig14626	1006	556	738	496	678	1744	82.1	2e-15	40/61	65	Gypsy-13_SMo-LTR:ClassI:LTR:Gypsy
Contig14638	1478	750	914	341	177	2393	32.2	9e-06	19/55	34	Helitron-N9_SBi:ClassII:Helitron:Helitron
Contig14639	1148	604	939	2039	2374	7072	56.4	2e-08	36/112	32	RTAg4:ClassI:LINE:I
Contig14643	386	348	151	474	671	5825	49.6	4e-06	25/66	37	Gypsy-4_CCO-I:ClassI:LTR:Gypsy
Contig14666	409	78	200	45	167	1712	72.1	5e-20	26/41	63	DNA-2-16_DR:ClassII:?:?
Contig14687	1245	488	333	8808	8963	13822	43.7	2e-06	23/52	44	RandI-6:ClassI:?:?
Contig14695	2838	1810	1965	4293	4448	14647	42.3	3e-11	21/52	40	EnSpm-3_PGr:ClassII:TIR:CACTA
Contig14696	554	313	233	15038	14958	21301	49.6	7e-06	19/27	70	Polinton-2_NV:ClassII:Maverick:Maverick
Contig14708	1655	934	752	9943	9761	14710	60.2	2e-08	36/61	59	EnSpm1_SB:ClassII:TIR:CACTA
Contig14721	1120	943	536	8066	8473	10213	68	1e-19	35/136	25	Gypsy-40_DPu-I:ClassI:LTR:Gypsy
Contig14737	2176	830	630	1849	1649	3222	62	7e-09	29/67	43	Copia-7-I_DR:ClassI:LTR:Copia
Contig14743	1697	30	185	3516	3671	10812	31.3	9e-06	17/52	32	RandI-1:ClassI:?:?
Contig14747	1611	1148	1363	3115	2900	3392	75.3	5e-13	29/72	40	Novosib-6_CR:ClassII:?:Novosib
Contig14776	1992	859	620	2033	2272	7072	58.8	7e-11	36/80	45	RTAg4:ClassI:LINE:I
Contig14805	1543	1401	1357	1023	979	1491	30.4	2e-07	41958	73	MERMITE18D:ClassII:?:?
Contig14814	1419	689	835	5758	5904	7114	62.9	2e-09	21/49	42	ERV2-1_TSy-I:ClassI:LTR:ERV
Contig14821	256	8	166	6251	6093	7138	48.7	4e-06	28/53	52	Gypsy-2_GDe-I:ClassI:LTR:Gypsy
Contig14830	377	365	240	5109	5234	5811	46.9	1e-11	17/42	40	L1-1_DR:ClassI:LINE:L1
Contig14841	1060	237	109	5105	5233	5416	38.6	2e-07	18/43	41	ZMCOPIA1_I:ClassI:LTR:Copia
Contig14843	1080	456	716	1967	2227	7072	60.2	1e-08	36/87	41	RTAg4:ClassI:LINE:I
Contig14851	2536	141	344	2131	2334	4351	39.1	1e-07	22/68	32	Gypsy-55_SB-I:ClassI:LTR:Gypsy
Contig14861	1407	1112	1023	1036	1125	1498	32.7	5e-08	14/30	46	MERMITEJ:ClassII:?:?
Contig14862	2514	854	898	536	492	1491	34.5	7e-07	41958	73	MERMITE18D:ClassII:?:?
Contig14871	753	91	321	453	683	9841	55.1	1e-08	26/77	33	EnSpm1_TM:ClassII:TIR:CACTA
Contig14893	951	351	289	4191	4253	7102	29.9	5e-07	41933	47	Novosib-1_EmiHux:ClassII:?:Novosib
Contig14910	3129	843	775	295	363	987	35	5e-06	14/23	60	CACTA-N:ClassII:TIR:CACTA
Contig14916	1265	741	655	8245	8159	8771	39.1	5e-07	14/29	48	Helitron-1_AC:ClassII:Helitron:Helitron
Contig14919	2095	475	552	4547	4624	8221	56.5	3e-07	18/26	69	EnSpm-5_HM:ClassII:TIR:CACTA
Contig14938	1301	1047	1265	6906	7124	7193	62.9	4e-11	37/73	50	Gypsy8-I_Dpse:ClassI:LTR:Gypsy
Contig14940	1313	624	839	890	675	1491	32.7	7e-08	21/72	29	MERMITE18D:ClassII:?:?
Contig14944	249	64	198	1437	1571	3070	44.6	7e-08	19/45	42	TguERVK7_N1_I:ClassI:LTR:ERV
Contig14955	577	270	458	2944	2756	15099	89	4e-36	29/63	46	TART_DV:ClassI:LINE:Jockey
Contig14967	1108	766	861	7057	6962	15099	71.6	4e-12	20/32	62	TART_DV:ClassI:LINE:Jockey
Contig14982	1227	925	1017	1764	1856	5078	40.3	1e-16	17/31	54	L2_Plat1c:ClassI:LINE:Jockey
Contig15003	1541	353	261	611	519	1491	40.9	3e-10	15/31	48	MERMITE18D:ClassII:?:?
Contig15006	401	78	209	544	675	8217	64.7	2e-19	25/44	56	Gypsy-3_DPu-I:ClassI:LTR:Gypsy
Contig15015	1324	1230	1289	1985	2044	5057	35.4	8e-14	41993	60	L2_Plat1b:ClassI:LINE:Jockey
Contig15030	853	568	350	2689	2907	5191	47.3	2e-07	31/73	42	PIF_Harbinger-1_EmiHux:ClassII:TIR:PIF-Harbinger
Contig15031	880	303	560	540	283	1473	57.1	7e-08	25/86	29	MERMITE18C:ClassII:?:?
Contig15054	3032	1227	1544	3999	3682	10685	112	1e-25	49/106	46	Gypsy-1-I_MI:ClassI:LTR:Gypsy
Contig15082	296	120	173	3064	3011	8912	32.2	5e-07	41900	50	Sola3-1_BF:ClassII:?:Sola
Contig15112	459	119	427	883	1191	2832	84.5	2e-25	37/103	35	hAT-14_HM:ClassII:TIR:hAT
Contig15121	726	629	489	661	521	1491	37.7	5e-07	20/47	42	MERMITE18D:ClassII:?:?
Contig15137	2480	338	463	636	761	1491	39.9	7e-11	21/42	50	MERMITE18D:ClassII:?:?
Contig15149	1165	1110	1160	418	368	7442	53.3	6e-08	16/17	94	Sola2-1_EmiHux:ClassII:?:Sola
Contig15151	555	9	290	1959	1678	11076	58.2	2e-08	29/94	30	Gypsy-20_ADe-I:ClassI:LTR:Gypsy
Contig15154	384	327	139	3867	3679	10685	49.2	1e-07	24/63	38	Gypsy-1-I_MI:ClassI:LTR:Gypsy
Contig15165	677	545	673	2795	2667	5286	35	4e-06	16/43	37	L1-6_CR:ClassI:LINE:L1
Contig15168	2282	1663	1595	1901	1833	7072	38.2	9e-12	41966	47	RTAg4:ClassI:LINE:I
Contig15187	862	516	370	918	1064	4191	39.6	9e-06	21/49	42	Gypsy-124N_SBi-LTR:ClassI:LTR:Gypsy
Contig15203	479	452	33	198	617	6621	60.5	3e-09	35/140	25	DIRS-8_DR:ClassI:DIRS:DIRS
Contig15213	918	102	308	939	1145	5274	33.8	2e-09	17/69	24	NonLTR-5_CR:ClassI:?:?
Contig15214	771	476	625	219	368	1478	66.1	1e-10	26/50	52	TZF28B:ClassII:TIR:Tc1-Mariner
Contig15218	696	211	53	122	280	285	69.8	1e-14	28/53	52	ROn-1_ON:ClassI:SINE:?
Contig15219	5520	2899	2804	1020	1115	4960	48.7	4e-07	20/32	62	Tx1-1_CQ:ClassI:LINE:L1
Contig15220	866	233	718	246	731	6621	64.3	5e-10	42/162	25	DIRS-8_DR:ClassI:DIRS:DIRS
Contig15223	495	426	494	7511	7443	13644	38.6	6e-06	15/23	65	EnSpm-2_PGr:ClassII:TIR:CACTA
Contig15225	2526	944	813	541	410	5292	49.6	2e-09	20/44	45	L1-2_CR:ClassI:LINE:L1
Contig15228	1282	918	1157	393	632	1840	68.9	8e-15	29/80	36	P126:ClassII:TIR:P
Contig15229	879	236	820	3656	4240	5480	347	1e-126	139/195	71	Copia-1_CMe-I:ClassI:LTR:Copia
Contig15242	1688	1287	1075	9943	9731	14710	57.9	9e-08	37/71	52	EnSpm1_SB:ClassII:TIR:CACTA
Contig15269	1547	554	655	964	1065	1620	39.6	8e-07	15/34	44	Copia-8-I_DR:ClassI:LTR:Copia
Contig15272	1093	5	214	9943	9734	14710	70.7	7e-12	41/70	58	EnSpm1_SB:ClassII:TIR:CACTA
Contig15277	532	338	87	7976	8227	10213	62	1e-09	29/84	34	Gypsy-40_DPu-I:ClassI:LTR:Gypsy
Contig15289	1175	1111	995	9104	8988	9933	50.6	6e-10	18/39	46	Gypsy-112_GM-I:ClassI:LTR:Gypsy
Contig15312	363	220	288	686	618	5056	37.3	6e-07	41996	52	Gypsy-7_DPu-I:ClassI:LTR:Gypsy
Contig15323	1377	545	1375	2743	1913	3222	182	3e-45	101/277	36	Copia-7-I_DR:ClassI:LTR:Copia
Contig15332	1536	1532	1335	3098	3295	12022	36.3	6e-08	19/66	28	Gypsy-74-I_ZM:ClassI:LTR:Gypsy
Contig15336	630	289	182	7010	6903	10029	38.2	9e-07	16/36	44	EnSpm12_SB:ClassII:TIR:CACTA
Contig15349	1490	587	733	674	820	1491	36.8	4e-11	19/49	38	MERMITE18D:ClassII:?:?
Contig15358	1841	1009	1101	4794	4886	11610	37.3	1e-06	14/31	45	ENSPM4_OS:ClassII:TIR:CACTA
Contig15372	698	697	449	2539	2787	4402	90	7e-18	35/83	42	EnSpm1_DR:ClassII:TIR:CACTA
Contig15380	1264	925	827	4800	4898	11610	33.6	2e-12	14/33	42	ENSPM4_OS:ClassII:TIR:CACTA
Contig15398	1763	1636	1559	985	908	4336	39.1	5e-06	13/26	50	Ginger1-1_AC:ClassII:?:Ginger1
Contig15405	3506	2141	2257	2630	2746	4375	39.6	7e-06	18/39	46	Gypsy-75_SB-I:ClassI:LTR:Gypsy
Contig15414	4926	2257	2502	10040	10285	11552	39.6	1e-07	23/82	28	Gypsy-8-I_CR:ClassI:LTR:Gypsy
Contig15417	1270	909	664	1051	806	1491	39.6	4e-09	26/82	31	MERMITE18D:ClassII:?:?
Contig15420	1174	781	1113	1925	2257	7072	53.4	1e-06	33/111	29	RTAg4:ClassI:LINE:I
Contig15425	928	697	870	6918	7091	7193	59.3	2e-09	24/58	41	Gypsy8-I_Dpse:ClassI:LTR:Gypsy
Contig15427	2570	2262	2435	1296	1469	4725	54.2	2e-06	32/58	55	Ag-Jock-1:ClassI:LINE:Jockey
Contig15434	815	578	291	2423	2136	3822	50.6	6e-06	26/96	27	Harbinger-4C_PSt:ClassII:TIR:PIF-Harbinger
Contig15440	5459	5049	5102	1084	1137	1528	29.9	8e-07	41961	61	MERMITE18E:ClassII:?:?
Contig15449	2619	78	272	3394	3200	4776	37.3	7e-07	22/65	33	Novosib-1_CR:ClassII:?:Novosib
Contig15464	575	478	80	1551	1949	2273	47.8	4e-07	37/133	27	Copia-6-I_DR:ClassI:LTR:Copia
Contig15469	1768	694	629	613	678	1710	34.5	3e-07	41995	54	MERMITEA:ClassII:?:?
Contig15470	1830	936	1049	1932	2045	2225	40.5	3e-10	17/38	44	hAT-5_NV:ClassII:TIR:hAT
Contig15475	1390	204	320	816	932	5274	30.9	4e-06	15/39	38	NonLTR-5_CR:ClassI:?:?
Contig15486	1287	728	907	599	420	1491	48.3	1e-12	23/60	38	MERMITE18D:ClassII:?:?
Contig15489	283	187	279	2272	2180	5637	47.3	1e-20	22/31	70	KibiTn1:ClassI:LINE:L1
Contig15490	218	81	173	2502	2594	5637	54.2	2e-10	21/31	67	KibiTn1:ClassI:LINE:L1
Contig15505	1293	566	360	782	988	5102	97.2	1e-19	42/69	60	HERVIP10FH:ClassI:LTR:ERV
Contig15518	1736	1332	1439	2774	2881	8912	41.8	2e-07	16/36	44	Sola3-1_BF:ClassII:?:Sola
Contig15525	310	18	305	192	479	4223	97.3	1e-20	41/96	42	Gypsy141-I_DR:ClassI:LTR:Gypsy
Contig15529	2631	1334	1552	3	221	5274	45.5	3e-07	25/73	34	NonLTR-5_CR:ClassI:?:?
Contig15536	764	435	551	4297	4413	6398	62.5	4e-17	27/39	69	ERV1-2_PCa-I:ClassI:LTR:ERV
Contig15545	1656	1114	1332	2544	2762	5061	46	1e-05	24/73	32	Copia-16_SB-I:ClassI:LTR:Copia
Contig15548	1386	485	589	182	78	4708	33.6	3e-06	14/35	40	TRE3D:ClassI:LINE:L1
Contig15555	2273	2119	1607	2803	3315	5255	131	6e-30	65/171	38	Copia-53_MLP-I:ClassI:LTR:Copia
Contig15556	2452	328	609	3218	2937	5255	104	2e-31	53/94	56	Copia-53_MLP-I:ClassI:LTR:Copia
Contig15559	2750	2478	2299	1593	1414	5392	94.5	1e-18	22/60	36	CR1-8_CQ:ClassI:LINE:Jockey
Contig15567	904	872	753	1136	1017	1491	36.8	1e-06	20/40	50	MERMITE18D:ClassII:?:?
Contig15570	1165	493	356	1	138	1712	54.2	2e-11	26/46	56	DNA-2-16_DR:ClassII:?:?
Contig15577	357	166	53	2441	2554	3279	58.3	3e-19	25/38	65	HERO-1_BF:ClassI:LINE:R2
Contig15582	1736	685	777	5639	5547	7029	45.1	1e-05	13/31	41	Tad1:ClassI:LINE:I
Contig15583	2112	1725	1666	1033	1092	1491	31.8	2e-08	41963	55	MERMITE18D:ClassII:?:?
Contig15603	1156	478	365	3277	3164	11617	30.9	8e-06	13/38	34	Gypsy-12_PSo-I:ClassI:LTR:Gypsy
Contig15604	1492	316	149	2239	2072	10225	60.2	2e-11	27/56	48	Gypsy-34_ADe-I:ClassI:LTR:Gypsy
Contig15612	1867	1570	1373	1132	1329	2460	40	1e-07	23/66	34	DNA-11N_SBi:ClassII:?:?
Contig15615	1837	879	1049	865	1035	1876	85.4	5e-16	34/57	59	Gypsy-177_ZM-I:ClassI:LTR:Gypsy
Contig15620	876	383	252	782	913	6776	59.3	2e-08	17/44	38	Gypsy-2_DGri-I:ClassI:LTR:Gypsy
Contig15625	765	366	244	658	536	1491	29.9	6e-07	16/41	39	MERMITE18D:ClassII:?:?
Contig15631	1214	332	505	3653	3480	4410	29.9	3e-06	19/58	32	Gypsy-69_SB-I:ClassI:LTR:Gypsy
Contig15633	2094	1518	1760	1386	1628	3956	51.9	4e-09	19/81	23	RETROSAT5_LTR:ClassI:LTR:Gypsy
Contig15636	1823	1354	1476	4685	4563	8221	52.7	3e-06	17/41	41	EnSpm-5_HM:ClassII:TIR:CACTA
Contig15646	282	280	17	4448	4711	5787	84.5	8e-17	32/88	36	L1-12_DR:ClassI:LINE:L1
Contig15648	2333	1547	1416	521	652	2944	32.7	2e-06	17/44	38	Sola1-1_ACas:ClassII:?:Sola
Contig15657	2956	1383	1165	847	1065	1620	40.9	3e-11	24/73	32	Copia-8-I_DR:ClassI:LTR:Copia
Contig15661	1726	829	602	4199	4426	5146	51	9e-07	24/76	31	Tx1-1_PM:ClassI:LINE:L1
Contig15662	440	245	394	18609	18460	18820	67.5	3e-15	28/50	56	Gypsy-22_DPu-I:ClassI:LTR:Gypsy
Contig15666	2460	1604	1500	289	393	1473	37.7	2e-07	19/35	54	MERMITE18C:ClassII:?:?
Contig15667	560	298	456	8279	8437	10213	45.1	9e-12	20/53	37	Gypsy-40_DPu-I:ClassI:LTR:Gypsy
Contig15699	1555	1043	1153	1628	1738	11552	33.1	5e-06	14/37	37	Gypsy-8-I_CR:ClassI:LTR:Gypsy
Contig15702	699	5	688	5832	6515	6749	447	1e-125	176/228	77	BEL31-I_DR:ClassI:LTR:Bel-Pao
Contig15717	618	254	18	1617	1853	9309	48.6	1e-08	26/79	32	P-2_CR:ClassII:TIR:P
Contig15730	1239	551	435	4818	4934	11610	39.1	4e-07	15/39	38	ENSPM4_OS:ClassII:TIR:CACTA
Contig15738	1059	115	2	2595	2708	4605	54.1	7e-07	20/38	52	ATCOPIA26I:ClassI:LTR:Copia
Contig15742	1071	337	384	2387	2340	7072	64.3	2e-14	15/16	93	RTAg4:ClassI:LINE:I
Contig15746	444	61	201	4162	4302	5879	39.1	1e-05	18/47	38	Ingi2:ClassI:LINE:I
Contig15751	1277	768	899	1177	1046	3222	42.8	2e-07	17/44	38	Copia-7-I_DR:ClassI:LTR:Copia
Contig15758	3943	3142	2966	2395	2219	4134	52.8	7e-06	26/59	44	Copia-102_BRa-I:ClassI:LTR:Copia
Contig15766	2614	1803	1904	968	1069	5919	55.1	9e-07	18/34	52	Gypsy-8_Adi-I:ClassI:LTR:Gypsy
Contig15775	2770	1611	1534	194	271	545	32.2	8e-06	14/26	53	RMER17C2:ClassI:LTR:ERV
Contig15793	3698	174	1	9743	9916	14710	68	2e-10	30/58	51	EnSpm1_SB:ClassII:TIR:CACTA
Contig15797	390	3	59	604	660	9132	48.7	8e-06	15/19	78	Rehavkus-2_NVi:ClassII:?:MuDR
Contig15798	3735	581	709	2953	3081	7747	51	9e-06	20/43	46	IAP5-Mm_I:ClassI:LTR:ERV
Contig15804	389	202	5	532	729	8217	72.7	5e-13	29/66	43	Gypsy-3_DPu-I:ClassI:LTR:Gypsy
Contig15807	1622	444	184	2969	3229	8771	54.7	8e-07	29/87	33	Helitron-1_AC:ClassII:Helitron:Helitron
Contig15816	909	343	462	2389	2270	3121	52.4	3e-31	19/40	47	Copia-1_ST-LTR:ClassI:LTR:Copia
Contig15818	409	407	81	643	969	7557	49.8	4e-06	17/109	15	ERV2_MD_I:ClassI:LTR:ERV
Contig15833	794	289	564	9882	10157	18820	53.5	8e-07	29/92	31	Gypsy-22_DPu-I:ClassI:LTR:Gypsy
Contig15836	1145	471	554	466	549	861	33.1	2e-06	41971	39	DNA3-11_Mad:ClassII:?:?
Contig15841	339	157	318	2575	2736	10361	54.2	1e-07	23/54	42	Gypsy-9_ADe-I:ClassI:LTR:Gypsy
Contig15852	1492	798	649	709	858	5645	29	9e-06	14/50	28	Gypsy-125N_SBi-LTR:ClassI:LTR:Gypsy
Contig15856	991	806	723	1282	1199	6116	40	5e-06	41971	39	L1-4_VC:ClassI:LINE:L1
Contig15857	368	357	181	5239	5415	10954	52.8	2e-11	25/59	42	ENSPM7_OS:ClassII:TIR:CACTA
Contig15868	2359	793	909	4701	4585	8221	44.1	6e-09	23/39	58	EnSpm-5_HM:ClassII:TIR:CACTA
Contig15880	1384	861	932	4363	4292	5292	28.6	8e-06	41967	45	L1-2_CR:ClassI:LINE:L1
Contig15902	252	25	204	10005	9826	11063	41.4	8e-06	21/60	35	Gypsy-11_ADe-I:ClassI:LTR:Gypsy
Contig15911	1313	311	249	1039	1101	1491	30.4	3e-06	41964	52	MERMITE18D:ClassII:?:?
Contig15919	1766	412	558	3295	3441	14647	35.4	7e-07	14/49	28	EnSpm-3_PGr:ClassII:TIR:CACTA
Contig15920	2876	1978	1811	2212	2379	2786	67.5	2e-10	22/56	39	L1-2a_MD:ClassI:LINE:L1
Contig15924	2451	879	841	2486	2448	7072	35.9	8e-09	41895	69	RTAg4:ClassI:LINE:I
Contig15929	1497	510	614	3485	3589	5274	40.5	1e-07	17/35	48	NonLTR-5_CR:ClassI:?:?
Contig15931	375	5	49	689	733	5035	29.9	7e-06	41988	80	L2_Plat1h:ClassI:LINE:Jockey
Contig15940	459	111	299	1676	1864	3793	44.6	2e-08	22/63	34	Sagan-1_AAn:ClassII:TIR:Tc1-Mariner
Contig15941	864	557	468	355	266	451	50.1	9e-06	16/30	53	HE2_DR:ClassI:SINE:tRNA
Contig15951	1003	841	969	3204	3332	6710	36.8	2e-19	16/43	37	HAT-10_Mad:ClassII:TIR:hAT
Contig15956	609	218	33	1422	1607	3956	57	9e-10	19/62	30	RETROSAT5_LTR:ClassI:LTR:Gypsy
Contig15960	1301	522	698	1017	1193	12404	40.5	7e-06	20/59	33	Gypsy-9-I_CR:ClassI:LTR:Gypsy
Contig15984	876	626	874	2323	2075	7072	31.8	3e-06	24/83	28	RTAg4:ClassI:LINE:I
Contig15992	1074	575	733	13750	13908	20836	64.8	3e-11	20/53	37	Polinton-2A_NV:ClassII:Maverick:Maverick
Contig15996	2143	48	116	431	499	5645	29.9	1e-05	41996	52	Gypsy-125N_SBi-LTR:ClassI:LTR:Gypsy
Contig16016	1297	241	333	3556	3464	4097	61.1	7e-09	20/31	64	Sola1-1_AC:ClassII:?:Sola
Contig16030	2722	1195	1452	2990	2733	15099	44.6	6e-12	33/86	38	TART_DV:ClassI:LINE:Jockey
Contig16032	1981	671	513	658	816	1491	35.9	3e-11	20/53	37	MERMITE18D:ClassII:?:?
Contig16034	959	585	355	959	1189	7849	38.2	1e-05	25/77	32	EnSpm-N1_HV:ClassII:TIR:CACTA
Contig16039	1030	86	340	2894	3148	5078	43.7	3e-07	24/85	28	L2_Plat1c:ClassI:LINE:Jockey
Contig16048	1048	992	861	1051	1182	2405	57.9	5e-08	23/44	52	Gypsy-30_Mad-I:ClassI:LTR:Gypsy
Contig16057	1148	841	770	1085	1156	1491	30.4	7e-06	41997	50	MERMITE18D:ClassII:?:?
Contig16063	5281	2912	3043	736	605	1744	62.9	4e-09	32/44	72	Gypsy-13_SMo-LTR:ClassI:LTR:Gypsy
Contig16066	715	420	632	7519	7731	9933	51	9e-10	28/71	39	Gypsy-112_GM-I:ClassI:LTR:Gypsy
Contig16072	1975	1975	1910	3171	3106	5321	54.2	1e-06	17/22	77	ERV38_MD:ClassI:LTR:ERV
Contig16076	1359	212	78	1030	1164	1528	35	3e-06	17/45	37	MERMITE18E:ClassII:?:?
Contig16091	346	12	341	228	557	6621	58.5	8e-09	37/110	33	DIRS-8_DR:ClassI:DIRS:DIRS
Contig16095	6294	1948	2118	662	492	1491	46.9	2e-17	19/57	33	MERMITE18D:ClassII:?:?
Contig16098	1169	73	35	872	910	1375	37.3	7e-06	41956	84	LOOPERN2_DR:ClassII:?:?
Contig16107	1420	395	324	1897	1968	9309	29	1e-06	41936	41	P-2_CR:ClassII:TIR:P
Contig16125	902	596	303	3999	3706	10685	99.6	1e-23	48/98	48	Gypsy-1-I_MI:ClassI:LTR:Gypsy
Contig16139	316	261	1	5198	5458	9810	50.6	2e-06	31/87	35	P-1_CR:ClassII:TIR:P
Contig16142	419	3	416	2098	2511	7072	81.3	1e-15	49/138	35	RTAg4:ClassI:LINE:I
Contig16153	1330	476	63	5610	6023	7878	158	3e-38	68/138	49	Gypsy-3_TMe-I:ClassI:LTR:Gypsy
Contig16160	629	146	232	3129	3215	6710	42.3	2e-06	15/29	51	HAT-10_Mad:ClassII:TIR:hAT
Contig16170	2443	318	449	1886	2017	11529	39.1	8e-06	16/44	36	Gypsy-32_ADe-I:ClassI:LTR:Gypsy
Contig16181	3247	1940	2026	541	627	2707	30.4	6e-08	42002	41	XILON1_ZM_LTR:ClassI:LTR:Gypsy
Contig16186	384	279	362	7609	7526	7958	39.6	3e-07	16/28	57	MuDR-7_GM:ClassII:?:MuDR
Contig16189	248	215	153	309	247	389	38.6	7e-12	14/21	66	SINE_FR2:ClassI:SINE:tRNA
Contig16214	1344	1216	1112	987	1091	5274	30.4	2e-14	13/35	37	NonLTR-5_CR:ClassI:?:?
Contig16217	2580	585	809	1257	1033	6298	53.1	4e-06	22/75	29	L1-Y_CF:ClassI:LINE:L1
Contig16219	1658	869	645	500	276	1491	36.1	3e-07	20/75	26	MERMITE18D:ClassII:?:?
Contig16220	1104	277	2	2187	2462	5811	103	4e-33	39/92	42	L1-1_DR:ClassI:LINE:L1
Contig16225	871	599	165	423	857	1404	50.5	7e-06	40/145	27	P-2_DRh:ClassII:TIR:P
Contig16226	1320	331	381	6297	6247	10612	30.9	7e-06	41990	70	EnSpm-4_Mad:ClassII:TIR:CACTA
Contig16240	1102	871	933	1648	1586	2140	37.3	4e-10	13/21	61	DNA-8-5_DR:ClassII:?:?
Contig16256	677	137	265	4666	4794	11610	46.5	2e-12	19/43	44	ENSPM4_OS:ClassII:TIR:CACTA
Contig16257	1975	134	271	5372	5235	7442	50.1	9e-10	20/46	43	Sola2-1_EmiHux:ClassII:?:Sola
Contig16262	1618	1179	1298	1864	1983	5532	35.4	4e-06	14/40	35	Copia-67_ZM-I:ClassI:LTR:Copia
Contig16266	1198	1046	948	821	919	4433	31.8	1e-07	13/33	39	RLG_scReina_4_1-I:ClassI:LTR:Gypsy
Contig16275	2862	1506	1357	527	378	1491	41.8	5e-09	17/50	34	MERMITE18D:ClassII:?:?
Contig16279	2612	850	521	873	1202	1840	62.9	1e-31	32/110	29	P126:ClassII:TIR:P
Contig16284	3924	3299	3430	572	441	1293	40.9	3e-08	20/44	45	SETARIA1:ClassII:?:?
Contig16285	2055	545	372	1255	1428	3982	85.8	2e-54	33/58	56	Gypsy-13_GA-I:ClassI:LTR:Gypsy
Contig16296	378	261	16	5793	6038	11697	66.7	3e-12	33/82	40	ENSPM-6_ZM:ClassII:TIR:CACTA
Contig16314	1106	466	386	638	718	1345	69.3	2e-11	23/27	85	Gypsy82-LTR_Dr:ClassI:LTR:Gypsy
Contig16325	867	9	266	212	469	3793	61.6	6e-10	29/86	33	Sagan-1_AAn:ClassII:TIR:Tc1-Mariner
Contig16330	3014	2758	2654	1746	1850	5078	32.7	4e-07	14/35	40	L2_Plat1c:ClassI:LINE:Jockey
Contig16337	862	291	214	2962	3039	3392	50.1	9e-06	16/26	61	Novosib-6_CR:ClassII:?:Novosib
Contig16341	821	158	9	237	386	1159	35.9	1e-06	19/50	38	CACTA-J:ClassII:TIR:CACTA
Contig16342	1489	661	921	6834	7094	7193	60.2	3e-09	35/87	40	Gypsy8-I_Dpse:ClassI:LTR:Gypsy
Contig16363	3227	1698	1453	7982	8227	10213	47.8	6e-09	25/82	30	Gypsy-40_DPu-I:ClassI:LTR:Gypsy
Contig16379	2097	1257	1415	464	306	1491	30.9	5e-07	16/53	30	MERMITE18D:ClassII:?:?
Contig16381	365	96	4	1955	2047	3752	43.2	3e-09	15/31	48	hAT-53_HM:ClassII:TIR:hAT
Contig16382	2344	1355	1278	546	469	1528	28.1	4e-10	41969	42	MERMITE18E:ClassII:?:?
Contig16386	276	149	39	540	430	5450	35.9	6e-06	17/37	45	RLG_scIvana_6_1-I:ClassI:LTR:Copia
Contig16388	731	219	299	186	106	2026	40.5	3e-08	14/27	51	TSESSEBEII:ClassII:TIR:Tc1-Mariner
Contig16400	645	392	213	2488	2667	4287	45.5	2e-09	21/60	35	NeSL-1_ACa:ClassI:LINE:R2
Contig16415	2418	1634	1726	845	937	4097	51	2e-11	18/31	58	Sola1-1_AC:ClassII:?:Sola
Contig16416	528	74	154	2886	2966	8912	43.2	6e-09	15/27	55	Sola3-1_BF:ClassII:?:Sola
Contig16420	1451	568	768	6921	7121	7193	60.6	7e-10	30/67	44	Gypsy8-I_Dpse:ClassI:LTR:Gypsy
Contig16421	2317	646	440	442	236	7442	68	2e-22	29/69	42	Sola2-1_EmiHux:ClassII:?:Sola
Contig16422	321	320	3	2726	3043	6170	161	7e-40	64/106	60	BEL18-I_DR:ClassI:LTR:Bel-Pao
Contig16437	1451	860	744	458	342	1528	37.7	7e-10	17/39	43	MERMITE18E:ClassII:?:?
Contig16447	1553	1447	1551	427	323	1491	35.4	2e-09	16/35	45	MERMITE18D:ClassII:?:?
Contig16479	1543	1126	719	2456	2863	3754	54.2	4e-09	34/136	25	Ginger-1_Chlorella_NC64A:ClassII:?:Ginger2/TDD
Contig16497	441	326	3	2615	2938	5778	190	3e-65	78/108	72	KoshiTn1:ClassI:LINE:L1
Contig16501	692	2	691	4285	4974	5414	414	1e-115	163/230	70	Gypsy123-I_DR:ClassI:LTR:Gypsy
Contig16508	1360	362	315	634	681	1131	29.5	3e-06	41928	62	CACTA-K:ClassII:TIR:CACTA
Contig16550	1377	279	145	969	835	4336	87.7	8e-17	31/45	68	Ginger1-1_AC:ClassII:?:Ginger1
Contig16555	1361	1058	777	2061	2342	7072	46.9	1e-09	29/94	30	RTAg4:ClassI:LINE:I
Contig16565	2473	1115	930	9955	9770	14710	77.1	3e-14	41/62	66	EnSpm1_SB:ClassII:TIR:CACTA
Contig16577	1033	1031	921	452	562	11744	32.7	1e-06	15/37	40	EnSpm-1_HV:ClassII:TIR:CACTA
Contig16584	354	194	268	3041	3115	3533	57	2e-08	20/25	80	CR1-31_DR:ClassI:LINE:Jockey
Contig16592	1348	671	745	1671	1597	2140	43.7	8e-08	13/25	52	DNA-8-5_DR:ClassII:?:?
Contig16597	1213	931	854	1579	1656	5056	34.1	7e-07	13/26	50	L2_Plat1a:ClassI:LINE:Jockey
Contig16598	1277	536	733	4609	4806	11610	46.9	2e-07	24/66	36	ENSPM4_OS:ClassII:TIR:CACTA
Contig16604	2569	2191	2265	197	271	545	46.9	5e-06	17/25	68	RMER17C2:ClassI:LTR:ERV
Contig16610	1796	758	928	566	396	3793	35.9	5e-08	22/57	38	Sagan-1_AAn:ClassII:TIR:Tc1-Mariner
Contig16615	771	256	465	194	403	1162	40	4e-07	21/70	30	CACTA-L:ClassII:TIR:CACTA
Contig16629	987	638	739	5222	5323	9810	62.9	3e-28	20/34	58	P-1_CR:ClassII:TIR:P
Contig16636	401	75	155	3155	3075	4410	33.1	3e-08	15/27	55	Gypsy-69_SB-I:ClassI:LTR:Gypsy
Contig16641	1855	31	327	600	896	2273	44.6	7e-08	30/99	30	Copia-6-I_DR:ClassI:LTR:Copia
Contig16643	862	387	238	899	1048	1491	45.5	1e-11	21/50	42	MERMITE18D:ClassII:?:?
Contig16645	1562	242	183	611	670	1162	31.8	2e-08	41932	50	CACTA-L:ClassII:TIR:CACTA
Contig16649	1740	141	197	1564	1620	5035	32.2	3e-06	41962	57	L2_Plat1h:ClassI:LINE:Jockey
Contig16656	1164	328	263	521	456	1491	31.8	5e-07	41995	54	MERMITE18D:ClassII:?:?
Contig16658	1332	1327	1112	823	1038	1620	51.5	6e-06	23/72	31	Copia-8-I_DR:ClassI:LTR:Copia
Contig16672	2736	1936	1727	678	887	4173	31.8	6e-07	24/70	34	L2_Plat1d:ClassI:LINE:Jockey
Contig16677	1234	55	261	568	774	7849	40.3	4e-13	20/69	28	EnSpm-N1_HV:ClassII:TIR:CACTA
Contig16702	988	291	214	465	388	3396	36.3	3e-08	13/26	50	Jockey-15_DBp:ClassI:LINE:Jockey
Contig16703	474	305	457	6958	7110	7193	35	6e-06	18/51	35	Gypsy8-I_Dpse:ClassI:LTR:Gypsy
Contig16719	383	345	28	3233	3550	4756	165	8e-41	70/106	66	RNLTR5-int:ClassI:LTR:ERV
Contig16754	1902	918	688	2282	2512	3793	40.9	7e-12	25/77	32	Sagan-1_AAn:ClassII:TIR:Tc1-Mariner
Contig16755	322	12	320	3056	3364	5683	187	1e-47	73/103	70	Gypsy49-I_DR:ClassI:LTR:Gypsy
Contig16756	534	151	2	2808	2957	5385	93.6	8e-44	37/50	74	Gypsy38-I_DR:ClassI:LTR:Gypsy
Contig16757	4017	359	451	1139	1231	7849	35.9	1e-06	14/31	45	EnSpm-N1_HV:ClassII:TIR:CACTA
Contig16763	2110	1754	1527	4722	4949	4962	61.1	1e-08	26/76	34	Hopseu2:ClassII:TIR:hAT
Contig16770	1244	744	619	187	62	5217	51	7e-06	24/42	57	Copia-14_BG-I:ClassI:LTR:Copia
Contig16776	368	125	226	531	430	1293	35.9	5e-07	17/34	50	SETARIA1:ClassII:?:?
Contig16782	1219	642	454	450	638	1150	53.8	1e-06	24/63	38	CACTA-P:ClassII:TIR:CACTA
Contig16804	1377	1010	894	2794	2678	3121	55.6	1e-32	22/39	56	Copia-1_ST-LTR:ClassI:LTR:Copia
Contig16818	927	757	596	1547	1708	5416	30.9	5e-06	17/54	31	ZMCOPIA1_I:ClassI:LTR:Copia
Contig16825	634	150	16	14986	14852	32616	50.6	4e-06	18/45	40	ENSPM-6_DR:ClassII:TIR:CACTA
Contig16827	1135	373	489	8164	8048	11748	41.4	1e-06	16/39	41	Gypsy-23_BD-I:ClassI:LTR:Gypsy
Contig16833	996	722	660	1264	1202	6116	53.8	3e-08	14/21	66	L1-4_VC:ClassI:LINE:L1
Contig16836	959	432	668	618	854	1744	46.5	3e-07	23/79	29	Gypsy-13_SMo-LTR:ClassI:LTR:Gypsy
Contig16838	1041	459	403	7318	7262	13644	35.4	4e-07	13/19	68	EnSpm-2_PGr:ClassII:TIR:CACTA
Contig16871	433	61	108	1300	1347	2341	34.1	2e-12	41959	68	L2-6_DRe:ClassI:LINE:Jockey
Contig16873	1918	186	13	2919	3092	13644	60.2	4e-12	24/58	41	EnSpm-2_PGr:ClassII:TIR:CACTA
Contig16874	3329	513	662	608	459	861	38.2	3e-07	15/50	30	DNA3-11_Mad:ClassII:?:?
Contig16877	528	289	414	427	552	2349	41.4	3e-06	16/42	38	Rex1-2_FR:ClassI:LINE:Jockey
Contig16883	1649	1505	1609	14926	14822	32616	65.2	1e-14	22/35	62	ENSPM-6_DR:ClassII:TIR:CACTA
Contig16885	2552	565	699	726	860	1175	46	3e-06	21/45	46	MERMITE18F:ClassII:?:?
Contig16889	3529	881	639	450	692	9841	73.9	3e-12	31/81	38	EnSpm1_TM:ClassII:TIR:CACTA
Contig16898	421	280	20	1634	1894	3212	158	1e-45	68/87	78	REX1-2_XT:ClassI:LINE:Jockey
Contig16906	1229	193	372	893	1072	5532	35.4	4e-07	21/60	35	Copia-67_ZM-I:ClassI:LTR:Copia
Contig16909	576	492	572	309	229	861	28.6	2e-06	42000	44	DNA3-11_Mad:ClassII:?:?
Contig16930	349	98	211	8634	8521	35042	55.1	2e-14	21/38	55	Helitron-3_ZM:ClassII:Helitron:Helitron
Contig16950	1380	644	736	341	433	1131	35.9	2e-15	14/31	45	CACTA-K:ClassII:TIR:CACTA
Contig16973	2610	340	516	4843	4667	5524	48.3	3e-06	30/59	50	LIN4b_SM:ClassI:LINE:R2
Contig16979	526	215	286	2360	2289	7072	36.8	3e-06	13/24	54	RTAg4:ClassI:LINE:I
Contig17027	1293	717	1007	6843	7133	7193	73.9	1e-12	40/97	41	Gypsy8-I_Dpse:ClassI:LTR:Gypsy
Contig17030	871	546	617	2528	2457	7072	39.1	4e-07	41997	50	RTAg4:ClassI:LINE:I
Contig17038	563	8	328	1056	1376	3454	151	7e-51	62/107	57	L1-14_DR:ClassI:LINE:L1
Contig17039	214	73	213	3206	3346	5559	76.2	1e-14	31/47	65	L1-7_DR:ClassI:LINE:L1
Contig17041	1861	367	489	637	759	1491	38.2	2e-13	19/41	46	MERMITE18D:ClassII:?:?
Contig17050	1631	53	205	491	643	1293	40.5	9e-06	21/51	41	SETARIA1:ClassII:?:?
Contig17051	3544	1315	1181	530	664	5272	35.4	7e-07	18/45	40	P-1_AurAno:ClassII:TIR:P
Contig17057	2431	1491	1345	963	1109	1528	38.2	1e-09	20/49	40	MERMITE18E:ClassII:?:?
Contig17060	1117	296	180	14013	13897	32616	72.1	3e-12	26/39	66	ENSPM-6_DR:ClassII:TIR:CACTA
Contig17064	587	228	103	1409	1534	5645	33.6	5e-06	19/42	45	Gypsy-125N_SBi-LTR:ClassI:LTR:Gypsy
Contig17076	2178	201	13	6912	7100	7193	52.8	2e-08	23/63	36	Gypsy8-I_Dpse:ClassI:LTR:Gypsy
Contig17090	1903	526	606	7049	6969	7193	39.1	5e-06	13/27	48	Gypsy8-I_Dpse:ClassI:LTR:Gypsy
Contig17108	727	260	412	1908	2060	4772	69.8	6e-22	27/51	52	Nimb-5_DR:ClassI:LINE:I
Contig17110	1399	615	890	724	449	1528	39.6	5e-06	26/92	28	MERMITE18E:ClassII:?:?
Contig17133	763	130	68	2636	2574	4722	47.3	6e-07	15/21	71	Copia-1-I_HS:ClassI:LTR:Copia
Contig17145	879	612	782	807	977	5274	43.2	9e-06	22/57	38	NonLTR-5_CR:ClassI:?:?
Contig17147	748	417	596	3716	3895	10685	60	3e-21	25/60	41	Gypsy-1-I_MI:ClassI:LTR:Gypsy
Contig17154	1430	462	536	768	842	4985	29.5	6e-06	41998	48	Copia-3_PSH-I:ClassI:LTR:Copia
Contig17176	1221	1065	988	1534	1611	2569	35.9	1e-07	15/26	57	hAT-3_SM:ClassII:TIR:hAT
Contig17178	1892	692	772	1082	1162	11744	37.3	1e-13	13/27	48	EnSpm-1_HV:ClassII:TIR:CACTA
Contig17181	3191	373	546	2919	3092	13644	56.9	6e-13	24/58	41	EnSpm-2_PGr:ClassII:TIR:CACTA
Contig17190	464	230	192	13789	13827	20836	50.6	1e-09	13/13	100	Polinton-2A_NV:ClassII:Maverick:Maverick
Contig17214	5736	4802	4401	9753	10154	18820	57.4	2e-15	37/134	27	Gypsy-22_DPu-I:ClassI:LTR:Gypsy
Contig17215	2016	440	297	4797	4940	11610	43.7	1e-12	17/48	35	ENSPM4_OS:ClassII:TIR:CACTA
Contig17224	1991	905	681	2850	3074	15099	40.9	6e-08	23/75	30	TART_DV:ClassI:LINE:Jockey
Contig17226	1411	1050	949	400	501	8721	33.1	1e-07	15/34	44	MuDR-6_ZM:ClassII:?:MuDR
Contig17246	1780	6	179	1351	1178	14210	59.7	3e-08	26/58	44	EnSpm-9_STu:ClassII:TIR:CACTA
Contig17278	1272	701	546	309	464	805	40.9	1e-07	20/52	38	HARB-N7_SBi:ClassII:TIR:PIF-Harbinger
Contig17282	2504	2425	2502	2267	2190	7072	37.3	5e-08	41999	46	RTAg4:ClassI:LINE:I
Contig17283	778	665	333	1949	2281	7072	71.4	3e-15	49/111	44	RTAg4:ClassI:LINE:I
Contig17286	1098	591	451	635	495	903	41.4	8e-09	21/47	44	MUDRN3_OS:ClassII:?:MuDR
Contig17314	1095	1087	998	1602	1513	3392	41.4	6e-07	15/30	50	Novosib-6_CR:ClassII:?:Novosib
Contig17325	2101	72	128	1637	1693	3793	30.4	2e-06	13/19	68	Sagan-1_AAn:ClassII:TIR:Tc1-Mariner
Contig17331	3907	414	250	1362	1526	4725	46	4e-06	22/55	40	Ag-Jock-1:ClassI:LINE:Jockey
Contig17334	1192	721	611	4784	4894	10530	30.4	4e-06	12/37	32	HUCK1-I_ZM:ClassI:LTR:Gypsy
Contig17340	831	830	570	494	234	1602	118	8e-52	51/87	58	TC1_FR2:ClassII:TIR:Tc1-Mariner
Contig17343	261	215	3	153	365	6621	48.7	4e-06	24/71	33	DIRS-8_DR:ClassI:DIRS:DIRS
Contig17344	1463	1351	1232	789	670	1491	34.1	1e-08	16/40	40	MERMITE18D:ClassII:?:?
Contig17364	624	503	369	588	722	4236	47.8	5e-07	18/45	40	piggyBac-N2_XT:ClassII:TIR:PiggyBac
Contig17366	2780	2094	1954	1520	1660	5078	32.7	6e-06	17/47	36	L2_Plat1c:ClassI:LINE:Jockey
Contig17368	394	257	90	3135	3302	5272	34.6	1e-06	19/56	33	P-1_AurAno:ClassII:TIR:P
Contig17371	488	73	228	661	816	1620	35.9	8e-06	14/52	26	Copia-8-I_DR:ClassI:LTR:Copia
Contig17383	629	302	129	552	379	1129	49.6	8e-06	25/58	43	CACTA-M:ClassII:TIR:CACTA
Contig17385	3274	1436	1248	2920	2732	3754	46.9	5e-07	25/63	39	Ginger-1_Chlorella_NC64A:ClassII:?:Ginger2/TDD
Contig17387	952	650	552	962	864	1375	39.6	1e-07	13/33	39	LOOPERN2_DR:ClassII:?:?
Contig17392	2535	310	510	9943	9743	14710	57.4	2e-07	37/67	55	EnSpm1_SB:ClassII:TIR:CACTA
Contig17396	3139	2674	2748	3174	3100	8912	36.8	8e-12	41998	48	Sola3-1_BF:ClassII:?:Sola
Contig17403	2027	1254	1111	770	627	1528	37.7	3e-12	20/48	41	MERMITE18E:ClassII:?:?
Contig17404	880	371	442	2784	2713	8912	46	2e-09	17/24	70	Sola3-1_BF:ClassII:?:Sola
Contig17405	2903	1913	1695	9940	9722	14710	60.6	2e-08	40/73	54	EnSpm1_SB:ClassII:TIR:CACTA
Contig17423	931	656	715	9337	9278	11657	37.3	1e-06	41902	45	EnSpm4_SB:ClassII:TIR:CACTA
Contig17427	1949	1327	1196	6	137	5274	46	2e-13	19/44	43	NonLTR-5_CR:ClassI:?:?
Contig17429	873	786	854	820	888	2268	35.4	7e-06	13/23	56	CACTA-Q:ClassII:TIR:CACTA
Contig17431	281	205	104	709	810	1131	35.4	9e-06	15/34	44	CACTA-K:ClassII:TIR:CACTA
Contig17434	1531	357	190	1126	1293	10716	51.9	5e-06	23/56	41	Gypsy-30_ADe-I:ClassI:LTR:Gypsy
Contig17444	2184	580	419	7407	7246	13644	35.4	5e-06	19/54	35	EnSpm-2_PGr:ClassII:TIR:CACTA
Contig17461	764	448	657	6891	7100	7193	59.3	1e-08	26/70	37	Gypsy8-I_Dpse:ClassI:LTR:Gypsy
Contig17470	1382	696	373	2824	3147	5255	64.8	6e-10	33/108	30	Copia-53_MLP-I:ClassI:LTR:Copia
Contig17474	2195	1427	1567	1046	1186	1491	33.1	4e-06	17/47	36	MERMITE18D:ClassII:?:?
Contig17476	3720	3238	3065	210	383	5532	32.7	3e-08	18/58	31	Copia-67_ZM-I:ClassI:LTR:Copia
Contig17477	756	539	709	6903	7073	7193	52.4	2e-06	27/57	47	Gypsy8-I_Dpse:ClassI:LTR:Gypsy
Contig17485	3361	59	3	341	285	1293	35	4e-08	13/19	68	SETARIA1:ClassII:?:?
Contig17498	1535	301	191	538	648	2944	39.1	5e-07	20/37	54	Sola1-1_ACas:ClassII:?:Sola
Contig17507	856	383	138	9940	9695	14710	76.7	9e-14	48/82	58	EnSpm1_SB:ClassII:TIR:CACTA
Contig17522	2649	10	195	491	306	861	54.2	9e-13	23/62	37	DNA3-11_Mad:ClassII:?:?
Contig17523	908	666	145	159	680	6621	62.9	1e-09	43/174	24	DIRS-8_DR:ClassI:DIRS:DIRS
Contig17524	1627	1137	1069	521	453	861	50.1	3e-06	15/23	65	DNA3-11_Mad:ClassII:?:?
Contig17526	641	628	368	5135	5395	5725	60.6	4e-09	27/87	31	L1-12_XT:ClassI:LINE:L1
Contig17536	2418	1459	1761	318	620	6621	50.2	1e-06	28/101	27	DIRS-8_DR:ClassI:DIRS:DIRS
Contig17537	2078	55	354	2079	2378	7072	44.6	2e-09	30/100	30	RTAg4:ClassI:LINE:I
Contig17544	3508	443	336	2536	2429	15099	40.9	7e-10	16/36	44	TART_DV:ClassI:LINE:Jockey
Contig17557	1376	728	1063	2201	2536	3190	155	6e-47	63/112	56	Rex1-1_PM:ClassI:LINE:Jockey
Contig17568	1081	735	658	3742	3665	4591	48.7	4e-10	14/26	53	ERV1-N3-I_DR:ClassI:LTR:ERV
Contig17573	2181	2002	1670	252	584	1840	81.3	4e-23	38/111	34	P126:ClassII:TIR:P
Contig17576	5556	1880	2182	623	321	5179	83.1	8e-15	40/101	39	ERV1-2_FCa-I:ClassI:LTR:ERV
Contig17577	4273	2589	2795	1266	1472	4725	54.7	2e-06	31/69	44	Ag-Jock-1:ClassI:LINE:Jockey
Contig17579	599	262	5	670	413	1491	44.6	2e-12	26/86	30	MERMITE18D:ClassII:?:?
Contig17587	715	354	217	707	844	2405	41.8	1e-06	19/46	41	Gypsy-30_Mad-I:ClassI:LTR:Gypsy
Contig17596	484	19	114	4543	4448	7334	39.6	3e-06	15/32	46	EnSpm-14_SBi:ClassII:TIR:CACTA
Contig17605	2067	1543	1346	416	613	903	45.8	8e-08	25/66	37	MUDRN3_OS:ClassII:?:MuDR
Contig17609	2109	1957	2010	8325	8272	10060	41.4	6e-09	41961	61	MuDR-3_SBi:ClassII:?:MuDR
Contig17616	592	330	208	4857	4979	5450	32.2	7e-07	17/41	41	RLG_scIvana_6_1-I:ClassI:LTR:Copia
Contig17617	6190	319	459	1671	1811	5057	40.9	2e-07	17/47	36	L2_Plat1b:ClassI:LINE:Jockey
Contig17619	926	250	182	627	559	1162	28.1	1e-08	41966	47	CACTA-L:ClassII:TIR:CACTA
Contig17630	1498	204	470	5222	5488	9810	73	2e-12	35/89	39	P-1_CR:ClassII:TIR:P
Contig17631	474	225	1	1389	1613	6656	69.6	6e-12	38/75	50	Gypsy-91_CQ-I:ClassI:LTR:Gypsy
Contig17639	6443	5113	4952	5904	6065	11697	40	6e-09	16/54	29	ENSPM-6_ZM:ClassII:TIR:CACTA
Contig17642	934	310	501	4704	4895	11610	50.1	8e-06	23/64	35	ENSPM4_OS:ClassII:TIR:CACTA
Contig17643	735	310	501	4704	4895	11610	50.1	7e-06	23/64	35	ENSPM4_OS:ClassII:TIR:CACTA
Contig17647	1952	1444	1340	548	652	6090	43.2	3e-06	18/35	51	Gypsy-6-I_CR:ClassI:LTR:Gypsy
Contig17648	679	238	408	557	387	1491	46	3e-07	22/57	38	MERMITE18D:ClassII:?:?
Contig17651	1197	627	848	6158	6379	11568	58.2	1e-10	24/74	32	EnSpm-3_HV:ClassII:TIR:CACTA
Contig17659	333	195	326	1048	1179	1491	41.8	1e-06	18/44	40	MERMITE18D:ClassII:?:?
Contig17661	631	37	378	360	701	6621	60.2	6e-09	36/114	31	DIRS-8_DR:ClassI:DIRS:DIRS
Contig17663	1823	348	524	653	477	1491	44.1	9e-11	23/59	38	MERMITE18D:ClassII:?:?
Contig17667	1145	1006	920	853	939	4336	70.3	8e-19	24/29	82	Ginger1-1_AC:ClassII:?:Ginger1
Contig17673	1492	176	238	50	112	4399	30.4	2e-07	41964	52	RLG_scReina_1_1-I:ClassI:LTR:Gypsy
Contig17682	2341	1849	1520	1067	738	1491	43.2	3e-10	31/110	28	MERMITE18D:ClassII:?:?
Contig17683	3527	3045	2716	1067	738	1491	43.2	1e-11	31/110	28	MERMITE18D:ClassII:?:?
Contig17696	2082	237	467	4546	4776	11610	39.3	5e-08	22/77	28	ENSPM4_OS:ClassII:TIR:CACTA
Contig17702	2490	966	1172	8066	8272	10213	43.2	5e-07	20/69	28	Gypsy-40_DPu-I:ClassI:LTR:Gypsy
Contig17703	2241	2046	2177	3537	3668	4160	42.3	7e-11	20/44	45	L2_Plat1e:ClassI:LINE:Jockey
Contig17706	2626	2	103	5192	5293	9810	54.7	1e-10	20/34	58	P-1_CR:ClassII:TIR:P
Contig17723	1851	1574	1368	7157	6951	15099	40.5	7e-12	30/69	43	TART_DV:ClassI:LINE:Jockey
Contig17725	1966	219	464	4773	5018	11610	49.8	1e-13	27/82	32	ENSPM4_OS:ClassII:TIR:CACTA
Contig17726	3730	894	670	4992	5216	5532	44.1	6e-11	25/75	33	Copia-67_ZM-I:ClassI:LTR:Copia
Contig17734	1277	1212	1274	587	649	1162	51.5	6e-08	16/21	76	CACTA-L:ClassII:TIR:CACTA
Contig17735	929	864	926	587	649	1162	51.5	3e-08	16/21	76	CACTA-L:ClassII:TIR:CACTA
Contig17739	1956	997	1341	8287	8631	9054	39.6	7e-07	23/115	20	Gypsy-23-I_NVi:ClassI:LTR:Gypsy
Contig17746	3778	645	1187	1688	2230	7072	51.4	1e-09	43/181	23	RTAg4:ClassI:LINE:I
Contig17750	1829	1361	1444	2841	2924	4738	31.8	9e-07	41971	39	Copia-33_SB-I:ClassI:LTR:Copia
Contig17759	1864	850	1221	1411	1040	3222	68.4	6e-11	35/124	28	Copia-7-I_DR:ClassI:LTR:Copia
Contig17760	698	690	481	340	549	5685	110	6e-24	45/70	64	BEL1-I_SM:ClassI:LTR:Bel-Pao
Contig17763	2290	2264	2082	4624	4806	11610	45.1	7e-10	21/61	34	ENSPM4_OS:ClassII:TIR:CACTA
Contig17772	1121	743	820	4111	4034	5366	30.8	8e-06	41969	42	MuDR-1_NV:ClassII:?:MuDR
Contig17774	2573	2164	2003	599	438	1491	40.5	1e-12	20/54	37	MERMITE18D:ClassII:?:?
Contig17777	455	336	407	313	242	5292	33.1	2e-09	13/24	54	L1-2_CR:ClassI:LINE:L1
Contig17781	904	832	707	7530	7405	13644	35.4	2e-07	17/42	40	EnSpm-2_PGr:ClassII:TIR:CACTA
Contig17806	847	438	4	2581	2147	3222	117	6e-26	57/145	39	Copia-7-I_DR:ClassI:LTR:Copia
Contig17807	2712	1744	1184	2284	1724	3222	147	2e-34	69/187	36	Copia-7-I_DR:ClassI:LTR:Copia
Contig17808	1246	100	228	634	762	8217	53.3	5e-15	21/43	48	Gypsy-3_DPu-I:ClassI:LTR:Gypsy
Contig17812	1075	549	313	1473	1709	1840	56.1	1e-12	27/79	34	P126:ClassII:TIR:P
Contig17813	1863	801	1037	339	575	1840	58.8	1e-17	27/79	34	P126:ClassII:TIR:P
Contig17818	2398	1091	960	3376	3507	4351	31.3	6e-07	14/44	31	Gypsy-55_SB-I:ClassI:LTR:Gypsy
Contig17821	871	636	863	441	668	6621	53.3	3e-10	24/76	31	DIRS-8_DR:ClassI:DIRS:DIRS
Contig17826	503	208	44	673	509	1491	37.3	1e-07	20/55	36	MERMITE18D:ClassII:?:?
Contig17835	2444	871	671	10714	10514	11744	41.8	2e-06	19/67	28	EnSpm-1_HV:ClassII:TIR:CACTA
Contig17848	1582	484	735	8012	8263	10213	51.9	4e-08	26/84	30	Gypsy-40_DPu-I:ClassI:LTR:Gypsy
Contig17849	3183	3056	3181	11514	11389	15099	63.4	3e-10	18/42	42	TART_DV:ClassI:LINE:Jockey
Contig17851	1447	912	856	960	904	1680	31.3	9e-06	41992	63	HAT-4N1_Mad:ClassII:TIR:hAT
Contig17856	1101	375	286	462	373	1528	40.5	7e-10	16/30	53	MERMITE18E:ClassII:?:?
Contig17859	1355	330	431	464	363	1129	33.1	5e-06	14/34	41	CACTA-M:ClassII:TIR:CACTA
Contig17862	2054	1192	1368	1509	1685	7035	40.5	3e-13	21/59	35	TguERVK7_I:ClassI:LTR:ERV
Contig17867	1836	106	255	2827	2678	3121	96.4	4e-68	41/50	82	Copia-1_ST-LTR:ClassI:LTR:Copia
Contig17882	1897	475	377	572	670	2944	41.4	5e-10	16/33	48	Sola1-1_ACas:ClassII:?:Sola
Contig17887	1373	973	1119	1905	2051	5274	42.3	2e-07	22/49	44	NonLTR-5_CR:ClassI:?:?
Contig17891	2415	169	89	2581	2501	4588	43.7	2e-06	15/27	55	HARB-2B_Mad:ClassII:TIR:PIF-Harbinger
Contig17893	2905	2619	2431	1777	1965	11076	62	3e-09	29/63	46	Gypsy-20_ADe-I:ClassI:LTR:Gypsy
Contig17899	3047	740	865	3197	3322	8912	46.4	7e-06	17/42	40	Sola3-1_BF:ClassII:?:Sola
Contig17900	2054	1527	1595	2405	2337	7072	57.4	2e-18	15/23	65	RTAg4:ClassI:LINE:I
Contig17914	1061	347	216	2729	2860	8912	64.8	4e-10	24/44	54	Sola3-1_BF:ClassII:?:Sola
Contig17918	1394	1391	1326	178	113	389	51	8e-06	17/22	77	SINE_FR2:ClassI:SINE:tRNA
Contig17938	536	268	8	5159	5419	5787	125	3e-54	45/87	51	L1-12_DR:ClassI:LINE:L1
Contig17944	3815	1542	868	1704	2378	7072	62.5	8e-10	55/225	24	RTAg4:ClassI:LINE:I
Contig17945	488	154	234	708	628	708	37.3	6e-07	14/27	51	DNA-6-N1_DR:ClassII:?:?
Contig17951	1942	1266	1012	9967	9713	14710	71.2	1e-11	44/85	51	EnSpm1_SB:ClassII:TIR:CACTA
Contig17952	1357	164	454	9344	9054	11534	61.1	7e-09	33/97	34	Gypsy-26_PSo-I:ClassI:LTR:Gypsy
Contig17958	1674	10	1278	2512	1244	3222	191	6e-48	135/423	31	Copia-7-I_DR:ClassI:LTR:Copia
Contig17959	3358	3087	2509	1797	2375	3222	118	2e-43	72/193	37	Copia-7-I_DR:ClassI:LTR:Copia
Contig17960	1259	145	17	4549	4677	5037	34	1e-11	16/43	37	L2_Plat1i:ClassI:LINE:Jockey
Contig17968	1017	558	683	5168	5293	10530	36.8	3e-11	18/42	42	HUCK1-I_ZM:ClassI:LTR:Gypsy
Contig17971	1636	1449	1231	912	1130	7849	54.4	5e-17	27/73	36	EnSpm-N1_HV:ClassII:TIR:CACTA
Contig17974	2248	1101	1208	3482	3589	5274	51.2	4e-11	18/36	50	NonLTR-5_CR:ClassI:?:?
Contig17976	4539	1043	957	639	553	1491	40.9	1e-13	16/29	55	MERMITE18D:ClassII:?:?
Contig17979	4115	3129	3010	1706	1825	7072	47.8	1e-09	25/40	62	RTAg4:ClassI:LINE:I
Contig17983	1128	619	392	4797	5024	11610	46	2e-15	24/76	31	ENSPM4_OS:ClassII:TIR:CACTA
Contig17989	1314	843	781	1614	1676	2140	40.5	5e-07	41994	57	DNA-8-5_DR:ClassII:?:?
Contig17991	2971	1275	1499	1114	1338	4397	35.9	3e-08	20/75	26	Gypsy-181_ZM-I:ClassI:LTR:Gypsy
Contig17998	3510	1884	2243	358	717	1491	60.6	1e-11	36/120	30	MERMITE18D:ClassII:?:?
Contig18001	2260	1550	1684	2146	2280	3128	53.8	2e-06	22/45	48	Rex1-2_PM:ClassI:LINE:Jockey
Contig18002	2574	1274	1432	1317	1475	2033	70.2	3e-11	30/53	56	DNA8-5_DR:ClassII:?:?
Contig18009	879	455	297	475	317	1491	33.6	7e-06	18/53	33	MERMITE18D:ClassII:?:?
Contig18011	726	449	351	2231	2329	9071	44.6	8e-09	16/33	48	Gypsy-1_ADe-I:ClassI:LTR:Gypsy
Contig18016	6031	2485	2114	1887	2258	3222	66.6	9e-31	46/124	37	Copia-7-I_DR:ClassI:LTR:Copia
Contig18030	3190	2317	2442	616	741	8217	69.8	4e-11	25/42	59	Gypsy-3_DPu-I:ClassI:LTR:Gypsy
Contig18032	1570	704	901	4366	4563	5272	36.3	3e-06	23/66	34	P-1_AurAno:ClassII:TIR:P
Contig18036	1085	542	628	4159	4073	5081	36.3	3e-08	14/29	48	Kolobok-3_Aplcal:ClassII:?:Kolobok
Contig18047	1371	1033	812	2433	2654	5061	34.1	1e-10	21/74	28	Copia-16_SB-I:ClassI:LTR:Copia
Contig18052	2665	522	644	5	127	2446	71.2	1e-11	28/41	68	Nematis_Cr:ClassI:PLE:Penelope
Contig18060	282	282	1	2513	2794	3212	180	9e-46	72/94	76	REX1-2_XT:ClassI:LINE:Jockey
Contig18077	2161	450	334	3467	3583	5274	32.2	1e-08	16/39	41	NonLTR-5_CR:ClassI:?:?
Contig18078	2287	2165	2260	419	324	1491	37.7	1e-15	15/32	46	MERMITE18D:ClassII:?:?
Contig18086	964	320	54	2012	2278	7072	42.8	9e-09	32/89	35	RTAg4:ClassI:LINE:I
Contig18088	1313	660	776	939	1055	5645	45.1	4e-13	18/39	46	Gypsy-125N_SBi-LTR:ClassI:LTR:Gypsy
Contig18090	1494	367	155	662	450	1491	35.9	1e-09	25/71	35	MERMITE18D:ClassII:?:?
Contig18097	213	14	154	4526	4666	14477	46.9	1e-05	16/47	34	TART:ClassI:LINE:Jockey
Contig18100	2860	453	632	160	339	6139	106	2e-39	40/60	66	SRV_MM-int:ClassI:LTR:ERV
Contig18114	377	177	106	6348	6419	14710	36.3	6e-06	14/24	58	EnSpm1_SB:ClassII:TIR:CACTA
Contig18129	1032	884	759	3014	3139	4864	38.6	1e-06	17/42	40	Copia-4_PTc-I:ClassI:LTR:Copia
Contig18132	3388	2745	2876	1001	1132	1491	34.5	1e-09	17/44	38	MERMITE18D:ClassII:?:?
Contig18133	256	30	176	2613	2467	6226	49.6	2e-06	22/49	44	Sola3-1_EmiHux:ClassII:?:Sola
Contig18153	350	90	10	2557	2637	3631	48.3	1e-18	18/27	66	UnaL2:ClassI:LINE:Jockey
Contig18157	499	241	495	162	416	6621	64.8	2e-10	30/85	35	DIRS-8_DR:ClassI:DIRS:DIRS
Contig18164	3237	2202	2083	398	517	1131	29.5	1e-06	14/40	35	CACTA-K:ClassII:TIR:CACTA
Contig18166	2374	1453	1280	1847	2020	11543	77.1	3e-18	32/58	55	Gypsy-28_ADe-I:ClassI:LTR:Gypsy
Contig18167	311	164	235	5704	5633	6303	51.5	9e-07	16/24	66	Kolobok-1_DR:ClassII:?:Kolobok
Contig18168	1417	1036	542	168	662	6621	65.2	4e-10	42/165	25	DIRS-8_DR:ClassI:DIRS:DIRS
Contig18169	2387	460	392	1025	1093	7849	29	6e-06	41996	52	EnSpm-N1_HV:ClassII:TIR:CACTA
Contig18180	2739	707	811	4690	4794	11610	48.8	4e-20	18/35	51	ENSPM4_OS:ClassII:TIR:CACTA
Contig18188	2562	807	469	1630	1292	3222	64.3	2e-09	38/113	33	Copia-7-I_DR:ClassI:LTR:Copia
Contig18190	1008	9	128	5219	5338	9810	33.1	2e-06	13/40	32	P-1_CR:ClassII:TIR:P
Contig18203	1454	832	939	380	273	1491	37.3	2e-08	15/36	41	MERMITE18D:ClassII:?:?
Contig18212	1640	1201	1094	685	792	1235	40.5	5e-06	17/36	47	CACTA-O:ClassII:TIR:CACTA
Contig18213	1424	1043	1105	681	743	1159	30.9	3e-07	41964	52	CACTA-J:ClassII:TIR:CACTA
Contig18214	1702	1560	1658	428	330	1491	51	3e-14	19/33	57	MERMITE18D:ClassII:?:?
Contig18220	4315	2040	1819	2364	2585	4160	41.8	4e-09	24/74	32	L2_Plat1e:ClassI:LINE:Jockey
Contig18228	1175	1175	1131	340	384	1491	32.2	5e-08	41988	80	MERMITE18D:ClassII:?:?
Contig18232	4335	3316	2984	620	952	5915	39.5	4e-06	23/111	20	GGERVL-A:ClassI:LTR:ERV
Contig18233	4178	3145	2813	620	952	5915	39.5	4e-06	23/111	20	GGERVL-A:ClassI:LTR:ERV
Contig18235	2076	1814	1524	2157	2447	5272	53.3	3e-12	33/97	34	P-1_AurAno:ClassII:TIR:P
Contig18239	706	593	447	4591	4737	11610	40	7e-14	21/49	42	ENSPM4_OS:ClassII:TIR:CACTA
Contig18240	1820	847	996	479	628	1162	41.4	6e-14	20/50	40	CACTA-L:ClassII:TIR:CACTA
Contig18241	1251	458	550	638	546	1293	38.2	1e-11	14/31	45	SETARIA1:ClassII:?:?
Contig18243	2218	702	902	998	798	4629	58.3	8e-08	22/67	32	SZ-6IN:ClassI:LTR:Copia
Contig18244	896	249	169	4622	4542	8221	70.7	6e-12	19/27	70	EnSpm-5_HM:ClassII:TIR:CACTA
Contig18245	367	107	196	13744	13833	20836	66.6	3e-11	20/30	66	Polinton-2A_NV:ClassII:Maverick:Maverick
Contig18247	484	154	240	254	340	1639	60.2	4e-09	22/29	75	TC1_TF:ClassII:TIR:Tc1-Mariner
Contig18253	502	501	1	3565	4065	5763	293	3e-79	115/167	68	TX1_FR1:ClassI:LINE:L1
Contig18263	3105	2516	2719	5862	6065	11697	53.7	3e-11	26/68	38	ENSPM-6_ZM:ClassII:TIR:CACTA
Contig18264	1435	237	7	1404	1634	5392	51	8e-06	25/77	32	CR1-8_CQ:ClassI:LINE:Jockey
Contig18267	1330	764	913	526	377	1491	39.1	1e-07	22/50	44	MERMITE18D:ClassII:?:?
Contig18269	700	507	415	1061	1153	5272	30.9	4e-06	14/31	45	P-1_AurAno:ClassII:TIR:P
Contig18275	2333	1372	1115	1353	1610	2225	48.3	3e-22	23/86	26	hAT-5_NV:ClassII:TIR:hAT
Contig18276	538	260	6	1115	1369	1459	48.9	4e-09	19/85	22	hAT-10_NV:ClassII:TIR:hAT
Contig18282	2635	2283	2390	418	311	7442	64.3	3e-18	23/36	63	Sola2-1_EmiHux:ClassII:?:Sola
Contig18285	1508	535	645	1583	1693	2140	64.3	9e-10	22/37	59	DNA-8-5_DR:ClassII:?:?
Contig18290	3100	1328	1101	1685	1912	7072	44.6	2e-09	31/76	40	RTAg4:ClassI:LINE:I
Contig18294	3259	1725	1952	9940	9713	14710	72.5	7e-12	45/76	59	EnSpm1_SB:ClassII:TIR:CACTA
Contig18297	869	137	376	677	916	1603	55.6	2e-07	28/80	35	Helitron-3N1_ZM:ClassII:Helitron:Helitron
Contig18299	4240	687	571	816	932	1491	51.9	4e-18	22/39	56	MERMITE18D:ClassII:?:?
Contig18300	1067	992	864	1588	1716	5378	50.6	8e-06	22/43	51	DINOLT1:ClassI:LINE:L1
Contig18305	519	519	412	699	806	1175	50.1	2e-07	19/36	52	MERMITE18F:ClassII:?:?
Contig18308	1250	135	1247	1542	2654	3222	192	2e-48	131/371	35	Copia-7-I_DR:ClassI:LTR:Copia
Contig18309	2468	6	122	1315	1431	2033	54.7	1e-06	24/39	61	DNA8-5_DR:ClassII:?:?
Contig18319	684	359	108	420	671	6621	57	6e-08	28/84	33	DIRS-8_DR:ClassI:DIRS:DIRS
Contig18323	2291	1854	1747	524	417	1293	30.4	2e-06	14/36	38	SETARIA1:ClassII:?:?
Contig18324	258	57	7	3197	3247	6710	39.6	4e-08	41990	70	HAT-10_Mad:ClassII:TIR:hAT
Contig18329	1973	1313	1089	9940	9716	14710	105	1e-26	59/75	78	EnSpm1_SB:ClassII:TIR:CACTA
Contig18339	794	377	610	9958	9725	14710	52.4	9e-08	28/78	35	EnSpm1_SB:ClassII:TIR:CACTA
Contig18345	689	640	461	4453	4632	11610	44.6	4e-11	22/60	36	ENSPM4_OS:ClassII:TIR:CACTA
Contig18348	1710	471	722	9964	9713	14710	58.8	5e-08	34/84	40	EnSpm1_SB:ClassII:TIR:CACTA
Contig18349	2691	1397	1263	1610	1744	5078	34.5	8e-07	16/45	35	L2_Plat1c:ClassI:LINE:Jockey
Contig18365	852	395	186	2953	2744	15099	149	6e-82	43/70	61	TART_DV:ClassI:LINE:Jockey
Contig18367	1781	1099	812	5793	6080	11697	77.5	3e-24	34/96	35	ENSPM-6_ZM:ClassII:TIR:CACTA
Contig18368	1690	154	285	736	867	4130	36.8	3e-12	18/44	40	L2_Plat1f:ClassI:LINE:Jockey
Contig18370	2929	1249	1115	2027	2161	9006	52.8	2e-07	29/45	64	Gypsy-4_SCH-I:ClassI:LTR:Gypsy
Contig18373	2333	614	793	2131	1952	3822	43.2	2e-08	18/60	30	Harbinger-4C_PSt:ClassII:TIR:PIF-Harbinger
Contig18374	412	411	319	62	154	6962	51.5	1e-06	18/31	58	LINE1-11_SBi:ClassI:LINE:L1
Contig18375	424	133	195	471	533	1162	36.8	1e-07	13/21	61	CACTA-L:ClassII:TIR:CACTA
Contig18377	1809	1052	906	984	1130	2555	61.6	3e-11	26/49	53	Gypsy-26_VV-LTR:ClassI:LTR:Gypsy
Contig18386	2205	2147	2007	1178	1038	1491	34.1	3e-08	18/47	38	MERMITE18D:ClassII:?:?
Contig18387	3161	2375	2262	775	888	4130	40	3e-12	19/38	50	L2_Plat1f:ClassI:LINE:Jockey
Contig18392	1835	5	142	665	528	5056	62.5	4e-09	24/46	52	Gypsy-7_DPu-I:ClassI:LTR:Gypsy
Contig18393	656	132	61	851	922	1491	45	9e-06	17/24	70	MERMITE18D:ClassII:?:?
Contig18412	1408	1305	1099	8057	8263	10213	56.9	2e-11	25/69	36	Gypsy-40_DPu-I:ClassI:LTR:Gypsy
Contig18414	1598	1136	1216	723	803	7849	29.4	1e-08	41970	40	EnSpm-N1_HV:ClassII:TIR:CACTA
Contig18417	1840	16	102	966	880	1680	39.6	4e-06	13/29	44	HAT-4N1_Mad:ClassII:TIR:hAT
Contig18418	736	491	712	587	366	1491	39.1	4e-14	20/74	27	MERMITE18D:ClassII:?:?
Contig18428	458	366	283	137	54	6705	44.6	2e-07	19/28	67	LINE1-6_SBi:ClassI:LINE:L1
Contig18440	3321	1075	1224	1048	1197	1491	41.4	3e-11	20/50	40	MERMITE18D:ClassII:?:?
Contig18441	6578	2323	2436	8634	8521	35042	49.2	5e-18	18/38	47	Helitron-3_ZM:ClassII:Helitron:Helitron
Contig18442	631	213	64	29245	29394	35042	84.5	3e-16	33/50	66	Helitron-3_ZM:ClassII:Helitron:Helitron
Contig18444	895	422	499	192	115	389	51.9	2e-10	19/26	73	SINE_FR2:ClassI:SINE:tRNA
Contig18446	5732	2848	2783	1785	1850	5078	36.8	3e-14	13/22	59	L2_Plat1c:ClassI:LINE:Jockey
Contig18450	2045	722	555	2105	2272	7072	47.3	2e-06	27/56	48	RTAg4:ClassI:LINE:I
Contig18452	486	474	190	5199	5483	5811	95.9	7e-20	43/95	45	L1-1_DR:ClassI:LINE:L1
Contig18453	604	535	278	1288	1545	4805	87.7	3e-33	37/86	43	L1-16_DR:ClassI:LINE:L1
Contig18460	2315	674	594	3825	3905	7102	38.2	2e-06	15/27	55	Novosib-1_EmiHux:ClassII:?:Novosib
Contig18462	2036	1359	1231	4627	4755	11610	36.8	7e-12	18/43	41	ENSPM4_OS:ClassII:TIR:CACTA
Contig18466	517	250	41	9725	9934	14710	61.1	1e-13	29/70	41	EnSpm1_SB:ClassII:TIR:CACTA
Contig18467	2609	478	383	953	1048	1491	31.8	3e-14	15/32	46	MERMITE18D:ClassII:?:?
Contig18472	932	3	41	1862	1824	6590	31.8	4e-06	41864	61	R7Ag2:ClassI:LINE:I
Contig18473	553	3	41	1862	1824	6590	31.8	2e-06	41864	61	R7Ag2:ClassI:LINE:I
Contig18474	2442	719	931	461	673	5645	65.7	6e-10	29/71	40	Gypsy-125N_SBi-LTR:ClassI:LTR:Gypsy
Contig18475	636	78	308	270	500	6621	41.8	3e-08	22/77	28	DIRS-8_DR:ClassI:DIRS:DIRS
Contig18482	2766	2263	1982	1067	1348	2775	75.3	8e-13	37/94	39	Copia-33_GM-I:ClassI:LTR:Copia
Contig18486	707	221	292	2057	1986	7072	38.6	1e-06	41997	50	RTAg4:ClassI:LINE:I
Contig18497	2478	972	1037	10104	10169	11552	33.1	6e-08	13/22	59	Gypsy-8-I_CR:ClassI:LTR:Gypsy
Contig18501	696	695	588	2377	2270	3121	73	9e-34	26/36	72	Copia-1_ST-LTR:ClassI:LTR:Copia
Contig18502	617	473	387	2762	2676	9132	59.3	1e-08	21/29	72	Rehavkus-2_NVi:ClassII:?:MuDR
Contig18503	462	204	353	2827	2678	3121	92.7	4e-37	40/50	80	Copia-1_ST-LTR:ClassI:LTR:Copia
Contig18517	734	654	734	3013	2933	3392	60.2	7e-09	20/27	74	Novosib-6_CR:ClassII:?:Novosib
Contig18520	2653	1901	2110	459	250	5450	42.3	1e-06	21/70	30	RLG_scIvana_6_1-I:ClassI:LTR:Copia
Contig18522	318	119	250	581	712	1162	49.2	4e-06	22/44	50	CACTA-L:ClassII:TIR:CACTA
Contig18529	1018	73	255	393	575	1991	34.1	2e-07	21/61	34	L1-3_CR:ClassI:LINE:L1
Contig18532	940	24	581	1694	2251	7072	79.4	1e-14	61/186	32	RTAg4:ClassI:LINE:I
Contig18536	2037	677	453	8099	8323	8970	109	4e-23	45/75	60	EnSpm-7_STu:ClassII:TIR:CACTA
Contig18537	1731	1028	672	2513	2157	3222	49.2	5e-18	39/119	32	Copia-7-I_DR:ClassI:LTR:Copia
Contig18564	1171	785	717	2264	2332	9071	35.9	1e-06	14/23	60	Gypsy-1_ADe-I:ClassI:LTR:Gypsy
Contig18566	885	366	527	4475	4636	4881	35	6e-06	20/54	37	OSMU5:ClassII:?:MuDR
Contig18567	1556	1269	1210	466	407	1142	39.1	4e-12	13/20	65	SETARIA2:ClassII:?:?
Contig18569	2311	1891	1763	487	615	2707	38.2	5e-13	16/43	37	XILON1_ZM_LTR:ClassI:LTR:Gypsy
Contig18572	2227	882	739	476	333	903	48.7	5e-06	21/48	43	MUDRN3_OS:ClassII:?:MuDR
Contig18576	3324	2967	3080	184	297	4556	40.9	1e-06	18/38	47	Copia-39_BD-I:ClassI:LTR:Copia
Contig18596	1036	1005	709	6904	6608	7324	90	1e-17	47/99	47	L1-11_DR:ClassI:LINE:L1
Contig18598	519	255	121	1700	1834	3793	35.9	5e-09	16/45	35	Sagan-1_AAn:ClassII:TIR:Tc1-Mariner
Contig18606	1452	393	334	661	720	1131	30.4	9e-07	41963	55	CACTA-K:ClassII:TIR:CACTA
Contig18607	1550	1415	1522	1084	1191	1528	45.5	2e-07	18/36	50	MERMITE18E:ClassII:?:?
Contig18609	2980	1948	1802	2255	2109	9132	54.2	2e-24	22/49	44	Rehavkus-2_NVi:ClassII:?:MuDR
Contig18614	858	359	150	8901	9110	10206	44.1	1e-06	23/70	32	Gypsy-11-I_CR:ClassI:LTR:Gypsy
Contig18627	335	333	193	1615	1755	2273	57.4	2e-08	21/47	44	Copia-6-I_DR:ClassI:LTR:Copia
Contig18630	3661	3294	3383	450	539	585	48.7	2e-07	16/30	53	RLTR20A4:ClassI:LTR:ERV
Contig18631	972	1	177	1654	1830	7807	49.6	1e-07	22/59	37	RandI-4:ClassI:?:?
Contig18634	868	82	291	100	309	3505	97.7	4e-20	37/70	52	P-13_HM:ClassII:TIR:P
Contig18635	1192	1086	1130	1491	1447	4725	34.5	9e-06	41927	66	Ag-Jock-1:ClassI:LINE:Jockey
Contig18645	1633	336	112	9940	9716	14710	96.8	3e-22	54/75	72	EnSpm1_SB:ClassII:TIR:CACTA
Contig18661	1239	1137	907	1967	2197	7072	38.2	7e-06	27/77	35	RTAg4:ClassI:LINE:I
Contig18667	401	400	284	403	519	4330	34.5	2e-07	17/39	43	Gypsy-173_ZM-I:ClassI:LTR:Gypsy
Contig18668	2672	331	609	2405	2127	3822	79	3e-23	34/93	36	Harbinger-4C_PSt:ClassII:TIR:PIF-Harbinger
Contig18687	2279	146	382	1531	1295	3222	61.6	5e-15	34/79	43	Copia-7-I_DR:ClassI:LTR:Copia
Contig18688	1702	863	1033	1859	2029	11529	67.5	1e-10	29/57	50	Gypsy-32_ADe-I:ClassI:LTR:Gypsy
Contig18694	2085	1719	1606	1101	1214	1840	50.6	5e-12	18/38	47	P126:ClassII:TIR:P
Contig18695	2854	1458	1390	1405	1337	2140	37.7	4e-12	15/23	65	DNA-8-5_DR:ClassII:?:?
Contig18704	1268	676	978	378	680	6621	59.7	6e-11	31/101	30	DIRS-8_DR:ClassI:DIRS:DIRS
Contig18707	1579	695	537	9940	9782	14710	62.9	1e-19	36/53	67	EnSpm1_SB:ClassII:TIR:CACTA
Contig18712	2447	1058	1255	440	637	1491	36.8	4e-08	22/66	33	MERMITE18D:ClassII:?:?
Contig18723	1482	491	1162	2044	1373	3222	89	1e-26	59/224	26	Copia-7-I_DR:ClassI:LTR:Copia
Contig18725	2055	1154	861	10047	9754	11615	57.9	1e-07	29/98	29	SZ-52_I:ClassI:LTR:Gypsy
Contig18729	509	209	27	1276	1094	3222	62.1	1e-09	28/61	45	Copia-7-I_DR:ClassI:LTR:Copia
Contig18743	533	349	74	396	671	6621	67.8	2e-11	33/92	35	DIRS-8_DR:ClassI:DIRS:DIRS
Contig18755	2198	1003	1284	653	372	1744	70.3	2e-11	39/94	41	Gypsy-13_SMo-LTR:ClassI:LTR:Gypsy
Contig18756	716	426	361	10154	10219	11552	48.3	8e-06	16/22	72	Gypsy-8-I_CR:ClassI:LTR:Gypsy
Contig18758	882	484	275	1998	2207	4772	65.7	7e-34	26/70	37	Nimb-5_DR:ClassI:LINE:I
Contig18761	451	449	378	7790	7719	9037	51.5	2e-06	19/24	79	Chapaev-8_HM:ClassII:?:Chapaev
Contig18764	2011	431	499	527	459	1142	34.1	2e-08	41996	52	SETARIA2:ClassII:?:?
Contig18776	1341	296	532	5729	5965	8021	54.2	7e-10	31/79	39	L1-2_VC:ClassI:LINE:L1
Contig18777	1003	760	996	5729	5965	8021	54.2	6e-07	31/79	39	L1-2_VC:ClassI:LINE:L1
Contig18779	1710	252	169	4711	4794	11610	33.6	3e-07	14/28	50	ENSPM4_OS:ClassII:TIR:CACTA
Contig18782	1462	539	757	5820	6038	11697	47.3	4e-10	21/73	28	ENSPM-6_ZM:ClassII:TIR:CACTA
Contig18786	1345	482	369	943	1056	1491	34.1	5e-08	18/38	47	MERMITE18D:ClassII:?:?
Contig18791	905	291	70	4131	4352	4732	85.4	8e-73	35/74	47	RTEX-1_DR:ClassI:LINE:RTE
Contig18792	457	457	212	1472	1717	3260	126	4e-53	50/82	60	RTEX-2_DR:ClassI:LINE:RTE
Contig18797	1347	1200	1075	1060	1185	2405	62.5	3e-09	23/42	54	Gypsy-30_Mad-I:ClassI:LTR:Gypsy
Contig18802	1573	1220	1369	2946	2797	8649	45.5	4e-07	24/50	48	MuDR-4_STu:ClassII:?:MuDR
Contig18806	1891	84	1	10085	10168	11552	38.2	1e-14	15/28	53	Gypsy-8-I_CR:ClassI:LTR:Gypsy
Contig18808	467	313	429	953	1069	5919	55.6	9e-08	17/39	43	Gypsy-8_Adi-I:ClassI:LTR:Gypsy
Contig18813	1686	783	427	1949	2305	7072	54.2	2e-08	38/119	31	RTAg4:ClassI:LINE:I
Contig18817	1444	766	939	4817	4990	5465	62.5	3e-09	35/58	60	R5-1_SM:ClassI:LINE:R2
Contig18820	1903	898	1023	3042	3167	7434	33.7	5e-06	16/42	38	I_Ele22:ClassI:LINE:I
Contig18826	953	951	886	73	138	4722	47.3	3e-08	15/22	68	Gypsy-90_SB-I:ClassI:LTR:Gypsy
Contig18827	3325	1829	1915	875	961	1680	40.9	7e-12	13/29	44	HAT-4N1_Mad:ClassII:TIR:hAT
Contig18828	930	741	346	195	590	6621	64.3	5e-10	37/132	28	DIRS-8_DR:ClassI:DIRS:DIRS
Contig18836	2547	2288	2428	682	822	6264	38.6	3e-07	17/47	36	Gypsy-5_PGr-I:ClassI:LTR:Gypsy
Contig18843	1548	517	888	818	1189	4556	266	1e-70	105/124	84	Gypsy56-I_DR:ClassI:LTR:Gypsy
Contig18855	709	253	152	2004	2105	5272	31.8	5e-08	15/34	44	P-1_AurAno:ClassII:TIR:P
Contig18861	812	126	188	66	128	2026	40.5	2e-06	13/21	61	TSESSEBEII:ClassII:TIR:Tc1-Mariner
Contig18862	2543	926	660	571	305	1491	39.6	2e-07	28/89	31	MERMITE18D:ClassII:?:?
Contig18866	833	87	1	1605	1691	2140	51	5e-06	18/29	62	DNA-8-5_DR:ClassII:?:?
Contig18869	1541	1151	1234	130	47	1054	48.3	4e-07	18/28	64	HATN9_DR:ClassII:TIR:hAT
Contig18878	1056	848	639	2482	2273	3825	40.5	3e-12	17/70	24	Harbinger-4B_PSt:ClassII:TIR:PIF-Harbinger
Contig18884	1445	920	1027	303	196	1142	30.1	2e-07	13/36	36	SETARIA2:ClassII:?:?
Contig18886	3056	596	835	1107	1346	4654	42.8	9e-06	24/80	30	Copia-1_SCH-I:ClassI:LTR:Copia
Contig18888	5269	3731	3868	1721	1858	5078	40	3e-06	20/46	43	L2_Plat1c:ClassI:LINE:Jockey
Contig18906	2141	330	581	1050	1301	3222	53.8	5e-17	29/84	34	Copia-7-I_DR:ClassI:LTR:Copia
Contig18907	2364	1915	1784	1103	972	4629	50.1	5e-16	20/44	45	SZ-6IN:ClassI:LTR:Copia
Contig18911	3877	2401	2601	2523	2723	5272	32.2	8e-07	20/67	29	P-1_AurAno:ClassII:TIR:P
Contig18915	1186	11	163	1530	1682	6765	55.1	4e-07	20/51	39	Gypsy-13_CQ-I:ClassI:LTR:Gypsy
Contig18918	744	449	553	2782	2678	3121	51.9	6e-17	19/35	54	Copia-1_ST-LTR:ClassI:LTR:Copia
Contig18930	681	507	617	3190	3300	4336	31.8	3e-07	15/37	40	Gypsy-65_SB-I:ClassI:LTR:Gypsy
Contig18942	208	201	1	3533	3733	4383	137	4e-33	52/67	77	Gypsy1-I_GA:ClassI:LTR:Gypsy
Contig18943	299	2	298	2762	3058	4332	152	4e-37	61/99	61	Gypsy-8_GA-I:ClassI:LTR:Gypsy
Contig18946	646	439	275	2483	2647	3061	90.4	2e-20	37/55	67	CR1-2_FR:ClassI:LINE:Jockey
Contig18952	496	429	283	1082	936	1491	40.8	1e-07	22/49	44	MERMITE18D:ClassII:?:?
Contig18955	1030	793	855	4839	4901	11610	40.9	6e-12	14/21	66	ENSPM4_OS:ClassII:TIR:CACTA
Contig18956	746	459	385	2898	2972	8912	40.5	3e-06	14/25	56	Sola3-1_BF:ClassII:?:Sola
Contig18962	3922	894	1079	4522	4707	11610	52.8	7e-12	21/62	33	ENSPM4_OS:ClassII:TIR:CACTA
Contig18969	2079	1079	1423	9786	10130	18820	66.1	2e-16	36/115	31	Gypsy-22_DPu-I:ClassI:LTR:Gypsy
Contig18970	634	456	581	3707	3832	5934	51.5	2e-06	20/42	47	HARB-10_SBi:ClassII:TIR:PIF-Harbinger
Contig18982	1073	424	209	2968	3183	5078	41.8	2e-16	22/72	30	L2_Plat1c:ClassI:LINE:Jockey
Contig18986	3789	456	319	4296	4433	14647	43.2	2e-10	20/46	43	EnSpm-3_PGr:ClassII:TIR:CACTA
Contig18987	1035	448	750	9765	10067	14710	51.9	3e-06	34/101	33	EnSpm1_SB:ClassII:TIR:CACTA
[truncated: 9,022 more rows]
