# Supplementary material for: Detection of Alternative Splice and Gene Duplication by RNA Sequencing in Japanese Flounder, Paralichthys olivaceus
Source: G3 (Bethesda). 2014 Nov 5;4(12):2419–24. doi: 10.1534/g3.114.012138 (PMC4267937; doi:10.1534/g3.114.012138)
Supplement: Supporting Information [file supp_g3.114.012138_FileS5.xlsx]

## Sheet: allcap3blastx
Contigs with "SNP"	QueryLength	QueryStart	QueryEnd	SbjctStart	SbjctEnd	Length	Score	E-value	Overlap/total	Identity	SbjectName	Annotation
Contig9985	2959	2	2125	299	1005	1005	1283	0	628/708	88	ref|XP_003458610.1|	PREDICTED: lethal(2) giant larvae protein homolog 2-like [Oreochromis niloticus]
Contig9950	3821	62	1381	1	440	440	813	0	400/440	90	ref|XP_003443112.1|	PREDICTED: glutaryl-CoA dehydrogenase, mitochondrial-like [Oreochromis niloticus]
Contig9932	634	347	18	84	185	355	64.3	2e-08	43/110	39	ref|XP_002950032.1|	hypothetical protein VOLCADRAFT_90463 [Volvox carteri f. nagariensis] gb|EFJ48700.1| hypothetical protein VOLCADRAFT_90463 [Volvox carteri f. nagariensis]
Contig9918	2459	2459	1065	1099	1563	1563	895	0	421/465	90	ref|XP_003450658.1|	PREDICTED: hypothetical protein LOC100697888 [Oreochromis niloticus]
Contig9876	371	371	3	442	586	1121	95.5	3e-18	53/149	35	ref|XP_001013721.1|	hypothetical protein TTHERM_00424440 [Tetrahymena thermophila] gb|EAR93476.1| hypothetical protein TTHERM_00424440 [Tetrahymena thermophila SB210]
Contig9838	1847	1590	1144	22	170	170	308	2e-81	144/149	96	ref|XP_001096263.2|	PREDICTED: ubiquitin-conjugating enzyme E2 D4-like isoform 1 [Macaca mulatta]
Contig9824	1431	1429	164	235	656	656	816	0	400/422	94	ref|XP_003451952.1|	PREDICTED: ATP-dependent RNA helicase DDX18 [Oreochromis niloticus]
Contig9784	1418	1323	232	1	364	364	697	0	352/364	96	ref|XP_003454968.1|	PREDICTED: developmentally-regulated GTP-binding protein 2 [Oreochromis niloticus]
Contig9752	662	8	523	785	953	953	151	8e-35	76/172	44	ref|XP_003456499.1|	PREDICTED: protein-glutamine gamma-glutamyltransferase 2-like [Oreochromis niloticus]
Contig9700	375	3	353	1	118	122	114	5e-24	63/124	50	emb|CCE85223.1|	Piso0_004805 [Millerozyma farinosa CBS 7064]
Contig9676	901	282	806	1	175	2149	337	2e-95	168/175	96	emb|CBN81497.1|	Histone acetyltransferase MYST4 [Dicentrarchus labrax]
Contig9667	1637	1542	1054	17	179	503	191	1e-132	87/163	53	ref|NP_878288.1|	coagulation factor IX precursor [Danio rerio] gb|AAN71001.1|AF515270_1 coagulation factor IX [Danio rerio]
Contig9655	440	22	411	77	207	208	89.4	2e-16	47/131	35	ref|XP_001007749.2|	hypothetical protein TTHERM_00068120 [Tetrahymena thermophila] gb|EAR87504.2| hypothetical protein TTHERM_00068120 [Tetrahymena thermophila SB210]
Contig9528	371	369	1	269	391	446	143	1e-32	66/123	53	gb|EFW47186.1|	conserved hypothetical protein [Capsaspora owczarzaki ATCC 30864]
Contig95155	182	182	3	182	241	423	117	8e-25	59/60	98	ref|XP_003774251.1|	PREDICTED: actin, alpha cardiac muscle 2-like [Sarcophilus harrisii]
Contig9498	253	242	33	64	133	2893	54.7	6e-06	33/70	47	ref|XP_003883549.1|	conserved hypothetical protein [Neospora caninum Liverpool] emb|CBZ53517.1| conserved hypothetical protein [Neospora caninum Liverpool]
Contig9412	1705	3	1415	1	428	432	554	1e-155	286/471	60	ref|XP_003454487.1|	PREDICTED: non-syndromic hearing impairment protein 5-like [Oreochromis niloticus]
Contig9292	1015	19	954	219	532	547	120	6e-25	79/317	24	gb|AAS83204.1|	reverse transcriptase [Fundulus heteroclitus]
Contig9184	287	2	271	2	91	95	66.6	2e-09	30/90	33	ref|YP_003164947.1|	antibiotic biosynthesis monooxygenase [Leptotrichia buccalis C-1013-b] gb|ACV39956.1| Antibiotic biosynthesis monooxygenase [Leptotrichia buccalis C-1013-b]
Contig9160	460	2	457	98	249	372	125	3e-27	71/153	46	gb|EGT45214.1|	hypothetical protein CAEBREN_03876 [Caenorhabditis brenneri]
Contig9070	344	310	5	291	392	512	130	7e-29	64/102	62	ref|XP_003460495.1|	PREDICTED: hypothetical protein LOC100699725 [Oreochromis niloticus]
Contig8981	570	524	3	41	217	230	201	5e-50	96/177	54	gb|ACX94453.1|	estrogen-regulated protein [Sparus aurata]
Contig8965	1018	1003	68	149	460	461	548	1e-154	264/312	84	ref|XP_003456561.1|	PREDICTED: probable methyltransferase C20orf7 homolog, mitochondrial-like [Oreochromis niloticus]
Contig8896	2783	2677	845	1	611	611	1121	0	542/611	88	ref|XP_003452257.1|	PREDICTED: phosphoglucomutase-2 [Oreochromis niloticus]
Contig8860	675	561	49	35	205	214	222	5e-66	102/171	59	gb|EGR33122.1|	hypothetical protein IMG5_061210 [Ichthyophthirius multifiliis]
Contig8843	351	349	2	3	118	146	112	3e-23	55/118	46	gb|EGR30638.1|	ubiquitin conjugating enzyme, putative [Ichthyophthirius multifiliis]
Contig8769	1304	1235	309	5	313	313	533	1e-149	254/309	82	ref|XP_003440560.1|	PREDICTED: poly(U)-specific endoribonuclease-C-like [Oreochromis niloticus]
Contig8742	1277	1	1113	1191	1573	1573	537	1e-150	281/387	72	emb|CAG09039.1|	unnamed protein product [Tetraodon nigroviridis]
Contig8653	3421	226	1359	1	378	783	738	0	360/378	95	ref|XP_003438890.1|	PREDICTED: rabenosyn-5-like [Oreochromis niloticus]
Contig8571	3084	3081	1705	145	603	603	885	0	427/459	93	ref|XP_003455207.1|	PREDICTED: collagen type IV alpha-3-binding protein-like [Oreochromis niloticus]
Contig85297	362	356	12	81	179	308	65.9	3e-09	39/115	33	ref|YP_004933452.1|	ADP-ribosylation/Crystallin J1 [Thermovirga lienii DSM 17291] gb|AER67355.1| ADP-ribosylation/Crystallin J1 [Thermovirga lienii DSM 17291]
Contig83978	492	381	118	155	242	473	151	3e-37	75/88	85	ref|XP_003459078.1|	PREDICTED: acidic mammalian chitinase-like [Oreochromis niloticus]
Contig83526	1851	758	1849	116	479	1134	707	0	350/364	96	ref|XP_003442611.1|	PREDICTED: serine/threonine-protein kinase TAO2-like [Oreochromis niloticus]
Contig83358	267	264	1	3	88	184	90.9	8e-17	52/92	56	ref|XP_003453175.1|	PREDICTED: iron-sulfur cluster assembly 2 homolog, mitochondrial-like [Oreochromis niloticus]
Contig8325	218	12	218	11	79	91	99.8	2e-19	46/69	66	gb|EGR28255.1|	small ubiquitin-related modifier i, putative [Ichthyophthirius multifiliis]
Contig82621	2326	2225	6	254	983	1202	1018	0	513/740	69	ref|XP_003459606.1|	PREDICTED: hypothetical protein LOC100703585 [Oreochromis niloticus]
Contig8232	1928	1753	410	1	448	448	786	0	350/448	78	ref|XP_003448972.1|	PREDICTED: tissue alpha-L-fucosidase-like [Oreochromis niloticus]
Contig82220	2187	1273	2181	9	322	1279	210	1e-51	119/314	37	dbj|BAC82617.1|	pol-like protein [Danio rerio]
Contig82007	218	218	3	3	71	209	109	2e-22	52/72	72	gb|EGR29335.1|	Ras family protein, putative [Ichthyophthirius multifiliis]
Contig81807	321	3	116	36	73	75	72.8	2e-11	32/38	84	gb|ADX97129.1|	mitochondrial nucleoside diphosphate kinase [Perca flavescens]
Contig8096	1976	51	1757	1	571	571	967	0	510/573	89	ref|XP_003442755.1|	PREDICTED: nucleolar protein 56 [Oreochromis niloticus]
Contig80460	393	153	386	236	313	315	120	2e-32	55/78	70	ref|XP_001449701.1|	hypothetical protein [Paramecium tetraurelia strain d4-2] emb|CAK82304.1| unnamed protein product [Paramecium tetraurelia]
Contig79871	247	1	246	211	292	334	170	1e-40	82/82	100	ref|XP_003442992.1|	PREDICTED: actin, alpha cardiac muscle 1-like isoform 2 [Oreochromis niloticus]
Contig7828	2220	123	1400	1	426	426	893	0	424/426	99	gb|ABG00263.1|	calreticulin [Paralichthys olivaceus]
Contig7814	2942	2845	686	1	720	720	1264	0	603/720	83	ref|XP_003437831.1|	PREDICTED: gelsolin-like [Oreochromis niloticus]
Contig7797	2561	2429	207	1	740	744	1207	0	588/741	79	ref|XP_003455342.1|	PREDICTED: N-acetylated-alpha-linked acidic dipeptidase-like protein-like [Oreochromis niloticus]
Contig77200	482	149	412	220	307	376	104	2e-42	54/88	61	gb|AEB26312.1|	actin [Helicoverpa armigera]
Contig7711	858	810	4	1	252	294	152	8e-35	100/283	35	ref|XP_001442968.1|	hypothetical protein [Paramecium tetraurelia strain d4-2] emb|CAK75571.1| unnamed protein product [Paramecium tetraurelia]
Contig7561	547	139	366	25	100	100	142	4e-32	65/76	85	ref|XP_003456718.1|	PREDICTED: UPF0369 protein C6orf57 homolog [Oreochromis niloticus]
Contig74117	2587	1324	1473	194	243	322	98.2	8e-18	42/50	84	gb|ACO14082.1|	Tartrate-resistant acid phosphatase type 5 precursor [Esox lucius]
Contig74113	1045	175	759	51	255	457	58.5	2e-06	52/212	24	ref|XP_003480561.1|	PREDICTED: uncharacterized protein C9orf93-like, partial [Sus scrofa]
Contig74112	289	3	287	500	594	808	161	4e-38	81/95	85	emb|CBN82166.1|	Uncharacterized protein [Dicentrarchus labrax]
Contig74111	449	1	447	446	594	808	251	5e-65	125/149	83	emb|CBN82166.1|	Uncharacterized protein [Dicentrarchus labrax]
Contig74110	2208	104	2206	413	1118	1130	1081	0	544/710	76	ref|XP_003444282.1|	PREDICTED: protein NLRC3-like [Oreochromis niloticus]
Contig74109	2233	129	2231	413	1118	1130	1081	0	544/710	76	ref|XP_003444282.1|	PREDICTED: protein NLRC3-like [Oreochromis niloticus]
Contig74108	2265	104	2263	413	1118	1130	1088	0	549/721	76	ref|XP_003444282.1|	PREDICTED: protein NLRC3-like [Oreochromis niloticus]
Contig74107	2290	129	2288	413	1118	1130	1088	0	549/721	76	ref|XP_003444282.1|	PREDICTED: protein NLRC3-like [Oreochromis niloticus]
Contig74106	205	2	175	416	473	553	90.1	1e-16	43/58	74	ref|XP_003455896.1|	PREDICTED: ribonuclease inhibitor-like [Oreochromis niloticus]
Contig74087	918	538	858	1042	1161	1180	58.9	1e-06	44/122	36	ref|XP_003453997.1|	PREDICTED: hypothetical protein LOC100710874 [Oreochromis niloticus]
Contig74083	577	577	5	223	451	557	216	1e-54	130/229	56	ref|XP_003458274.1|	PREDICTED: E3 ubiquitin/ISG15 ligase TRIM25-like [Oreochromis niloticus]
Contig74082	844	844	5	172	451	557	402	1e-110	210/280	75	ref|XP_003458272.1|	PREDICTED: tripartite motif-containing protein 16-like [Oreochromis niloticus]
Contig74080	902	350	694	542	658	691	67	5e-09	42/117	35	gb|EGR28219.1|	hypothetical protein IMG5_181480 [Ichthyophthirius multifiliis]
Contig74079	3000	1	1083	5	365	365	687	0	333/361	92	dbj|BAD13367.1|	major histocompatibility complex (MHC) class Ia chain [Paralichthys olivaceus] gb|ACI88823.1| MHC class I alpha antigen [Paralichthys olivaceus]
Contig74058	1436	410	925	122	293	483	162	7e-66	86/172	50	ref|YP_073558.1|	RNA-dependent DNA polymerase [Lymphocystis disease virus - isolate China] gb|AAU10897.1| RNA-dependent DNA polymerase [Lymphocystis disease virus - isolate China]
Contig74055	2645	2380	140	28	903	1810	872	0	498/888	56	ref|XP_003456028.1|	PREDICTED: hypothetical protein LOC100703750 [Oreochromis niloticus]
Contig74029	1189	6	134	932	974	974	80.9	5e-13	39/43	90	ref|XP_003458334.1|	PREDICTED: hypothetical protein LOC100690076 [Oreochromis niloticus]
Contig74007	1242	120	1037	100	390	577	94	6e-17	79/312	25	gb|ADQ44763.1|	virulent strain associated lipoprotein [Borrelia burgdorferi 297]
Contig74003	1296	261	971	311	573	1119	84.3	5e-14	70/267	26	ref|XP_640723.1|	hypothetical protein DDB_G0281503 [Dictyostelium discoideum AX4] gb|EAL66733.1| hypothetical protein DDB_G0281503 [Dictyostelium discoideum AX4]
Contig73985	259	3	257	585	669	1868	143	1e-32	63/85	74	ref|XP_003444759.1|	PREDICTED: neuroblast differentiation-associated protein AHNAK-like [Oreochromis niloticus]
Contig73984	502	493	5	3397	3559	6009	239	1e-61	104/165	63	ref|XP_687696.3|	PREDICTED: neuroblast differentiation-associated protein AHNAK [Danio rerio]
Contig73977	611	610	158	174	324	324	313	2e-83	147/151	97	gb|AAG15322.1|AF255560_1	alpha tubulin [Notothenia coriiceps]
Contig73975	1652	1547	195	1	451	451	901	0	436/451	96	sp|P36220.1|TBA_TORMA	RecName: Full=Tubulin alpha chain; AltName: Full=Alpha T6 emb|CAA50802.1| alpha-tubulin [Torpedo marmorata]
Contig73974	1660	1555	203	1	451	451	902	0	437/451	96	sp|P36220.1|TBA_TORMA	RecName: Full=Tubulin alpha chain; AltName: Full=Alpha T6 emb|CAA50802.1| alpha-tubulin [Torpedo marmorata]
Contig73973	1686	1532	180	1	451	451	878	0	423/451	93	gb|AAG15324.1|AF255562_1	alpha tubulin [Notothenia coriiceps] gb|AAC97929.1| alpha tubulin [Notothenia coriiceps]
Contig73972	1701	1547	195	1	451	451	878	0	424/451	94	gb|AAG15324.1|AF255562_1	alpha tubulin [Notothenia coriiceps] gb|AAC97929.1| alpha tubulin [Notothenia coriiceps]
Contig73971	1709	1555	203	1	451	451	878	0	423/451	93	gb|AAG15324.1|AF255562_1	alpha tubulin [Notothenia coriiceps] gb|AAC97929.1| alpha tubulin [Notothenia coriiceps]
Contig73970	1714	1609	263	1	449	449	904	0	438/449	97	ref|NP_033474.1|	tubulin alpha-1C chain [Mus musculus] ref|NP_001091315.1| uncharacterized protein LOC100037141 [Xenopus laevis] ref|NP_001230906.1| tubulin alpha-1C chain [Cricetulus griseus] sp|P68365.1|TBA1C_CRIGR RecName: Full=Tubulin alpha-1C chain; AltName: Full=Alpha-tubulin 3; AltName: Full=Alpha-tubulin III; AltName: Full=Tubulin alpha-3 chain sp|P68373.1|TBA1C_MOUSE RecName: Full=Tubulin alpha-1C chain;…
Contig73969	1763	1609	263	1	449	449	892	0	432/449	96	ref|XP_003446578.1|	PREDICTED: tubulin alpha-1C chain-like [Oreochromis niloticus]
Contig73968	1814	1703	753	70	396	740	353	5e-95	168/330	50	ref|XP_003445302.1|	PREDICTED: hypothetical protein LOC100707181 [Oreochromis niloticus]
Contig73967	1839	1728	778	70	396	740	353	6e-95	168/330	50	ref|XP_003445302.1|	PREDICTED: hypothetical protein LOC100707181 [Oreochromis niloticus]
Contig73964	922	145	414	6	92	285	147	4e-33	75/90	83	dbj|BAK52807.1|	microtubule aggregate protein homolog isotype-2 [Paralichthys olivaceus]
Contig73963	951	1	285	191	285	285	181	3e-43	90/95	94	dbj|BAK52806.1|	microtubule aggregate protein homolog isotype-1 [Paralichthys olivaceus]
Contig73962	932	291	932	1764	1997	2021	228	2e-57	125/237	52	ref|XP_003455071.1|	PREDICTED: hypothetical protein LOC100710614 [Oreochromis niloticus]
Contig73960	2041	5	2041	1214	1997	2021	305	3e-80	266/835	31	ref|XP_003455071.1|	PREDICTED: hypothetical protein LOC100710614 [Oreochromis niloticus]
Contig73959	2186	81	2186	1172	1997	2021	304	6e-80	268/869	30	ref|XP_003455071.1|	PREDICTED: hypothetical protein LOC100710614 [Oreochromis niloticus]
Contig73952	836	696	505	88	162	239	48.1	1e-06	25/75	33	gb|AAP06232.1|	similar to GenBank Accession Number AB073376 non-LTR retrotransposable element partially supported by GENSCAN in Oryzias latipes [Schistosoma japonicum]
Contig73948	2602	575	781	23	91	598	112	3e-22	53/69	76	ref|XP_003446688.1|	PREDICTED: polypeptide N-acetylgalactosaminyltransferase 14-like [Oreochromis niloticus]
Contig73947	2641	614	820	23	91	598	112	3e-22	53/69	76	ref|XP_003446688.1|	PREDICTED: polypeptide N-acetylgalactosaminyltransferase 14-like [Oreochromis niloticus]
Contig73944	3386	627	214	1148	1278	1318	92.8	6e-33	49/138	35	ref|XP_002196183.1|	PREDICTED: similar to Gag-Pol polyprotein [Taeniopygia guttata]
Contig73943	4223	2585	2827	11	91	598	137	3e-29	64/81	79	ref|XP_003446688.1|	PREDICTED: polypeptide N-acetylgalactosaminyltransferase 14-like [Oreochromis niloticus]
Contig73942	4262	2624	2866	11	91	598	137	3e-29	64/81	79	ref|XP_003446688.1|	PREDICTED: polypeptide N-acetylgalactosaminyltransferase 14-like [Oreochromis niloticus]
Contig73941	4374	2585	2827	11	91	598	137	3e-29	64/81	79	ref|XP_003446688.1|	PREDICTED: polypeptide N-acetylgalactosaminyltransferase 14-like [Oreochromis niloticus]
Contig73940	4413	2624	2866	11	91	598	137	3e-29	64/81	79	ref|XP_003446688.1|	PREDICTED: polypeptide N-acetylgalactosaminyltransferase 14-like [Oreochromis niloticus]
Contig7394	441	6	437	4	145	153	103	1e-20	59/145	40	sp|P23412.1|PROF_TETPY	RecName: Full=Profilin dbj|BAA00694.1| profilin [Tetrahymena pyriformis]
Contig73939	4648	2585	2827	11	91	598	137	3e-29	64/81	79	ref|XP_003446688.1|	PREDICTED: polypeptide N-acetylgalactosaminyltransferase 14-like [Oreochromis niloticus]
Contig73938	4687	2624	2866	11	91	598	137	3e-29	64/81	79	ref|XP_003446688.1|	PREDICTED: polypeptide N-acetylgalactosaminyltransferase 14-like [Oreochromis niloticus]
Contig73933	1261	243	758	1521	1691	1699	215	1e-53	109/172	63	ref|XP_003456356.1|	PREDICTED: hypothetical protein LOC100706162 [Oreochromis niloticus]
Contig73932	2478	656	1975	1266	1691	1699	506	1e-140	270/440	61	ref|XP_003456356.1|	PREDICTED: hypothetical protein LOC100706162 [Oreochromis niloticus]
Contig73931	2781	959	2278	1266	1691	1699	506	1e-140	270/440	61	ref|XP_003456356.1|	PREDICTED: hypothetical protein LOC100706162 [Oreochromis niloticus]
Contig73930	2810	988	2307	1266	1691	1699	506	1e-140	270/440	61	ref|XP_003456356.1|	PREDICTED: hypothetical protein LOC100706162 [Oreochromis niloticus]
Contig73921	437	8	433	440	585	3977	56.6	2e-06	44/152	28	ref|XP_001310118.1|	viral A-type inclusion protein [Trichomonas vaginalis G3] gb|EAX97188.1| viral A-type inclusion protein, putative [Trichomonas vaginalis G3]
Contig73920	441	8	433	440	585	3977	56.6	2e-06	44/152	28	ref|XP_001310118.1|	viral A-type inclusion protein [Trichomonas vaginalis G3] gb|EAX97188.1| viral A-type inclusion protein, putative [Trichomonas vaginalis G3]
Contig73918	2160	92	2038	1288	1936	1936	1154	0	595/649	91	dbj|BAF34705.1|	fast skeletal myosin heavy chain mMYH-9 [Oryzias latipes]
Contig73916	4936	85	4917	1	1607	1934	2826	0	1434/1611	89	ref|XP_003439494.1|	PREDICTED: myosin heavy chain, fast skeletal muscle-like [Oreochromis niloticus]
Contig73910	448	33	446	1	138	334	218	4e-55	105/138	76	gb|ACQ58087.1|	Cathepsin L precursor [Anoplopoma fimbria]
Contig73898	1810	137	1216	62	421	421	700	0	343/360	95	ref|XP_003438702.1|	PREDICTED: dual specificity mitogen-activated protein kinase kinase 4-like [Oreochromis niloticus]
Contig73886	322	1	318	186	293	328	123	2e-26	61/108	56	ref|XP_001026313.1|	Papain family cysteine protease containing protein [Tetrahymena thermophila] gb|EAS06068.1| Papain family cysteine protease containing protein [Tetrahymena thermophila SB210]
Contig73885	936	19	921	10	327	328	288	1e-75	150/319	47	ref|XP_001026313.1|	Papain family cysteine protease containing protein [Tetrahymena thermophila] gb|EAS06068.1| Papain family cysteine protease containing protein [Tetrahymena thermophila SB210]
Contig73884	1498	1233	283	1	282	1125	187	7e-45	135/331	40	ref|XP_003445184.1|	PREDICTED: receptor-type tyrosine-protein phosphatase C-like [Oreochromis niloticus]
Contig73883	1675	1410	127	1	451	1246	187	8e-45	141/473	29	ref|NP_001027788.1|	CD45 precursor [Takifugu rubripes] emb|CAB96211.1| CD45 [Takifugu rubripes]
Contig73882	4244	3979	410	1	1125	1125	1337	0	730/1225	59	ref|XP_003445184.1|	PREDICTED: receptor-type tyrosine-protein phosphatase C-like [Oreochromis niloticus]
Contig73872	1159	632	261	166	288	288	190	8e-94	96/124	77	gb|ACQ58994.1|	Tissue factor precursor [Anoplopoma fimbria]
Contig73854	1816	1328	426	1	300	317	258	4e-66	144/306	47	ref|XP_003459103.1|	PREDICTED: CD276 antigen-like [Oreochromis niloticus]
Contig73851	1885	1397	495	1	300	317	258	4e-66	144/306	47	ref|XP_003459103.1|	PREDICTED: CD276 antigen-like [Oreochromis niloticus]
Contig73849	2040	1328	426	1	300	317	258	5e-66	144/306	47	ref|XP_003459103.1|	PREDICTED: CD276 antigen-like [Oreochromis niloticus]
Contig73848	2109	1397	495	1	300	317	258	5e-66	144/306	47	ref|XP_003459103.1|	PREDICTED: CD276 antigen-like [Oreochromis niloticus]
Contig73808	1343	2	352	841	964	967	80.1	1e-12	56/127	44	dbj|BAD72127.1|	reverse transcriptase [Anguilla japonica]
Contig73807	1464	2	352	841	964	967	80.1	1e-12	56/127	44	dbj|BAD72127.1|	reverse transcriptase [Anguilla japonica]
Contig73797	863	858	238	27	240	758	145	1e-32	84/214	39	ref|XP_003449263.1|	PREDICTED: hypothetical protein LOC100699670 [Oreochromis niloticus]
Contig73796	455	195	1	1	63	245	102	4e-20	48/65	73	dbj|BAB59067.1|	immunoglobulin light chain precursor [Seriola quinqueradiata]
Contig73792	1674	1174	419	129	382	558	360	4e-97	171/254	67	ref|XP_003458299.1|	PREDICTED: EF-hand domain-containing protein 1-like [Oreochromis niloticus]
Contig73791	2675	2175	922	129	548	558	575	1e-161	285/420	67	ref|XP_003458299.1|	PREDICTED: EF-hand domain-containing protein 1-like [Oreochromis niloticus]
Contig73758	446	3	446	2127	2274	2770	230	9e-59	114/148	77	ref|XP_003457411.1|	PREDICTED: abnormal spindle-like microcephaly-associated protein homolog [Oreochromis niloticus]
Contig73756	261	260	3	842	927	2220	128	5e-28	64/86	74	emb|CAG03686.1|	unnamed protein product [Tetraodon nigroviridis]
Contig73753	669	3	656	77	294	294	448	1e-124	214/218	98	gb|AAN15746.1|	putative nucleic acid binding protein [Paralichthys olivaceus]
Contig73744	855	212	853	1	214	445	436	1e-120	208/214	97	gb|ADF97612.1|	tubulin beta 1 [Hypophthalmichthys molitrix]
Contig73743	1161	206	1159	14	331	459	641	0	308/318	96	ref|XP_002571123.1|	tubulin subunit beta [Schistosoma mansoni]
Contig73742	1593	762	1592	93	369	444	565	1e-159	275/277	99	ref|XP_003450025.1|	PREDICTED: tubulin beta chain-like [Oreochromis niloticus]
Contig73741	1405	1403	690	208	445	445	482	1e-134	234/238	98	gb|ADF97612.1|	tubulin beta 1 [Hypophthalmichthys molitrix]
Contig73718	3450	3193	164	1	1008	1008	1860	0	922/1010	91	gb|AAY30258.1|	Na+,K+-ATPase a3 subunit [Trematomus bernacchii]
Contig73708	4851	4594	1529	1	1023	1023	1974	0	981/1023	95	ref|XP_003450710.1|	PREDICTED: sodium/potassium-transporting ATPase subunit alpha-3-like [Oreochromis niloticus]
Contig73697	420	215	3	100	170	198	125	3e-27	58/71	81	emb|CAC16868.1|	immunoglobulin light chain [Dicentrarchus labrax]
Contig73696	614	587	3	1	196	236	310	1e-82	158/196	80	gb|ABW74635.1|	immunoglobulin light chain [Epinephelus coioides]
Contig73695	623	596	3	1	196	236	303	1e-80	157/199	78	gb|ABW74635.1|	immunoglobulin light chain [Epinephelus coioides]
Contig73694	920	890	192	3	240	240	290	2e-76	152/239	63	gb|ABW74648.1|	immunoglobulin light chain [Epinephelus coioides]
Contig73685	1453	69	1073	18	355	403	225	2e-56	124/342	36	emb|CAQ15701.1|	novel protein similar to human and mouse poliovirus receptor-related 3 (PVRL3) [Danio rerio]
Contig73548	1661	1661	579	218	584	742	575	1e-161	288/367	78	ref|XP_003441700.1|	PREDICTED: von Willebrand factor A domain-containing protein 5A [Oreochromis niloticus]
Contig73547	962	738	1	1	246	330	440	1e-121	221/246	89	ref|XP_003460342.1|	PREDICTED: von Willebrand factor A domain-containing protein 5A-like, partial [Oreochromis niloticus]
Contig73531	1933	1840	320	1	509	509	878	0	425/509	83	gb|AEV42266.1|	cytochrome P450 3A [Scophthalmus maximus]
Contig73520	660	659	384	288	379	379	190	2e-46	92/92	100	ref|XP_003505998.1|	PREDICTED: actin, aortic smooth muscle-like isoform 2 [Cricetulus griseus]
Contig73519	662	661	386	288	379	379	190	2e-46	92/92	100	ref|XP_003505998.1|	PREDICTED: actin, aortic smooth muscle-like isoform 2 [Cricetulus griseus]
Contig73517	1167	1125	1	196	579	616	671	0	340/384	88	ref|XP_003810996.1|	PREDICTED: actin, cytoplasmic 1-like [Pan paniscus]
Contig73491	1657	1543	404	1	380	380	743	0	355/380	93	ref|XP_003456429.1|	PREDICTED: creatine kinase M-type-like [Oreochromis niloticus]
Contig73486	1212	1130	135	174	505	505	514	1e-143	246/332	74	ref|XP_003446767.1|	PREDICTED: cytochrome P450 2K1-like isoform 2 [Oreochromis niloticus]
Contig73485	1379	1297	302	174	505	505	535	1e-150	257/332	77	ref|XP_003446767.1|	PREDICTED: cytochrome P450 2K1-like isoform 2 [Oreochromis niloticus]
Contig73482	1630	1548	553	174	505	505	523	1e-146	250/332	75	ref|XP_003446767.1|	PREDICTED: cytochrome P450 2K1-like isoform 2 [Oreochromis niloticus]
Contig73480	1843	1807	302	1	505	505	776	0	380/505	75	ref|XP_003446767.1|	PREDICTED: cytochrome P450 2K1-like isoform 2 [Oreochromis niloticus]
Contig73424	997	420	647	302	377	561	77.8	3e-12	39/76	51	ref|XP_002087457.1|	GE16990 [Drosophila yakuba] gb|EDW87169.1| GE16990 [Drosophila yakuba]
Contig73387	555	2	532	1	178	187	201	4e-50	104/178	58	ref|XP_001690885.1|	ribosomal protein L18, component of cytosolic 80S ribosome and 60S large subunit [Chlamydomonas reinhardtii] gb|EDP05331.1| ribosomal protein L18 [Chlamydomonas reinhardtii]
Contig73382	1664	323	1411	213	575	576	182	2e-43	113/366	30	ref|XP_003441742.1|	PREDICTED: coiled-coil domain-containing protein 19, mitochondrial-like [Oreochromis niloticus]
Contig73352	755	639	268	268	391	391	236	3e-60	113/124	91	ref|XP_003446684.1|	PREDICTED: ribonucleoside-diphosphate reductase subunit M2-like isoform 2 [Oreochromis niloticus]
Contig73350	338	337	74	102	189	189	187	6e-46	88/88	100	ref|XP_003455289.1|	PREDICTED: ubiquitin-conjugating enzyme E2 E2-like [Oreochromis niloticus]
Contig73339	985	529	65	272	410	785	72.8	1e-10	52/160	32	ref|XP_003448460.1|	PREDICTED: hypothetical protein LOC100706289 [Oreochromis niloticus]
Contig73338	1006	1000	20	1401	1716	2191	73.2	8e-11	76/329	23	ref|XP_001306517.1|	variable membrane protein precursor [Trichomonas vaginalis G3] gb|EAX93587.1| variable membrane protein precursor, putative [Trichomonas vaginalis G3]
Contig73337	1723	1216	65	1	410	785	102	2e-19	119/435	27	ref|XP_003448460.1|	PREDICTED: hypothetical protein LOC100706289 [Oreochromis niloticus]
Contig73336	285	283	152	324	363	553	63.2	2e-08	31/44	70	ref|XP_003455896.1|	PREDICTED: ribonuclease inhibitor-like [Oreochromis niloticus]
Contig73335	615	1	600	810	988	1010	85.1	8e-15	60/200	30	ref|XP_001920404.3|	PREDICTED: hypothetical protein LOC798921 [Danio rerio]
Contig73290	975	71	742	1	224	224	342	7e-92	156/224	69	gb|ADC92292.1|	C-reactive protein [Epinephelus coioides]
Contig73278	1078	162	857	26	256	256	399	1e-109	199/232	85	emb|CBN81506.1|	Catechol-O-methyltransferase domain-containing protein 1 [Dicentrarchus labrax]
Contig73239	861	96	680	1	203	203	142	8e-32	80/205	39	gb|ACQ59051.1|	Nattectin precursor [Anoplopoma fimbria]
Contig73237	869	96	719	1	198	206	111	2e-22	76/230	33	ref|XP_003460255.1|	PREDICTED: nattectin-like [Oreochromis niloticus]
Contig73236	941	359	760	69	203	203	135	9e-30	61/135	45	gb|ACQ59051.1|	Nattectin precursor [Anoplopoma fimbria]
Contig73235	945	96	764	1	206	206	133	5e-29	83/238	34	ref|XP_003460255.1|	PREDICTED: nattectin-like [Oreochromis niloticus]
Contig73234	949	464	799	79	198	206	108	2e-21	51/120	42	ref|XP_003460255.1|	PREDICTED: nattectin-like [Oreochromis niloticus]
Contig73230	1017	96	836	1	203	203	120	6e-25	81/257	31	gb|ACQ59051.1|	Nattectin precursor [Anoplopoma fimbria]
Contig73229	1025	464	844	76	203	203	131	3e-28	58/128	45	gb|ACQ59051.1|	Nattectin precursor [Anoplopoma fimbria]
Contig73055	694	25	687	515	742	1277	63.9	2e-08	58/230	25	ref|XP_002044704.1|	GM19576 [Drosophila sechellia] gb|EDW55394.1| GM19576 [Drosophila sechellia]
Contig73054	812	811	2	1943	2248	3307	239	6e-61	131/314	41	ref|XP_684581.4|	PREDICTED: neuroblast differentiation-associated protein AHNAK [Danio rerio]
Contig72933	299	2	283	133	226	2026	106	1e-21	48/94	51	ref|XP_003460157.1|	PREDICTED: interferon-induced very large GTPase 1-like [Oreochromis niloticus]
Contig72888	923	1	723	10	250	250	457	1e-126	202/241	83	gb|AEH76623.1|	trypsinogen Y [Epinephelus bruneus]
Contig72860	865	409	864	1125	1287	1349	194	2e-47	108/165	65	ref|XP_003458072.1|	PREDICTED: semaphorin-3D-like [Oreochromis niloticus]
Contig72846	1071	1028	447	1	194	194	368	1e-99	177/194	91	ref|XP_003438200.1|	PREDICTED: LOW QUALITY PROTEIN: selenoprotein T1a-like [Oreochromis niloticus]
Contig72845	1365	1322	741	1	194	194	368	2e-99	177/194	91	ref|XP_003438200.1|	PREDICTED: LOW QUALITY PROTEIN: selenoprotein T1a-like [Oreochromis niloticus]
Contig72828	1132	698	33	212	437	780	192	1e-46	109/228	47	ref|XP_003454561.1|	PREDICTED: hypothetical protein LOC100705710 [Oreochromis niloticus]
Contig72827	1201	698	33	212	437	780	192	1e-46	109/228	47	ref|XP_003454561.1|	PREDICTED: hypothetical protein LOC100705710 [Oreochromis niloticus]
Contig72773	306	3	125	124	164	165	76.6	2e-12	35/41	85	ref|XP_003439534.1|	PREDICTED: peptidyl-prolyl cis-trans isomerase-like [Oreochromis niloticus]
Contig72733	2856	2730	526	1	741	741	665	0	398/769	51	ref|NP_001133511.1|	FYN-binding protein [Salmo salar] gb|ACI33377.1| FYN-binding protein [Salmo salar]
Contig72727	225	225	1	64	138	305	147	7e-34	74/75	98	gb|EJF60398.1|	polyubiquitin [Dichomitus squalens LYAD-421 SS1]
Contig72673	254	253	2	1535	1618	2306	163	1e-38	70/84	83	emb|CAG00988.1|	unnamed protein product [Tetraodon nigroviridis]
Contig72621	1608	1	1377	772	1260	1267	219	1e-54	173/499	34	ref|XP_705669.5|	PREDICTED: hypothetical protein LOC553343 [Danio rerio]
Contig72620	1674	1	1461	484	1029	1267	227	7e-57	196/563	34	ref|XP_705669.5|	PREDICTED: hypothetical protein LOC553343 [Danio rerio]
Contig72619	1750	1	1194	484	874	1267	182	4e-48	153/433	35	ref|XP_705669.5|	PREDICTED: hypothetical protein LOC553343 [Danio rerio]
Contig7261	708	708	7	278	505	1678	252	5e-65	122/242	50	ref|NP_001092114.1|	fIg-Hepta protein [Takifugu rubripes] dbj|BAF32963.1| fIg-Hepta [Takifugu rubripes]
Contig72585	3273	238	2895	14	921	921	1655	0	832/908	91	ref|XP_003449040.1|	PREDICTED: alpha-actinin-4 [Oreochromis niloticus]
Contig72570	265	88	261	1	59	301	63.9	1e-08	32/60	53	ref|XP_003444668.1|	PREDICTED: hypothetical protein LOC100694942 [Oreochromis niloticus]
Contig72547	2308	4	1071	146	504	504	562	1e-157	277/359	77	ref|XP_003439509.1|	PREDICTED: WD repeat-containing protein 34-like [Oreochromis niloticus]
Contig72431	1126	1126	332	278	548	1198	198	2e-48	113/271	41	ref|XP_002199937.1|	PREDICTED: homeodomain interacting protein kinase 2 [Taeniopygia guttata]
Contig72274	4351	765	4145	32	1162	1505	1283	0	631/1155	54	ref|NP_001117060.1|	zonadhesin-like precursor [Salmo salar] gb|AAV52889.1| zonadhesin-like [Salmo salar] gb|AAV52890.1| zonadhesin-like [Salmo salar]
Contig72273	4414	765	4208	32	1162	1505	1304	0	639/1158	55	ref|NP_001117060.1|	zonadhesin-like precursor [Salmo salar] gb|AAV52889.1| zonadhesin-like [Salmo salar] gb|AAV52890.1| zonadhesin-like [Salmo salar]
Contig72272	4600	765	4220	32	1171	1505	1282	0	632/1180	53	ref|NP_001117060.1|	zonadhesin-like precursor [Salmo salar] gb|AAV52889.1| zonadhesin-like [Salmo salar] gb|AAV52890.1| zonadhesin-like [Salmo salar]
Contig72078	516	41	472	9	152	152	240	6e-62	122/144	84	ref|XP_001013914.1|	V-type ATPase, C subunit family protein [Tetrahymena thermophila] gb|EAR93669.1| V-type ATPase, C subunit family protein [Tetrahymena thermophila SB210]
Contig72077	2501	2387	360	1	676	676	1220	0	594/676	87	ref|XP_003439368.1|	PREDICTED: glycyl-tRNA synthetase [Oreochromis niloticus]
Contig72049	1618	11	1429	1	472	472	717	0	338/473	71	ref|XP_003449886.1|	PREDICTED: collagenase 3-like [Oreochromis niloticus]
Contig72026	1543	1539	1	537	1079	2501	732	0	389/546	71	ref|XP_003457368.1|	PREDICTED: nebulin-like [Oreochromis niloticus]
Contig72012	839	19	744	1	242	242	506	1e-141	238/242	98	dbj|BAA82362.1|	trypsinogen 1 [Paralichthys olivaceus]
Contig71999	946	878	3	1	292	425	615	1e-174	289/292	98	ref|XP_003456800.1|	PREDICTED: mothers against decapentaplegic homolog 3-like isoform 1 [Oreochromis niloticus]
Contig71860	772	771	373	143	275	275	269	5e-70	126/133	94	ref|XP_003458049.1|	PREDICTED: proteasome subunit beta type-8-like [Oreochromis niloticus]
Contig71845	1078	745	5	4108	4390	4688	383	1e-104	209/283	73	emb|CBN81678.1|	Ankyrin-3 [Dicentrarchus labrax]
Contig71818	208	1	207	102	170	190	110	1e-22	49/69	71	ref|YP_001837450.1|	superoxide dismutase [Leptospira biflexa serovar Patoc strain 'Patoc 1 (Paris)'] ref|YP_001961154.1| superoxide dismutase [Leptospira biflexa serovar Patoc strain 'Patoc 1 (Ames)'] emb|CAJ90435.1| superoxide dismutase-[Fe] [Leptospira biflexa serovar Patoc strain 'Patoc 1 (Paris)'] gb|ABZ92576.1| Superoxide dismutase [Leptospira biflexa serovar Patoc strain 'Patoc 1 (Ames)'] gb|ABZ96174.1| Supero…
Contig71802	516	142	486	9	123	148	130	1e-28	59/115	51	emb|CAF97042.1|	unnamed protein product [Tetraodon nigroviridis]
Contig71690	230	228	1	268	343	2276	139	2e-31	53/76	69	gb|EHH64134.1|	Histone acetyltransferase MYST3 [Macaca fascicularis]
Contig71689	259	258	1	266	351	2276	160	1e-37	61/86	70	gb|EHH64134.1|	Histone acetyltransferase MYST3 [Macaca fascicularis]
Contig71557	3275	162	1559	1	484	485	596	1e-167	311/484	64	ref|XP_003453744.1|	PREDICTED: T-complex protein 11-like protein 1-like [Oreochromis niloticus]
Contig71549	627	589	11	194	378	382	166	2e-39	87/193	45	ref|XP_001021827.1|	Melibiase family protein [Tetrahymena thermophila] gb|EAS01582.1| Melibiase family protein [Tetrahymena thermophila SB210]
Contig71536	2023	10	1182	63	422	422	429	1e-117	228/399	57	ref|XP_003442173.1|	PREDICTED: protein HEG-like [Oreochromis niloticus]
Contig71465	1223	50	886	140	430	535	383	1e-104	200/292	68	ref|XP_003459425.1|	PREDICTED: protein LYRIC-like [Oreochromis niloticus]
Contig71464	1828	226	1491	1	430	535	603	1e-170	312/433	72	ref|XP_003459425.1|	PREDICTED: protein LYRIC-like [Oreochromis niloticus]
Contig71454	906	112	792	425	631	686	64.7	2e-08	55/231	23	ref|XP_001434727.1|	hypothetical protein [Paramecium tetraurelia strain d4-2] emb|CAK67330.1| unnamed protein product [Paramecium tetraurelia]
Contig71368	1424	1332	160	144	533	533	442	1e-121	247/405	60	ref|XP_003442818.1|	PREDICTED: calpastatin-like [Oreochromis niloticus]
Contig71363	315	1	291	352	448	449	195	3e-48	96/97	98	ref|XP_001022424.1|	Tubulin/FtsZ family, GTPase domain containing protein [Tetrahymena thermophila] sp|P41351.1|TBA_TETTH RecName: Full=Tubulin alpha chain; AltName: Full=Alpha-tubulin gb|AAA21350.1| alpha-tubulin [Tetrahymena thermophila] gb|EAS02179.1| Tubulin/FtsZ family, GTPase domain containing protein [Tetrahymena thermophila SB210]
Contig71296	548	200	472	1	91	272	160	1e-37	75/91	82	gb|ACQ58332.1|	Trans-aconitate 3-methyltransferase [Anoplopoma fimbria]
Contig71257	2218	2217	1951	2033	2123	2202	117	8e-24	66/91	72	gb|EGG24293.1|	hypothetical protein DFA_06443 [Dictyostelium fasciculatum]
Contig70965	643	614	15	94	277	290	118	7e-25	80/205	39	ref|XP_001429541.1|	hypothetical protein [Paramecium tetraurelia strain d4-2] emb|CAK62143.1| unnamed protein product [Paramecium tetraurelia]
Contig70911	3094	2937	1309	1	544	544	981	0	468/545	85	ref|XP_003445179.1|	PREDICTED: occludin-like [Oreochromis niloticus]
Contig70866	222	220	5	563	630	1224	60.5	1e-07	36/73	49	gb|EEE50488.1|	hypothetical protein OsJ_30557 [Oryza sativa Japonica Group]
Contig70859	1087	23	955	60	372	372	567	1e-159	284/314	90	emb|CBN81641.1|	Heparan sulfate glucosamine 3-O-sulfotransferase 3B1 [Dicentrarchus labrax]
Contig70813	262	5	217	6	76	82	95.5	3e-18	39/71	54	emb|CBY30424.1|	unnamed protein product [Oikopleura dioica] emb|CBY21528.1| unnamed protein product [Oikopleura dioica]
Contig70809	229	14	229	168	239	448	124	9e-27	55/72	76	dbj|BAC06345.1|	gamete and mating-type specific protein A [Dictyostelium discoideum]
Contig70763	1550	165	1016	1	284	284	529	1e-148	279/284	98	ref|XP_003439892.1|	PREDICTED: tropomyosin alpha-4 chain-like isoform 1 [Oreochromis niloticus]
Contig70759	1290	140	1063	1	275	275	454	1e-125	241/309	77	ref|XP_003448249.1|	PREDICTED: troponin T, cardiac muscle isoforms-like [Oreochromis niloticus]
Contig70735	598	10	594	50	246	248	234	1e-59	115/197	58	ref|NP_001119730.1|	triosephosphate isomerase [Bombyx mori] sp|P82204.2|TPIS_BOMMO RecName: Full=Triosephosphate isomerase; Short=TIM; AltName: Full=Triose-phosphate isomerase gb|AAU34185.1| triosephosphate isomerase [Bombyx mori]
Contig70592	352	305	6	7	105	112	92	4e-17	47/101	46	ref|XP_002165056.1|	PREDICTED: similar to acidic ribosomal protein A1 [Hydra magnipapillata]
Contig70433	253	2	154	194	244	422	71.6	5e-11	35/51	68	ref|XP_002946199.1|	hypothetical protein VOLCADRAFT_86230 [Volvox carteri f. nagariensis] gb|EFJ53194.1| hypothetical protein VOLCADRAFT_86230 [Volvox carteri f. nagariensis]
Contig70357	648	605	126	1	125	125	159	5e-37	81/160	50	emb|CAG08285.1|	unnamed protein product [Tetraodon nigroviridis]
Contig70282	203	15	203	430	493	577	109	2e-22	50/64	78	ref|NP_001191512.1|	cortactin [Aplysia californica] gb|ACJ60629.1| cortactin [Aplysia californica]
Contig70227	203	3	203	315	381	484	99.4	2e-19	48/67	71	gb|EFR23515.1|	hypothetical protein AND_12733 [Anopheles darlingi]
Contig7013	332	319	35	1	95	97	97.8	7e-19	51/96	53	pdb|2XZM|Z	Chain Z, Crystal Structure Of The Eukaryotic 40s Ribosomal Subunit In Complex With Initiation Factor 1. This File Contains The 40s Subunit And Initiation Factor For Molecule 1 pdb|2XZN|Z Chain Z, Crystal Structure Of The Eukaryotic 40s Ribosomal Subunit In Complex With Initiation Factor 1. This File Contains The 40s Subunit And Initiation Factor For Molecule 2 tpg|DAA33985.1| TPA_exp: 40S ribosom…
Contig70064	1296	120	893	2	292	521	132	2e-28	102/305	33	ref|XP_001920233.2|	PREDICTED: hypothetical protein LOC560010 [Danio rerio]
Contig70045	313	63	311	106	198	1271	109	2e-22	60/93	64	ref|XP_003456128.1|	PREDICTED: nucleolar protein 6-like [Oreochromis niloticus]
Contig69924	532	516	13	210	384	389	62.4	3e-08	47/176	26	ref|XP_001431769.1|	hypothetical protein [Paramecium tetraurelia strain d4-2] emb|CAK64371.1| unnamed protein product [Paramecium tetraurelia]
Contig69728	365	3	323	16	123	125	169	2e-40	89/108	82	ref|XP_001446459.1|	hypothetical protein [Paramecium tetraurelia strain d4-2] emb|CAK79062.1| unnamed protein product [Paramecium tetraurelia]
Contig68802	676	669	67	82	286	316	103	3e-20	71/205	34	ref|XP_001008500.1|	oxidoreductase, short chain dehydrogenase/reductase family protein [Tetrahymena thermophila] gb|EAR88255.1| oxidoreductase, short chain dehydrogenase/reductase family protein [Tetrahymena thermophila SB210]
Contig68396	253	126	251	1	42	153	55.8	3e-06	25/42	59	ref|ZP_02931247.1|	hypothetical protein VspiD_31440 [Verrucomicrobium spinosum DSM 4136]
Contig68361	1270	2	625	254	480	480	330	4e-88	183/228	80	emb|CBN80922.1|	Type II keratin E3 [Dicentrarchus labrax]
Contig68359	1821	1623	409	442	809	1090	569	1e-160	257/405	63	ref|XP_003455855.1|	PREDICTED: deleted in malignant brain tumors 1 protein-like [Oreochromis niloticus]
Contig68271	206	205	23	1	61	62	79.3	2e-13	32/61	52	ref|XP_001456986.1|	hypothetical protein [Paramecium tetraurelia strain d4-2] emb|CAK89589.1| unnamed protein product [Paramecium tetraurelia]
Contig6772	562	23	445	2	142	143	281	4e-74	137/141	97	ref|XP_003445748.1|	PREDICTED: trafficking protein particle complex subunit 2-like protein-like isoform 1 [Oreochromis niloticus]
Contig67507	286	20	244	82	150	150	54.3	9e-06	31/75	41	ref|XP_003345491.1|	hypothetical protein SMAC_07478 [Sordaria macrospora k-hell] emb|CCC13842.1| unnamed protein product [Sordaria macrospora k-hell]
Contig67475	237	209	3	399	467	673	54.7	7e-06	26/69	37	gb|EGD82977.1|	TK protein kinase [Salpingoeca sp. ATCC 50818]
Contig67431	439	427	122	23	124	124	191	4e-47	93/102	91	ref|XP_003405958.1|	PREDICTED: 60S ribosomal protein L37a-like [Loxodonta africana]
Contig67428	225	156	4	1	52	61	72.8	2e-11	37/52	71	gb|AAP55801.1|	pleurocidin-like peptide Hb26 [Hippoglossus hippoglossus]
Contig6737	4744	239	3061	1	936	939	1543	0	762/944	80	ref|XP_003448159.1|	PREDICTED: inter-alpha-trypsin inhibitor heavy chain H2-like [Oreochromis niloticus]
Contig6736	1146	6	905	268	564	673	315	1e-104	156/300	52	gb|EGR31900.1|	hypothetical protein IMG5_100500 [Ichthyophthirius multifiliis]
Contig66807	3826	3538	2	16	1195	1209	1863	0	983/1197	82	ref|XP_003446715.1|	PREDICTED: filamin-A-interacting protein 1-like [Oreochromis niloticus]
Contig66770	4348	2	2623	853	1717	1717	1654	0	823/874	94	ref|XP_003455439.1|	PREDICTED: phosphatidylinositol-4-phosphate 3-kinase C2 domain-containing subunit alpha [Oreochromis niloticus]
Contig66762	6700	20	3382	608	1796	1950	471	1e-129	375/1259	29	ref|XP_003459830.1|	PREDICTED: hypothetical protein LOC100706980 [Oreochromis niloticus]
Contig66752	4074	89	2602	1	851	863	1350	0	657/855	76	ref|XP_003453323.1|	PREDICTED: disintegrin and metalloproteinase domain-containing protein 17-like [Oreochromis niloticus]
Contig66740	2231	1	1557	165	707	707	613	1e-173	340/546	62	emb|CBN82114.1|	Kinesin-like protein KIF9 [Dicentrarchus labrax]
Contig66725	2147	2145	589	91	610	610	888	0	428/520	82	ref|XP_003459441.1|	PREDICTED: RNA polymerase I-specific transcription initiation factor RRN3 [Oreochromis niloticus]
Contig66588	1624	212	1594	1	460	464	762	0	378/461	81	ref|XP_003438606.1|	PREDICTED: uncharacterized protein C16orf73 homolog [Oreochromis niloticus]
Contig66587	2347	536	1927	292	711	712	323	8e-86	205/490	41	ref|XP_003442212.1|	PREDICTED: uncharacterized protein C17orf104-like [Oreochromis niloticus]
Contig66523	3926	2	2335	5	782	782	1506	0	730/778	93	emb|CBN81210.1|	Aconitate hydratase, mitochondrial [Dicentrarchus labrax]
Contig66521	1550	1473	1	1	495	573	830	0	411/495	83	ref|XP_003450803.1|	PREDICTED: activating signal cointegrator 1 [Oreochromis niloticus]
Contig66514	1718	66	923	1	286	286	492	1e-136	244/286	85	ref|XP_003441557.1|	PREDICTED: translocon-associated protein subunit alpha-like [Oreochromis niloticus]
Contig66503	4310	2	3445	145	1291	1292	2084	0	1068/1148	93	emb|CAC86600.1|	multidrug resistance protein [Platichthys flesus]
Contig66494	2607	2605	71	300	1059	1059	939	0	512/848	60	ref|XP_003438496.1|	PREDICTED: hypothetical protein LOC100697747 [Oreochromis niloticus]
Contig66479	4485	65	4177	2	1384	1388	2349	0	1083/1386	78	ref|XP_003452305.1|	PREDICTED: ovochymase-2-like [Oreochromis niloticus]
Contig66432	1890	1889	3	250	921	1001	1181	0	582/673	86	emb|CBN81769.1|	NEDD4-like E3 ubiquitin-protein ligase WWP1 [Dicentrarchus labrax]
Contig66272	1224	1224	331	377	674	674	569	1e-160	289/298	96	ref|XP_003439902.1|	PREDICTED: FAS-associated factor 1-like [Oreochromis niloticus]
Contig66265	1218	3	638	605	811	811	327	2e-87	175/212	82	ref|XP_003440760.1|	PREDICTED: DNA replication licensing factor MCM3-like [Oreochromis niloticus]
Contig66256	3011	2579	2052	1	176	177	298	4e-78	147/176	83	emb|CBN81891.1|	Uncharacterized protein [Dicentrarchus labrax]
Contig66189	2735	125	2599	1	818	819	1504	0	754/826	91	ref|XP_003443101.1|	PREDICTED: bromodomain-containing protein 2-like [Oreochromis niloticus]
Contig66188	1174	5	1144	811	1179	1179	387	1e-105	208/384	54	ref|XP_001033343.1|	Na,H/K antiporter P-type ATPase, alpha subunit family protein [Tetrahymena thermophila] gb|EAR85680.1| Na,H/K antiporter P-type ATPase, alpha subunit family protein [Tetrahymena thermophila SB210]
Contig66150	4252	3773	636	595	1627	1627	1958	0	988/1047	94	ref|XP_003443127.1|	PREDICTED: transcription activator BRG1-like [Oreochromis niloticus]
Contig66067	1558	1376	3	1	511	580	336	7e-90	201/515	39	emb|CAQ13378.1|	novel protein [Danio rerio]
Contig66050	2369	2364	523	172	786	786	956	0	500/621	80	ref|XP_003450675.1|	PREDICTED: polyhomeotic-like protein 1-like [Oreochromis niloticus]
Contig66046	2425	37	1059	1	341	341	607	1e-171	288/341	84	ref|XP_003454265.1|	PREDICTED: AH receptor-interacting protein-like [Oreochromis niloticus]
Contig66013	1064	1064	816	1116	1188	1278	75.9	1e-11	37/83	44	ref|XP_001702260.1|	DEAH-box RNA helicase [Chlamydomonas reinhardtii] gb|EDO97061.1| DEAH-box RNA helicase [Chlamydomonas reinhardtii]
Contig65979	1045	1028	3	9	350	376	507	1e-141	236/342	69	dbj|BAJ95005.1|	predicted protein [Hordeum vulgare subsp. vulgare]
Contig65903	1556	1385	3	1	440	1037	497	1e-138	267/462	57	ref|XP_003459946.1|	PREDICTED: NACHT, LRR and PYD domains-containing protein 12-like [Oreochromis niloticus]
Contig65893	2192	1	1548	36	562	567	684	0	359/542	66	ref|XP_003455438.1|	PREDICTED: hypothetical protein LOC100696563 [Oreochromis niloticus]
Contig65802	2498	2493	1	1	833	838	1257	0	605/833	72	ref|XP_001031057.2|	Elongation factor G, domain IV family protein [Tetrahymena thermophila] gb|AAN04122.2| elongation factor 2 [Tetrahymena thermophila] gb|EAR83394.2| Elongation factor G, domain IV family protein [Tetrahymena thermophila SB210]
Contig65801	2027	2015	828	1	396	396	788	0	395/396	99	ref|XP_003443485.1|	PREDICTED: macrophage erythroblast attacher-like isoform 1 [Oreochromis niloticus]
Contig65780	1855	1734	1093	1	214	214	406	1e-111	187/214	87	emb|CAF96307.1|	unnamed protein product [Tetraodon nigroviridis]
Contig65773	2256	2	1879	203	828	828	1153	0	582/626	92	ref|XP_003457474.1|	PREDICTED: zygotic DNA replication licensing factor mcm6-B-like [Oreochromis niloticus]
Contig65753	952	3	950	39	354	581	619	1e-175	306/316	96	ref|XP_003446486.1|	PREDICTED: histone-arginine methyltransferase CARM1-like [Oreochromis niloticus]
Contig65689	1872	1736	3	1	578	779	1103	0	543/579	93	ref|XP_003441079.1|	PREDICTED: striatin-like [Oreochromis niloticus]
Contig65640	915	2	748	1130	1378	1380	454	1e-126	229/249	91	ref|XP_003444953.1|	PREDICTED: ubiquitin conjugation factor E4 B-like [Oreochromis niloticus]
Contig65586	900	896	3	15	312	484	424	1e-116	210/298	70	ref|XP_001442829.1|	hypothetical protein [Paramecium tetraurelia strain d4-2] emb|CAK75432.1| unnamed protein product [Paramecium tetraurelia]
Contig6556	3278	29	1783	1	585	657	1133	0	580/585	99	ref|XP_003450902.1|	PREDICTED: serine/threonine-protein phosphatase 2A 65 kDa regulatory subunit A beta isoform-like [Oreochromis niloticus]
Contig65548	6601	6473	3	1	2161	2714	3313	0	1680/2165	77	ref|XP_003437938.1|	PREDICTED: desmoplakin [Oreochromis niloticus]
Contig65449	2316	3	2252	751	1435	1686	520	1e-145	325/769	42	ref|XP_003456264.1|	PREDICTED: hypothetical protein LOC100702131 [Oreochromis niloticus]
Contig65436	855	277	855	4	199	386	160	2e-37	87/197	44	ref|XP_319417.2|	AGAP010229-PA [Anopheles gambiae str. PEST] gb|EAA13946.2| AGAP010229-PA [Anopheles gambiae str. PEST]
Contig65429	2421	14	2419	784	1536	1776	694	0	422/813	51	emb|CAG10790.1|	unnamed protein product [Tetraodon nigroviridis]
Contig65360	947	944	3	270	582	585	317	2e-84	152/315	48	gb|EGR31769.1|	stress-induced protein sti1 family protein, putative [Ichthyophthirius multifiliis]
Contig65356	843	841	35	700	962	1046	152	8e-35	103/273	37	gb|EGG24828.1|	peptidase S16 [Dictyostelium fasciculatum]
Contig65258	1804	1799	891	88	390	390	573	1e-161	283/303	93	ref|XP_003450584.1|	PREDICTED: cell adhesion molecule 4-like [Oreochromis niloticus]
Contig65240	3295	2971	257	1	863	863	1192	0	610/906	67	ref|XP_003448088.1|	PREDICTED: protein G7c-like [Oreochromis niloticus]
Contig65207	1373	2	1372	376	832	2101	890	0	435/457	95	ref|XP_003442247.1|	PREDICTED: dedicator of cytokinesis protein 7 [Oreochromis niloticus]
Contig65171	1013	959	213	7	269	1103	68.9	2e-09	82/290	28	ref|NP_001135831.1|	SUMO1/sentrin specific peptidase 6 [Xenopus laevis] gb|ACJ46049.1| sentrin/SUMO-specific protease 6 [Xenopus laevis]
Contig65130	5154	4668	1	1	1745	1810	1952	0	1087/1772	61	ref|XP_003456028.1|	PREDICTED: hypothetical protein LOC100703750 [Oreochromis niloticus]
Contig65109	1797	1795	494	260	700	701	701	0	352/441	79	ref|XP_003437792.1|	PREDICTED: katanin p80 WD40-containing subunit B1-like [Oreochromis niloticus]
Contig65098	2920	200	2389	1	730	730	1368	0	658/730	90	ref|XP_003440148.1|	PREDICTED: gelsolin [Oreochromis niloticus]
Contig65092	772	174	770	1	199	354	391	1e-107	199/199	100	ref|NP_957265.1|	guanine nucleotide-binding protein G(i) subunit alpha-1 [Danio rerio] gb|AAH53164.1| Guanine nucleotide binding protein (G protein), alpha inhibiting activity polypeptide 1 [Danio rerio] emb|CAI21113.1| guanine nucleotide binding protein (G protein), alpha inhibiting activity polypeptide 1 [Danio rerio] gb|AAI54336.1| Guanine nucleotide binding protein (G protein), alpha inhibiting activity polyp…
Contig65078	1612	1610	132	426	918	920	863	0	423/493	85	ref|XP_003448663.1|	PREDICTED: hexokinase-2-like [Oreochromis niloticus]
Contig64913	788	3	758	365	615	616	387	1e-105	190/252	75	gb|EGR27548.1|	vacuolar ATP synthase catalytic subunit a, putative [Ichthyophthirius multifiliis]
Contig64909	1280	95	1018	1	308	308	564	1e-158	282/308	91	ref|XP_003438953.1|	PREDICTED: transcription initiation factor TFIID subunit 8-like [Oreochromis niloticus]
Contig64883	2552	2517	778	1	578	578	1152	0	561/581	96	dbj|BAB60868.1|	immunoglobulin M [Paralichthys olivaceus]
Contig64803	895	15	893	80	439	637	327	3e-87	202/361	55	ref|XP_003443247.1|	PREDICTED: hypothetical protein LOC100696172 [Oreochromis niloticus]
Contig64751	1071	698	1069	159	282	513	247	3e-63	122/124	98	emb|CBN82112.1|	Poly(U)-binding-splicing factor PUF60 [Dicentrarchus labrax]
Contig64740	2320	2	1417	1118	1585	1604	756	0	382/475	80	ref|XP_003439173.1|	PREDICTED: lysine-specific demethylase 5C [Oreochromis niloticus]
Contig64737	859	705	1	1	237	365	419	1e-115	218/237	91	ref|XP_003446521.1|	PREDICTED: UV excision repair protein RAD23 homolog A-like [Oreochromis niloticus]
Contig64729	2613	2612	99	555	1392	1392	1465	0	734/838	87	ref|XP_003445313.1|	PREDICTED: multidrug resistance-associated protein 5 [Oreochromis niloticus]
Contig64719	1689	82	1029	1	316	316	553	1e-155	261/316	82	ref|XP_003450753.1|	PREDICTED: aldo-keto reductase family 1 member B10-like [Oreochromis niloticus]
Contig64690	703	683	159	8	182	189	110	3e-22	50/175	28	ref|XP_001455962.1|	hypothetical protein [Paramecium tetraurelia strain d4-2] emb|CAK88565.1| unnamed protein product [Paramecium tetraurelia]
Contig64668	711	1	711	14	250	448	321	7e-86	158/237	66	gb|EGR28496.1|	hypothetical protein IMG5_174070 [Ichthyophthirius multifiliis]
Contig64666	1174	1110	493	1	206	206	389	1e-106	191/206	92	emb|CAF93894.1|	unnamed protein product [Tetraodon nigroviridis]
Contig64657	695	555	4	855	1032	1575	72.4	7e-11	55/185	29	ref|XP_654864.1|	hypothetical protein [Entamoeba histolytica HM-1:IMSS] gb|EAL49477.1| hypothetical protein EHI_124620 [Entamoeba histolytica HM-1:IMSS]
Contig64526	8183	5	7864	2021	4640	4640	5100	0	2549/2620	97	ref|XP_003459594.1|	PREDICTED: cytoplasmic dynein 1 heavy chain 1-like isoform 1 [Oreochromis niloticus]
Contig64522	843	6	734	491	736	743	368	1e-100	194/246	78	ref|XP_003458976.1|	PREDICTED: leucine-rich repeat and calponin homology domain-containing protein 4-like [Oreochromis niloticus]
Contig64515	1543	19	1314	2	434	434	687	0	354/436	81	ref|XP_003443464.1|	PREDICTED: cyclin-A2-like [Oreochromis niloticus]
Contig64514	673	2	658	366	580	832	321	6e-86	148/219	67	ref|XP_003448488.1|	PREDICTED: protein-glutamine gamma-glutamyltransferase 5-like [Oreochromis niloticus]
Contig64366	651	649	74	51	242	292	379	1e-103	189/192	98	ref|XP_003451416.1|	PREDICTED: methyl-CpG-binding domain protein 3-like [Oreochromis niloticus]
Contig64331	1400	593	1171	118	310	310	384	1e-104	189/193	97	dbj|BAB82607.1|	T-cell receptor beta, type 1 [Paralichthys olivaceus]
Contig64151	1734	67	1404	53	500	506	646	0	330/448	73	ref|XP_003448181.1|	PREDICTED: thymidine phosphorylase-like [Oreochromis niloticus]
Contig64094	909	840	592	1	83	188	157	3e-36	77/83	92	ref|XP_003458046.1|	PREDICTED: proteasome subunit beta type-6-B like protein-like isoform 2 [Oreochromis niloticus]
Contig64056	1399	6	1397	185	648	660	867	0	421/464	90	ref|NP_001133937.1|	Arginyl-tRNA synthetase, cytoplasmic [Salmo salar] gb|ACI34174.1| Arginyl-tRNA synthetase, cytoplasmic [Salmo salar]
Contig64032	613	578	51	7	211	226	97.1	2e-18	77/215	35	dbj|BAJ95525.1|	predicted protein [Hordeum vulgare subsp. vulgare]
Contig63988	2984	1	2976	504	1520	2501	1432	0	748/1024	73	ref|XP_003457368.1|	PREDICTED: nebulin-like [Oreochromis niloticus]
Contig63967	2888	8	1765	772	1322	1329	496	1e-137	300/611	49	ref|XP_003456521.1|	PREDICTED: hypothetical protein LOC100705536 [Oreochromis niloticus]
Contig63814	1870	5	1390	698	1175	1195	353	5e-98	200/481	41	emb|CBN80622.1|	WD repeat-containing protein 65 [Dicentrarchus labrax]
Contig63746	621	619	272	450	565	565	242	3e-62	115/116	99	dbj|BAB85623.1|	estrogen receptor beta [Paralichthys olivaceus]
Contig63734	1161	51	881	1	277	277	546	1e-153	267/277	96	ref|XP_003446129.1|	PREDICTED: UPF0600 protein C5orf51 homolog [Oreochromis niloticus]
Contig63651	2789	1	2442	247	1078	1078	1160	0	615/847	72	ref|XP_003446418.1|	PREDICTED: hypothetical protein LOC100695215 [Oreochromis niloticus]
Contig63650	3318	186	2072	1	629	629	1277	0	612/629	97	ref|XP_003439065.1|	PREDICTED: sodium- and chloride-dependent taurine transporter-like [Oreochromis niloticus] dbj|BAB18038.1| taurine transporter [Oreochromis mossambicus]
Contig63581	1768	531	782	1	83	88	130	1e-27	67/84	79	ref|XP_003459015.1|	PREDICTED: hypothetical protein LOC100707681 [Oreochromis niloticus]
Contig63509	562	4	558	3	188	188	270	8e-71	119/186	63	ref|XP_001019630.1|	hypothetical protein TTHERM_00133510 [Tetrahymena thermophila] gb|EAR99385.1| hypothetical protein TTHERM_00133510 [Tetrahymena thermophila SB210]
Contig63495	4592	4359	2935	1	475	475	899	0	443/475	93	ref|XP_003445106.1|	PREDICTED: MAP kinase-interacting serine/threonine-protein kinase 2 [Oreochromis niloticus]
Contig63486	2349	244	648	131	265	1187	122	5e-25	59/135	43	gb|AAC33526.2|	pol polyprotein [Takifugu rubripes]
Contig63484	560	1	519	93	265	274	201	7e-50	102/173	58	ref|XP_001462505.1|	hypothetical protein [Paramecium tetraurelia strain d4-2] emb|CAK95132.1| unnamed protein product [Paramecium tetraurelia]
Contig63439	2343	2205	1	1	723	852	934	0	493/737	66	ref|XP_003458378.1|	PREDICTED: hypothetical protein LOC100703121 [Oreochromis niloticus]
Contig63319	548	104	544	8	147	375	125	5e-27	82/158	51	ref|XP_003457620.1|	PREDICTED: transmembrane protein 79-like [Oreochromis niloticus]
Contig63225	1293	1110	1027	1015	1042	1045	48.5	5e-06	22/28	78	ref|XP_003457230.1|	PREDICTED: NACHT, LRR and PYD domains-containing protein 12-like [Oreochromis niloticus]
Contig63158	536	1	477	86	256	301	83.6	1e-14	62/171	36	ref|XP_001441272.1|	hypothetical protein [Paramecium tetraurelia strain d4-2] emb|CAK73875.1| unnamed protein product [Paramecium tetraurelia]
Contig62961	1562	2	553	436	660	660	340	4e-91	170/225	75	ref|XP_003452865.1|	PREDICTED: mitochondrial Rho GTPase 1-A-like [Oreochromis niloticus]
Contig62957	523	62	508	29	176	2893	62.8	3e-08	46/153	30	ref|XP_003883549.1|	conserved hypothetical protein [Neospora caninum Liverpool] emb|CBZ53517.1| conserved hypothetical protein [Neospora caninum Liverpool]
Contig62946	521	42	521	96	256	269	117	1e-24	65/164	39	ref|XP_001441852.1|	hypothetical protein [Paramecium tetraurelia strain d4-2] emb|CAK74455.1| unnamed protein product [Paramecium tetraurelia]
Contig62916	521	520	8	820	992	992	159	2e-37	82/176	46	ref|XP_001017117.1|	2-oxoglutarate dehydrogenase, E1 component family protein [Tetrahymena thermophila] gb|EAR96872.1| 2-oxoglutarate dehydrogenase, E1 component family protein [Tetrahymena thermophila SB210]
Contig62883	2799	78	1313	1	382	382	716	0	356/412	86	ref|XP_003453349.1|	PREDICTED: plasminogen activator inhibitor 1 RNA-binding protein-like isoform 1 [Oreochromis niloticus]
Contig62868	679	677	486	239	300	544	65.1	1e-08	31/64	48	ref|XP_001919820.2|	PREDICTED: b-cell receptor CD22-like [Danio rerio]
Contig62866	513	1	513	233	403	578	346	1e-93	170/171	99	ref|XP_003440831.1|	PREDICTED: serine/threonine-protein phosphatase 2A 56 kDa regulatory subunit delta isoform-like [Oreochromis niloticus]
Contig62799	681	2	415	42	179	179	246	2e-63	127/138	92	ref|XP_003454448.1|	PREDICTED: stathmin-2-like [Oreochromis niloticus]
Contig62722	1428	1254	739	1	170	170	268	3e-69	135/174	77	ref|XP_003455256.1|	PREDICTED: UPF0498 protein KIAA1191 homolog [Oreochromis niloticus]
Contig62707	1349	1146	1	1	375	389	680	0	330/384	85	ref|XP_003449907.1|	PREDICTED: transcription factor GATA-4 [Oreochromis niloticus]
Contig62691	6177	3	3209	122	1230	1231	1199	0	676/1124	60	ref|XP_003437740.1|	PREDICTED: hypothetical protein LOC100697472 [Oreochromis niloticus]
Contig62651	2427	3	2153	66	785	785	1365	0	670/720	93	ref|XP_003445582.1|	PREDICTED: splicing factor 3A subunit 1-like [Oreochromis niloticus]
Contig62640	744	508	38	646	818	1506	71.6	1e-10	52/175	29	ref|XP_002192226.1|	PREDICTED: similar to eukaryotic translation intiation factor 4GI [Taeniopygia guttata]
Contig62590	1152	194	991	1	260	260	222	1e-55	146/276	52	ref|XP_003452167.1|	PREDICTED: syndecan-2-like [Oreochromis niloticus]
Contig62536	1803	1790	237	5	513	513	927	0	469/520	90	emb|CBN80827.1|	Serine hydroxymethyltransferase, mitochondrial [Dicentrarchus labrax]
Contig62515	1374	1373	69	1367	1801	2845	822	0	417/435	95	emb|CAF95304.1|	unnamed protein product [Tetraodon nigroviridis]
Contig62513	3387	1499	3100	3	508	510	481	1e-133	312/552	56	ref|XP_003453928.1|	PREDICTED: hypothetical protein LOC100690222 [Oreochromis niloticus]
Contig62347	670	62	670	26	292	346	161	8e-38	108/269	40	ref|NP_001076496.1|	uncharacterized protein LOC100009658 precursor [Danio rerio] gb|AAI33090.1| Zgc:158374 protein [Danio rerio]
Contig62224	506	477	265	71	141	589	76.6	2e-12	36/71	50	ref|XP_002943251.1|	PREDICTED: zinc finger BED domain-containing protein 1-like [Xenopus (Silurana) tropicalis]
Contig62159	469	465	34	267	414	427	95.5	3e-18	50/148	33	ref|XP_001438686.1|	hypothetical protein [Paramecium tetraurelia strain d4-2] emb|CAK71289.1| unnamed protein product [Paramecium tetraurelia]
Contig6207	1278	1223	471	9	265	265	310	6e-82	148/257	57	ref|XP_003449812.1|	PREDICTED: GLIPR1-like protein 1-like [Oreochromis niloticus]
Contig62019	460	438	58	1	127	129	202	2e-50	93/127	73	gb|ADM15577.1|	C2 domain protein [Scophthalmus maximus]
Contig62004	1001	104	952	80	359	360	317	2e-84	157/283	55	dbj|BAA96501.1|	cysteine protease [Nicotiana tabacum]
Contig61960	3082	375	1991	1	540	540	1066	0	503/542	92	ref|XP_003453896.1|	PREDICTED: integral membrane protein DGCR2/IDD-like [Oreochromis niloticus]
Contig61942	887	79	552	1	154	154	225	1e-56	112/158	70	gb|ACX94459.1|	T lymphocyte 1 antigen-like protein [Sparus aurata]
Contig61892	523	2	499	16	181	182	226	1e-57	109/166	65	gb|EGR28041.1|	hypothetical protein IMG5_184430 [Ichthyophthirius multifiliis]
Contig61873	2690	436	1536	67	429	429	509	1e-142	251/367	68	ref|XP_003455208.1|	PREDICTED: proteinase-activated receptor 1-like [Oreochromis niloticus]
Contig61718	1479	1321	908	1	138	138	218	3e-54	103/138	74	gb|AEM37716.1|	cytochrome b5 type A [Epinephelus bruneus]
Contig61685	4351	4209	16	1	1407	2408	2010	0	945/1417	66	ref|NP_001013279.1|	fibronectin precursor [Danio rerio] gb|AAT08488.1| fibronectin 3 [Danio rerio]
Contig61628	2324	3	2324	70	843	1828	1490	0	732/774	94	ref|XP_003441190.1|	PREDICTED: proteasome activator complex subunit 4-like [Oreochromis niloticus]
Contig61389	426	9	422	22	159	311	59.3	3e-07	53/157	33	gb|ACN25322.1|	unknown [Zea mays]
Contig61359	1533	430	2	117	257	685	225	2e-56	115/145	79	ref|XP_003448064.1|	PREDICTED: ETS-related transcription factor Elf-2-like [Oreochromis niloticus]
Contig61296	2660	391	2658	1589	2316	2349	1113	0	590/760	77	ref|XP_003456188.1|	PREDICTED: nuclear receptor corepressor 1-like [Oreochromis niloticus]
Contig61276	1546	521	279	53	133	289	96.7	1e-17	47/81	58	ref|XP_002587446.1|	hypothetical protein BRAFLDRAFT_100128 [Branchiostoma floridae] gb|EEN43457.1| hypothetical protein BRAFLDRAFT_100128 [Branchiostoma floridae]
Contig61265	4422	4266	2902	12	461	461	877	0	409/461	88	ref|XP_003455452.1|	PREDICTED: EGF-like repeat and discoidin I-like domain-containing protein 3-like [Oreochromis niloticus]
Contig61242	746	704	36	1	223	223	418	1e-115	206/223	92	gb|ACO14356.1|	Transmembrane emp24 domain-containing protein 9 precursor [Esox lucius]
Contig61219	488	2	487	320	483	517	67.4	1e-09	51/169	30	gb|EGR34573.1|	hypothetical protein IMG5_006590 [Ichthyophthirius multifiliis]
Contig61123	1508	2	1183	361	754	754	741	0	361/394	91	ref|XP_003459758.1|	PREDICTED: glycogen phosphorylase, muscle form-like isoform 2 [Oreochromis niloticus]
Contig61118	5214	490	5214	1	1725	1810	2044	0	1116/1753	63	ref|XP_003456028.1|	PREDICTED: hypothetical protein LOC100703750 [Oreochromis niloticus]
Contig61092	460	2	460	92	244	298	299	1e-79	145/153	94	ref|XP_003445278.1|	PREDICTED: ADP/ATP translocase 2-like [Oreochromis niloticus]
Contig61014	1405	1399	119	151	577	583	440	1e-121	224/428	52	ref|XP_003213164.1|	PREDICTED: kelch-like protein 10-like [Meleagris gallopavo]
Contig60926	721	7	582	50	237	363	122	5e-26	73/197	37	gb|AAN10160.1|	fPK [Takifugu rubripes]
Contig60904	1463	1463	360	2346	2712	2714	628	1e-178	315/368	85	ref|XP_003437938.1|	PREDICTED: desmoplakin [Oreochromis niloticus]
Contig60873	1398	91	1230	1	380	380	719	0	353/380	92	ref|XP_003457961.1|	PREDICTED: flap endonuclease 1-like [Oreochromis niloticus]
Contig60828	406	325	38	4	104	545	105	3e-21	58/103	56	ref|XP_003458482.1|	PREDICTED: 4F2 cell-surface antigen heavy chain-like [Oreochromis niloticus]
Contig60560	6893	6893	60	308	2579	2579	4082	0	2072/2293	90	ref|XP_003437710.1|	PREDICTED: chromodomain-helicase-DNA-binding protein 9 [Oreochromis niloticus]
Contig60379	2796	76	1311	1	412	412	818	0	389/412	94	ref|XP_003440442.1|	PREDICTED: dnaJ homolog subfamily A member 2-like [Oreochromis niloticus]
Contig60304	3827	2	3319	138	1245	1245	1757	0	895/1113	80	ref|XP_003445295.1|	PREDICTED: cohesin subunit SA-1-like [Oreochromis niloticus]
Contig60295	2607	2527	281	1172	2021	2021	327	1e-86	279/900	31	ref|XP_003455071.1|	PREDICTED: hypothetical protein LOC100710614 [Oreochromis niloticus]
Contig60291	412	9	410	179	312	318	162	2e-38	76/134	56	ref|XP_001016701.1|	Probable 26S proteasome non-ATPase regulatory subunit 6, putative [Tetrahymena thermophila] gb|EAR96456.1| Probable 26S proteasome non-ATPase regulatory subunit 6, putative [Tetrahymena thermophila SB210]
Contig60201	771	331	756	97	239	1015	130	3e-28	67/143	46	gb|EHJ76637.1|	hypothetical protein KGM_04658 [Danaus plexippus]
Contig60198	2188	669	2186	382	882	957	609	0	311/508	61	ref|XP_002933173.1|	PREDICTED: hypothetical protein LOC100488659 [Xenopus (Silurana) tropicalis]
Contig60124	582	23	538	17	193	197	149	3e-34	77/177	43	gb|EGR31574.1|	ribosomal protein, putative [Ichthyophthirius multifiliis]
Contig60056	374	1	369	909	1031	1046	201	4e-50	95/123	77	gb|EGR34648.1|	nicotinamide nucleotide transhydrogenase, putative [Ichthyophthirius multifiliis]
Contig60049	1637	274	1635	7	458	463	757	0	363/454	79	ref|XP_003438416.1|	PREDICTED: multiple inositol polyphosphate phosphatase 1-like [Oreochromis niloticus]
Contig59975	2593	2004	1048	94	412	412	641	0	314/319	98	ref|XP_003452666.1|	PREDICTED: arrestin domain-containing protein 3 isoform 1 [Oreochromis niloticus]
Contig59965	4603	4	3762	709	1960	1960	2019	0	1050/1253	83	ref|XP_003447953.1|	PREDICTED: myosin-9-like [Oreochromis niloticus]
Contig59692	614	2	613	14	217	220	325	3e-87	156/204	76	ref|XP_001428606.1|	hypothetical protein [Paramecium tetraurelia strain d4-2] ref|XP_001432384.1| hypothetical protein [Paramecium tetraurelia strain d4-2] emb|CAI39346.1| ran_B14 [Paramecium tetraurelia] emb|CAI39370.1| ran_A14 [Paramecium tetraurelia] emb|CAK61208.1| unnamed protein product [Paramecium tetraurelia] emb|CAK64987.1| unnamed protein product [Paramecium tetraurelia]
Contig59687	1786	8	1420	1	472	472	773	0	387/475	81	ref|XP_003447228.1|	PREDICTED: adenylyl cyclase-associated protein 1-like [Oreochromis niloticus]
Contig59683	522	522	1	725	898	1082	358	2e-97	174/174	100	ref|XP_003817086.1|	PREDICTED: sodium-dependent phosphate transport protein 2C [Pan paniscus]
Contig59630	1147	456	1145	30	259	489	432	1e-119	208/230	90	ref|XP_003819389.1|	PREDICTED: tubulin beta-4A chain isoform 2 [Pan paniscus]
Contig59548	3194	195	1949	1	589	741	462	1e-127	292/614	47	ref|NP_001133511.1|	FYN-binding protein [Salmo salar] gb|ACI33377.1| FYN-binding protein [Salmo salar]
Contig59507	1972	1852	506	1	441	546	832	0	408/449	90	ref|XP_003452288.1|	PREDICTED: spermine oxidase-like [Oreochromis niloticus]
Contig59476	3276	904	1791	465	758	1258	344	1e-153	161/296	54	gb|AAD02930.1|	reverse transcriptase [Oryzias latipes]
Contig59462	353	11	352	475	602	1138	79.7	2e-13	52/128	40	ref|XP_001423310.1|	hypothetical protein [Paramecium tetraurelia strain d4-2] emb|CAK55912.1| unnamed protein product [Paramecium tetraurelia]
Contig59415	353	2	331	2	106	108	87.4	9e-16	46/110	41	ref|XP_001023979.3|	60s Acidic ribosomal protein [Tetrahymena thermophila] gb|EAS03734.3| 60s Acidic ribosomal protein [Tetrahymena thermophila SB210]
Contig59315	431	1	411	909	1045	1046	211	5e-53	98/137	71	gb|EGR34648.1|	nicotinamide nucleotide transhydrogenase, putative [Ichthyophthirius multifiliis]
Contig5925	1893	1795	428	1	456	456	859	0	435/456	95	ref|XP_003458357.1|	PREDICTED: 26S proteasome non-ATPase regulatory subunit 12-like isoform 1 [Oreochromis niloticus]
Contig59059	2808	2559	1195	544	937	1191	364	1e-179	215/465	46	ref|XP_003451644.1|	PREDICTED: sperm-specific antigen 2-like [Oreochromis niloticus]
Contig59016	1511	273	617	1	115	115	214	4e-53	105/115	91	gb|ACQ58643.1|	SH3 domain-binding glutamic acid-rich-like protein [Anoplopoma fimbria]
Contig58790	1282	39	1220	1	394	394	791	0	392/394	99	ref|XP_003438377.1|	PREDICTED: actin-related protein 2-B-like isoform 2 [Oreochromis niloticus]
Contig58760	1192	1	1038	479	822	822	635	1e-180	316/346	91	ref|XP_003445523.1|	PREDICTED: hypothetical protein LOC100700642 [Oreochromis niloticus]
Contig58751	332	310	14	10	108	208	137	8e-31	63/99	63	ref|XP_001445803.1|	hypothetical protein [Paramecium tetraurelia strain d4-2] emb|CAI39324.1| rac_C03 [Paramecium tetraurelia] emb|CAK78406.1| unnamed protein product [Paramecium tetraurelia]
Contig58510	379	378	1	42	167	357	250	6e-65	124/126	98	gb|ADA57148.1|	alpha-tubulin [Trichodina sinonovaculae]
Contig58473	823	1	483	5	164	170	163	3e-38	82/162	50	gb|ACO51125.1|	unknown [Hypophthalmichthys nobilis]
Contig58375	317	316	2	11	116	206	133	1e-29	69/107	64	dbj|BAM17840.1|	peptidyl-prolyl cis-trans isomerase [Papilio xuthus]
Contig58339	1084	6	1082	76	447	4516	442	1e-122	207/373	55	ref|XP_001921732.1|	PREDICTED: hypothetical protein LOC100147904 [Danio rerio]
Contig5814	2250	940	2070	1	376	376	768	0	367/377	97	ref|XP_003451551.1|	PREDICTED: mothers against decapentaplegic homolog 7-like [Oreochromis niloticus]
Contig58119	1201	1	552	845	1028	1028	375	1e-102	171/185	92	emb|CBN81386.1|	Ataxin-2-like protein [Dicentrarchus labrax]
Contig58083	907	792	535	1	86	86	167	2e-39	72/86	83	gb|ACQ58800.1|	Cytochrome c oxidase subunit VIb isoform 1 [Anoplopoma fimbria]
Contig57952	1051	208	801	1	198	198	369	1e-100	182/198	91	gb|ACO13563.1|	GTP-binding protein SAR1b [Esox lucius]
Contig57919	4945	4916	1329	1	1140	1151	1250	0	681/1231	55	ref|XP_003448046.1|	PREDICTED: integrin alpha-L-like [Oreochromis niloticus]
Contig57875	3480	1	2394	1739	2535	2535	1390	0	705/811	86	ref|XP_003438678.1|	PREDICTED: hypothetical protein LOC100702688 [Oreochromis niloticus]
Contig5783	329	6	329	727	832	835	142	2e-32	67/108	62	gb|EGR29009.1|	hypothetical protein IMG5_165180 [Ichthyophthirius multifiliis]
Contig57803	371	371	60	154	257	257	231	5e-59	102/104	98	ref|XP_003441382.1|	PREDICTED: zinc finger protein 888-like [Oreochromis niloticus]
Contig57797	450	3	425	10	148	148	105	3e-21	57/141	40	ref|NP_001078294.1|	60S ribosomal protein L23a-2 [Arabidopsis thaliana] gb|AEE79364.1| 60S ribosomal protein L23a-2 [Arabidopsis thaliana]
Contig57719	300	296	6	30	124	127	122	3e-26	60/99	60	ref|XP_001439283.1|	hypothetical protein [Paramecium tetraurelia strain d4-2] ref|XP_001444965.1| hypothetical protein [Paramecium tetraurelia strain d4-2] emb|CAK71886.1| unnamed protein product [Paramecium tetraurelia] emb|CAK77568.1| unnamed protein product [Paramecium tetraurelia]
Contig57670	1354	1354	2	32	482	490	726	0	334/451	74	ref|XP_001026590.2|	catalase family protein [Tetrahymena thermophila] gb|EAS06345.2| catalase family protein [Tetrahymena thermophila SB210]
Contig57663	1458	227	1000	1	258	258	514	1e-143	243/258	94	gb|AAV97962.1|	carbonic anhydrase [Pseudopleuronectes americanus]
Contig57515	1233	1161	646	1	172	172	298	1e-78	148/172	86	ref|XP_003443120.1|	PREDICTED: thioredoxin, mitochondrial-like [Oreochromis niloticus]
Contig57492	1273	292	1074	1	261	261	538	1e-151	258/261	98	emb|CBN80904.1|	Ubiquitin-conjugating enzyme E2 J2 [Dicentrarchus labrax]
Contig57410	862	455	72	1	133	133	240	2e-61	114/133	85	ref|XP_003452917.1|	PREDICTED: brain protein I3-like [Oreochromis niloticus]
Contig57385	404	402	1	358	491	507	265	2e-69	132/134	98	ref|XP_003457989.1|	PREDICTED: putative oxidoreductase GLYR1-like [Oreochromis niloticus]
Contig57381	963	266	493	57	131	134	75.9	1e-11	40/76	52	gb|AAY79343.1|	unknown protein [Siniperca chuatsi]
Contig5733	1485	1400	858	1	181	181	355	1e-95	177/181	97	ref|XP_003445190.1|	PREDICTED: ADP-ribosylation factor-like protein 1-like [Oreochromis niloticus]
Contig5727	2155	1992	607	1	458	458	824	0	399/462	86	ref|XP_003443796.1|	PREDICTED: serine incorporator 1-like [Oreochromis niloticus]
Contig57267	680	555	1	1	185	327	379	1e-103	180/185	97	ref|XP_003446323.1|	PREDICTED: serine/threonine-protein phosphatase PP1-beta catalytic subunit-like [Oreochromis niloticus]
Contig57234	2025	542	982	1	147	147	306	1e-80	143/147	97	ref|XP_003442904.1|	PREDICTED: ubiquitin-conjugating enzyme E2 D2-like isoform 1 [Oreochromis niloticus]
Contig57203	2482	334	1662	1	452	463	775	0	381/452	84	emb|CBN80687.1|	Zinc finger protein ZPR1 [Dicentrarchus labrax]
Contig57200	2161	262	1557	17	413	422	143	2e-31	127/451	28	ref|XP_003442173.1|	PREDICTED: protein HEG-like [Oreochromis niloticus]
Contig57159	1308	1226	219	1	336	337	496	1e-138	251/336	74	ref|XP_003446409.1|	PREDICTED: radial spoke head protein 3 homolog [Oreochromis niloticus]
Contig57033	303	3	140	336	381	384	70.1	1e-10	30/46	65	ref|XP_003440528.1|	PREDICTED: mucin-2-like [Oreochromis niloticus]
Contig56950	2041	2	1681	715	1307	1309	625	1e-176	367/596	61	ref|XP_003442518.1|	PREDICTED: hypothetical protein LOC100698395 [Oreochromis niloticus]
Contig56918	1541	811	275	484	658	658	214	5e-53	110/179	61	ref|XP_003447058.1|	PREDICTED: hypothetical protein LOC100709879 [Oreochromis niloticus]
Contig56910	278	271	14	150	235	239	87	1e-15	41/86	47	gb|AEC33277.1|	14-3-3 protein [Penaeus monodon]
Contig56904	460	458	33	10	144	144	117	6e-25	59/144	40	sp|P0DJ19.1|RL27_TETTH	RecName: Full=60S ribosomal protein L27 pdb|4A18|N Chain N, T.Thermophila 60s Ribosomal Subunit In Complex With Initiation Factor 6. This File Contains 26s Rrna And Proteins Of Molecule 1 pdb|4A1B|N Chain N, T.Thermophila 60s Ribosomal Subunit In Complex With Initiation Factor 6. This File Contains 26s Rrna And Proteins Of Molecule 3. pdb|4A1D|N Chain N, T.Thermophila 60s Ribosomal Subunit In Com…
Contig56857	1130	40	492	1	151	151	216	7e-54	102/151	67	ref|XP_003443160.1|	PREDICTED: microsomal glutathione S-transferase 1-like isoform 1 [Oreochromis niloticus] ref|XP_003443161.1| PREDICTED: microsomal glutathione S-transferase 1-like isoform 2 [Oreochromis niloticus]
Contig56839	1346	260	967	1	238	238	391	1e-106	205/238	86	ref|XP_003439417.1|	PREDICTED: synaptonemal complex protein 3-like [Oreochromis niloticus]
Contig56771	549	193	549	9	127	425	171	6e-41	81/119	68	emb|CAG02267.1|	unnamed protein product [Tetraodon nigroviridis]
Contig56740	936	808	365	119	266	266	274	2e-71	131/148	88	ref|XP_002762751.2|	PREDICTED: eukaryotic translation initiation factor 1A, X-chromosomal-like [Callithrix jacchus]
Contig5668	1172	2	1006	833	1150	1151	448	1e-123	245/342	71	ref|XP_003454760.1|	PREDICTED: inactive dual specificity phosphatase 27 [Oreochromis niloticus]
Contig5654	839	837	616	491	563	563	144	3e-32	71/74	95	ref|XP_003457054.1|	PREDICTED: protein FAM53C-like [Oreochromis niloticus]
Contig56537	2591	142	2205	1	686	688	921	0	438/690	63	emb|CAF97835.1|	unnamed protein product [Tetraodon nigroviridis]
Contig56536	340	38	319	232	323	1733	73.2	2e-11	44/94	46	gb|EEE31096.1|	chloride channel protein k, putative [Toxoplasma gondii VEG]
Contig56526	905	725	3	1	241	324	464	1e-128	236/241	97	ref|XP_003453809.1|	PREDICTED: pyrroline-5-carboxylate reductase 2-like [Oreochromis niloticus]
Contig56399	443	1	393	376	504	508	84.7	6e-15	46/131	35	gb|ABF22453.1|	cysteine sulfinic acid decarboxylase [Takifugu rubripes]
Contig56397	1541	1273	353	1	308	308	484	1e-134	232/308	75	emb|CAG10183.1|	unnamed protein product [Tetraodon nigroviridis]
Contig56368	6286	201	6086	1	1963	1963	3357	0	1710/1965	87	ref|XP_003443121.1|	PREDICTED: myosin-9-like [Oreochromis niloticus]
Contig56330	1294	94	804	1	237	237	456	1e-126	221/237	93	gb|ACQ58613.1|	Proteasome subunit beta type-1-A [Anoplopoma fimbria]
Contig56323	1987	1	1635	29	572	575	884	0	427/546	78	emb|CAI20696.1|	novel protein (zgc:55619) [Danio rerio]
Contig56307	966	322	675	159	283	692	86.7	7e-15	47/125	37	ref|XP_001023200.1|	Zinc finger, ZZ type family protein [Tetrahymena thermophila] gb|EAS02955.1| Zinc finger, ZZ type family protein [Tetrahymena thermophila SB210]
Contig5629	426	401	12	1103	1235	1572	72.8	2e-11	48/133	36	ref|XP_003879053.1|	proteophosphoglycan ppg1 [Leishmania mexicana MHOM/GT/2001/U1103] emb|CBZ30607.1| proteophosphoglycan ppg1 [Leishmania mexicana MHOM/GT/2001/U1103]
Contig56268	1043	266	649	1	134	135	137	5e-30	76/135	56	gb|ACQ58790.1|	Testis-expressed sequence 12 protein [Anoplopoma fimbria]
Contig56076	579	455	3	1	151	363	294	7e-78	143/151	94	gb|AAC00004.1|	fructose-1,6-bisphosphate aldolase [Sphoeroides nephelus]
Contig56020	1271	3	980	46	375	797	594	0	299/330	90	ref|XP_003457878.1|	PREDICTED: leucine-rich repeat and calponin homology domain-containing protein 3 [Oreochromis niloticus]
Contig55984	968	967	5	76	395	466	475	1e-132	233/325	71	gb|ADC93707.1|	peptidoglycan recognition protein L1 [Sebastes schlegelii]
Contig55772	2061	1871	597	1	424	424	853	0	409/425	96	ref|XP_003447806.1|	PREDICTED: histone-binding protein RBBP4-like [Oreochromis niloticus]
Contig55748	1603	158	1264	1	370	370	680	0	348/370	94	ref|XP_003455046.1|	PREDICTED: core histone macro-H2A.2-like [Oreochromis niloticus]
Contig55744	3320	3	1496	652	1139	1142	222	4e-55	186/530	35	ref|NP_001243566.1|	desmoglein 2 precursor [Danio rerio] gb|AEY64278.1| desmocollin a [Danio rerio]
Contig55673	396	363	1	19	139	429	184	6e-45	89/121	73	ref|XP_001023435.2|	succinyl-CoA synthetase, beta subunit family protein [Tetrahymena thermophila] gb|EAS03190.2| succinyl-CoA synthetase, beta subunit family protein [Tetrahymena thermophila SB210]
Contig5567	1766	1595	990	1	202	202	385	1e-104	193/202	95	ref|XP_003449996.1|	PREDICTED: clathrin light chain A-like isoform 2 [Oreochromis niloticus]
Contig55637	3732	371	952	1	194	194	398	1e-108	192/194	98	ref|XP_003450383.1|	PREDICTED: RNA-binding protein with multiple splicing-like [Oreochromis niloticus]
Contig55595	2605	2560	2	9	861	866	1428	0	657/854	76	ref|XP_003458636.1|	PREDICTED: ectonucleotide pyrophosphatase/phosphodiesterase family member 3-like [Oreochromis niloticus]
Contig55545	1140	556	936	76	203	203	132	1e-28	58/128	45	gb|ACQ59051.1|	Nattectin precursor [Anoplopoma fimbria]
Contig55533	1629	268	1098	1	277	277	558	1e-156	269/277	97	emb|CAG09641.1|	unnamed protein product [Tetraodon nigroviridis]
Contig5552	940	397	741	2	116	116	188	1e-45	87/115	75	ref|XP_003438219.1|	PREDICTED: complement C1q-like protein 2-like [Oreochromis niloticus]
Contig55483	1744	155	1369	1	402	402	774	0	373/405	92	ref|XP_003455812.1|	PREDICTED: ethanolamine-phosphate cytidylyltransferase-like [Oreochromis niloticus]
Contig55426	436	388	2	39	165	394	146	1e-33	73/129	56	ref|XP_001022501.1|	conserved hypothetical protein [Tetrahymena thermophila] gb|EAS02256.1| conserved hypothetical protein [Tetrahymena thermophila SB210]
Contig55416	655	35	625	230	431	479	72.4	6e-11	64/209	30	ref|XP_002783152.1|	hypothetical protein Pmar_PMAR023272 [Perkinsus marinus ATCC 50983] gb|EER14948.1| hypothetical protein Pmar_PMAR023272 [Perkinsus marinus ATCC 50983]
Contig55307	1639	5	1624	4095	4620	4620	616	1e-174	312/551	56	ref|XP_001029853.1|	Dynein heavy chain family protein [Tetrahymena thermophila] gb|EAR82190.1| Dynein heavy chain family protein [Tetrahymena thermophila SB210]
Contig55263	240	236	3	1	77	94	113	2e-23	48/78	61	emb|CCA72052.1|	probable RPL37A-ribosomal protein L37.e [Piriformospora indica DSM 11827]
Contig55221	1469	1436	975	595	755	1589	68.9	3e-09	50/164	30	ref|XP_001733061.1|	LIM-type zinc finger-containing protein [Dictyostelium discoideum AX4] gb|EDR41010.1| LIM-type zinc finger-containing protein [Dictyostelium discoideum AX4]
Contig55100	3229	3209	1947	67	489	489	723	0	358/425	84	ref|XP_003450332.1|	PREDICTED: glucocorticoid-induced transcript 1 protein-like [Oreochromis niloticus]
Contig55099	1121	4	777	783	1054	1629	169	1e-39	103/272	37	ref|XP_003641816.1|	PREDICTED: eukaryotic translation initiation factor 4 gamma 1 [Gallus gallus]
Contig55028	620	2	481	163	322	322	197	1e-48	97/160	60	ref|XP_003226950.1|	PREDICTED: axonemal dynein light intermediate polypeptide 1-like [Anolis carolinensis]
Contig55016	434	423	19	1	134	137	97.4	9e-19	56/138	40	ref|XP_001442828.1|	hypothetical protein [Paramecium tetraurelia strain d4-2] emb|CAK75431.1| unnamed protein product [Paramecium tetraurelia]
Contig54925	3132	2767	11	1	919	919	1757	0	876/919	95	ref|XP_003454178.1|	PREDICTED: hexokinase-1 [Oreochromis niloticus]
Contig54852	780	244	621	90	217	217	228	1e-57	111/128	86	gb|AAQ14864.1|AF327365_1	immunoglobulin light chain, partial [Siniperca chuatsi]
Contig54808	335	1	192	639	702	702	60.5	1e-07	33/65	50	gb|EIL53129.1|	putative ATP-binding component of a transport system, partial [Escherichia coli KD2]
Contig54730	1176	102	677	1	192	192	357	4e-96	180/192	93	gb|ACT67907.1|	myosin light chain 1 [Siniperca scherzeri]
Contig54712	1536	1316	36	1	427	427	884	0	416/427	97	ref|XP_003455262.1|	PREDICTED: pre-mRNA-splicing factor RBM22-like [Oreochromis niloticus]
Contig54665	795	72	758	8	238	363	181	2e-43	104/232	44	gb|AAN10160.1|	fPK [Takifugu rubripes]
Contig54651	506	2	307	773	874	878	168	3e-40	85/102	83	ref|XP_003442496.1|	PREDICTED: major vault protein-like [Oreochromis niloticus]
Contig54640	386	2	382	23	149	638	153	1e-35	74/127	58	ref|XP_003453145.1|	PREDICTED: hypothetical protein LOC100697364 [Oreochromis niloticus]
Contig54618	1741	119	1141	1	341	341	693	0	338/341	99	gb|ABF74522.1|	protein arginine methyltransferase 1 [Paralichthys olivaceus]
Contig54590	476	3	461	87	239	239	226	2e-57	114/153	74	gb|AEC33277.1|	14-3-3 protein [Penaeus monodon]
Contig54566	1055	187	417	2	78	79	94	5e-17	45/77	58	gb|ACJ14501.1|	apolipoprotein C-I [Solea senegalensis]
Contig5452	2260	1967	1146	1	274	274	542	1e-151	268/274	97	gb|ACH70650.1|	capping protein (actin filament) muscle Z-line beta [Salmo salar]
Contig54489	1056	715	353	723	848	1015	171	2e-40	91/126	72	gb|AAN15747.1|	reverse transcriptase-like protein [Paralichthys olivaceus]
Contig54410	2007	1689	61	1	549	581	952	0	454/549	82	ref|XP_003438067.1|	PREDICTED: metal-response element-binding transcription factor 2-like [Oreochromis niloticus]
Contig54334	2793	169	2466	1	766	766	1456	0	730/766	95	ref|XP_003438209.1|	PREDICTED: cullin-3 [Oreochromis niloticus]
Contig54332	1837	143	1498	1	452	452	892	0	430/452	95	ref|XP_003440458.1|	PREDICTED: isocitrate dehydrogenase [NADP], mitochondrial-like [Oreochromis niloticus] gb|ABE98244.1| mitochondrial isocitrate dehydrogenase 2-like [Oreochromis mossambicus]
Contig54314	1318	934	50	2	287	287	363	5e-98	179/295	60	ref|XP_003447560.1|	PREDICTED: glutamate [NMDA] receptor-associated protein 1-like [Oreochromis niloticus]
Contig54247	997	72	530	1	154	154	266	4e-69	130/154	84	ref|XP_003457069.1|	PREDICTED: H/ACA ribonucleoprotein complex subunit 2-like protein-like [Oreochromis niloticus]
Contig54209	1965	112	1113	1	334	334	585	1e-164	276/335	82	ref|XP_003455744.1|	PREDICTED: phytanoyl-CoA dioxygenase, peroxisomal-like [Oreochromis niloticus]
Contig54155	4399	65	1510	294	748	1045	637	0	358/486	73	ref|XP_003451843.1|	PREDICTED: hypothetical protein LOC100702919 [Oreochromis niloticus]
Contig54117	2650	2619	1600	81	420	420	584	1e-164	267/340	78	ref|XP_003451462.1|	PREDICTED: uncharacterized protein C5orf4 homolog [Oreochromis niloticus]
Contig54081	2250	3	1658	355	906	906	1082	0	548/552	99	ref|XP_003456348.1|	PREDICTED: 26S proteasome non-ATPase regulatory subunit 2-like [Oreochromis niloticus]
Contig54053	1481	1254	832	1	141	141	246	9e-63	122/141	86	dbj|BAC20303.1|	alpha-type globin [Oryzias latipes]
Contig54043	506	485	30	23	174	174	248	3e-64	119/152	78	ref|XP_001441649.1|	hypothetical protein [Paramecium tetraurelia strain d4-2] emb|CAK74252.1| unnamed protein product [Paramecium tetraurelia]
Contig54035	378	252	374	11	51	80	70.5	1e-10	34/41	82	ref|XP_003851051.1|	hypothetical protein MYCGRDRAFT_30981, partial [Mycosphaerella graminicola IPO323] ref|XP_003851057.1| hypothetical protein MYCGRDRAFT_30987, partial [Mycosphaerella graminicola IPO323] gb|EGP86027.1| hypothetical protein MYCGRDRAFT_30981 [Mycosphaerella graminicola IPO323] gb|EGP86033.1| hypothetical protein MYCGRDRAFT_30987 [Mycosphaerella graminicola IPO323]
Contig53980	1198	114	848	1	245	245	446	1e-123	221/245	90	gb|ACQ58821.1|	Vesicle-associated membrane protein-associated protein A [Anoplopoma fimbria]
Contig53976	1344	1344	49	62	493	494	800	0	402/432	93	dbj|BAJ97146.1|	predicted protein [Hordeum vulgare subsp. vulgare]
Contig53913	5612	5291	3492	1	600	600	1134	0	545/600	90	ref|XP_003437988.1|	PREDICTED: kelch-like protein 24 [Oreochromis niloticus]
Contig53896	2925	114	2741	89	964	964	1519	0	750/877	85	ref|XP_003451419.1|	PREDICTED: elongation factor 2-like [Oreochromis niloticus]
Contig53859	1150	1049	459	1	197	197	380	1e-103	180/197	91	gb|ACQ58196.1|	Peroxiredoxin-1 [Anoplopoma fimbria]
Contig53829	1184	1011	628	1	128	128	249	8e-64	128/128	100	ref|XP_003458968.1|	PREDICTED: histone H2A.Z-like [Oreochromis niloticus] gb|ACI66137.1| Histone H2A.Z [Salmo salar] gb|ACI68191.1| Histone H2A.Z [Salmo salar] gb|ACI69641.1| Histone H2A.Z [Salmo salar] gb|ACN10027.1| Histone H2A.Z [Salmo salar] gb|ACN10153.1| Histone H2A.Z [Salmo salar] gb|ACN12374.1| Histone H2A.Z [Salmo salar] gb|ACN12505.1| Histone H2A.Z [Salmo salar] gb|ADM16115.1| Histone H2A.Z [Salmo salar]
Contig53797	1448	1	1215	146	550	618	795	0	381/405	94	ref|XP_003448570.1|	PREDICTED: DDB1- and CUL4-associated factor 8-like [Oreochromis niloticus]
Contig53762	1372	78	1118	52	400	400	629	1e-178	302/349	86	ref|XP_003451910.1|	PREDICTED: UPF0160 protein MYG1, mitochondrial-like [Oreochromis niloticus]
Contig53635	1666	57	908	47	328	328	493	1e-137	257/284	90	ref|XP_003439501.1|	PREDICTED: methylglutaconyl-CoA hydratase, mitochondrial-like [Oreochromis niloticus]
Contig53575	1459	1403	144	4	413	413	498	1e-138	252/425	59	ref|NP_001108318.1|	proteinase-activated receptor 1 precursor [Danio rerio] emb|CAM13186.1| novel protein similar to vertebrate coagulation factor II (thrombin) receptor (F2R) [Danio rerio] emb|CAM13317.1| novel protein similar to vertebrate coagulation factor II (thrombin) receptor (F2R) [Danio rerio] gb|ACT98412.1| protease-activated receptor 1 [Danio rerio]
Contig53502	1164	1163	915	269	351	351	151	2e-34	73/83	87	emb|CBL52983.1|	glycerol-3-phosphate dehydrogenase [Plecoglossus altivelis]
Contig53494	881	306	881	209	384	562	60.1	6e-07	49/192	25	ref|XP_001456420.1|	hypothetical protein [Paramecium tetraurelia strain d4-2] emb|CAK89023.1| unnamed protein product [Paramecium tetraurelia]
Contig53488	892	165	593	1	143	143	283	3e-74	143/143	100	tpd|FAA00690.1|	TPA: 14 kDa-apolipoprotein [Paralichthys olivaceus]
Contig53474	1052	1	516	279	447	475	72.4	1e-10	50/172	29	ref|XP_003752003.1|	PREDICTED: uncharacterized protein LOC100909751, partial [Rattus norvegicus]
Contig53471	1883	229	1458	1	414	414	680	0	344/414	83	ref|XP_003440038.1|	PREDICTED: sphingosine 1-phosphate receptor 4-like [Oreochromis niloticus]
Contig53455	398	1	258	377	462	462	167	7e-40	84/86	97	dbj|BAF64485.1|	elongation factor 1 alpha isoform 2 [Solea senegalensis]
Contig53446	249	5	247	155	238	4182	102	2e-20	50/84	59	ref|YP_006294136.1|	RTX toxins-related Ca2+-binding protein [Methylophaga sp. JAM7] gb|AFJ03449.1| RTX toxins-related Ca2+-binding protein [Methylophaga sp. JAM7]
Contig53437	3807	3805	1232	696	1552	1552	1632	0	808/861	93	ref|XP_003438915.1|	PREDICTED: protein VPRBP-like [Oreochromis niloticus]
Contig53432	1184	125	886	1	254	255	421	1e-115	212/254	83	ref|NP_001027893.1|	apolipoprotein A-IV4 precursor [Takifugu rubripes] dbj|BAD83857.1| apolipoprotein A-IV4 [Takifugu rubripes]
Contig53408	1116	1115	354	115	369	370	396	1e-108	179/255	70	ref|NP_001134270.1|	fucosyltransferase 9 [Salmo salar] gb|ACI66865.1| Alpha-1,3-fucosyltransferase [Salmo salar]
Contig53394	903	263	400	43	88	89	95.5	2e-30	42/46	91	gb|ACO91804.1|	acyl coenzyme A binding protein [Lateolabrax japonicus]
Contig5338	2563	148	1326	1	398	398	729	0	350/398	87	ref|XP_003444080.1|	PREDICTED: protein NDRG1-like isoform 1 [Oreochromis niloticus]
Contig53378	2267	1	186	374	435	435	133	2e-28	59/62	95	ref|XP_003437719.1|	PREDICTED: protein LSM14 homolog A-like [Oreochromis niloticus]
Contig53347	1666	1666	182	11	505	506	770	0	365/495	73	gb|AAD54014.1|	cytochrome P450 [Fundulus heteroclitus]
Contig53333	809	752	498	1	85	85	153	4e-35	72/85	84	ref|XP_003456807.1|	PREDICTED: normal mucosa of esophagus-specific gene 1 protein-like [Oreochromis niloticus]
Contig53288	753	41	745	248	466	2193	68.6	1e-09	66/238	27	ref|XP_003222303.1|	PREDICTED: Golgin subfamily A member 4-like [Anolis carolinensis]
Contig53216	510	1	510	178	347	443	348	2e-94	170/170	100	gb|EGR28164.1|	tubulin beta, putative [Ichthyophthirius multifiliis] gb|EGR33650.1| tubulin beta, putative [Ichthyophthirius multifiliis]
Contig53215	1755	2	226	4	65	88	60.5	1e-06	32/77	41	ref|XP_002460685.1|	hypothetical protein SORBIDRAFT_02g033135 [Sorghum bicolor] gb|EER97206.1| hypothetical protein SORBIDRAFT_02g033135 [Sorghum bicolor]
Contig53212	2562	1784	3	1	597	689	932	0	475/608	78	ref|XP_003447623.1|	PREDICTED: dual specificity testis-specific protein kinase 2-like [Oreochromis niloticus]
Contig53199	985	979	542	103	242	423	87.8	2e-31	53/146	36	ref|XP_001456352.1|	hypothetical protein [Paramecium tetraurelia strain d4-2] emb|CAK88955.1| unnamed protein product [Paramecium tetraurelia]
Contig53125	1260	1185	775	421	557	557	253	8e-65	113/137	82	ref|XP_003453606.1|	PREDICTED: beta,beta-carotene 9',10'-oxygenase-like [Oreochromis niloticus]
Contig53112	2528	344	2341	1	665	665	1280	0	640/668	95	ref|XP_003458453.1|	PREDICTED: metastasis-associated protein MTA2 [Oreochromis niloticus]
Contig53012	912	911	336	915	1104	1104	288	1e-75	139/193	72	ref|XP_003445144.1|	PREDICTED: leucine-rich repeats and immunoglobulin-like domains protein 3 [Oreochromis niloticus]
Contig53009	910	718	155	275	466	487	71.6	2e-10	59/198	29	ref|XP_001345932.3|	PREDICTED: hypothetical protein LOC100007493 [Danio rerio]
Contig5292	1142	1142	744	326	479	479	194	3e-47	103/154	66	ref|XP_003458451.1|	PREDICTED: evolutionarily conserved signaling intermediate in Toll pathway, mitochondrial-like [Oreochromis niloticus]
Contig52901	1469	47	1447	27	491	492	679	0	326/469	69	ref|XP_001459814.1|	hypothetical protein [Paramecium tetraurelia strain d4-2] emb|CAK92417.1| unnamed protein product [Paramecium tetraurelia]
Contig52818	2131	241	999	1	253	253	469	1e-129	235/253	92	ref|XP_003452721.1|	PREDICTED: bridging integrator 3-like [Oreochromis niloticus]
Contig52799	2874	1921	242	685	1244	1244	977	0	430/560	76	emb|CAH10605.1|	hypothetical protein [Homo sapiens]
Contig52784	3261	2888	3	1	965	1972	1885	0	901/965	93	ref|XP_003450692.1|	PREDICTED: chromodomain-helicase-DNA-binding protein 4-like [Oreochromis niloticus]
Contig52757	1345	643	1344	1	219	2535	431	1e-118	216/234	92	ref|XP_003438678.1|	PREDICTED: hypothetical protein LOC100702688 [Oreochromis niloticus]
Contig52756	1587	1548	94	7	409	583	424	1e-116	257/491	52	emb|CAF98113.1|	unnamed protein product [Tetraodon nigroviridis]
Contig52730	2417	2	2308	470	1245	1245	1206	0	606/786	77	ref|XP_003454108.1|	PREDICTED: ribosome biogenesis protein BMS1 homolog [Oreochromis niloticus]
Contig52717	4895	305	3517	1	1071	1071	2121	0	1054/1071	98	ref|XP_001919797.2|	PREDICTED: exportin-1 [Danio rerio]
Contig52690	631	542	60	21	181	183	111	8e-23	62/162	38	ref|XP_001449662.1|	hypothetical protein [Paramecium tetraurelia strain d4-2] emb|CAK82265.1| unnamed protein product [Paramecium tetraurelia]
Contig52616	5209	623	5116	114	1619	1620	2173	0	1061/1509	70	ref|XP_003455551.1|	PREDICTED: complement C5 [Oreochromis niloticus]
Contig52506	598	2	598	229	423	452	332	3e-89	170/199	85	ref|XP_001431072.1|	hypothetical protein [Paramecium tetraurelia strain d4-2] ref|XP_001441362.1| hypothetical protein [Paramecium tetraurelia strain d4-2] emb|CAK63674.1| unnamed protein product [Paramecium tetraurelia] emb|CAK73965.1| unnamed protein product [Paramecium tetraurelia]
Contig52487	3250	98	1507	1	467	467	910	0	450/470	95	ref|XP_003454311.1|	PREDICTED: serine/threonine-protein kinase 38 [Oreochromis niloticus]
Contig52420	1026	3	1010	4	344	344	462	1e-128	234/341	68	gb|EGR32629.1|	hypothetical protein IMG5_076590 [Ichthyophthirius multifiliis]
Contig52273	1830	1825	1250	225	426	426	348	2e-93	169/202	83	ref|XP_003439582.1|	PREDICTED: uncharacterized protein KIAA0513-like [Oreochromis niloticus]
Contig52176	2906	432	2903	604	1418	1934	1348	0	659/831	79	ref|XP_003447259.1|	PREDICTED: hypothetical protein LOC100696005 [Oreochromis niloticus]
Contig52143	838	29	838	9	282	387	392	1e-107	187/275	68	ref|XP_003441370.1|	PREDICTED: sulfatase-modifying factor 1-like [Oreochromis niloticus]
Contig52136	821	3	821	394	674	1005	393	1e-107	204/286	71	ref|XP_003444878.1|	PREDICTED: DNA repair protein complementing XP-C cells-like [Oreochromis niloticus]
Contig5211	1478	1360	707	1	218	328	411	1e-172	206/218	94	ref|XP_003453489.1|	PREDICTED: GATS-like protein 1-like [Oreochromis niloticus]
Contig52099	1510	399	1496	174	539	543	488	1e-178	227/366	62	ref|XP_003387866.1|	PREDICTED: t-complex protein 1 subunit epsilon [Amphimedon queenslandica]
Contig52075	1191	1180	11	132	535	713	127	4e-27	107/414	25	ref|XP_001741292.1|	hypothetical protein [Entamoeba dispar SAW760] gb|EDR22251.1| hypothetical protein EDI_202660 [Entamoeba dispar SAW760]
Contig51914	1049	363	944	212	397	416	164	4e-52	88/195	45	emb|CAG12696.1|	unnamed protein product [Tetraodon nigroviridis]
Contig51905	4515	4514	378	299	1691	1691	2027	0	1038/1401	74	ref|XP_003441181.1|	PREDICTED: hypothetical protein LOC100699272 [Oreochromis niloticus]
Contig51873	1594	6	1445	44	517	518	833	0	424/480	88	ref|XP_003457667.1|	PREDICTED: cyclin-dependent kinase 16 [Oreochromis niloticus]
Contig51849	1674	1586	3	1	527	691	917	0	436/528	82	ref|XP_003458449.1|	PREDICTED: peroxisomal acyl-coenzyme A oxidase 3 [Oreochromis niloticus]
Contig51547	948	27	941	1503	1808	4454	282	8e-74	156/310	50	ref|XP_003445395.1|	PREDICTED: ATP-binding cassette sub-family A member 12-like [Oreochromis niloticus]
Contig51530	1761	1759	854	30	336	336	542	1e-152	261/307	85	ref|XP_003451628.1|	PREDICTED: N-arachidonyl glycine receptor-like [Oreochromis niloticus]
Contig5153	269	35	226	116	181	187	54.7	7e-06	27/68	39	ref|XP_001638028.1|	predicted protein [Nematostella vectensis] gb|EDO45965.1| predicted protein [Nematostella vectensis]
Contig51507	1267	1133	15	1	381	381	582	1e-164	297/381	77	ref|XP_003450553.1|	PREDICTED: trans-2-enoyl-CoA reductase, mitochondrial-like [Oreochromis niloticus]
Contig51458	3292	2964	97	967	1915	2972	1471	0	740/957	77	emb|CAG08424.1|	unnamed protein product [Tetraodon nigroviridis]
Contig51389	994	941	48	6	304	310	405	1e-111	196/299	65	ref|XP_001455739.1|	hypothetical protein [Paramecium tetraurelia strain d4-2] emb|CAK88342.1| unnamed protein product [Paramecium tetraurelia]
Contig5137	2013	1988	330	1	553	553	984	0	464/553	83	ref|XP_003439944.1|	PREDICTED: dimethylaniline monooxygenase [N-oxide-forming] 5-like [Oreochromis niloticus]
Contig51172	3172	678	2096	171	666	666	912	0	443/507	87	ref|XP_003458874.1|	PREDICTED: actin-binding LIM protein 2 [Oreochromis niloticus]
Contig51068	625	302	625	444	552	662	159	2e-60	71/109	65	ref|XP_001008893.1|	AMP-binding enzyme family protein [Tetrahymena thermophila] gb|EAR88648.1| AMP-binding enzyme family protein [Tetrahymena thermophila SB210]
Contig50931	544	535	86	1110	1292	1333	127	7e-28	86/183	46	emb|CAF89479.1|	unnamed protein product [Tetraodon nigroviridis]
Contig50847	661	645	106	23	208	580	76.6	3e-12	53/189	28	ref|XP_977284.2|	hypothetical protein TTHERM_01234340 [Tetrahymena thermophila] gb|EAR86689.2| hypothetical protein TTHERM_01234340 [Tetrahymena thermophila SB210]
Contig50743	1802	24	1802	32	621	1406	934	0	427/597	71	ref|XP_003441348.1|	PREDICTED: receptor tyrosine-protein kinase erbB-3-like [Oreochromis niloticus]
Contig50734	845	843	397	3	151	443	315	1e-153	149/149	100	ref|XP_001023006.1|	Tubulin beta chain, putative [Tetrahymena thermophila] ref|XP_001025231.1| Tubulin/FtsZ family, GTPase domain containing protein [Tetrahymena thermophila] sp|P41352.1|TBB_TETTH RecName: Full=Tubulin beta chain; AltName: Full=Beta-tubulin gb|AAA30110.1| beta-tubulin [Tetrahymena thermophila] gb|AAA30111.1| beta-tubulin [Tetrahymena thermophila] gb|EAS02761.1| Tubulin beta chain, putative [Tetrahym…
Contig50712	1602	1489	701	13	266	583	219	2e-54	129/269	47	ref|XP_003444104.1|	PREDICTED: ubiquilin-4 [Oreochromis niloticus]
Contig50696	815	700	257	649	802	959	115	2e-43	65/154	42	ref|XP_001449926.1|	hypothetical protein [Paramecium tetraurelia strain d4-2] emb|CAK82529.1| unnamed protein product [Paramecium tetraurelia]
Contig50646	1441	183	983	38	294	352	139	7e-37	93/272	34	ref|XP_002664367.1|	PREDICTED: proto-oncogene serine/threonine-protein kinase pim-1-like [Danio rerio]
Contig50559	600	38	568	127	347	352	126	3e-27	92/224	41	emb|CCC49415.1|	putative nucleolar RNA-binding protein [Trypanosoma vivax Y486]
Contig50523	778	1	636	42	254	455	59.3	8e-07	66/222	29	gb|AAT45385.1|	sperm nuclear basic protein PL-I isoform PLIb [Spisula solidissima]
Contig50481	630	413	57	226	343	468	55.8	5e-06	43/134	32	gb|EGU12362.1|	Hypothetical Protein RTG_01384 [Rhodotorula glutinis ATCC 204091]
Contig50393	1347	260	499	978	1057	1155	166	3e-76	79/80	98	ref|XP_003457770.1|	PREDICTED: LOW QUALITY PROTEIN: phosphorylase b kinase regulatory subunit alpha, skeletal muscle isoform-like [Oreochromis niloticus]
Contig50285	1335	1238	321	1	306	429	553	1e-171	267/306	87	ref|XP_003454875.1|	PREDICTED: tripartite motif-containing protein 59-like [Oreochromis niloticus]
Contig50252	2585	1353	295	322	674	674	547	0	285/353	80	ref|XP_003454088.1|	PREDICTED: leucine-rich repeat-containing protein 45-like [Oreochromis niloticus]
Contig50174	1255	1255	140	218	589	742	603	1e-170	299/372	80	ref|XP_003441700.1|	PREDICTED: von Willebrand factor A domain-containing protein 5A [Oreochromis niloticus]
Contig50135	1656	1564	983	640	837	874	179	2e-46	97/199	48	gb|ADJ80991.1|	CR1-3 [Lycodichthys dearborni]
Contig50101	1402	1135	11	1	377	468	711	0	341/377	90	gb|AFF57871.1|	Sox8a [Epinephelus coioides] gb|AFF57873.1| Sox8a [Epinephelus coioides]
Contig5006	2204	2176	548	1	543	543	1043	0	492/543	90	ref|XP_003450646.1|	PREDICTED: abhydrolase domain-containing protein 16A-like [Oreochromis niloticus]
Contig50008	2422	899	2293	32	479	483	767	0	388/465	83	ref|XP_003446494.1|	PREDICTED: retinoic acid receptor alpha-B-like [Oreochromis niloticus]
Contig49983	627	618	247	265	387	468	154	8e-64	73/124	58	ref|XP_002595101.1|	hypothetical protein BRAFLDRAFT_115230 [Branchiostoma floridae] gb|EEN51112.1| hypothetical protein BRAFLDRAFT_115230 [Branchiostoma floridae]
Contig49955	1016	213	968	500	751	751	535	0	252/252	100	ref|XP_003446995.1|	PREDICTED: cytoplasmic polyadenylation element-binding protein 4-like isoform 1 [Oreochromis niloticus]
Contig4988	484	5	454	16	161	166	74.3	8e-12	43/151	28	ref|XP_001029952.3|	hypothetical protein TTHERM_01205250 [Tetrahymena thermophila] gb|EAR82289.3| hypothetical protein TTHERM_01205250 [Tetrahymena thermophila SB210]
Contig49780	1368	594	1367	32	289	716	460	1e-127	228/258	88	ref|XP_003438576.1|	PREDICTED: SH3 domain-binding protein 1-like [Oreochromis niloticus]
Contig49772	1762	232	801	54	240	317	332	1e-140	167/191	87	ref|XP_003447682.1|	PREDICTED: solute carrier family 25 member 48-like [Oreochromis niloticus]
Contig4974	1209	1088	639	1	150	150	276	6e-72	140/150	93	ref|XP_003459454.1|	PREDICTED: actin-related protein 2/3 complex subunit 5-like [Oreochromis niloticus]
Contig49697	954	948	205	3	249	311	288	6e-89	146/255	57	ref|XP_001431675.1|	hypothetical protein [Paramecium tetraurelia strain d4-2] emb|CAK64277.1| unnamed protein product [Paramecium tetraurelia]
Contig49671	625	258	1	1	83	707	102	5e-20	52/86	60	emb|CBN82114.1|	Kinesin-like protein KIF9 [Dicentrarchus labrax]
Contig49645	3237	3237	319	373	1364	1364	1509	0	782/995	78	ref|XP_003447278.1|	PREDICTED: claspin-like [Oreochromis niloticus]
Contig49539	490	6	425	223	382	385	99.4	2e-19	64/160	40	ref|XP_002680281.1|	predicted protein [Naegleria gruberi] gb|EFC47537.1| predicted protein [Naegleria gruberi]
Contig49447	3417	191	2086	26	648	648	1083	0	544/638	85	emb|CBN80891.1|	Serine/arginine-rich protein specific kinase 1b [Dicentrarchus labrax]
Contig49417	1929	1909	377	1	511	511	798	0	375/511	73	ref|XP_003438137.1|	PREDICTED: 7-alpha-hydroxycholest-4-en-3-one 12-alpha-hydroxylase-like [Oreochromis niloticus]
Contig49415	1948	264	1661	613	1089	1286	121	2e-26	144/491	29	ref|NP_523475.3|	salivary gland secretion 1 [Drosophila melanogaster] gb|AAF50957.4| salivary gland secretion 1 [Drosophila melanogaster]
Contig49245	1271	1018	290	1	241	241	417	1e-114	211/243	86	ref|XP_003456250.1|	PREDICTED: insulin-induced gene 2 protein-like [Oreochromis niloticus]
Contig49228	1164	974	393	79	272	580	367	1e-173	174/194	89	ref|XP_003444028.1|	PREDICTED: 5'-nucleotidase domain-containing protein 3 [Oreochromis niloticus]
Contig4908	1377	1375	665	315	589	590	442	1e-121	201/275	73	emb|CAF95776.1|	unnamed protein product [Tetraodon nigroviridis]
Contig49023	605	2	544	133	319	465	186	3e-48	89/187	47	gb|EGR28606.1|	plasma glutamate carboxypeptidase, putative [Ichthyophthirius multifiliis]
Contig49008	2912	2912	1833	340	690	690	641	0	319/362	88	ref|XP_003454890.1|	PREDICTED: inositol-trisphosphate 3-kinase B-like [Oreochromis niloticus]
Contig48989	578	416	3	30	169	236	68.2	8e-10	46/141	32	gb|EGR34720.1|	hypothetical protein IMG5_003230 [Ichthyophthirius multifiliis]
Contig48983	608	2	586	12	210	210	273	1e-71	139/199	69	gb|EGR30169.1|	ras oncogene family protein, putative [Ichthyophthirius multifiliis]
Contig48974	1337	1139	3	1088	1464	1724	494	1e-137	271/390	69	ref|XP_003448182.1|	PREDICTED: SH3 and multiple ankyrin repeat domains protein 3-like [Oreochromis niloticus]
Contig48967	4183	4006	2342	104	682	1387	714	0	381/584	65	ref|XP_003457526.1|	PREDICTED: hypothetical protein LOC100707230 [Oreochromis niloticus]
Contig48870	819	55	318	14	87	107	56.2	7e-06	33/88	37	ref|XP_001893711.1|	T-cell receptor beta chain ANA 11 [Brugia malayi] gb|EDP37452.1| T-cell receptor beta chain ANA 11, putative [Brugia malayi]
Contig48842	747	188	739	66	241	241	141	1e-41	81/185	43	ref|XP_001451805.1|	hypothetical protein [Paramecium tetraurelia strain d4-2] emb|CAK84408.1| unnamed protein product [Paramecium tetraurelia]
Contig48700	780	778	14	65	318	319	393	1e-107	177/255	69	gb|EGR29271.1|	hypothetical protein IMG5_159650 [Ichthyophthirius multifiliis]
Contig48695	4600	2235	1	1024	1864	3047	1156	0	623/846	73	ref|XP_003445689.1|	PREDICTED: E1A-binding protein p400-like [Oreochromis niloticus]
Contig48664	4026	216	1853	12	603	980	847	0	453/595	76	ref|XP_003440561.1|	PREDICTED: liprin-beta-1-like [Oreochromis niloticus]
Contig48614	3651	3650	285	112	1227	1958	2056	0	1076/1122	95	emb|CBN81142.1|	Citron Rho-interacting kinase [Dicentrarchus labrax]
Contig48577	5121	359	3580	1	1075	1075	1967	0	972/1079	90	ref|XP_003459564.1|	PREDICTED: phosphatidylinositol-4,5-bisphosphate 3-kinase catalytic subunit beta isoform-like [Oreochromis niloticus]
Contig48531	1041	394	20	29	169	573	216	1e-58	113/141	80	emb|CAF92645.1|	unnamed protein product [Tetraodon nigroviridis]
Contig48505	866	31	774	12	254	277	276	6e-75	134/249	53	ref|XP_001450000.1|	hypothetical protein [Paramecium tetraurelia strain d4-2] emb|CAK82603.1| unnamed protein product [Paramecium tetraurelia]
Contig48470	4203	147	2990	1	904	926	1419	0	751/972	77	gb|ABN58794.1|	NF-kappa-B 1 p105 subunit [Siniperca chuatsi]
Contig48319	517	350	3	1	116	200	202	2e-50	98/116	84	emb|CAG00254.1|	unnamed protein product [Tetraodon nigroviridis]
Contig48293	858	852	25	165	444	555	228	1e-57	125/284	44	ref|XP_001021580.1|	Alanine dehydrogenase/PNT, N-terminal domain containing protein [Tetrahymena thermophila] gb|EAS01335.1| Alanine dehydrogenase/PNT, N-terminal domain containing protein [Tetrahymena thermophila SB210]
Contig48246	1427	281	1396	99	468	469	423	1e-144	204/376	54	ref|XP_001441508.1|	hypothetical protein [Paramecium tetraurelia strain d4-2] emb|CAK74111.1| unnamed protein product [Paramecium tetraurelia]
Contig48233	483	227	442	123	194	209	78.6	1e-19	33/72	45	ref|XP_001032687.2|	hypothetical protein TTHERM_00529760 [Tetrahymena thermophila] gb|EAR85024.2| hypothetical protein TTHERM_00529760 [Tetrahymena thermophila SB210]
Contig4816	2684	2307	997	1	436	436	865	0	436/437	99	ref|XP_003438252.1|	PREDICTED: AP-2 complex subunit mu-1-A-like isoform 1 [Oreochromis niloticus]
Contig48022	1450	1364	720	1	202	202	338	1e-90	170/215	79	dbj|BAH59274.1|	heat shock protein beta-1 [Thunnus orientalis]
Contig47997	490	470	183	2	96	149	72.4	1e-17	39/96	40	ref|XP_001032076.1|	hypothetical protein TTHERM_00691100 [Tetrahymena thermophila] gb|EAR84413.1| hypothetical protein TTHERM_00691100 [Tetrahymena thermophila SB210]
Contig47991	7053	127	1014	268	565	609	526	1e-163	269/302	89	ref|XP_003452877.1|	PREDICTED: nucleus accumbens-associated protein 1-like [Oreochromis niloticus]
Contig47973	2571	50	1192	1	378	389	591	1e-166	278/381	72	ref|XP_003449112.1|	PREDICTED: UDP-GlcNAc:betaGal beta-1,3-N-acetylglucosaminyltransferase 3-like [Oreochromis niloticus]
Contig47934	622	622	422	344	410	928	65.9	3e-11	33/67	49	ref|XP_003459122.1|	PREDICTED: hypothetical protein LOC100695356 [Oreochromis niloticus]
Contig47904	407	262	390	359	401	1247	62.8	2e-18	31/43	72	ref|XP_003206121.1|	PREDICTED: homeodomain-interacting protein kinase 3-like [Meleagris gallopavo]
Contig47773	814	814	47	693	946	947	469	1e-130	231/256	90	ref|XP_003456608.1|	PREDICTED: anoctamin-1-like [Oreochromis niloticus]
Contig47770	1840	1826	9	670	1261	1650	337	4e-90	210/612	34	ref|NP_001129714.1|	receptor-type tyrosine-protein phosphatase eta precursor [Danio rerio] emb|CAQ43065.1| protein-tyrosine phosphatase [Danio rerio]
Contig47636	1762	488	1291	209	472	472	516	0	245/268	91	gb|AAH86962.1|	MAD homolog 1 (Drosophila) [Danio rerio] emb|CAX12658.1| MAD homolog 1 (Drosophila) [Danio rerio]
Contig4760	1633	86	1387	8	436	436	479	1e-133	261/439	59	ref|XP_003453824.1|	PREDICTED: keratin, type I cytoskeletal 20-like [Oreochromis niloticus]
Contig4745	2921	2815	2210	1	202	202	355	3e-95	170/202	84	gb|ADX97141.1|	rho GDP-dissociation inhibitor 1 [Perca flavescens]
Contig47449	3947	3280	845	93	799	1086	162	2e-54	220/850	25	ref|XP_003341445.1|	PREDICTED: SH3 domain-containing protein 19-like [Monodelphis domestica]
Contig47344	1172	1171	863	2291	2390	2390	182	2e-43	86/103	83	ref|XP_003447276.1|	PREDICTED: hypothetical protein LOC100700562 [Oreochromis niloticus]
Contig47329	2055	128	2011	1	625	1024	845	0	446/639	69	ref|XP_003443835.1|	PREDICTED: hypothetical protein LOC100697055 [Oreochromis niloticus]
Contig47327	2503	1	1233	311	713	713	745	0	380/411	92	ref|XP_003454648.1|	PREDICTED: E3 ubiquitin-protein ligase RNF19B-like [Oreochromis niloticus]
Contig47282	2829	1770	148	348	860	1436	582	0	314/556	56	emb|CAX12108.1|	novel protein similar to vertebrate nucleoporin 153kDa (NUP153) [Danio rerio]
Contig47086	531	529	2	2	180	257	195	3e-48	105/179	58	ref|XP_001428752.1|	hypothetical protein [Paramecium tetraurelia strain d4-2] emb|CAK61354.1| unnamed protein product [Paramecium tetraurelia]
Contig47038	1514	1512	712	1102	1351	1351	362	2e-97	196/267	73	ref|XP_003442194.1|	PREDICTED: cyclin-dependent kinase 12-like [Oreochromis niloticus]
Contig46750	2704	770	3	1753	2116	2176	420	0	233/368	63	emb|CAF99362.1|	unnamed protein product [Tetraodon nigroviridis]
Contig46653	880	661	843	304	369	586	81.3	2e-13	37/66	56	gb|EGD78405.1|	hypothetical protein PTSG_09101 [Salpingoeca sp. ATCC 50818]
Contig4662	264	262	35	12	87	87	82.4	3e-14	36/76	47	dbj|BAJ98833.1|	predicted protein [Hordeum vulgare subsp. vulgare]
Contig46588	1852	1851	166	3410	3936	4212	609	1e-178	343/566	60	ref|XP_003451254.1|	PREDICTED: spectrin beta chain, brain 4-like [Oreochromis niloticus]
Contig46468	1030	986	186	418	680	741	227	2e-58	117/271	43	ref|XP_001020497.1|	Zinc finger, C2H2 type family protein [Tetrahymena thermophila] gb|EAS00252.1| Zinc finger, C2H2 type family protein [Tetrahymena thermophila SB210]
Contig46380	1375	337	1095	1094	1346	1389	427	0	218/253	86	emb|CAG06910.1|	unnamed protein product [Tetraodon nigroviridis]
Contig46347	911	3	911	1167	1505	1903	71.6	2e-10	98/357	27	ref|XP_001561853.1|	putative microtubule-associated protein, partial [Leishmania braziliensis MHOM/BR/75/M2904] emb|CAM36873.1| putative microtubule-associated protein, partial [Leishmania braziliensis MHOM/BR/75/M2904]
Contig46328	445	6	440	182	321	615	134	7e-30	75/146	51	ref|XP_001031498.2|	WGR domain containing protein [Tetrahymena thermophila] gb|EAR83835.2| WGR domain containing protein [Tetrahymena thermophila SB210]
Contig4621	668	609	1	1	204	460	311	5e-83	147/204	72	ref|XP_003440966.1|	PREDICTED: ectonucleotide pyrophosphatase/phosphodiesterase family member 4-like [Oreochromis niloticus]
Contig46137	824	160	774	171	375	375	206	4e-62	101/205	49	gb|EFQ34235.1|	hypothetical protein GLRG_09379 [Glomerella graminicola M1.001]
Contig46127	1554	1	1554	1	522	535	740	0	365/522	69	ref|XP_001026371.1|	TCP-1/cpn60 chaperonin family protein [Tetrahymena thermophila] gb|EAS06126.1| TCP-1/cpn60 chaperonin family protein [Tetrahymena thermophila SB210]
Contig4593	3295	3106	2333	1	258	258	481	1e-133	233/258	90	ref|XP_003446024.1|	PREDICTED: microtubule-associated protein RP/EB family member 1-like [Oreochromis niloticus]
Contig45868	1008	1008	268	83	336	337	162	1e-37	104/258	40	ref|XP_002613381.1|	hypothetical protein BRAFLDRAFT_68368 [Branchiostoma floridae] gb|EEN69390.1| hypothetical protein BRAFLDRAFT_68368 [Branchiostoma floridae]
Contig45853	1666	211	1101	66	356	538	356	1e-171	180/297	60	ref|XP_001424238.1|	hypothetical protein [Paramecium tetraurelia strain d4-2] emb|CAK56840.1| unnamed protein product [Paramecium tetraurelia]
Contig45811	8300	104	1432	1303	1749	2963	641	0	346/452	76	ref|XP_003440041.1|	PREDICTED: centrosome-associated protein 350 [Oreochromis niloticus]
Contig4577	1567	1460	321	1	380	380	650	0	326/380	85	ref|XP_003457344.1|	PREDICTED: leukocyte elastase inhibitor-like [Oreochromis niloticus]
Contig45730	284	6	272	50	135	363	92	4e-17	41/89	46	gb|AAN10160.1|	fPK [Takifugu rubripes]
Contig45717	678	326	532	79	146	412	91.7	1e-16	45/70	64	ref|XP_001749094.1|	hypothetical protein [Monosiga brevicollis MX1] gb|EDQ86169.1| predicted protein [Monosiga brevicollis MX1]
Contig45616	459	458	114	15	131	909	138	6e-43	69/118	58	gb|EGR29895.1|	hypothetical protein IMG5_146680 [Ichthyophthirius multifiliis]
Contig4546	473	32	388	45	184	607	59.7	2e-07	54/149	36	ref|ZP_06712403.1|	LOW QUALITY PROTEIN: pyruvate carboxylase [Streptomyces sp. e14] gb|EFF88450.1| LOW QUALITY PROTEIN: pyruvate carboxylase [Streptomyces sp. e14]
Contig45408	958	876	484	8	138	138	185	1e-44	97/131	74	sp|Q805E8.1|ANFB_OREMO	RecName: Full=Brain natriuretic peptide; AltName: Full=B-type natriuretic peptide; Flags: Precursor dbj|BAC55025.1| B-type natriuretic peptide [Oreochromis mossambicus]
Contig45304	901	90	860	3	260	260	477	1e-132	239/258	92	gb|AEG78404.1|	60S ribosomal protein L6 [Epinephelus coioides]
Contig45280	4715	143	4714	504	2027	2674	2723	0	1396/1528	91	ref|XP_003448650.1|	PREDICTED: translational activator GCN1 [Oreochromis niloticus]
Contig45269	721	3	626	1330	1543	5384	90.9	2e-16	80/223	35	ref|XP_001568167.1|	proteophosphoglycan ppg4 [Leishmania braziliensis MHOM/BR/75/M2904] emb|CAM43271.1| proteophosphoglycan ppg4 [Leishmania braziliensis MHOM/BR/75/M2904]
Contig45228	1927	1708	356	1	451	451	892	0	431/451	95	gb|EHH20696.1|	Tubulin alpha-ubiquitous chain, partial [Macaca mulatta]
Contig45203	1483	1369	35	31	474	1245	795	0	389/445	87	ref|XP_003454108.1|	PREDICTED: ribosome biogenesis protein BMS1 homolog [Oreochromis niloticus]
Contig45186	996	910	119	1	261	261	484	1e-134	236/264	89	ref|XP_003441081.1|	PREDICTED: coiled-coil domain-containing protein 75-like [Oreochromis niloticus]
Contig45141	1176	1175	807	139	261	261	241	2e-61	117/123	95	dbj|BAD91569.1|	granzyme II [Paralichthys olivaceus] dbj|BAE94914.1| granzyme II [Paralichthys olivaceus]
Contig45110	638	490	5	6	165	1567	211	6e-53	107/164	65	ref|XP_003459832.1|	PREDICTED: interferon-induced very large GTPase 1-like [Oreochromis niloticus]
Contig4507	2648	2353	1073	1	427	427	776	0	380/427	88	ref|XP_003454570.1|	PREDICTED: probable saccharopine dehydrogenase-like [Oreochromis niloticus]
Contig44956	558	176	556	1	127	782	246	1e-63	119/127	93	ref|XP_003454096.1|	PREDICTED: signal transducer and activator of transcription 5B-like isoform 2 [Oreochromis niloticus]
Contig44928	335	138	308	417	473	476	83.6	1e-14	34/57	59	ref|XP_001011716.1|	Peptidase family M28 containing protein [Tetrahymena thermophila] gb|EAR91471.1| Peptidase family M28 containing protein [Tetrahymena thermophila SB210]
Contig44900	552	548	3	289	453	746	179	2e-43	105/187	56	ref|XP_003454346.1|	PREDICTED: uncharacterized protein KIAA1530-like [Oreochromis niloticus]
Contig44897	1857	1842	61	818	1407	1435	347	7e-93	216/605	35	ref|XP_001428959.1|	hypothetical protein [Paramecium tetraurelia strain d4-2] emb|CAK61561.1| unnamed protein product [Paramecium tetraurelia]
Contig44806	2440	656	2440	31	607	2522	973	0	503/597	84	ref|XP_003446158.1|	PREDICTED: nipped-B-like protein-like [Oreochromis niloticus]
Contig44694	689	545	111	138	282	312	245	1e-86	109/145	75	gb|AAC00174.1|	serine-threonine phosphoprotein phosphatase [Paramecium tetraurelia]
Contig44655	1324	1178	3	1	374	621	470	1e-130	260/393	66	ref|XP_003456088.1|	PREDICTED: ATP-dependent RNA helicase DDX51-like [Oreochromis niloticus]
Contig44608	442	5	268	33	130	312	70.1	2e-10	38/99	38	ref|XP_002956180.1|	hypothetical protein VOLCADRAFT_97168 [Volvox carteri f. nagariensis] gb|EFJ42719.1| hypothetical protein VOLCADRAFT_97168 [Volvox carteri f. nagariensis]
Contig44535	1716	1513	554	1	320	320	607	1e-171	300/320	93	ref|XP_003441785.1|	PREDICTED: sideroflexin-2-like [Oreochromis niloticus]
Contig44532	704	700	5	177	400	3513	252	5e-65	132/239	55	ref|XP_002933295.1|	PREDICTED: maltase-glucoamylase, intestinal [Xenopus (Silurana) tropicalis]
Contig4446	1974	28	1923	1	632	632	1221	0	613/632	96	ref|XP_003451233.1|	PREDICTED: sec1 family domain-containing protein 1 [Oreochromis niloticus]
Contig44401	609	604	116	139	303	335	196	3e-48	98/165	59	ref|XP_001032344.1|	oxidoreductase, short chain dehydrogenase/reductase family protein [Tetrahymena thermophila] gb|EAR84681.1| oxidoreductase, short chain dehydrogenase/reductase family protein [Tetrahymena thermophila SB210]
Contig44176	1679	913	1059	285	332	803	85.1	4e-16	43/49	87	emb|CAG03046.1|	unnamed protein product [Tetraodon nigroviridis]
Contig44170	445	2	442	334	478	653	191	6e-47	101/148	68	ref|NP_001255943.1|	Protein CLEC-199, isoform d [Caenorhabditis elegans] emb|CBJ25058.1| Protein CLEC-199, isoform d [Caenorhabditis elegans]
Contig4415	2451	44	1594	1	517	517	975	0	478/517	92	ref|XP_003449154.1|	PREDICTED: seryl-tRNA synthetase, cytoplasmic-like [Oreochromis niloticus]
Contig44131	1062	1059	364	279	510	510	456	1e-126	230/232	99	gb|ABC73395.1|	peroxisome proliferator-activated receptor beta [Rachycentron canadum]
Contig44062	415	12	401	2	130	130	140	7e-32	68/131	51	ref|XP_001025392.2|	hypothetical protein TTHERM_00765330 [Tetrahymena thermophila] gb|EAS05147.2| hypothetical protein TTHERM_00765330 [Tetrahymena thermophila SB210]
Contig44061	903	253	879	115	326	338	84.3	3e-14	60/215	27	ref|XP_001014534.3|	hypothetical protein TTHERM_00856680 [Tetrahymena thermophila] gb|EAR94289.3| hypothetical protein TTHERM_00856680 [Tetrahymena thermophila SB210]
Contig4404	571	571	44	20	195	195	341	4e-92	173/176	98	emb|CBN81480.1|	60S ribosomal protein L19 [Dicentrarchus labrax]
Contig43965	5509	4883	5296	1148	1278	1318	92.8	9e-33	49/138	35	ref|XP_002196183.1|	PREDICTED: similar to Gag-Pol polyprotein [Taeniopygia guttata]
Contig43953	2779	276	2075	1	579	2414	829	0	448/608	73	ref|XP_689656.5|	PREDICTED: serine/threonine-protein kinase WNK1 [Danio rerio]
Contig43899	1777	646	1767	205	578	593	497	1e-161	238/376	63	gb|EGR28499.1|	lysyl-tRNA synthetase, putative [Ichthyophthirius multifiliis]
Contig43799	4442	4333	602	1	1246	1246	1826	0	931/1246	74	ref|XP_003455425.1|	PREDICTED: structural maintenance of chromosomes protein 1B [Oreochromis niloticus]
Contig43798	1175	139	1125	59	379	382	258	2e-71	147/333	44	gb|EFW45204.1|	alpha-galactosidase [Capsaspora owczarzaki ATCC 30864]
Contig4378	1815	363	968	1	202	202	406	1e-111	194/202	96	ref|XP_003455520.1|	PREDICTED: ras-related protein Rab-9A-like [Oreochromis niloticus]
Contig43670	478	477	280	886	951	957	89	3e-16	43/66	65	ref|XP_002933173.1|	PREDICTED: hypothetical protein LOC100488659 [Xenopus (Silurana) tropicalis]
Contig43372	2166	2078	1329	1	246	246	453	1e-125	229/251	91	ref|XP_003456489.1|	PREDICTED: acidic leucine-rich nuclear phosphoprotein 32 family member B-like isoform 1 [Oreochromis niloticus]
Contig43306	2478	2363	1416	1	316	316	578	1e-162	288/316	91	ref|XP_003439332.1|	PREDICTED: annexin A13-like [Oreochromis niloticus]
Contig43254	2382	539	2356	188	797	801	961	0	483/615	78	gb|EGR30399.1|	transitional endoplasmic reticulum ATPase, putative [Ichthyophthirius multifiliis]
Contig4314	1119	1050	193	3	289	289	443	1e-122	209/287	72	ref|XP_003447048.1|	PREDICTED: adenosine deaminase domain-containing protein 1-like [Oreochromis niloticus]
Contig43041	6100	4	3789	140	1387	2181	1419	0	730/1299	56	tpg|DAA01285.1|	TPA_exp: replicase/helicase/endonuclease [Danio rerio]
Contig43034	5196	3702	373	467	1593	1593	1365	0	717/1138	63	ref|XP_003443355.1|	PREDICTED: poly [ADP-ribose] polymerase 14-like [Oreochromis niloticus]
Contig43022	1440	7	1053	160	522	1209	249	1e-63	139/365	38	ref|XP_003479296.1|	PREDICTED: homeodomain-interacting protein kinase 1-like [Cavia porcellus]
Contig43014	1019	1	1017	150	488	724	667	0	325/339	95	gb|AEH27540.1|	cytosolic heat shock protein 90-alpha [Lates calcarifer]
Contig43011	1516	7	1305	116	545	546	572	1e-160	280/433	64	ref|XP_003446488.1|	PREDICTED: cytosolic phospholipase A2 zeta-like [Oreochromis niloticus]
Contig4299	1775	1681	221	1	481	481	816	0	393/487	80	gb|ACQ58156.1|	Procollagen C-endopeptidase enhancer 2 precursor [Anoplopoma fimbria]
Contig4285	1081	77	922	1	282	282	497	1e-138	234/283	82	ref|XP_003452663.1|	PREDICTED: survival motor neuron protein 1-like [Oreochromis niloticus]
Contig4282	2085	1869	973	1	299	299	545	1e-152	269/299	89	ref|XP_003455215.1|	PREDICTED: cyclin-G1-like [Oreochromis niloticus]
Contig4277	613	70	480	1	137	138	219	3e-55	105/137	76	ref|XP_003439888.1|	PREDICTED: 39S ribosomal protein L54, mitochondrial-like [Oreochromis niloticus]
Contig4272	1959	1871	942	1	310	310	531	1e-148	258/310	83	ref|XP_003457459.1|	PREDICTED: dehydrogenase/reductase SDR family member 1-like [Oreochromis niloticus]
Contig4268	2185	1724	717	31	360	365	508	1e-152	264/336	78	ref|XP_003444044.1|	PREDICTED: lamina-associated polypeptide 2, isoform beta-like [Oreochromis niloticus]
Contig4257	1042	1041	589	295	445	445	280	3e-73	134/151	88	ref|XP_003453533.1|	PREDICTED: DDB1- and CUL4-associated factor 13-like [Oreochromis niloticus]
Contig4234	5247	5246	273	2855	4513	4513	2976	0	1508/1659	90	ref|XP_003447251.1|	PREDICTED: plectin-like isoform 2 [Oreochromis niloticus]
Contig4214	1557	1535	561	1	325	325	662	0	315/325	96	ref|XP_003443814.1|	PREDICTED: eukaryotic translation initiation factor 3 subunit I-like [Oreochromis niloticus]
Contig4182	2391	2129	567	1	532	532	1002	0	501/532	94	ref|XP_003455404.1|	PREDICTED: ankyrin repeat domain-containing protein 13C-A-like [Oreochromis niloticus]
Contig4166	1532	1488	694	18	278	340	414	1e-142	212/265	80	ref|NP_957509.1|	hydroxymethylglutaryl-CoA lyase, mitochondrial [Danio rerio] gb|AAH46023.1| 3-hydroxymethyl-3-methylglutaryl-Coenzyme A lyase (hydroxymethylglutaricaciduria) [Danio rerio]
Contig4161	984	164	889	1	240	240	414	1e-113	206/242	85	ref|XP_003446317.1|	PREDICTED: UPF0480 protein C15orf24 homolog [Oreochromis niloticus]
Contig4146	2454	2273	3	1	757	943	1266	0	632/757	83	ref|XP_003450975.1|	PREDICTED: testis-expressed sequence 10 protein homolog [Oreochromis niloticus]
Contig4128	443	310	438	1	43	980	85.9	3e-15	40/43	93	ref|XP_003794436.1|	PREDICTED: rab3 GTPase-activating protein catalytic subunit [Otolemur garnettii]
Contig4087	3188	2676	1231	1	482	482	961	0	467/482	96	ref|XP_003441636.1|	PREDICTED: RAC-beta serine/threonine-protein kinase-like [Oreochromis niloticus]
Contig4076	382	346	38	1	115	115	67.4	1e-09	52/117	44	gb|ACV21041.1|	large subunit ribosomal protein 35 [Rhabditidoides sp. RS5443]
Contig4073	2212	2048	207	4	620	620	904	0	435/617	70	ref|XP_003447999.1|	PREDICTED: WD repeat-containing protein 16 [Oreochromis niloticus]
Contig4066	1093	965	198	1	255	255	305	8e-81	150/256	58	gb|ACI68623.1|	Apolipoprotein A-IV precursor [Salmo salar]
Contig4059	2821	24	2246	1	741	741	1439	0	686/741	92	ref|XP_003458281.1|	PREDICTED: prolyl endopeptidase-like [Oreochromis niloticus]
Contig4050	3073	250	1692	22	503	503	894	0	428/482	88	ref|XP_003453356.1|	PREDICTED: phosphatidylinositol 3-kinase regulatory subunit gamma-like [Oreochromis niloticus]
Contig4012	1560	1386	988	1	133	133	244	4e-62	120/133	90	ref|XP_003438753.1|	PREDICTED: mitochondrial import receptor subunit TOM22 homolog [Oreochromis niloticus]
Contig3979	4567	371	3541	1	1057	1057	2003	0	973/1057	92	ref|XP_003448254.1|	PREDICTED: ubiquitin-like modifier-activating enzyme 1-like [Oreochromis niloticus]
Contig3974	1814	67	1542	1	492	492	1029	0	488/492	99	gb|ABQ41317.1|	fibrinogen beta chain precursor [Paralichthys olivaceus]
Contig3960	1525	1488	715	1	259	259	521	1e-145	251/259	96	ref|XP_003459569.1|	PREDICTED: integral membrane protein 2C-like [Oreochromis niloticus]
Contig3954	3001	110	2398	1	763	763	1347	0	677/763	88	ref|XP_003442945.1|	PREDICTED: trifunctional enzyme subunit alpha, mitochondrial-like [Oreochromis niloticus]
Contig3953	1636	1468	662	1	272	278	423	1e-116	205/274	74	ref|XP_003458153.1|	PREDICTED: histone RNA hairpin-binding protein-like [Oreochromis niloticus]
Contig3952	1186	77	706	1	210	210	404	1e-110	197/210	93	ref|XP_003452794.1|	PREDICTED: NADH dehydrogenase [ubiquinone] iron-sulfur protein 8, mitochondrial-like [Oreochromis niloticus]
Contig3951	1654	3	968	2	323	323	545	1e-152	258/322	80	ref|XP_003453340.1|	PREDICTED: suppressor of G2 allele of SKP1 homolog [Oreochromis niloticus]
Contig3944	939	939	481	33	185	185	305	1e-80	149/153	97	gb|AEH76611.1|	signal sequence receptor beta [Epinephelus bruneus]
Contig3935	2992	62	2374	1	771	775	1345	0	624/771	80	ref|XP_003453945.1|	PREDICTED: sushi domain-containing protein 2-like [Oreochromis niloticus]
Contig3931	1951	1721	795	1	309	309	648	0	306/309	99	ref|XP_003451486.1|	PREDICTED: serine/threonine-protein phosphatase 2A catalytic subunit alpha isoform-like [Oreochromis niloticus]
Contig3922	2345	2205	829	1	464	464	771	0	380/466	81	ref|XP_003445248.1|	PREDICTED: regulator of nonsense transcripts 3B-like [Oreochromis niloticus]
Contig3916	659	645	91	1	185	185	323	2e-86	154/185	83	gb|ACQ58904.1|	NADH dehydrogenase 1 beta subcomplex subunit 5, mitochondrial precursor [Anoplopoma fimbria]
Contig3910	1886	176	1468	1	435	435	763	0	360/435	82	ref|XP_003440865.1|	PREDICTED: alpha-N-acetylgalactosaminidase-like [Oreochromis niloticus]
Contig3909	535	533	183	26	142	144	193	1e-47	89/117	76	ref|XP_003454298.1|	PREDICTED: NADH dehydrogenase [ubiquinone] 1 beta subcomplex subunit 11, mitochondrial-like [Oreochromis niloticus]
Contig3906	704	3	548	355	536	536	332	4e-89	172/182	94	ref|XP_003454176.1|	PREDICTED: T-complex protein 1 subunit delta-like [Oreochromis niloticus]
Contig3905	1245	1065	1	1	355	536	649	0	334/355	94	ref|XP_003454176.1|	PREDICTED: T-complex protein 1 subunit delta-like [Oreochromis niloticus]
Contig3904	1530	1461	79	1	461	461	780	0	373/463	80	ref|XP_003446372.1|	PREDICTED: clusterin-like [Oreochromis niloticus]
Contig3891	2194	113	1705	1	531	531	1017	0	508/531	95	ref|XP_003445448.1|	PREDICTED: aspartyl-tRNA synthetase, cytoplasmic-like [Oreochromis niloticus]
Contig3886	1687	114	728	1	213	213	244	4e-62	126/214	58	ref|XP_003451534.1|	PREDICTED: growth/differentiation factor 6-B-like [Oreochromis niloticus] dbj|BAJ78985.1| gonadal soma derived factor [Oreochromis niloticus]
Contig3862	912	910	29	176	469	469	547	1e-153	267/294	90	ref|XP_003442189.1|	PREDICTED: synaptic vesicle membrane protein VAT-1 homolog [Oreochromis niloticus]
Contig3846	1836	286	1014	1	242	242	490	1e-136	231/243	95	ref|XP_003439883.1|	PREDICTED: ubiquitin-conjugating enzyme E2 R1-like [Oreochromis niloticus]
Contig3825	1231	1151	591	1	187	187	337	3e-90	168/187	89	ref|XP_003450323.1|	PREDICTED: dynactin subunit 3-like [Oreochromis niloticus]
Contig3820	1610	176	637	1	154	154	285	2e-74	152/154	98	ref|XP_003454063.1|	PREDICTED: V-type proton ATPase 16 kDa proteolipid subunit-like [Oreochromis niloticus]
Contig3810	755	753	382	118	241	241	232	6e-59	119/124	95	emb|CAG00987.1|	unnamed protein product [Tetraodon nigroviridis]
Contig3808	1567	1559	699	24	310	310	568	1e-160	263/287	91	gb|ABI85389.1|	osteonectin [Hippoglossus hippoglossus]
Contig3807	1325	1156	350	52	321	394	163	9e-38	94/272	34	ref|XP_001920977.3|	PREDICTED: carcinoembryonic antigen-related cell adhesion molecule 5-like [Danio rerio]
Contig3804	2528	2416	1421	1	332	332	644	0	316/332	95	gb|AAP44528.1|	lactate dehydrogenase-A [Chromis xanthochira]
Contig3801	2351	2246	9	1	764	791	1234	0	588/764	76	ref|XP_003445853.1|	PREDICTED: angiotensin-converting enzyme 2-like [Oreochromis niloticus]
Contig3799	1408	3	1121	274	646	646	741	0	372/373	99	gb|AEY68604.1|	vasa [Paralichthys olivaceus]
Contig3790	703	252	533	51	144	168	108	9e-22	51/94	54	ref|XP_003443896.1|	PREDICTED: interferon-induced transmembrane protein 3-like [Oreochromis niloticus]
Contig3789	1217	64	786	1	241	246	482	1e-134	234/241	97	gb|AAX52912.1|	MHC class IIb antigen [Paralichthys olivaceus]
Contig3788	3322	3180	2674	1	169	169	328	5e-87	153/169	90	ref|XP_003438942.1|	PREDICTED: DAZ-associated protein 2-like [Oreochromis niloticus]
Contig3781	1256	156	656	1	167	167	303	7e-80	148/167	88	gb|ACQ58160.1|	Cofilin-2 [Anoplopoma fimbria]
Contig3780	10284	6727	254	18	2177	2177	2983	0	1475/2160	68	ref|XP_003446423.1|	PREDICTED: apolipoprotein B-100-like [Oreochromis niloticus]
Contig3779	697	186	695	1	170	196	330	1e-88	154/170	90	ref|XP_003456528.1|	PREDICTED: high mobility group protein B2-like [Oreochromis niloticus]
Contig3778	2895	83	1411	683	1139	1372	587	1e-165	304/457	66	ref|XP_003455593.1|	PREDICTED: hypothetical protein LOC100693197 [Oreochromis niloticus]
Contig3776	1884	1882	851	406	755	755	620	1e-175	307/351	87	ref|XP_003442355.1|	PREDICTED: nucleolar RNA helicase 2-like [Oreochromis niloticus]
Contig3775	1300	1212	1	1	413	755	665	0	337/414	81	ref|XP_003442355.1|	PREDICTED: nucleolar RNA helicase 2-like [Oreochromis niloticus]
Contig3770	4085	313	2823	1	844	856	1399	0	680/844	80	ref|XP_003445594.1|	PREDICTED: piwi-like protein 1-like [Oreochromis niloticus]
Contig3768	1674	125	1201	28	386	388	673	0	321/359	89	ref|XP_003443889.1|	PREDICTED: malate dehydrogenase-like [Oreochromis niloticus]
Contig3763	1248	122	835	1	238	238	440	1e-121	216/238	90	gb|ACQ58589.1|	Survival of motor neuron-related-splicing factor 30 [Anoplopoma fimbria]
Contig3762	1550	142	852	1	237	237	459	1e-127	234/237	98	sp|Q9IA79.1|BI1_PAROL	RecName: Full=Probable Bax inhibitor 1; Short=BI-1; AltName: Full=Testis-enhanced gene transcript protein homolog; AltName: Full=Transmembrane BAX inhibitor motif-containing protein 6 gb|AAF61067.1|AF220548_1 testis enhanced gene transcript-like protein [Paralichthys olivaceus]
Contig3755	1955	1871	198	1	558	558	1035	0	533/558	95	ref|XP_003449958.1|	PREDICTED: T-complex protein 1 subunit alpha-like [Oreochromis niloticus]
Contig3753	850	850	77	41	298	298	507	1e-141	247/258	95	ref|XP_003437833.1|	PREDICTED: 60S ribosomal protein L5-like [Oreochromis niloticus]
Contig3752	1997	190	795	1	202	202	402	1e-109	200/202	99	ref|XP_003456529.1|	PREDICTED: ras-related protein Rab-1A-like isoform 1 [Oreochromis niloticus]
Contig3750	1011	115	417	1	101	101	196	5e-48	94/101	93	ref|XP_003457714.1|	PREDICTED: ribonuclease kappa-B-like [Oreochromis niloticus]
Contig3746	4079	163	3351	1	1067	1067	1691	0	843/1068	78	ref|XP_003445710.1|	PREDICTED: piwi-like protein 2-like [Oreochromis niloticus]
Contig3742	1038	144	338	1	70	70	87	6e-15	44/70	62	ref|XP_003447509.1|	PREDICTED: high affinity immunoglobulin epsilon receptor subunit gamma-like [Oreochromis niloticus]
Contig3740	2831	137	2479	1	775	775	1511	0	722/781	92	ref|XP_003449058.1|	PREDICTED: E3 ubiquitin-protein ligase UHRF1 [Oreochromis niloticus]
Contig3736	1807	145	1065	18	329	334	423	1e-116	203/312	65	ref|XP_003438683.1|	PREDICTED: carbonic anhydrase 4-like [Oreochromis niloticus]
Contig3735	1999	1882	95	1	599	599	803	0	401/599	66	gb|ACS83543.1|	C1 inhibitor [Larimichthys crocea]
Contig3726	3158	3144	1327	1	606	606	1098	0	519/606	85	ref|XP_003442742.1|	PREDICTED: WD repeat-containing protein 1-like [Oreochromis niloticus]
Contig3723	1895	17	1450	1	478	478	885	0	436/478	91	emb|CBN81058.1|	Cytochrome b-c1 complex subunit 1, mitochondrial [Dicentrarchus labrax]
Contig3719	1274	1160	993	1	56	56	104	5e-20	46/56	82	emb|CAG07741.1|	unnamed protein product [Tetraodon nigroviridis]
Contig3718	1426	1361	684	3	228	228	417	1e-114	198/226	87	gb|ACQ58943.1|	CD9 antigen [Anoplopoma fimbria]
Contig3716	1604	21	941	1	307	307	584	1e-164	284/307	92	ref|XP_003448417.1|	PREDICTED: cytochrome c1, heme protein, mitochondrial-like isoform 1 [Oreochromis niloticus]
Contig3700	1479	1139	48	1	361	361	548	1e-153	278/371	74	ref|XP_003442179.1|	PREDICTED: protein HEXIM-like [Oreochromis niloticus]
Contig3655	1566	396	1406	3	384	385	407	1e-111	226/388	58	ref|XP_003451622.1|	PREDICTED: hypothetical protein LOC100711219 [Oreochromis niloticus]
Contig3631	1788	1	1155	8	392	392	669	0	326/385	84	dbj|BAG84605.1|	sex hormone binding globulin [Verasper moseri]
Contig3630	916	81	596	1	172	172	335	6e-90	159/172	92	ref|XP_003439046.1|	PREDICTED: 28S ribosomal protein S25, mitochondrial-like [Oreochromis niloticus]
Contig3596	1002	80	739	1	235	235	377	1e-102	180/236	76	ref|XP_003439170.1|	PREDICTED: polyglutamine-binding protein 1-like [Oreochromis niloticus]
Contig3571	1016	902	456	3	150	150	272	9e-71	138/149	92	ref|XP_003445099.1|	PREDICTED: actin-related protein 2/3 complex subunit 5-like [Oreochromis niloticus]
Contig3566	871	137	766	1	210	210	334	2e-89	162/210	77	ref|XP_003438984.1|	PREDICTED: aurora kinase A-interacting protein-like [Oreochromis niloticus]
Contig3565	1273	1206	334	1	291	291	558	1e-157	273/291	93	ref|XP_003452716.1|	PREDICTED: uncharacterized protein C9orf78 homolog [Oreochromis niloticus]
Contig3559	776	79	774	1	216	915	243	2e-62	145/235	61	ref|XP_003451645.1|	PREDICTED: pre-mRNA-splicing factor CWC22 homolog [Oreochromis niloticus]
Contig3557	936	879	655	1	75	75	144	2e-32	71/75	94	ref|XP_003449065.1|	PREDICTED: UPF0608 protein C19orf42 homolog [Oreochromis niloticus]
Contig35235	1428	27	1424	18	486	794	192	1e-46	138/480	28	ref|XP_001448808.1|	hypothetical protein [Paramecium tetraurelia strain d4-2] emb|CAK81411.1| unnamed protein product [Paramecium tetraurelia]
Contig34727	2644	502	1452	1	317	317	617	1e-174	316/317	99	ref|XP_003451884.1|	PREDICTED: poly(rC)-binding protein 2-like [Oreochromis niloticus]
Contig34709	865	241	822	1	194	194	370	1e-100	190/194	97	gb|ACH70774.1|	ribosomal protein S7 [Salmo salar] gb|ACI34164.1| 40S ribosomal protein S7 [Salmo salar] gb|ACI66314.1| 40S ribosomal protein S7 [Salmo salar] gb|ACO08212.1| 40S ribosomal protein S7 [Oncorhynchus mykiss]
Contig3316	616	309	1	1	103	210	200	1e-49	98/103	95	ref|XP_003442989.1|	PREDICTED: syntaxin-binding protein 6-like [Oreochromis niloticus]
Contig32540	1986	207	1460	812	1229	1235	744	0	348/418	83	ref|XP_003445737.1|	PREDICTED: myosin-binding protein C, cardiac-type-like [Oreochromis niloticus]
Contig3216	3312	339	2558	1	744	744	1185	0	605/752	80	emb|CAM12938.1|	poly(A) polymerase gamma [Danio rerio]
Contig3180	282	271	32	6	87	88	77	1e-12	40/82	48	gb|AEK25827.1|	diazepam-binding inhibitor [Micropterus salmoides]
Contig3139	1235	1113	574	1	180	180	353	4e-95	176/180	97	gb|ACQ58200.1|	Trafficking protein particle complex subunit 3 [Anoplopoma fimbria]
Contig3128	1172	109	411	1	101	101	199	7e-49	92/101	91	gb|ACQ59039.1|	T-cell leukemia translocation-altered gene protein homolog [Anoplopoma fimbria]
Contig3126	1279	136	1278	1	381	934	671	0	334/381	87	ref|XP_003447800.1|	PREDICTED: c-1-tetrahydrofolate synthase, cytoplasmic-like [Oreochromis niloticus]
Contig3113	2655	120	635	1	172	172	334	7e-89	158/172	91	ref|XP_003444363.1|	PREDICTED: sorting nexin-24-like [Oreochromis niloticus]
Contig3095	715	536	120	4	142	144	239	3e-61	123/139	88	emb|CAG08852.1|	unnamed protein product [Tetraodon nigroviridis]
Contig30942	2362	34	2352	1	774	865	1415	0	700/780	89	ref|XP_003444779.1|	PREDICTED: N-terminal kinase-like protein-like [Oreochromis niloticus]
Contig30765	2052	2044	1313	1	244	244	496	1e-137	243/244	99	dbj|BAD91574.1|	serine protease I-1 [Paralichthys olivaceus] dbj|BAE46931.1| serine protease [Paralichthys olivaceus] gb|ADL09363.1| serine protease I-1 [Paralichthys olivaceus]
Contig30102	554	554	15	26	206	212	220	9e-56	98/181	54	ref|XP_001010505.3|	superoxide dismutase [Tetrahymena thermophila] gb|EAR90260.3| superoxide dismutase [Tetrahymena thermophila SB210]
Contig29761	579	178	579	1	134	889	238	6e-61	121/134	90	emb|CBN82107.1|	Uncharacterized protein [Dicentrarchus labrax]
Contig29581	934	12	920	1	277	290	171	2e-40	115/310	37	ref|XP_001429541.1|	hypothetical protein [Paramecium tetraurelia strain d4-2] emb|CAK62143.1| unnamed protein product [Paramecium tetraurelia]
Contig28513	651	1	240	243	322	322	139	3e-31	64/80	80	ref|XP_003441208.1|	PREDICTED: group XIIB secretory phospholipase A2-like protein-like [Oreochromis niloticus]
Contig28504	1206	151	786	1	212	212	399	1e-109	200/212	94	ref|XP_003442098.1|	PREDICTED: Golgi SNAP receptor complex member 2-like [Oreochromis niloticus]
Contig28147	1214	110	1021	1	308	308	385	1e-104	202/309	65	ref|XP_003451610.1|	PREDICTED: uncharacterized protein CXorf21-like [Oreochromis niloticus]
Contig28086	609	595	2	5	202	345	361	4e-98	185/198	93	ref|XP_003438187.1|	PREDICTED: protein phosphatase 1 regulatory subunit 7-like [Oreochromis niloticus]
Contig27920	1848	1831	239	775	1308	1308	767	0	398/539	73	ref|XP_003453379.1|	PREDICTED: protein osteopotentia homolog [Oreochromis niloticus]
Contig27909	1677	1394	489	9	312	313	452	1e-124	231/307	75	ref|XP_003459698.1|	PREDICTED: RNA (guanine-9-)-methyltransferase domain-containing protein 2-like [Oreochromis niloticus]
Contig27824	1148	388	903	1	172	1070	299	9e-79	149/172	86	ref|XP_003442217.1|	PREDICTED: formin-like protein 1-like [Oreochromis niloticus]
Contig27706	779	9	620	1	204	204	381	1e-104	180/204	88	ref|XP_003439949.1|	PREDICTED: inosine triphosphate pyrophosphatase-like [Oreochromis niloticus]
Contig27664	3455	748	1869	213	586	586	770	0	373/374	99	ref|XP_003441118.1|	PREDICTED: transmembrane 9 superfamily member 3 [Oreochromis niloticus]
Contig27656	1433	111	671	1	187	187	348	2e-93	168/187	89	ref|XP_003442337.1|	PREDICTED: transmembrane protein 9B-like [Oreochromis niloticus]
Contig27643	1747	39	803	7	256	261	212	2e-52	120/272	44	gb|AAI24280.1|	Si:dkey-42i9.6 protein [Danio rerio] gb|AAI64597.1| Si:dkey-42i9.6 protein [Danio rerio]
Contig27608	885	813	541	1	91	91	170	4e-40	76/91	83	ref|XP_003444804.1|	PREDICTED: selenoprotein K-like [Oreochromis niloticus]
Contig27577	684	1	369	185	307	309	238	7e-61	107/123	86	ref|XP_003449222.1|	PREDICTED: putative ribosomal RNA methyltransferase 1-like isoform 2 [Oreochromis niloticus]
Contig27569	1030	884	207	1	226	226	447	1e-123	219/226	96	ref|XP_003445065.1|	PREDICTED: YEATS domain-containing protein 4-like [Oreochromis niloticus]
Contig27567	950	3	818	1227	1498	1498	506	1e-141	255/273	93	ref|XP_003449187.1|	PREDICTED: ral GTPase-activating protein subunit beta [Oreochromis niloticus]
Contig27550	317	12	317	1	102	315	162	2e-38	72/102	70	ref|XP_003454173.1|	PREDICTED: 39S ribosomal protein L45, mitochondrial-like [Oreochromis niloticus]
Contig27430	628	3	413	2	138	138	259	2e-67	124/137	90	emb|CAG07651.1|	unnamed protein product [Tetraodon nigroviridis]
Contig27426	2214	2049	784	1	422	423	756	0	381/422	90	ref|XP_003454498.1|	PREDICTED: pachytene checkpoint protein 2 homolog [Oreochromis niloticus]
Contig27381	1807	212	964	1	243	320	424	1e-159	214/251	85	ref|XP_003441111.1|	PREDICTED: PDZ and LIM domain protein 1-like [Oreochromis niloticus]
Contig27372	1245	1092	226	1	289	289	568	1e-160	280/289	96	ref|XP_003440108.1|	PREDICTED: thioredoxin-like protein 1-like [Oreochromis niloticus]
Contig27371	1291	115	1134	1	341	341	626	1e-177	291/341	85	ref|XP_003444077.1|	PREDICTED: 39S ribosomal protein L3, mitochondrial-like [Oreochromis niloticus]
Contig27363	403	402	187	177	248	248	142	3e-32	69/72	95	ref|XP_003438370.1|	PREDICTED: RNA-binding protein PNO1-like [Oreochromis niloticus]
Contig27339	1451	1437	856	1	194	194	376	1e-102	187/194	96	ref|XP_003455878.1|	PREDICTED: exosome complex component CSL4-like [Oreochromis niloticus]
Contig27321	1576	7	1005	17	347	347	506	1e-141	242/334	72	ref|XP_003451769.1|	PREDICTED: chemokine-like receptor 1-like [Oreochromis niloticus]
Contig27307	1115	922	407	1	172	172	333	3e-89	150/172	87	ref|XP_003444379.1|	PREDICTED: NADH dehydrogenase [ubiquinone] 1 alpha subcomplex subunit 8-like [Oreochromis niloticus]
Contig27306	3285	84	2309	1	742	742	1375	0	640/742	86	ref|XP_003455604.1|	PREDICTED: amiloride-sensitive amine oxidase [copper-containing]-like [Oreochromis niloticus]
Contig27283	1911	53	901	1	283	283	561	1e-157	272/283	96	gb|AEO89322.1|	voltage dependent anion channel protein 1 [Epinephelus coioides]
Contig27270	1344	1332	115	1	406	406	790	0	403/406	99	gb|ACQ58243.1|	26S protease regulatory subunit 8 [Anoplopoma fimbria]
Contig27262	2050	150	1610	1	487	487	967	0	483/487	99	ref|XP_003460272.1|	PREDICTED: COP9 signalosome complex subunit 1-like [Oreochromis niloticus]
Contig27254	1088	224	736	1	171	171	315	1e-83	152/171	88	ref|XP_003456292.1|	PREDICTED: diamine acetyltransferase 1-like [Oreochromis niloticus]
Contig27249	621	437	72	1	122	122	240	1e-61	109/122	89	ref|XP_003450021.1|	PREDICTED: NADH dehydrogenase [ubiquinone] 1 beta subcomplex subunit 7-like [Oreochromis niloticus]
Contig27247	1596	77	763	10	235	376	94.7	5e-17	75/241	31	ref|XP_003438273.1|	PREDICTED: hypothetical protein LOC100707148 [Oreochromis niloticus]
Contig27243	567	71	451	1	127	127	247	9e-64	110/127	86	gb|ACQ57942.1|	NADH dehydrogenase 1 beta subcomplex subunit 6 [Anoplopoma fimbria]
Contig27242	2207	2062	434	1	543	543	840	0	418/543	76	ref|XP_003442265.1|	PREDICTED: nuclear receptor subfamily 5 group A member 2-like [Oreochromis niloticus]
Contig27241	1748	1675	1037	1	213	213	408	1e-111	202/213	94	ref|XP_003446109.1|	PREDICTED: transmembrane emp24 domain-containing protein 7-like [Oreochromis niloticus]
Contig27240	1111	234	845	1	204	204	403	1e-110	203/204	99	gb|ABD76554.1|	25 kDa synaptosomal-associated protein [Scophthalmus maximus]
Contig27213	1279	40	990	220	536	536	538	1e-151	257/317	81	emb|CAG04959.1|	unnamed protein product [Tetraodon nigroviridis]
Contig27211	1331	243	458	1	72	73	112	2e-22	50/72	69	ref|XP_003455362.1|	PREDICTED: uncharacterized protein LOC388588 homolog [Oreochromis niloticus]
Contig27210	1314	1207	137	1	355	355	582	1e-164	275/357	77	sp|P36992.1|AMBP_PLEPL	RecName: Full=Protein AMBP; Contains: RecName: Full=Alpha-1-microglobulin; Contains: RecName: Full=Inter-alpha-trypsin inhibitor light chain; Short=ITI-LC; AltName: Full=Bikunin; AltName: Full=HI-30; Flags: Precursor emb|CAA45294.1| alpha-1 microglobulin/HI-30 precursor [Pleuronectes platessa] prf||2021284A alpha-1-microglobulin
Contig27205	1863	14	1429	1	472	472	920	0	465/472	98	ref|XP_003456290.1|	PREDICTED: eukaryotic translation initiation factor 2 subunit 3-like [Oreochromis niloticus]
Contig27204	4847	183	3833	1	1217	1217	2354	0	1207/1217	99	ref|XP_003450008.1|	PREDICTED: structural maintenance of chromosomes protein 3-like [Oreochromis niloticus]
Contig27202	974	780	313	1	156	156	294	2e-77	147/156	94	ref|XP_003455361.1|	PREDICTED: heat shock protein beta-7-like [Oreochromis niloticus]
Contig27199	3161	2853	1711	1	381	600	744	0	356/381	93	emb|CBN80599.1|	Thioredoxin reductase 3 [Dicentrarchus labrax]
Contig27198	2067	126	1088	1	320	320	589	1e-166	301/325	92	ref|XP_003446214.1|	PREDICTED: rRNA 2'-O-methyltransferase fibrillarin-like [Oreochromis niloticus]
Contig27197	734	632	324	1	103	103	208	7e-52	102/103	99	ref|XP_003439986.1|	PREDICTED: U6 snRNA-associated Sm-like protein LSm7-like [Oreochromis niloticus]
Contig27195	2702	180	1739	1	520	520	1033	0	519/520	99	ref|XP_003454847.1|	PREDICTED: importin subunit alpha-4 [Oreochromis niloticus]
Contig27193	2533	2406	769	5	551	551	978	0	457/547	83	ref|XP_003458543.1|	PREDICTED: counting factor associated protein D-like [Oreochromis niloticus]
Contig27188	779	571	146	1	142	154	258	1e-66	133/142	93	gb|ACQ58311.1|	NHP2-like protein 1 [Anoplopoma fimbria]
Contig27183	1647	1459	515	1	315	315	606	1e-171	310/315	98	ref|XP_003446341.1|	PREDICTED: eukaryotic translation initiation factor 2 subunit 1-like [Oreochromis niloticus]
Contig27182	595	33	413	1	127	128	207	7e-52	96/127	75	emb|CAP47206.1|	perforin 1 [Sparus aurata]
Contig27180	943	783	589	1	65	65	125	2e-26	61/65	93	emb|CAG02137.1|	unnamed protein product [Tetraodon nigroviridis]
Contig27179	1671	74	1588	1	505	505	1003	0	498/505	98	gb|ACC86113.1|	heparin cofactor II [Paralichthys olivaceus]
Contig27173	2480	132	1691	1	520	521	1042	0	518/520	99	gb|ABO38813.1|	cytochrome P450 1A [Paralichthys olivaceus]
Contig27164	2361	1814	1080	1	245	245	485	1e-134	234/245	95	emb|CBN82059.1|	Repressor of RNA polymerase III transcription MAF1 homolog [Dicentrarchus labrax]
Contig27162	1139	945	373	1	191	191	369	1e-100	174/191	91	ref|XP_003452631.1|	PREDICTED: rho-related GTP-binding protein RhoG-like [Oreochromis niloticus]
Contig27161	1112	1087	203	5	299	299	544	1e-152	262/295	88	gb|ACO82024.1|	urate oxidase [Perca flavescens]
Contig27154	1373	1313	84	1	404	404	528	1e-148	272/410	66	ref|XP_003445650.1|	PREDICTED: serpin A3-5-like [Oreochromis niloticus]
Contig27151	686	671	168	1	169	169	301	5e-80	143/169	84	ref|XP_003447506.1|	PREDICTED: succinate dehydrogenase cytochrome b560 subunit, mitochondrial-like [Oreochromis niloticus]
Contig27150	798	797	540	248	333	333	157	3e-36	72/86	83	gb|AAK69766.1|AF390560_1	cytosolic malate dehydrogenase thermolabile form [Sphyraena idiastes]
Contig27148	1871	1754	324	1	467	468	568	1e-159	320/485	65	ref|XP_003445515.1|	PREDICTED: nucleolar and spindle-associated protein 1-like [Oreochromis niloticus]
Contig27145	1976	1906	314	1	531	531	996	0	510/531	96	ref|XP_003447022.1|	PREDICTED: T-complex protein 1 subunit zeta isoform 1 [Oreochromis niloticus]
Contig27142	1221	1126	113	1	338	338	614	1e-173	305/338	90	ref|XP_003451675.1|	PREDICTED: bifunctional methylenetetrahydrofolate dehydrogenase/cyclohydrolase, mitochondrial-like [Oreochromis niloticus]
Contig27140	2706	72	2675	1	871	871	1244	0	608/872	69	ref|XP_003450982.1|	PREDICTED: cadherin-17-like [Oreochromis niloticus]
Contig27136	1849	1	1350	1060	1505	1505	476	1e-132	243/465	52	ref|NP_001117060.1|	zonadhesin-like precursor [Salmo salar] gb|AAV52889.1| zonadhesin-like [Salmo salar] gb|AAV52890.1| zonadhesin-like [Salmo salar]
Contig27134	528	12	440	31	173	173	248	4e-64	116/143	81	ref|XP_003456231.1|	PREDICTED: gastrotropin-like [Oreochromis niloticus]
Contig27125	1517	1479	433	3	351	351	674	0	331/349	94	gb|ACO70859.1|	glycerol-3-phosphate dehydrogenase [Rachycentron canadum]
Contig27123	1391	33	1073	1	347	348	641	0	290/347	83	gb|ADX97142.1|	beta-2-glycoprotein 1 [Perca flavescens]
Contig27122	1325	1259	252	1	336	336	680	0	314/336	93	gb|ABJ99858.1|	cathepsin L [Hippoglossus hippoglossus]
Contig27120	637	108	431	1	108	108	202	5e-50	99/108	91	ref|XP_003452481.1|	PREDICTED: ATPase inhibitor, mitochondrial-like [Oreochromis niloticus]
Contig27119	670	536	156	1	127	127	251	6e-65	126/127	99	ref|XP_003444394.1|	PREDICTED: small nuclear ribonucleoprotein Sm D3-like [Oreochromis niloticus]
Contig27117	1702	1591	224	1	455	455	853	0	412/456	90	ref|XP_003442446.1|	PREDICTED: coronin-1A-like [Oreochromis niloticus]
Contig27116	1150	112	300	1	64	64	106	1e-20	52/64	81	sp|Q4SUE2.1|CCD72_TETNG	RecName: Full=Coiled-coil domain-containing protein 72 emb|CAF95740.1| unnamed protein product [Tetraodon nigroviridis]
Contig27114	1422	58	1260	1	401	401	789	0	380/401	94	emb|CBA10400.1|	betain homocystein methyltransferase [Platichthys flesus] emb|CBA10403.1| betain homocystein methyltransferase [Platichthys flesus]
Contig27113	6097	355	5814	1	1812	1814	3018	0	1406/1822	77	ref|XP_003441765.1|	PREDICTED: maltase-glucoamylase, intestinal-like [Oreochromis niloticus]
Contig27107	1500	1440	679	1	254	254	451	1e-124	228/254	89	ref|XP_003450579.1|	PREDICTED: electron transfer flavoprotein subunit beta-like [Oreochromis niloticus]
Contig27103	3721	3706	1916	63	659	659	1062	0	532/597	89	ref|NP_997776.1|	very long-chain specific acyl-CoA dehydrogenase, mitochondrial [Danio rerio] gb|AAH54606.1| Acyl-Coenzyme A dehydrogenase, very long chain [Danio rerio]
Contig27097	2207	3	1613	9	546	546	1005	0	511/538	94	ref|XP_003452453.1|	PREDICTED: T-complex protein 1 subunit eta-like [Oreochromis niloticus]
Contig27095	1593	1445	435	1	337	337	597	1e-168	299/337	88	ref|NP_001098295.1|	annexin max3 [Oryzias latipes] emb|CAA72124.1| annexin max3 [Oryzias latipes]
Contig27090	1266	59	1123	1	355	355	634	1e-179	301/355	84	ref|XP_003457378.1|	PREDICTED: NADH dehydrogenase [ubiquinone] 1 alpha subcomplex subunit 10, mitochondrial-like [Oreochromis niloticus]
Contig27084	1353	53	1228	3	398	403	473	1e-131	225/399	56	ref|XP_003444566.1|	PREDICTED: natterin-4-like [Oreochromis niloticus]
Contig27083	2167	2014	746	2	424	424	801	0	408/423	96	ref|XP_003446630.1|	PREDICTED: basic leucine zipper and W2 domain-containing protein 1-A-like [Oreochromis niloticus]
Contig27082	1007	40	360	29	135	135	184	2e-44	89/107	83	gb|AES07644.1|	SMT3 suppressor of mif two 3-like protein 2 [Mustela putorius furo]
Contig27078	1231	1112	360	1	251	251	487	1e-135	250/251	99	gb|ACQ57921.1|	Proteasome subunit alpha type-7 [Anoplopoma fimbria]
Contig27073	3177	221	2719	1	835	836	1385	0	682/837	81	emb|CBN81064.1|	Inter-alpha-trypsin inhibitor heavy chain H3 [Dicentrarchus labrax]
Contig27070	2290	2233	614	1	540	540	1008	0	508/540	94	ref|XP_003459703.1|	PREDICTED: T-complex protein 1 subunit gamma-like isoform 1 [Oreochromis niloticus]
Contig27068	1314	6	1037	18	361	386	535	1e-151	249/344	72	ref|XP_003440952.1|	PREDICTED: carboxypeptidase O-like [Oreochromis niloticus]
Contig27066	1297	1187	699	1	163	163	333	5e-89	161/163	98	ref|NP_001007609.1|	S-phase kinase-associated protein 1 [Rattus norvegicus] ref|NP_035673.3| S-phase kinase-associated protein 1 [Mus musculus] ref|NP_001134437.1| S-phase kinase-associated protein 1 [Salmo salar] ref|XP_003451485.1| PREDICTED: S-phase kinase-associated protein 1-like [Oreochromis niloticus] sp|Q6PEC4.3|SKP1_RAT RecName: Full=S-phase kinase-associated protein 1; AltName: Full=Cyclin-A/CDK2-associate…
Contig27056	639	585	172	99	236	236	231	6e-59	117/138	84	ref|XP_002713641.1|	PREDICTED: small nuclear ribonucleoprotein D1 polypeptide 16kDa-like [Oryctolagus cuniculus]
Contig27055	871	65	628	1	186	186	270	4e-70	144/189	76	ref|XP_003446112.1|	PREDICTED: protamine-like protein-like [Oreochromis niloticus]
Contig27054	2372	84	947	1	250	436	189	2e-45	126/296	42	ref|XP_003447994.1|	PREDICTED: hypothetical protein LOC100694338 [Oreochromis niloticus]
Contig27053	1332	200	1330	1	377	461	723	0	344/377	91	ref|XP_003457488.1|	PREDICTED: calsequestrin-1-like [Oreochromis niloticus]
Contig27052	2460	54	1337	1	428	428	803	0	387/428	90	ref|XP_003442303.1|	PREDICTED: aspartate aminotransferase, mitochondrial-like [Oreochromis niloticus]
Contig27051	745	92	493	1	134	134	259	4e-67	124/134	92	ref|XP_003444133.1|	PREDICTED: fatty acid-binding protein, heart-like [Oreochromis niloticus]
Contig27046	1386	134	1351	1	406	406	798	0	403/406	99	ref|XP_003459823.1|	PREDICTED: eukaryotic initiation factor 4A-III-like [Oreochromis niloticus]
Contig27045	2738	2339	1260	1	360	360	721	0	359/360	99	gb|AAT35602.1|	decorin [Paralichthys olivaceus]
Contig27040	2496	2432	531	1	634	634	1192	0	585/634	92	ref|XP_003458101.1|	PREDICTED: nucleolar GTP-binding protein 1 [Oreochromis niloticus]
Contig27038	1756	1581	1312	1	90	90	174	6e-41	83/90	92	ref|XP_003450522.1|	PREDICTED: barrier-to-autointegration factor-like isoform 1 [Oreochromis niloticus] ref|XP_003450523.1| PREDICTED: barrier-to-autointegration factor-like isoform 2 [Oreochromis niloticus]
Contig27037	466	76	396	1	107	107	187	8e-46	95/107	88	ref|XP_003440913.1|	PREDICTED: ATP synthase-coupling factor 6, mitochondrial-like isoform 1 [Oreochromis niloticus] ref|XP_003440914.1| PREDICTED: ATP synthase-coupling factor 6, mitochondrial-like isoform 2 [Oreochromis niloticus]
Contig27034	1202	102	677	1	192	192	387	1e-105	188/192	97	gb|AER42681.1|	Ras-related C3 botulinum toxin substrate 2 [Epinephelus coioides]
Contig27033	1761	91	552	1	154	154	272	2e-70	128/154	83	ref|XP_003453015.1|	PREDICTED: ubiquitin-conjugating enzyme E2 L3-like [Oreochromis niloticus]
Contig27030	1912	110	649	4	195	199	187	7e-45	96/192	50	emb|CAP47207.1|	major histocompatibility complex II gamma chains [Sparus aurata]
Contig27029	1198	986	543	1	148	148	276	5e-72	135/148	91	emb|CAG12400.1|	unnamed protein product [Tetraodon nigroviridis]
Contig27027	1984	402	851	4	153	153	231	6e-58	109/150	72	ref|NP_001154917.1|	proteolipid protein 2 [Danio rerio] emb|CAQ15231.1| novel protein similar to H.sapiens PLP2, proteolipid protein 2 (colonic epithelium-enriched) (PLP2) [Danio rerio]
Contig27024	2708	175	1800	1	542	542	1069	0	525/542	96	ref|XP_003441805.1|	PREDICTED: glutamate dehydrogenase, mitochondrial-like [Oreochromis niloticus]
Contig27023	1501	119	532	1	144	144	192	2e-46	100/144	69	dbj|BAE19668.1|	atrial natriuretic peptide [Cottus kazika]
Contig27022	1880	1834	977	1	286	286	577	1e-162	278/286	97	ref|XP_003449253.1|	PREDICTED: F-actin-capping protein subunit alpha-2-like [Oreochromis niloticus]
Contig27013	2152	130	1380	1	417	417	775	0	385/417	92	ref|XP_003451499.1|	PREDICTED: phosphoglycerate kinase 1-like [Oreochromis niloticus]
Contig27012	1486	1416	475	14	344	368	286	1e-74	158/334	47	gb|AAI50352.1|	Si:ch73-252g14.4 protein [Danio rerio]
Contig27007	2453	169	816	1	216	216	398	1e-108	190/216	87	ref|NP_001167031.1|	calpain small subunit 1 [Salmo salar] gb|ACH70869.1| calpain small subunit 1 [Salmo salar] gb|ACI68381.1| Calpain small subunit 1 [Salmo salar]
Contig27003	2232	2150	468	1	561	561	1035	0	509/561	90	ref|NP_957319.1|	phosphoglucomutase-1 [Danio rerio] gb|AAH55219.1| Phosphoglucomutase 1 [Danio rerio]
Contig27002	2265	2071	194	1	628	628	1114	0	555/632	87	ref|XP_003454600.1|	PREDICTED: 5-aminolevulinate synthase, nonspecific, mitochondrial-like [Oreochromis niloticus]
Contig26999	1113	146	925	1	260	260	523	1e-146	255/260	98	gb|ACQ58100.1|	TGF-beta-inducible nuclear protein 1 [Anoplopoma fimbria]
Contig26997	2310	129	1031	1	301	301	565	1e-158	258/301	85	gb|AAT48994.1|	sodium potassium ATPase beta subunit [Rhabdosargus sarba]
Contig26992	808	727	356	1	125	125	227	2e-57	114/125	91	ref|XP_003457083.1|	PREDICTED: activated RNA polymerase II transcriptional coactivator p15-like [Oreochromis niloticus]
Contig26988	1130	1043	579	1	159	161	166	8e-39	84/159	52	ref|XP_003441066.1|	PREDICTED: cofilin-2-like [Oreochromis niloticus]
Contig26987	759	150	476	24	132	132	206	3e-51	99/109	90	ref|XP_003453269.1|	PREDICTED: ATPase inhibitor, mitochondrial-like [Oreochromis niloticus]
Contig26984	3365	222	2099	1	626	626	1158	0	570/626	91	ref|XP_003448256.1|	PREDICTED: transketolase [Oreochromis niloticus]
Contig26975	885	5	802	1	266	281	434	1e-120	201/268	75	ref|XP_003439375.1|	PREDICTED: chymotrypsin-like elastase family member 2A-like [Oreochromis niloticus]
Contig26970	1601	1389	478	1	307	311	514	1e-143	252/307	82	ref|XP_003454505.1|	PREDICTED: uridine phosphorylase 1-like [Oreochromis niloticus]
Contig26969	5135	50	5014	1	1655	1655	3281	0	1651/1655	99	dbj|BAA88901.1|	complement component C3 [Paralichthys olivaceus]
Contig26967	835	752	375	1	126	126	257	2e-66	126/126	100	gb|ACC86115.1|	cystatin C [Paralichthys olivaceus]
Contig26965	2391	1991	672	1	443	443	545	1e-152	307/451	68	ref|XP_003459404.1|	PREDICTED: hypothetical protein LOC100711796 [Oreochromis niloticus]
Contig26964	2447	142	1356	1	351	367	288	5e-75	180/406	44	ref|NP_840082.2|	selenoprotein Pa precursor [Danio rerio]
Contig26963	1658	1596	340	1	419	419	843	0	415/419	99	dbj|BAC53788.1|	carboxypeptidase A1 [Paralichthys olivaceus]
Contig26961	2091	1998	448	1	517	517	984	0	506/517	97	ref|XP_003440908.1|	PREDICTED: ATP synthase subunit beta, mitochondrial-like [Oreochromis niloticus]
Contig26960	2610	2492	1281	1	406	406	756	0	386/406	95	ref|XP_003458967.1|	PREDICTED: eukaryotic initiation factor 4A-I [Oreochromis niloticus]
Contig26941	1914	1781	99	5	565	565	1041	0	487/561	86	ref|XP_003440894.1|	PREDICTED: meprin A subunit alpha [Oreochromis niloticus]
Contig26935	1565	738	1394	1	219	219	424	1e-116	210/219	95	ref|XP_003441656.1|	PREDICTED: trafficking protein particle complex subunit 4-like [Oreochromis niloticus]
Contig26918	1765	1732	1271	595	755	1589	68.9	3e-09	50/164	30	ref|XP_001733061.1|	LIM-type zinc finger-containing protein [Dictyostelium discoideum AX4] gb|EDR41010.1| LIM-type zinc finger-containing protein [Dictyostelium discoideum AX4]
Contig26917	1777	1744	1283	595	755	1589	68.9	3e-09	50/164	30	ref|XP_001733061.1|	LIM-type zinc finger-containing protein [Dictyostelium discoideum AX4] gb|EDR41010.1| LIM-type zinc finger-containing protein [Dictyostelium discoideum AX4]
Contig26915	3162	2745	70	106	1013	1015	1689	0	858/908	94	gb|AAN15747.1|	reverse transcriptase-like protein [Paralichthys olivaceus]
Contig26914	3243	2825	195	106	984	1015	1676	0	845/879	96	gb|AAN15747.1|	reverse transcriptase-like protein [Paralichthys olivaceus]
Contig26913	3707	3287	564	106	1015	1015	1742	0	878/910	96	gb|AAN15747.1|	reverse transcriptase-like protein [Paralichthys olivaceus]
Contig26912	2173	2095	1361	1	245	324	404	1e-110	187/245	76	ref|XP_003457561.1|	PREDICTED: tartrate-resistant acid phosphatase type 5-like [Oreochromis niloticus]
Contig26911	2493	1164	778	196	324	324	216	3e-53	101/129	78	ref|XP_003457561.1|	PREDICTED: tartrate-resistant acid phosphatase type 5-like [Oreochromis niloticus]
Contig26910	2834	1325	1474	194	243	322	98.2	9e-18	42/50	84	gb|ACO14082.1|	Tartrate-resistant acid phosphatase type 5 precursor [Esox lucius]
Contig26906	817	120	371	213	331	331	71.2	2e-10	41/119	34	ref|XP_002160969.1|	PREDICTED: similar to GF20795 [Hydra magnipapillata]
Contig26904	1105	931	278	51	275	457	61.2	4e-07	54/232	23	ref|XP_003480561.1|	PREDICTED: uncharacterized protein C9orf93-like, partial [Sus scrofa]
Contig26903	2454	512	2452	42	685	1119	1010	0	504/647	77	ref|XP_003457790.1|	PREDICTED: NACHT, LRR and PYD domains-containing protein 12-like [Oreochromis niloticus]
Contig26898	1820	1131	547	31	226	324	236	1e-59	108/196	55	ref|XP_003444285.1|	PREDICTED: tumor necrosis factor receptor superfamily member 1B-like [Oreochromis niloticus]
Contig26897	2454	532	1116	31	226	324	236	2e-59	108/196	55	ref|XP_003444285.1|	PREDICTED: tumor necrosis factor receptor superfamily member 1B-like [Oreochromis niloticus]
Contig26895	2665	532	1116	31	226	324	236	2e-59	108/196	55	ref|XP_003444285.1|	PREDICTED: tumor necrosis factor receptor superfamily member 1B-like [Oreochromis niloticus]
Contig26894	2807	690	1274	31	226	324	236	2e-59	108/196	55	ref|XP_003444285.1|	PREDICTED: tumor necrosis factor receptor superfamily member 1B-like [Oreochromis niloticus]
Contig26893	2823	690	1274	31	226	324	236	2e-59	108/196	55	ref|XP_003444285.1|	PREDICTED: tumor necrosis factor receptor superfamily member 1B-like [Oreochromis niloticus]
Contig26891	2835	532	1116	31	226	324	236	2e-59	108/196	55	ref|XP_003444285.1|	PREDICTED: tumor necrosis factor receptor superfamily member 1B-like [Oreochromis niloticus]
Contig26890	2851	532	1116	31	226	324	236	2e-59	108/196	55	ref|XP_003444285.1|	PREDICTED: tumor necrosis factor receptor superfamily member 1B-like [Oreochromis niloticus]
Contig26888	2993	690	1274	31	226	324	236	2e-59	108/196	55	ref|XP_003444285.1|	PREDICTED: tumor necrosis factor receptor superfamily member 1B-like [Oreochromis niloticus]
Contig26887	3009	690	1274	31	226	324	236	2e-59	108/196	55	ref|XP_003444285.1|	PREDICTED: tumor necrosis factor receptor superfamily member 1B-like [Oreochromis niloticus]
Contig26885	3201	690	1274	31	226	324	236	2e-59	108/196	55	ref|XP_003444285.1|	PREDICTED: tumor necrosis factor receptor superfamily member 1B-like [Oreochromis niloticus]
Contig26884	3321	532	1116	31	226	324	236	3e-59	108/196	55	ref|XP_003444285.1|	PREDICTED: tumor necrosis factor receptor superfamily member 1B-like [Oreochromis niloticus]
Contig26883	3322	532	1116	31	226	324	236	3e-59	108/196	55	ref|XP_003444285.1|	PREDICTED: tumor necrosis factor receptor superfamily member 1B-like [Oreochromis niloticus]
Contig26882	3480	690	1274	31	226	324	236	3e-59	108/196	55	ref|XP_003444285.1|	PREDICTED: tumor necrosis factor receptor superfamily member 1B-like [Oreochromis niloticus]
Contig26881	1601	1480	182	13	391	534	96.7	1e-17	97/444	21	emb|CAF91574.1|	unnamed protein product [Tetraodon nigroviridis]
Contig26873	1994	1735	194	1	509	509	917	0	453/515	87	ref|XP_003448052.1|	PREDICTED: protein disulfide-isomerase-like [Oreochromis niloticus]
Contig26872	5754	2652	313	813	1593	1593	1040	0	533/787	67	ref|XP_003443355.1|	PREDICTED: poly [ADP-ribose] polymerase 14-like [Oreochromis niloticus]
Contig26871	683	567	1	1	190	774	179	3e-43	104/190	54	ref|XP_003443354.1|	PREDICTED: poly [ADP-ribose] polymerase 9-like [Oreochromis niloticus]
Contig26867	2019	1941	661	1	435	437	526	1e-147	268/435	61	gb|ABY55167.1|	interferon-inducible protein 56 [Larimichthys crocea]
Contig26864	4638	1744	4635	526	1495	2289	1281	0	627/980	63	tpg|DAA01284.1|	TPA_exp: replicase/helicase/endonuclease [Danio rerio]
Contig26861	949	411	947	1	179	179	329	6e-88	149/179	83	ref|XP_003460663.1|	PREDICTED: E3 ubiquitin/ISG15 ligase TRIM25-like, partial [Oreochromis niloticus]
Contig26860	556	556	278	261	353	353	146	2e-33	67/93	72	ref|XP_003458264.1|	PREDICTED: tripartite motif-containing protein 16-like [Oreochromis niloticus]
Contig26852	1926	1921	1346	225	426	426	348	2e-93	169/202	83	ref|XP_003439582.1|	PREDICTED: uncharacterized protein KIAA0513-like [Oreochromis niloticus]
Contig26830	1437	33	629	803	999	1258	97.1	6e-32	69/202	34	gb|AAD02928.1|	reverse transcriptase [Oryzias latipes]
Contig26829	851	252	851	201	384	562	59.3	9e-07	49/200	24	ref|XP_001456420.1|	hypothetical protein [Paramecium tetraurelia strain d4-2] emb|CAK89023.1| unnamed protein product [Paramecium tetraurelia]
Contig26827	1337	311	826	122	293	483	162	6e-66	86/172	50	ref|YP_073558.1|	RNA-dependent DNA polymerase [Lymphocystis disease virus - isolate China] gb|AAU10897.1| RNA-dependent DNA polymerase [Lymphocystis disease virus - isolate China]
Contig26824	1114	628	320	1	103	1810	202	8e-50	99/103	96	ref|XP_003456028.1|	PREDICTED: hypothetical protein LOC100703750 [Oreochromis niloticus]
Contig26822	4900	266	4900	28	1725	1810	1937	0	1068/1726	61	ref|XP_003456028.1|	PREDICTED: hypothetical protein LOC100703750 [Oreochromis niloticus]
Contig26816	1936	1934	1602	76	181	181	197	7e-48	96/111	86	ref|XP_003439916.1|	PREDICTED: transmembrane protein 47-like [Oreochromis niloticus]
Contig26814	2056	204	830	38	238	244	111	7e-22	74/215	34	gb|ACN10676.1|	Butyrophilin subfamily 1 member A1 precursor [Salmo salar]
Contig26813	2648	186	422	1703	1781	2799	69.3	5e-15	34/79	43	ref|XP_003220435.1|	PREDICTED: UHRF1-binding protein 1-like [Anolis carolinensis]
Contig26811	3588	3543	2746	1	266	266	524	1e-146	258/266	96	ref|NP_001134228.1|	60S ribosomal protein L7a [Salmo salar] gb|ACH70989.1| ribosomal protein L7-2 [Salmo salar] gb|ACI66701.1| 60S ribosomal protein L7a [Salmo salar]
Contig26796	1566	1486	443	158	517	1210	172	1e-40	114/365	31	ref|XP_418007.2|	PREDICTED: homeodomain-interacting protein kinase 1 [Gallus gallus]
Contig26794	1707	1627	584	158	517	1210	174	5e-41	115/365	31	ref|XP_418007.2|	PREDICTED: homeodomain-interacting protein kinase 1 [Gallus gallus]
Contig26784	1844	1478	1293	123	184	284	77.4	5e-42	39/62	62	emb|CAG11571.1|	unnamed protein product [Tetraodon nigroviridis]
Contig26783	4218	1572	3131	448	974	974	932	0	465/528	88	ref|XP_003458334.1|	PREDICTED: hypothetical protein LOC100690076 [Oreochromis niloticus]
Contig26769	4487	4487	435	130	1476	1567	1869	0	940/1356	69	ref|XP_003459832.1|	PREDICTED: interferon-induced very large GTPase 1-like [Oreochromis niloticus]
Contig26768	4671	1	4323	130	1566	1567	1977	0	993/1446	68	ref|XP_003459832.1|	PREDICTED: interferon-induced very large GTPase 1-like [Oreochromis niloticus]
Contig26760	3294	1759	1914	246	297	399	98.2	1e-17	40/52	76	ref|XP_003456051.1|	PREDICTED: vascular endothelial growth factor C-like [Oreochromis niloticus]
Contig26753	419	298	50	527	605	729	71.2	7e-11	36/83	43	ref|XP_003458392.1|	PREDICTED: hypothetical protein LOC100707140 [Oreochromis niloticus]
Contig26752	1284	1276	878	169	296	616	95.1	3e-17	56/141	39	ref|XP_003458391.1|	PREDICTED: hypothetical protein LOC100706878 [Oreochromis niloticus]
Contig26751	1359	1351	878	169	296	616	89	2e-15	57/163	34	ref|XP_003458391.1|	PREDICTED: hypothetical protein LOC100706878 [Oreochromis niloticus]
Contig26750	1386	1123	239	109	390	577	95.9	2e-17	80/300	26	gb|ADQ44763.1|	virulent strain associated lipoprotein [Borrelia burgdorferi 297]
Contig26748	1419	210	1181	45	354	541	91.3	5e-16	84/330	25	ref|YP_005806181.1|	lipoprotein [Borrelia burgdorferi N40] gb|ADQ29985.1| lipoprotein, putative [Borrelia burgdorferi N40]
Contig26745	657	51	422	393	519	526	58.5	9e-07	36/127	28	emb|CAG04704.1|	unnamed protein product [Tetraodon nigroviridis]
Contig26740	2524	2435	1269	1	386	386	739	0	377/389	96	ref|XP_003451857.1|	PREDICTED: protein FAM199X-like isoform 1 [Oreochromis niloticus]
Contig26726	1643	355	1275	233	546	547	268	3e-69	130/315	41	gb|AAS83204.1|	reverse transcriptase [Fundulus heteroclitus]
Contig26725	2636	899	1786	465	758	1258	344	1e-153	161/296	54	gb|AAD02930.1|	reverse transcriptase [Oryzias latipes]
Contig26720	988	880	158	1	241	241	436	1e-120	212/241	87	gb|ADD81222.1|	immunoglobulin light chain [Larimichthys crocea]
Contig26719	1290	1182	814	1	123	241	236	8e-60	112/123	91	gb|ADD81222.1|	immunoglobulin light chain [Larimichthys crocea]
Contig26708	325	324	118	382	450	450	145	4e-33	68/69	98	gb|ACO09494.1|	Tubulin alpha-1 chain [Osmerus mordax]
Contig26701	1237	1015	2	2	339	450	676	0	327/338	96	gb|ACO09494.1|	Tubulin alpha-1 chain [Osmerus mordax]
Contig26700	1729	1624	278	1	449	449	901	0	437/449	97	ref|XP_003223237.1|	PREDICTED: tubulin alpha-1C chain-like [Anolis carolinensis] ref|XP_003640008.1| PREDICTED: tubulin alpha-1C chain-like [Canis lupus familiaris]
Contig26698	1774	1555	203	1	451	451	892	0	431/451	95	gb|EHH20696.1|	Tubulin alpha-ubiquitous chain, partial [Macaca mulatta]
Contig26697	1778	1624	278	1	449	449	884	0	428/449	95	ref|XP_003446578.1|	PREDICTED: tubulin alpha-1C chain-like [Oreochromis niloticus]
Contig26696	1828	1606	263	2	449	449	893	0	432/448	96	ref|NP_033474.1|	tubulin alpha-1C chain [Mus musculus] ref|NP_001091315.1| uncharacterized protein LOC100037141 [Xenopus laevis] ref|NP_001230906.1| tubulin alpha-1C chain [Cricetulus griseus] sp|P68365.1|TBA1C_CRIGR RecName: Full=Tubulin alpha-1C chain; AltName: Full=Alpha-tubulin 3; AltName: Full=Alpha-tubulin III; AltName: Full=Tubulin alpha-3 chain sp|P68373.1|TBA1C_MOUSE RecName: Full=Tubulin alpha-1C chain;…
Contig26695	1859	1624	278	1	449	449	891	0	430/449	95	gb|EHH20698.1|	Tubulin alpha-6 chain, partial [Macaca mulatta]
Contig26692	1835	1598	753	112	396	740	352	2e-94	161/288	55	ref|XP_003445302.1|	PREDICTED: hypothetical protein LOC100707181 [Oreochromis niloticus]
Contig26691	1860	1623	778	112	396	740	352	2e-94	161/288	55	ref|XP_003445302.1|	PREDICTED: hypothetical protein LOC100707181 [Oreochromis niloticus]
Contig26690	2107	1996	1007	70	396	740	317	5e-84	156/344	45	ref|XP_003445302.1|	PREDICTED: hypothetical protein LOC100707181 [Oreochromis niloticus]
Contig26689	2128	238	1122	112	396	740	317	9e-84	149/302	49	ref|XP_003445302.1|	PREDICTED: hypothetical protein LOC100707181 [Oreochromis niloticus]
Contig26686	2162	145	993	6	285	285	511	1e-142	255/283	90	dbj|BAK52807.1|	microtubule aggregate protein homolog isotype-2 [Paralichthys olivaceus]
Contig26685	1214	896	1213	89	194	285	209	7e-52	102/106	96	dbj|BAK52807.1|	microtubule aggregate protein homolog isotype-2 [Paralichthys olivaceus]
Contig26682	2110	2106	1	1214	1997	2021	307	7e-81	267/842	31	ref|XP_003455071.1|	PREDICTED: hypothetical protein LOC100710614 [Oreochromis niloticus]
Contig26680	2119	86	940	1	285	292	439	1e-120	219/285	76	ref|XP_003454306.1|	PREDICTED: deoxyribonuclease gamma-like [Oreochromis niloticus]
Contig26676	5007	627	214	1148	1278	1318	92.8	8e-33	49/138	35	ref|XP_002196183.1|	PREDICTED: similar to Gag-Pol polyprotein [Taeniopygia guttata]
Contig26675	5158	627	214	1148	1278	1318	92.8	9e-33	49/138	35	ref|XP_002196183.1|	PREDICTED: similar to Gag-Pol polyprotein [Taeniopygia guttata]
Contig26671	453	449	51	240	385	638	95.1	4e-18	59/146	40	ref|XP_003453145.1|	PREDICTED: hypothetical protein LOC100697364 [Oreochromis niloticus]
Contig26669	1027	1027	332	3	234	638	327	3e-87	154/232	66	ref|XP_003453145.1|	PREDICTED: hypothetical protein LOC100697364 [Oreochromis niloticus]
Contig26668	2514	704	2011	1260	1691	1699	510	1e-142	276/445	62	ref|XP_003456356.1|	PREDICTED: hypothetical protein LOC100706162 [Oreochromis niloticus]
Contig26667	2817	1007	2314	1260	1691	1699	510	1e-142	276/445	62	ref|XP_003456356.1|	PREDICTED: hypothetical protein LOC100706162 [Oreochromis niloticus]
Contig26666	2846	1036	2343	1260	1691	1699	510	1e-142	276/445	62	ref|XP_003456356.1|	PREDICTED: hypothetical protein LOC100706162 [Oreochromis niloticus]
Contig26664	1049	1044	91	219	552	1554	229	7e-58	140/334	41	ref|XP_783749.3|	PREDICTED: homeodomain-interacting protein kinase 2-like [Strongylocentrotus purpuratus]
Contig26656	3337	3335	123	868	1938	1938	1935	0	1019/1071	95	dbj|BAH56385.1|	myosin heavy chain [Takifugu rubripes]
Contig26655	4948	94	4938	3	1613	1938	2719	0	1375/1615	85	ref|NP_001170944.1|	ventricular myosin heavy chain [Oryzias latipes] dbj|BAH95820.1| ventricular myosin heavy chain [Oryzias latipes]
Contig26654	5009	173	4999	1	1613	1938	2730	0	1379/1613	85	ref|NP_001170944.1|	ventricular myosin heavy chain [Oryzias latipes] dbj|BAH95820.1| ventricular myosin heavy chain [Oryzias latipes]
Contig26653	5021	173	5011	1	1613	1938	2933	0	1480/1613	91	ref|NP_001170944.1|	ventricular myosin heavy chain [Oryzias latipes] dbj|BAH95820.1| ventricular myosin heavy chain [Oryzias latipes]
Contig26650	687	238	687	9	159	546	203	3e-50	102/151	67	ref|XP_003446488.1|	PREDICTED: cytosolic phospholipase A2 zeta-like [Oreochromis niloticus]
Contig26648	1688	411	1478	193	545	546	480	1e-133	235/356	66	ref|XP_003446488.1|	PREDICTED: cytosolic phospholipase A2 zeta-like [Oreochromis niloticus]
Contig26647	1689	411	1478	193	545	546	477	1e-132	233/356	65	ref|XP_003446488.1|	PREDICTED: cytosolic phospholipase A2 zeta-like [Oreochromis niloticus]
Contig26644	1028	1022	57	1067	1391	2570	69.7	9e-10	73/326	22	gb|AAC79868.1|	fimbriae-associated protein Fap1 [Streptococcus parasanguinis]
Contig26642	555	1	396	210	341	341	219	3e-55	100/132	75	ref|XP_003453258.1|	PREDICTED: cathepsin L-like [Oreochromis niloticus]
Contig26640	1341	1309	308	1	334	334	706	0	333/334	99	gb|ACN43674.1|	cathepsin L [Paralichthys olivaceus]
Contig26639	1163	9	1004	13	344	398	140	5e-31	90/332	27	ref|XP_001461528.1|	hypothetical protein [Paramecium tetraurelia strain d4-2] emb|CAK94155.1| unnamed protein product [Paramecium tetraurelia]
Contig26632	2267	2055	169	151	777	967	507	1e-141	314/650	48	dbj|BAD72127.1|	reverse transcriptase [Anguilla japonica]
Contig26628	377	377	3	185	308	327	155	4e-36	82/125	65	gb|ABQ01988.1|	reverse transcriptase-like protein [Salmo salar] gb|ABQ59672.1| reverse transcriptase-like protein [Salmo salar] gb|ACX35599.1| reverse transcriptase-like protein [Salmo salar]
Contig26624	1818	1682	603	62	421	421	700	0	343/360	95	ref|XP_003438702.1|	PREDICTED: dual specificity mitogen-activated protein kinase kinase 4-like [Oreochromis niloticus]
Contig26623	1892	1721	603	49	421	421	738	0	362/373	97	ref|XP_003438702.1|	PREDICTED: dual specificity mitogen-activated protein kinase kinase 4-like [Oreochromis niloticus]
Contig26617	597	592	179	107	242	353	68.9	5e-10	55/146	37	gb|AFG25480.1|	circumsporozoite protein [Plasmodium knowlesi]
Contig26613	433	433	17	186	326	328	181	4e-44	81/141	57	ref|XP_001026313.1|	Papain family cysteine protease containing protein [Tetrahymena thermophila] gb|EAS06068.1| Papain family cysteine protease containing protein [Tetrahymena thermophila SB210]
Contig26612	995	105	980	31	314	315	287	3e-75	146/294	49	ref|XP_001013456.3|	Papain family cysteine protease containing protein [Tetrahymena thermophila] gb|EAR93211.3| Papain family cysteine protease containing protein [Tetrahymena thermophila SB210]
Contig26611	4427	3580	410	87	1125	1125	1274	0	677/1092	61	ref|XP_003445184.1|	PREDICTED: receptor-type tyrosine-protein phosphatase C-like [Oreochromis niloticus]
Contig26607	607	6	368	46	168	174	106	2e-21	52/123	42	emb|CAF89047.1|	unnamed protein product [Tetraodon nigroviridis]
Contig26606	504	6	368	46	168	174	110	8e-23	54/123	43	emb|CAF89047.1|	unnamed protein product [Tetraodon nigroviridis]
Contig26595	2425	14	1402	1	464	464	756	0	371/464	79	ref|XP_003456751.1|	PREDICTED: protein unc-93 homolog A-like [Oreochromis niloticus]
Contig26578	928	652	224	59	201	288	231	2e-58	111/143	77	gb|ACQ58994.1|	Tissue factor precursor [Anoplopoma fimbria]
Contig26576	1179	393	956	14	201	288	314	2e-83	150/188	79	gb|ACQ58994.1|	Tissue factor precursor [Anoplopoma fimbria]
Contig26575	1482	1090	632	14	166	288	265	1e-118	125/153	81	gb|ACQ58994.1|	Tissue factor precursor [Anoplopoma fimbria]
Contig26572	1488	171	1484	1	441	538	669	0	327/441	74	ref|XP_003458603.1|	PREDICTED: nuclear factor 7, ovary-like [Oreochromis niloticus]
Contig26559	2064	1328	426	1	300	317	258	5e-66	144/306	47	ref|XP_003459103.1|	PREDICTED: CD276 antigen-like [Oreochromis niloticus]
Contig26528	2588	1252	320	159	470	470	506	1e-140	249/313	79	ref|XP_003456916.1|	PREDICTED: hypothetical protein LOC100701048 [Oreochromis niloticus]
Contig26520	2161	1667	858	9	267	268	251	5e-64	148/281	52	ref|XP_003460304.1|	PREDICTED: obscurin-like, partial [Oreochromis niloticus]
Contig26516	1488	2	352	841	964	967	80.1	1e-12	56/127	44	dbj|BAD72127.1|	reverse transcriptase [Anguilla japonica]
Contig26511	723	718	191	27	202	758	143	3e-32	77/176	43	ref|XP_003449263.1|	PREDICTED: hypothetical protein LOC100699670 [Oreochromis niloticus]
Contig26510	1147	623	898	179	280	692	75.1	3e-11	37/102	36	ref|XP_001023200.1|	Zinc finger, ZZ type family protein [Tetrahymena thermophila] gb|EAS02955.1| Zinc finger, ZZ type family protein [Tetrahymena thermophila SB210]
Contig26509	740	738	160	49	244	244	353	2e-95	173/196	88	gb|ABW74633.1|	immunoglobulin light chain [Epinephelus coioides]
Contig26508	1142	882	160	1	244	244	431	1e-118	211/244	86	gb|ABW74633.1|	immunoglobulin light chain [Epinephelus coioides]
Contig26506	2769	2768	213	397	1247	1279	608	1e-171	329/856	38	dbj|BAC82617.1|	pol-like protein [Danio rerio]
Contig26505	2138	973	2112	9	388	1279	275	4e-71	156/384	40	dbj|BAC82617.1|	pol-like protein [Danio rerio]
Contig26504	2778	1163	3	13	399	1233	264	9e-68	143/392	36	dbj|BAC82615.1|	pol-like protein [Danio rerio]
Contig26501	2747	2740	1520	564	970	971	573	1e-161	280/407	68	dbj|BAB83841.1|	ReO_6 [Oryzias latipes]
Contig26500	5531	5391	2521	26	970	971	1173	0	593/957	61	dbj|BAB83841.1|	ReO_6 [Oryzias latipes]
Contig26494	1280	74	673	98	293	748	73.9	7e-11	59/206	28	dbj|BAG63915.1|	unnamed protein product [Homo sapiens]
Contig26493	3129	152	772	9	216	217	166	2e-38	93/211	44	ref|XP_003455728.1|	PREDICTED: hypothetical protein LOC100709639 [Oreochromis niloticus]
Contig26491	1992	1780	113	24	525	534	119	2e-24	124/567	21	emb|CAF91574.1|	unnamed protein product [Tetraodon nigroviridis]
Contig26489	1177	1174	158	13	351	398	168	2e-39	97/339	28	ref|XP_001457301.1|	hypothetical protein [Paramecium tetraurelia strain d4-2] emb|CAK89904.1| unnamed protein product [Paramecium tetraurelia]
Contig26488	837	95	832	11	249	324	206	3e-51	115/247	46	emb|CAG07087.1|	unnamed protein product [Tetraodon nigroviridis]
Contig26486	1066	327	1061	12	249	324	204	2e-50	114/246	46	emb|CAG07087.1|	unnamed protein product [Tetraodon nigroviridis]
Contig26483	1100	154	1098	496	801	814	314	2e-83	167/318	52	ref|XP_003443424.1|	PREDICTED: hypothetical protein LOC100700087 [Oreochromis niloticus]
Contig26453	651	114	650	14	188	244	87.8	1e-15	61/189	32	gb|ACN10676.1|	Butyrophilin subfamily 1 member A1 precursor [Salmo salar]
Contig26451	1363	81	1361	16	444	1015	689	0	351/429	81	gb|AAN15747.1|	reverse transcriptase-like protein [Paralichthys olivaceus]
Contig26450	1458	884	3	149	444	1015	421	1e-115	218/296	73	gb|AAN15747.1|	reverse transcriptase-like protein [Paralichthys olivaceus]
Contig26443	2005	2004	19	3	663	664	1019	0	503/662	75	gb|EGR29052.1|	hypothetical protein IMG5_164270 [Ichthyophthirius multifiliis]
Contig26442	2494	1778	174	123	651	651	851	0	428/536	79	ref|XP_003454322.1|	PREDICTED: targeting protein for Xklp2-B-like [Oreochromis niloticus]
Contig26441	3042	717	2303	123	651	651	866	0	431/530	81	ref|XP_003454322.1|	PREDICTED: targeting protein for Xklp2-B-like [Oreochromis niloticus]
Contig26436	1827	832	2	93	369	444	562	1e-158	274/277	98	ref|XP_003450025.1|	PREDICTED: tubulin beta chain-like [Oreochromis niloticus]
Contig26435	472	472	221	362	445	445	171	6e-41	84/84	100	gb|ADF97612.1|	tubulin beta 1 [Hypophthalmichthys molitrix]
Contig26434	1065	1063	353	208	444	444	479	1e-133	233/237	98	ref|XP_003450025.1|	PREDICTED: tubulin beta chain-like [Oreochromis niloticus]
Contig26432	1187	1186	638	916	1096	1486	119	1e-24	74/186	39	ref|XP_003454162.1|	PREDICTED: hemicentin-1-like [Oreochromis niloticus]
Contig26419	3089	747	3089	1	779	1023	1419	0	703/781	90	gb|ADB03120.1|	sodium/potassium-transporting ATPase alpha-1 subunit [Sarotherodon melanotheron]
Contig26417	4165	3419	342	1	1023	1023	1906	0	958/1026	93	gb|AAT48993.1|	sodium potassium ATPase alpha subunit [Rhabdosargus sarba]
Contig26416	4892	4594	1529	1	1023	1023	1974	0	981/1023	95	ref|XP_003450710.1|	PREDICTED: sodium/potassium-transporting ATPase subunit alpha-3-like [Oreochromis niloticus]
Contig26412	2827	258	1163	64	358	362	392	1e-106	195/302	64	ref|XP_003457092.1|	PREDICTED: E3 ubiquitin-protein ligase DTX3L-like [Oreochromis niloticus]
Contig26403	369	2	130	202	244	244	84.3	8e-15	38/43	88	gb|ABW74646.1|	immunoglobulin light chain [Epinephelus coioides]
Contig26402	1106	784	1104	6	112	152	149	8e-34	76/107	71	ref|XP_003442844.1|	PREDICTED: immunoglobulin lambda-like polypeptide 5-like [Oreochromis niloticus]
Contig26399	823	203	3	104	170	198	124	2e-26	57/67	85	emb|CAC16868.1|	immunoglobulin light chain [Dicentrarchus labrax]
Contig26398	1006	911	192	1	240	240	381	1e-103	185/240	77	gb|ABW74648.1|	immunoglobulin light chain [Epinephelus coioides]
Contig26396	871	603	1	57	258	399	181	9e-57	106/210	50	ref|XP_003458258.1|	PREDICTED: zinc finger protein 27-like [Oreochromis niloticus]
Contig26371	1473	36	1451	48	519	525	561	1e-157	277/473	58	gb|EGZ23951.1|	hypothetical protein PHYSODRAFT_541556 [Phytophthora sojae]
Contig26366	1620	69	1073	18	355	403	225	2e-56	124/342	36	emb|CAQ15701.1|	novel protein similar to human and mouse poliovirus receptor-related 3 (PVRL3) [Danio rerio]
Contig26364	2449	58	1326	2	426	426	766	0	382/425	89	ref|XP_003448493.1|	PREDICTED: medium-chain specific acyl-CoA dehydrogenase, mitochondrial-like [Oreochromis niloticus]
Contig26363	607	65	604	4	183	192	90.5	2e-16	46/180	25	ref|XP_001617588.1|	hypothetical protein NEMVEDRAFT_v1g225958 [Nematostella vectensis] gb|EDO25488.1| predicted protein [Nematostella vectensis]
Contig26362	1321	1320	610	377	610	660	318	8e-88	152/237	64	ref|XP_003442513.1|	PREDICTED: transmembrane protease serine 9-like [Oreochromis niloticus]
Contig26361	726	726	52	180	415	578	300	2e-79	151/236	63	ref|XP_003442509.1|	PREDICTED: transmembrane protease serine 9-like [Oreochromis niloticus]
Contig26360	2410	2000	717	1	432	449	200	1e-48	154/443	34	ref|NP_997943.1|	uncharacterized protein LOC337459 [Danio rerio] gb|AAH67688.1| Zgc:85910 [Danio rerio]
Contig26358	3819	4	3114	182	1201	1202	1374	0	696/1037	67	ref|XP_003459606.1|	PREDICTED: hypothetical protein LOC100703585 [Oreochromis niloticus]
Contig26356	738	737	240	189	359	498	158	2e-39	76/172	44	ref|NP_001092797.1|	predicted gene, 100043387 [Mus musculus] ref|NP_001093886.1| predicted gene, OTTMUSG00000016609 [Mus musculus] emb|CAM18180.1| novel KRAB box and zinc finger, C2H2 type domain containing protein [Mus musculus] emb|CAM27978.1| novel KRAB box and zinc finger, C2H2 type domain containing protein [Mus musculus] emb|CAM46163.1| novel KRAB box and zinc finger, C2H2 type domain containing protein [Mus m…
Contig26353	818	1	507	41	209	209	328	1e-87	159/169	94	ref|XP_003442620.1|	PREDICTED: ras-related protein Rab-35-like [Oreochromis niloticus]
Contig26349	1224	1223	777	58	206	206	294	2e-77	145/149	97	ref|XP_003439895.1|	PREDICTED: ras-related protein Rab-8A-like [Oreochromis niloticus]
Contig26334	9329	718	5481	14	1663	1974	1342	0	850/1754	48	ref|XP_003454470.1|	PREDICTED: hypothetical protein LOC100702839 [Oreochromis niloticus]
Contig26332	1406	28	1404	6	464	801	756	0	374/459	81	gb|EGR30399.1|	transitional endoplasmic reticulum ATPase, putative [Ichthyophthirius multifiliis]
Contig26331	723	2	697	601	839	839	349	2e-94	182/241	75	ref|XP_001007447.1|	AAA family ATPase, CDC48 subfamily protein [Tetrahymena thermophila] gb|EAR87202.1| AAA family ATPase, CDC48 subfamily protein [Tetrahymena thermophila SB210]
Contig26330	2538	2091	1	1	693	738	907	0	391/697	56	ref|XP_002667589.2|	PREDICTED: mucin-2-like [Danio rerio]
Contig26312	1247	431	1018	118	313	313	390	1e-106	191/196	97	dbj|BAB82605.1|	T-cell receptor beta, type 1 [Paralichthys olivaceus]
Contig26311	1145	1145	57	218	586	742	576	1e-162	288/369	78	ref|XP_003441700.1|	PREDICTED: von Willebrand factor A domain-containing protein 5A [Oreochromis niloticus]
Contig26308	843	109	843	2	246	330	439	1e-121	220/245	89	ref|XP_003460342.1|	PREDICTED: von Willebrand factor A domain-containing protein 5A-like, partial [Oreochromis niloticus]
Contig26307	972	738	1	1	246	330	440	1e-121	221/246	89	ref|XP_003460342.1|	PREDICTED: von Willebrand factor A domain-containing protein 5A-like, partial [Oreochromis niloticus]
Contig26304	1717	1243	428	321	598	677	230	8e-58	125/279	44	ref|XP_003445517.1|	PREDICTED: RNA polymerase-associated protein RTF1 homolog [Oreochromis niloticus]
Contig26302	1474	45	758	21	258	491	349	1e-165	169/238	71	gb|EGR29361.1|	hypothetical protein IMG5_157340 [Ichthyophthirius multifiliis]
Contig26301	2419	1	1593	385	914	914	901	0	402/531	75	emb|CAF91948.1|	unnamed protein product [Tetraodon nigroviridis]
Contig26295	3681	3510	1291	1	719	842	1149	0	607/747	81	ref|XP_003439926.1|	PREDICTED: nexilin-like [Oreochromis niloticus]
Contig26292	2057	1964	444	1	509	509	870	0	420/509	82	gb|AEV42266.1|	cytochrome P450 3A [Scophthalmus maximus]
Contig26288	2492	340	702	1	121	322	219	2e-54	105/121	86	dbj|BAC00869.1|	T cell receptor gamma chain V-J-C1 [Paralichthys olivaceus]
Contig26286	364	154	363	331	400	653	56.6	2e-06	29/70	41	ref|NP_001255943.1|	Protein CLEC-199, isoform d [Caenorhabditis elegans] emb|CBJ25058.1| Protein CLEC-199, isoform d [Caenorhabditis elegans]
Contig26281	1923	1783	2	2	595	1963	1123	0	548/594	92	ref|XP_003443121.1|	PREDICTED: myosin-9-like [Oreochromis niloticus]
Contig26277	6228	158	6028	1	1963	1963	3502	0	1788/1963	91	ref|XP_003443121.1|	PREDICTED: myosin-9-like [Oreochromis niloticus]
Contig26274	817	816	541	288	379	379	190	3e-46	92/92	100	ref|XP_003505998.1|	PREDICTED: actin, aortic smooth muscle-like isoform 2 [Cricetulus griseus]
Contig26273	306	306	1	148	249	334	202	2e-50	101/102	99	ref|XP_003449460.1|	PREDICTED: actin, alpha skeletal muscle B-like isoform 2 [Oreochromis niloticus]
Contig26272	1099	1014	1	1	338	375	666	0	328/338	97	gb|AAC28359.1|	cytoskeletal actin 2 [Molgula occulta]
Contig26271	1652	1556	375	44	443	443	744	0	372/400	93	gb|EGV91932.1|	Actin, aortic smooth muscle [Cricetulus griseus]
Contig26266	807	599	3	1	199	261	390	1e-106	190/199	95	dbj|BAD91572.1|	granzyme III-1 [Paralichthys olivaceus] dbj|BAD91573.1| granzyme III-2 [Paralichthys olivaceus] dbj|BAE94913.1| granzyme III [Paralichthys olivaceus]
Contig26243	1670	1632	433	18	440	441	168	4e-39	134/431	31	gb|AAI06524.1|	LOC733372 protein [Xenopus laevis]
Contig26242	1012	930	517	2	134	168	131	3e-28	66/138	47	ref|XP_003458380.1|	PREDICTED: hypothetical protein LOC100703668 [Oreochromis niloticus]
Contig26238	1264	1259	63	3293	3706	3759	132	1e-28	100/430	23	ref|XP_001007450.1|	IPT/TIG domain containing protein [Tetrahymena thermophila] gb|EAR87205.1| IPT/TIG domain containing protein [Tetrahymena thermophila SB210]
Contig26228	440	438	1	1435	1593	3816	135	3e-30	71/163	43	ref|XP_002936083.1|	PREDICTED: mucin-5AC-like [Xenopus (Silurana) tropicalis]
Contig26227	511	509	3	1435	1618	3816	154	8e-36	81/188	43	ref|XP_002936083.1|	PREDICTED: mucin-5AC-like [Xenopus (Silurana) tropicalis]
Contig26221	887	806	39	1	257	257	461	1e-128	237/257	92	dbj|BAC00867.1|	T cell receptor delta chain V-D-J-C1 [Paralichthys olivaceus]
Contig26215	1638	1360	218	1	381	381	780	0	377/381	98	gb|AEV45193.1|	muscle-type creatine kinase [Sebastes inermis]
Contig26214	1849	1546	404	1	381	381	785	0	381/381	100	gb|AEV45193.1|	muscle-type creatine kinase [Sebastes inermis]
Contig26207	1803	889	1797	9	322	1279	209	2e-51	119/314	37	dbj|BAC82617.1|	pol-like protein [Danio rerio]
Contig26206	1421	2	1333	40	489	489	486	1e-135	244/451	54	ref|XP_001014761.2|	thioredoxin and glutathione reductase family protein [Tetrahymena thermophila] gb|EAR94708.2| thioredoxin and glutathione reductase family protein [Tetrahymena thermophila SB210]
Contig26205	957	943	56	4	299	324	463	1e-128	212/296	71	ref|XP_001446665.1|	hypothetical protein [Paramecium tetraurelia strain d4-2] emb|CAK79268.1| unnamed protein product [Paramecium tetraurelia]
Contig26204	1707	16	1485	1	491	491	753	0	367/491	74	ref|XP_003459158.1|	PREDICTED: cytochrome P450 2F3-like [Oreochromis niloticus]
Contig26203	1793	432	1571	112	491	491	586	0	285/380	75	ref|XP_003459158.1|	PREDICTED: cytochrome P450 2F3-like [Oreochromis niloticus]
Contig26202	1701	53	1567	1	505	505	741	0	355/505	70	ref|XP_003446767.1|	PREDICTED: cytochrome P450 2K1-like isoform 2 [Oreochromis niloticus]
Contig26200	1868	1816	302	1	505	505	762	0	366/505	72	ref|XP_003446767.1|	PREDICTED: cytochrome P450 2K1-like isoform 2 [Oreochromis niloticus]
Contig26198	2094	2058	553	1	505	505	764	0	373/505	73	ref|XP_003446767.1|	PREDICTED: cytochrome P450 2K1-like isoform 2 [Oreochromis niloticus]
Contig26194	2035	170	1639	4	503	539	224	8e-56	159/502	31	ref|XP_003459822.1|	PREDICTED: coiled-coil domain-containing protein 151-like [Oreochromis niloticus]
Contig26190	1170	7	579	65	255	255	276	5e-72	140/191	73	gb|ACQ58592.1|	Axonemal dynein light intermediate polypeptide 1 [Anoplopoma fimbria]
Contig26170	2778	2654	1077	1	499	499	991	0	489/527	92	ref|XP_003447981.1|	PREDICTED: nuclear factor 1 X-type [Oreochromis niloticus]
Contig26168	665	22	660	74	290	291	114	1e-23	77/219	35	ref|XP_001432464.1|	hypothetical protein [Paramecium tetraurelia strain d4-2] emb|CAK65067.1| unnamed protein product [Paramecium tetraurelia]
Contig26165	871	869	576	4464	4562	5082	160	4e-37	81/101	80	ref|XP_003459171.1|	PREDICTED: hypothetical protein LOC100709030 [Oreochromis niloticus]
Contig26164	889	887	594	4464	4562	5082	160	4e-37	81/101	80	ref|XP_003459171.1|	PREDICTED: hypothetical protein LOC100709030 [Oreochromis niloticus]
Contig26149	3678	3	3476	819	1967	1972	2079	0	1042/1160	89	ref|XP_003450692.1|	PREDICTED: chromodomain-helicase-DNA-binding protein 4-like [Oreochromis niloticus]
Contig26148	3798	3796	212	794	1950	1950	2085	0	1071/1204	88	ref|XP_003452755.1|	PREDICTED: chromodomain-helicase-DNA-binding protein 4 [Oreochromis niloticus]
Contig26136	2218	2198	666	1	511	511	798	0	375/511	73	ref|XP_003438137.1|	PREDICTED: 7-alpha-hydroxycholest-4-en-3-one 12-alpha-hydroxylase-like [Oreochromis niloticus]
Contig26135	1532	997	506	74	237	358	250	1e-127	127/164	77	ref|XP_003445472.1|	PREDICTED: pleckstrin-2-like [Oreochromis niloticus]
Contig26134	553	32	463	2	143	314	165	4e-39	87/144	60	gb|ADM34990.1|	T-cell receptor beta [Oreochromis niloticus]
Contig26133	1268	1	1266	846	1266	1269	704	0	358/423	84	emb|CAF90082.1|	unnamed protein product [Tetraodon nigroviridis]
Contig26132	717	715	65	279	495	495	429	1e-118	213/217	98	dbj|BAE27272.1|	unnamed protein product [Mus musculus]
Contig26117	1976	2	835	261	548	775	436	0	229/289	79	ref|NP_001093615.1|	kinesin-like protein KIF3B [Danio rerio] gb|AAI46723.1| Zgc:165446 protein [Danio rerio]
Contig26105	2092	340	1404	1	354	354	663	0	331/355	93	ref|XP_003447083.1|	PREDICTED: guanine nucleotide-binding protein G(o) subunit alpha-like isoform 2 [Oreochromis niloticus]
Contig26100	1009	98	994	48	336	337	142	1e-31	89/302	29	ref|XP_001453416.1|	hypothetical protein [Paramecium tetraurelia strain d4-2] emb|CAK86019.1| unnamed protein product [Paramecium tetraurelia]
Contig26099	1010	314	826	4	171	171	253	4e-65	126/172	73	ref|XP_003453371.1|	PREDICTED: tctex1 domain-containing protein 1-B-like isoform 1 [Oreochromis niloticus] ref|XP_003453372.1| PREDICTED: tctex1 domain-containing protein 1-B-like isoform 2 [Oreochromis niloticus]
Contig26096	1467	696	1331	1231	1448	1690	99.4	2e-18	72/222	32	ref|XP_003198907.1|	PREDICTED: retrotransposable element Tf2 155 kDa protein type 1-like [Danio rerio]
Contig26094	988	405	632	302	377	561	77.8	3e-12	39/76	51	ref|XP_002087457.1|	GE16990 [Drosophila yakuba] gb|EDW87169.1| GE16990 [Drosophila yakuba]
Contig26088	1239	1197	67	295	639	676	122	2e-25	130/404	32	sp|Q95JC9.2|PRP_PIG	RecName: Full=Basic proline-rich protein; Contains: RecName: Full=Proline-rich peptide SP-B-like; Short=PRP-SP-B-like; Contains: RecName: Full=Proline-rich peptide SP-A; Short=PRP-SP-A; Contains: RecName: Full=Proline-rich peptide SP-B; Short=PRP-SP-B; Contains: RecName: Full=Parotid hormone; AltName: Full=PH-Ab; Flags: Precursor
Contig26079	1715	140	1267	1	378	378	580	1e-163	299/382	78	ref|XP_003449068.1|	PREDICTED: CTD small phosphatase-like protein 2-A-like [Oreochromis niloticus]
Contig26078	1115	619	125	684	848	848	265	2e-68	134/165	81	gb|ACN10547.1|	Leucine-rich repeat-containing protein 8D [Salmo salar]
Contig26077	2992	2683	149	1	828	829	1431	0	712/845	84	ref|XP_003437834.1|	PREDICTED: leucine-rich repeat-containing protein 8D-like [Oreochromis niloticus]
Contig26076	916	207	779	9	196	319	205	5e-59	107/191	56	ref|XP_003449447.1|	PREDICTED: ubiquitin carboxyl-terminal hydrolase 15-like [Oreochromis niloticus]
Contig26075	418	334	417	15	42	567	60.1	2e-07	26/28	92	ref|XP_003455438.1|	PREDICTED: hypothetical protein LOC100696563 [Oreochromis niloticus]
Contig26074	1442	1442	18	227	708	708	752	0	372/483	77	ref|XP_001424169.1|	hypothetical protein [Paramecium tetraurelia strain d4-2] emb|CAK56771.1| unnamed protein product [Paramecium tetraurelia]
Contig26073	768	739	2	10	249	700	384	1e-104	197/247	79	dbj|BAK03331.1|	predicted protein [Hordeum vulgare subsp. vulgare]
Contig26072	1404	29	1393	165	632	710	407	1e-111	211/471	44	ref|XP_001015843.1|	Hsp90 protein [Tetrahymena thermophila] gb|EAR95598.1| Hsp90 protein [Tetrahymena thermophila SB210]
Contig26066	2064	323	1411	213	575	576	182	3e-43	113/366	30	ref|XP_003441742.1|	PREDICTED: coiled-coil domain-containing protein 19, mitochondrial-like [Oreochromis niloticus]
Contig26065	1290	905	543	377	501	708	193	6e-47	101/125	80	emb|CBN80958.1|	Uncharacterized protein [Dicentrarchus labrax]
Contig26058	786	179	781	6	207	559	290	3e-76	138/202	68	ref|XP_003450581.1|	PREDICTED: meprin A subunit beta-like [Oreochromis niloticus]
Contig26057	1847	1799	753	207	554	559	426	1e-117	203/350	58	ref|XP_003450581.1|	PREDICTED: meprin A subunit beta-like [Oreochromis niloticus]
Contig26051	1280	2	1138	311	690	871	731	0	366/380	96	ref|XP_003442150.1|	PREDICTED: dynamin-2-like isoform 2 [Oreochromis niloticus]
Contig26042	1603	1422	268	1	385	385	696	0	341/385	88	ref|XP_003446680.1|	PREDICTED: ribonucleoside-diphosphate reductase subunit M2-like isoform 1 [Oreochromis niloticus]
Contig26041	1954	1773	619	1	385	385	696	0	341/385	88	ref|XP_003446680.1|	PREDICTED: ribonucleoside-diphosphate reductase subunit M2-like isoform 1 [Oreochromis niloticus]
Contig26039	1060	47	1039	1408	1770	5179	138	2e-30	122/363	33	ref|NP_002448.2|	mucin-2 precursor [Homo sapiens]
Contig26038	842	732	151	1	194	194	387	1e-105	188/194	96	ref|XP_003443199.1|	PREDICTED: ubiquitin-conjugating enzyme E2 E1-like [Oreochromis niloticus]
Contig26034	1904	1618	1013	626	825	1129	111	5e-22	56/202	27	ref|YP_001129431.1|	LANA [Human herpesvirus 8] gb|AAD46501.1|AF148805_6 ORF73 [Human herpesvirus 8]
Contig26023	697	3	134	324	363	553	63.2	4e-08	31/44	70	ref|XP_003455896.1|	PREDICTED: ribonuclease inhibitor-like [Oreochromis niloticus]
Contig26021	1112	1112	192	235	513	558	93.2	9e-17	85/312	27	emb|CAM14119.1|	novel protein containing SEA domains [Danio rerio]
Contig25973	1385	619	1215	1153	1361	1555	98.6	3e-18	74/216	34	dbj|GAB66381.1|	asparagine-rich antigen [Plasmodium cynomolgi strain B]
Contig25971	1573	71	742	1	224	224	342	1e-91	156/224	69	gb|ADC92292.1|	C-reactive protein [Epinephelus coioides]
Contig25962	1091	100	870	1	256	256	438	1e-121	219/257	85	emb|CBN81506.1|	Catechol-O-methyltransferase domain-containing protein 1 [Dicentrarchus labrax]
Contig25961	1133	162	857	26	256	256	399	1e-109	199/232	85	emb|CBN81506.1|	Catechol-O-methyltransferase domain-containing protein 1 [Dicentrarchus labrax]
Contig25960	1146	1047	277	1	256	256	438	1e-121	219/257	85	emb|CBN81506.1|	Catechol-O-methyltransferase domain-containing protein 1 [Dicentrarchus labrax]
Contig25948	1011	32	1003	5	325	326	278	2e-72	155/326	47	gb|EGR31927.1|	ribosomal phosphoprotein, putative [Ichthyophthirius multifiliis]
Contig25941	2003	114	1928	3	607	651	1019	0	468/605	77	ref|NP_956030.1|	sodium-dependent neutral amino acid transporter B(0)AT1 [Danio rerio] gb|AAH59804.1| Solute carrier family 6 (neurotransmitter transporter), member 19 [Danio rerio]
Contig25931	1722	1722	4	810	1391	1916	324	3e-86	210/590	35	ref|XP_002660723.2|	PREDICTED: hypothetical protein LOC100330703 [Danio rerio]
Contig25914	1514	1513	1277	743	819	819	144	4e-32	73/79	92	ref|XP_003458285.1|	PREDICTED: serine/threonine-protein phosphatase 4 regulatory subunit 3-like [Oreochromis niloticus]
Contig25909	745	690	148	170	335	411	62.4	8e-08	63/197	31	ref|YP_004605677.1|	glutamate:Na+ symporter [Corynebacterium resistens DSM 45100] gb|AEI09513.1| glutamate:Na+ symporter [Corynebacterium resistens DSM 45100]
Contig25908	1050	304	846	24	203	203	138	2e-30	73/183	39	gb|ACQ59051.1|	Nattectin precursor [Anoplopoma fimbria]
Contig25907	1130	525	926	69	203	203	137	5e-30	61/135	45	gb|ACQ59051.1|	Nattectin precursor [Anoplopoma fimbria]
Contig25890	1631	1416	1	1	472	962	913	0	455/472	96	ref|XP_003447530.1|	PREDICTED: kinesin-1 heavy chain [Oreochromis niloticus]
Contig25881	632	2	631	75	284	513	415	1e-114	207/210	98	emb|CBN82112.1|	Poly(U)-binding-splicing factor PUF60 [Dicentrarchus labrax]
Contig25878	3331	1622	921	8	241	241	419	1e-114	202/234	86	ref|XP_003438880.1|	PREDICTED: CDP-diacylglycerol--serine O-phosphatidyltransferase-like [Oreochromis niloticus]
Contig25870	2027	2006	30	1	664	665	911	0	448/664	67	ref|XP_001461379.1|	hypothetical protein [Paramecium tetraurelia strain d4-2] emb|CAK94006.1| unnamed protein product [Paramecium tetraurelia]
Contig25868	2432	2432	870	99	618	1605	189	2e-65	155/538	28	ref|XP_001430734.1|	hypothetical protein [Paramecium tetraurelia strain d4-2] emb|CAK63336.1| unnamed protein product [Paramecium tetraurelia]
Contig25867	642	630	28	1	212	217	269	3e-70	135/212	63	ref|NP_001240243.1|	uncharacterized protein LOC100813170 [Glycine max] gb|ACU18370.1| unknown [Glycine max]
Contig25837	7754	7675	3932	21	1267	1267	2325	0	1126/1248	90	ref|XP_003454596.1|	PREDICTED: isoleucyl-tRNA synthetase, cytoplasmic [Oreochromis niloticus]
Contig25836	1113	1039	248	208	471	490	452	1e-125	225/264	85	emb|CBN81864.1|	Sperm-associated antigen 6 [Dicentrarchus labrax]
Contig25835	1275	1201	353	208	490	490	478	1e-133	238/283	84	emb|CBN81864.1|	Sperm-associated antigen 6 [Dicentrarchus labrax]
Contig25819	1646	997	50	1878	2211	2226	276	1e-119	150/334	44	ref|XP_001032773.1|	hypothetical protein TTHERM_00530680 [Tetrahymena thermophila] gb|EAR85110.1| hypothetical protein TTHERM_00530680 [Tetrahymena thermophila SB210]
Contig25816	3822	3688	146	1	1213	1255	1460	0	811/1229	65	ref|XP_003456089.1|	PREDICTED: hypothetical protein LOC100697905 [Oreochromis niloticus]
Contig25815	2188	1	2043	537	1213	1255	613	1e-173	371/709	52	ref|XP_003456089.1|	PREDICTED: hypothetical protein LOC100697905 [Oreochromis niloticus]
Contig25810	873	815	276	1	180	180	365	6e-99	180/180	100	ref|NP_001128599.1|	major urinary proteins 11 and 8 precursor [Mus musculus] ref|NP_001186865.1| major urinary protein 16 precursor [Mus musculus] sp|P02762.2|MUP6_MOUSE RecName: Full=Major urinary protein 6; Short=MUP 6; AltName: Full=Alpha-2U-globulin; AltName: Full=Group 1, BS6; AltName: Allergen=Mus m 1; Flags: Precursor pdb|1I04|A Chain A, Crystal Structure Of Mouse Major Urinary Protein-I From Mouse Liver pdb|…
Contig25786	3404	140	3316	24	1125	1125	1826	0	900/1110	81	ref|XP_003452568.1|	PREDICTED: lysine-specific demethylase 4A-like [Oreochromis niloticus]
Contig25773	423	5	421	1	141	164	185	2e-45	91/141	64	gb|EGR28910.1|	hypothetical protein IMG5_167040 [Ichthyophthirius multifiliis]
Contig25762	483	2	481	668	825	1046	232	2e-59	118/160	73	gb|EGR34648.1|	nicotinamide nucleotide transhydrogenase, putative [Ichthyophthirius multifiliis]
Contig25745	2812	311	2680	491	1287	1300	1132	0	576/801	71	ref|XP_003440019.1|	PREDICTED: IQ and AAA domain-containing protein 1-like [Oreochromis niloticus]
Contig25744	2738	311	2716	491	1292	1300	1202	0	605/806	75	ref|XP_003440019.1|	PREDICTED: IQ and AAA domain-containing protein 1-like [Oreochromis niloticus]
Contig25741	3503	3501	4	514	1663	1751	1651	0	866/1189	72	ref|XP_003437783.1|	PREDICTED: puratrophin-1-like [Oreochromis niloticus]
Contig25734	1467	1456	11	9	490	490	756	0	348/482	72	ref|XP_001026590.2|	catalase family protein [Tetrahymena thermophila] gb|EAS06345.2| catalase family protein [Tetrahymena thermophila SB210]
Contig25733	1010	3	974	78	392	406	307	2e-81	155/329	47	ref|XP_001431155.1|	hypothetical protein [Paramecium tetraurelia strain d4-2] ref|XP_001458496.1| hypothetical protein [Paramecium tetraurelia strain d4-2] emb|CAI39016.1| telomerase, putative [Paramecium tetraurelia] emb|CAI39018.1| ribosomal protein L4, putative [Paramecium tetraurelia] emb|CAK63757.1| unnamed protein product [Paramecium tetraurelia] emb|CAK91099.1| unnamed protein product [Paramecium tetraurelia]
Contig25727	318	6	311	21	120	123	127	6e-28	66/103	64	gb|ABC69048.1|	chemokine CXC-like protein [Scophthalmus maximus] gb|ACD62784.1| CXC chemokine [Scophthalmus maximus]
Contig25713	1190	588	923	295	393	394	66.6	1e-08	42/112	37	ref|XP_001138237.2|	PREDICTED: homeobox protein ESX1 [Pan troglodytes]
Contig25682	521	11	475	2	156	158	152	2e-35	83/155	53	ref|XP_001017372.1|	Ribosomal protein L24e containing protein [Tetrahymena thermophila] sp|P0DJ54.1|RL24_TETTS RecName: Full=60S ribosomal protein L24 pdb|4A17|T Chain T, T.Thermophila 60s Ribosomal Subunit In Complex With Initiation Factor 6. This File Contains 5s Rrna, 5.8s Rrna And Proteins Of Molecule 2. pdb|4A1A|T Chain T, T.Thermophila 60s Ribosomal Subunit In Complex With Initiation Factor 6. This File Contai…
Contig25675	3152	2566	1418	1	383	383	741	0	366/383	95	ref|NP_001163824.1|	dual specificity phosphatase 6 [Takifugu rubripes] gb|AAL40358.1|AC090119_1 dual specificity phosphatase 6, isoform a [Takifugu rubripes] gb|AAR16274.1| dual specificity phosphatase 6 [Takifugu rubripes]
Contig25656	8090	8090	2115	240	2234	2234	3524	0	1725/2007	85	ref|XP_003455022.1|	PREDICTED: protein PRRC2B-like [Oreochromis niloticus]
Contig25651	1030	866	453	67	214	368	63.2	1e-20	50/153	32	gb|ADD18689.1|	nucleosome assembly protein 1 [Glossina morsitans morsitans]
Contig25636	4460	1718	600	87	456	456	667	0	342/373	91	ref|XP_003455403.1|	PREDICTED: serine/arginine-rich splicing factor 11-like [Oreochromis niloticus]
Contig25612	2699	2336	1242	620	992	1102	613	1e-173	302/373	80	ref|XP_003440962.1|	PREDICTED: R3H domain-containing protein 1 [Oreochromis niloticus]
Contig25601	2194	2112	1534	1	193	193	385	1e-104	188/193	97	ref|XP_003448255.1|	PREDICTED: transforming protein RhoA-like [Oreochromis niloticus]
Contig25600	2211	2210	1683	18	193	193	357	6e-96	174/176	98	emb|CBN80760.1|	Rho-related GTP-binding protein RhoC [Dicentrarchus labrax]
Contig25562	901	355	876	20	193	795	325	6e-87	156/174	89	emb|CBN81749.1|	Integrin beta-1, partial [Dicentrarchus labrax]
Contig25540	1152	343	870	80	271	362	73.2	1e-10	60/192	31	ref|XP_540408.3|	PREDICTED: CD300a molecule [Canis lupus familiaris]
Contig25539	1204	343	870	80	271	362	74.7	4e-11	60/192	31	ref|XP_540408.3|	PREDICTED: CD300a molecule [Canis lupus familiaris]
Contig25518	4212	268	1794	1	518	518	837	0	431/520	82	ref|XP_003451142.1|	PREDICTED: LETM1 domain-containing protein LETM2, mitochondrial-like [Oreochromis niloticus]
Contig25491	534	143	532	628	751	919	65.5	4e-09	56/134	41	ref|ZP_10066782.1|	acyl transferase [Streptomyces tsukubaensis NRRL18488] gb|EIF94503.1| acyl transferase [Streptomyces tsukubaensis NRRL18488]
Contig25486	910	707	3	962	1183	1211	95.5	1e-17	97/242	40	gb|EGB12618.1|	hypothetical protein AURANDRAFT_70520 [Aureococcus anophagefferens]
Contig25467	1910	122	1909	1	598	1094	1057	0	518/599	86	ref|XP_003451389.1|	PREDICTED: nardilysin [Oreochromis niloticus]
Contig25445	2686	2643	2062	1	194	194	368	4e-99	177/194	91	ref|XP_003438200.1|	PREDICTED: LOW QUALITY PROTEIN: selenoprotein T1a-like [Oreochromis niloticus]
Contig25443	1206	44	625	1	194	194	368	2e-99	177/194	91	ref|XP_003438200.1|	PREDICTED: LOW QUALITY PROTEIN: selenoprotein T1a-like [Oreochromis niloticus]
Contig25442	1487	880	1362	12	173	174	134	7e-29	72/163	44	emb|CAF89047.1|	unnamed protein product [Tetraodon nigroviridis]
Contig25426	6134	3932	18	5	1324	1324	1232	0	701/1359	51	ref|XP_003441713.1|	PREDICTED: hypothetical protein LOC100706456 [Oreochromis niloticus]
Contig25420	1283	1283	435	12	294	295	475	1e-131	215/283	75	ref|XP_003443274.1|	PREDICTED: 3-mercaptopyruvate sulfurtransferase-like [Oreochromis niloticus]
Contig25404	383	328	2	58	174	742	70.1	1e-10	41/117	35	emb|CCD55807.1|	hypothetical protein [Botryotinia fuckeliana]
Contig25403	2039	1017	2030	7022	7352	17392	99	4e-18	100/341	29	ref|XP_003722449.1|	proteophosphoglycan 5 [Leishmania major strain Friedlin] emb|CBZ12682.1| proteophosphoglycan 5 [Leishmania major strain Friedlin]
Contig25394	1929	1702	680	1	341	514	566	0	275/341	80	emb|CBN81998.1|	Solute carrier family 22 member 13 [Dicentrarchus labrax]
Contig25381	3552	59	1411	1	448	859	790	0	387/451	85	ref|XP_003450068.1|	PREDICTED: DENN domain-containing protein 1C-like [Oreochromis niloticus]
Contig25368	2190	1886	69	1	567	991	406	1e-110	279/645	43	ref|NP_001158878.1|	CB055 protein [Salmo salar] gb|ACN10662.1| C2orf55 [Salmo salar]
Contig25366	1964	1612	11	1	534	534	1078	0	521/534	97	ref|XP_003453034.1|	PREDICTED: tyrosine-protein kinase Fyn-like isoform 2 [Oreochromis niloticus]
Contig25332	5430	146	3283	1	1041	1042	1632	0	820/1053	77	ref|XP_003453395.1|	PREDICTED: DIS3-like exonuclease 2-like [Oreochromis niloticus]
Contig25330	767	673	182	1	164	165	320	2e-85	149/164	90	ref|XP_003439534.1|	PREDICTED: peptidyl-prolyl cis-trans isomerase-like [Oreochromis niloticus]
Contig25321	678	601	2	1	200	315	348	5e-94	165/200	82	ref|XP_003456870.1|	PREDICTED: dnaJ homolog subfamily B member 13-like [Oreochromis niloticus]
Contig25314	2231	1441	2	1218	1697	1722	750	0	356/480	74	ref|XP_003449943.1|	PREDICTED: adenylate kinase domain-containing protein 1 [Oreochromis niloticus]
Contig25313	1129	57	878	1	275	275	493	1e-137	243/275	88	ref|XP_003458047.1|	PREDICTED: proteasome subunit beta type-7-like isoform 1 [Oreochromis niloticus]
Contig25302	2532	2	2530	1377	2228	2479	1611	0	782/853	91	ref|XP_003450049.1|	PREDICTED: CREB-binding protein [Oreochromis niloticus]
Contig25289	695	3	692	100	323	334	315	4e-84	166/236	70	gb|ACU27025.1|	novel immune-type receptor 25 [Dicentrarchus labrax]
Contig25284	1586	1585	2	293	821	1435	259	2e-66	163/541	30	ref|XP_001428959.1|	hypothetical protein [Paramecium tetraurelia strain d4-2] emb|CAK61561.1| unnamed protein product [Paramecium tetraurelia]
Contig25283	1175	1175	27	55	437	437	655	0	318/383	83	dbj|BAJ97083.1|	predicted protein [Hordeum vulgare subsp. vulgare]
Contig25273	1906	503	1783	1	428	428	743	0	377/437	86	ref|XP_003447923.1|	PREDICTED: putative RNA-binding protein Luc7-like 2-like [Oreochromis niloticus]
Contig25266	375	372	10	23	142	142	87.4	9e-16	44/121	36	gb|EGR34134.1|	ribosomal protein, putative [Ichthyophthirius multifiliis]
Contig25257	542	1	513	19	190	192	204	5e-51	98/172	56	ref|XP_001346852.1|	60S ribosomal L18A [Paramecium tetraurelia strain d4-2] ref|XP_001423493.1| hypothetical protein [Paramecium tetraurelia strain d4-2] ref|XP_001458350.1| hypothetical protein [Paramecium tetraurelia strain d4-2] emb|CAH03225.1| 60S ribosomal L18A, putative [Paramecium tetraurelia] emb|CAK56095.1| unnamed protein product [Paramecium tetraurelia] emb|CAK90953.1| unnamed protein product [Paramecium …
Contig25239	1766	147	689	1	181	378	335	1e-161	150/181	82	ref|XP_003455321.1|	PREDICTED: coiled-coil domain-containing protein 84-like [Oreochromis niloticus]
Contig25238	448	385	164	295	368	1514	62.4	3e-08	25/74	33	ref|XP_003049813.1|	predicted protein [Nectria haematococca mpVI 77-13-4] gb|EEU44100.1| predicted protein [Nectria haematococca mpVI 77-13-4]
Contig25235	1732	1687	50	6	550	553	717	0	367/550	66	dbj|BAK02363.1|	predicted protein [Hordeum vulgare subsp. vulgare]
Contig25205	3801	2537	1026	149	646	647	791	0	411/504	81	ref|XP_003445321.1|	PREDICTED: ETS-related transcription factor Elf-4-like [Oreochromis niloticus]
Contig25193	2935	2762	1254	1	501	504	855	0	419/504	83	ref|XP_003454852.1|	PREDICTED: rab5 GDP/GTP exchange factor-like [Oreochromis niloticus]
Contig25167	1882	2	1882	247	870	1559	920	0	461/627	73	ref|XP_003446360.1|	PREDICTED: interferon-induced very large GTPase 1-like [Oreochromis niloticus]
Contig25158	3406	3274	767	7	824	1276	1380	0	667/839	79	ref|XP_003440944.1|	PREDICTED: nidogen-2 [Oreochromis niloticus]
Contig25135	1160	1090	41	32	384	389	174	2e-41	117/363	32	ref|XP_001431769.1|	hypothetical protein [Paramecium tetraurelia strain d4-2] emb|CAK64371.1| unnamed protein product [Paramecium tetraurelia]
Contig25103	1543	1541	513	145	460	460	600	1e-169	294/345	85	ref|XP_003451333.1|	PREDICTED: retroviral integration site protein Fli-1 homolog isoform 1 [Oreochromis niloticus]
Contig25097	4593	137	2011	1	635	635	984	0	509/651	78	ref|XP_003445969.1|	PREDICTED: clathrin interactor 1-like [Oreochromis niloticus]
Contig25086	1441	31	1440	5	480	1145	889	0	423/476	88	ref|XP_003438856.1|	PREDICTED: protein kinase C-binding protein 1-like [Oreochromis niloticus]
Contig25072	1816	7	1260	467	874	1267	180	2e-47	152/451	33	ref|XP_705669.5|	PREDICTED: hypothetical protein LOC553343 [Danio rerio]
Contig25067	1518	159	1418	1	420	420	868	0	419/420	99	gb|AFE18694.1|	interferon regulatory factor 8 [Paralichthys olivaceus] gb|AFE18695.1| interferon regulatory factor 8 [Paralichthys olivaceus]
Contig25064	959	45	512	11	170	174	172	1e-40	92/161	57	ref|XP_003447821.1|	PREDICTED: retinoic acid receptor responder protein 3-like [Oreochromis niloticus]
Contig2502	359	148	342	63	130	317	39.7	1e-06	22/68	32	gb|AAS83198.1|	reverse transcriptase [Fundulus heteroclitus]
Contig25010	472	2	445	2	149	149	253	1e-65	130/148	87	ref|XP_001022775.2|	EF hand family protein [Tetrahymena thermophila] sp|P02598.4|CALM_TETPY RecName: Full=Calmodulin; Short=CaM pir||S28954 calmodulin - Tetrahymena thermophila dbj|BAA01391.1| calmodulin [Tetrahymena pyriformis] gb|EAS02529.2| EF hand family protein [Tetrahymena thermophila SB210] gb|EGR34608.1| hypothetical protein IMG5_006070 [Ichthyophthirius multifiliis]
Contig25002	4108	221	2911	2	894	894	1718	0	851/897	94	ref|XP_003438343.1|	PREDICTED: alpha-actinin-2-like [Oreochromis niloticus]
Contig25001	6634	1900	3486	1228	1764	2146	259	1e-124	182/549	33	ref|YP_443922.1|	polyprotein [Atlantic salmon swim bladder sarcoma virus] gb|ABA54982.1| polyprotein [Atlantic salmon swim bladder sarcoma virus]
Contig24992	1119	70	720	1	217	217	394	1e-107	194/217	89	ref|XP_003458045.1|	PREDICTED: proteasome subunit beta type-6-B like protein-like isoform 1 [Oreochromis niloticus]
Contig24983	3029	98	2236	1	713	713	1428	0	683/713	95	emb|CBN81558.1|	Ubiquitin thioesterase ZRANB1 [Dicentrarchus labrax]
Contig24971	593	103	378	642	746	967	67.8	8e-12	43/105	40	dbj|BAD72127.1|	reverse transcriptase [Anguilla japonica]
Contig24957	2326	2	2299	16	784	784	1451	0	715/772	92	ref|XP_003440912.1|	PREDICTED: amyloid beta A4 protein-like [Oreochromis niloticus]
Contig24939	1155	1149	25	1	376	376	518	1e-145	239/376	63	gb|ABD04712.1|	actin [Symbiodinium sp. clade C]
Contig24933	4435	4307	747	1	1179	1179	1955	0	986/1195	82	ref|XP_003451736.1|	PREDICTED: hypothetical protein LOC100696291 [Oreochromis niloticus]
Contig24930	8863	8773	1442	1	2479	2479	4684	0	2378/2479	95	ref|XP_003439506.1|	PREDICTED: spectrin alpha chain, brain isoform 1 [Oreochromis niloticus]
Contig24929	9641	9551	2172	1	2479	2479	4724	0	2394/2479	96	ref|XP_003439506.1|	PREDICTED: spectrin alpha chain, brain isoform 1 [Oreochromis niloticus]
Contig24919	852	15	818	1	260	293	281	1e-73	149/268	55	ref|XP_001470942.1|	hypothetical protein TTHERM_00149798 [Tetrahymena thermophila] pdb|2XZM|Y Chain Y, Crystal Structure Of The Eukaryotic 40s Ribosomal Subunit In Complex With Initiation Factor 1. This File Contains The 40s Subunit And Initiation Factor For Molecule 1 pdb|2XZN|Y Chain Y, Crystal Structure Of The Eukaryotic 40s Ribosomal Subunit In Complex With Initiation Factor 1. This File Contains The 40s Subunit…
Contig24899	2715	178	399	318	395	395	108	6e-21	57/78	73	ref|XP_003446379.1|	PREDICTED: uncharacterized protein KIAA0247-like [Oreochromis niloticus]
Contig24867	3542	3541	2672	651	940	940	569	1e-159	279/290	96	gb|ABL75892.1|	protocadherin 2G17 [Takifugu rubripes]
Contig24854	673	295	672	23	148	440	218	6e-55	102/126	80	ref|XP_003455837.1|	PREDICTED: protrudin-like [Oreochromis niloticus]
Contig24848	2266	1841	519	1	440	440	847	0	426/441	96	ref|XP_003452933.1|	PREDICTED: GA-binding protein alpha chain [Oreochromis niloticus]
Contig24820	977	925	212	1	238	238	439	1e-121	215/238	90	gb|AEM37717.1|	pre-mRNA-splicing factor [Epinephelus bruneus]
Contig24808	1660	110	1486	51	530	546	554	1e-155	284/482	58	ref|XP_003450223.1|	PREDICTED: hypothetical protein LOC100691380 [Oreochromis niloticus]
Contig24783	711	608	195	1	134	316	259	4e-67	126/138	91	gb|ACI33813.1|	Splicing factor, arginine/serine-rich 5 [Salmo salar]
Contig24759	1153	817	933	10	48	65	63.2	1e-07	26/39	66	ref|XP_002029558.1|	GL15633 [Drosophila persimilis] gb|EDW25747.1| GL15633 [Drosophila persimilis]
Contig24747	937	936	7	27	337	337	514	1e-144	252/311	81	ref|XP_001442597.1|	hypothetical protein [Paramecium tetraurelia strain d4-2] emb|CAK75200.1| unnamed protein product [Paramecium tetraurelia]
Contig24729	2222	2171	3	1	723	1093	1379	0	695/723	96	ref|XP_003455929.1|	PREDICTED: importin-5 [Oreochromis niloticus]
Contig24723	1153	1	795	278	548	1198	198	2e-48	113/271	41	ref|XP_002199937.1|	PREDICTED: homeodomain interacting protein kinase 2 [Taeniopygia guttata]
Contig24710	1255	376	888	46	216	218	285	4e-88	139/171	81	ref|XP_003456050.1|	PREDICTED: hemK methyltransferase family member 2-like [Oreochromis niloticus]
Contig24681	1452	1452	892	28	206	266	300	5e-97	155/187	82	ref|XP_003453772.1|	PREDICTED: protein orai-2-like [Oreochromis niloticus]
Contig24669	1680	1630	38	28	554	571	597	1e-168	302/531	56	emb|CAI39019.1|	hsp60, putative [Paramecium tetraurelia]
Contig24658	494	491	21	1	157	157	176	1e-42	83/157	52	gb|EGR27886.1|	hypothetical protein IMG5_187300 [Ichthyophthirius multifiliis]
Contig24657	2354	53	739	1	230	230	398	1e-108	199/230	86	emb|CBN82115.1|	Protein CDV3 homolog [Dicentrarchus labrax]
Contig24633	740	284	739	1	152	508	276	2e-72	140/152	92	emb|CBN80583.1|	Sodium-coupled neutral amino acid transporter 3 [Dicentrarchus labrax]
Contig24629	641	639	556	522	549	549	57	2e-06	26/28	92	ref|XP_003446013.1|	PREDICTED: OTU domain-containing protein 5-A-like [Oreochromis niloticus]
Contig24611	656	531	124	246	388	398	65.9	6e-09	54/143	37	ref|YP_004163334.1|	prolyl-tRNA synthetase [Cellulophaga algicola DSM 14237] gb|ADV47836.1| prolyl-tRNA synthetase [Cellulophaga algicola DSM 14237]
Contig24609	3953	4	3837	758	2015	2015	1921	0	994/1282	77	ref|XP_003449648.1|	PREDICTED: hypothetical protein LOC100692451 [Oreochromis niloticus]
Contig24595	658	656	9	91	307	314	330	9e-89	158/217	72	gb|EGR31695.1|	hypothetical protein IMG5_104090 [Ichthyophthirius multifiliis]
Contig24594	278	16	276	62	148	367	144	5e-33	68/87	78	ref|XP_003543333.1|	PREDICTED: ADP,ATP carrier protein 3, mitochondrial-like [Glycine max]
Contig24593	1337	152	1327	324	725	725	233	9e-59	147/411	35	ref|XP_001014787.1|	HELP domain containing protein [Tetrahymena thermophila] gb|EAR94433.1| HELP domain containing protein [Tetrahymena thermophila SB210]
Contig24579	374	371	27	3	118	118	143	1e-32	69/116	59	ref|XP_001459568.1|	hypothetical protein [Paramecium tetraurelia strain d4-2] emb|CAK92171.1| unnamed protein product [Paramecium tetraurelia]
Contig24573	430	223	5	99	171	1547	97.4	9e-19	45/73	61	ref|XP_002660539.2|	PREDICTED: hypothetical protein LOC100333395 [Danio rerio]
Contig24563	1410	2	892	623	913	913	491	1e-136	239/297	80	ref|XP_003454517.1|	PREDICTED: putative hexokinase HKDC1-like [Oreochromis niloticus]
Contig24555	2250	2249	6	2093	2850	2850	847	0	427/765	55	ref|XP_001430666.1|	hypothetical protein [Paramecium tetraurelia strain d4-2] emb|CAK63268.1| unnamed protein product [Paramecium tetraurelia]
Contig24551	776	189	626	1	146	146	270	2e-70	132/146	90	gb|AAY79276.1|	hemoglobin beta-A chain [Siniperca chuatsi]
Contig24550	3428	256	2307	1	684	684	1265	0	608/684	88	emb|CBN81068.1|	Protein kinase C, delta [Dicentrarchus labrax]
Contig24542	754	472	32	67	218	219	160	2e-37	83/153	54	gb|EGR34312.1|	hypothetical protein IMG5_016510 [Ichthyophthirius multifiliis]
Contig24541	783	415	17	83	224	225	147	3e-33	84/142	59	ref|XP_001021966.1|	EF-1 guanine nucleotide exchange domain containing protein [Tetrahymena thermophila] gb|EAS01721.1| EF-1 guanine nucleotide exchange domain containing protein [Tetrahymena thermophila SB210]
Contig24540	540	82	498	67	205	205	265	2e-69	137/139	98	gb|EFN83153.1|	Histone H3.3 [Harpegnathos saltator]
Contig24530	3140	2	1780	451	1046	1051	715	0	380/606	62	ref|XP_003448778.1|	PREDICTED: next to BRCA1 gene 1 protein-like [Oreochromis niloticus]
Contig24506	1625	1529	1161	1207	1329	1329	177	5e-42	82/123	66	ref|XP_003458209.1|	PREDICTED: probable phospholipid-transporting ATPase VD-like [Oreochromis niloticus]
Contig24496	1634	8	1615	3	538	541	609	1e-172	297/536	55	ref|XP_977107.2|	TCP-1/cpn60 chaperonin family protein [Tetrahymena thermophila] gb|EAR86406.2| TCP-1/cpn60 chaperonin family protein [Tetrahymena thermophila SB210]
Contig24485	492	147	470	818	927	1101	126	2e-27	55/110	50	ref|XP_003458873.1|	PREDICTED: actin filament-associated protein 1-like [Oreochromis niloticus]
Contig24483	1282	892	23	139	428	601	341	1e-130	167/290	57	ref|XP_003440862.1|	PREDICTED: poly(A) polymerase alpha-like [Oreochromis niloticus]
Contig24479	927	918	28	507	806	806	169	9e-40	104/306	33	ref|XP_001015193.1|	Piwi domain containing protein [Tetrahymena thermophila] gb|EAR94948.1| Piwi domain containing protein [Tetrahymena thermophila SB210]
Contig24473	4275	1747	3411	3	551	551	947	0	486/557	87	ref|XP_003457461.1|	PREDICTED: apoptotic chromatin condensation inducer in the nucleus-like [Oreochromis niloticus]
Contig24472	361	361	167	223	291	405	63.5	1e-08	36/69	52	ref|XP_002074931.1|	GK23317 [Drosophila willistoni] gb|EDW85917.1| GK23317 [Drosophila willistoni]
Contig24471	904	3	563	11	188	191	110	4e-22	65/188	34	gb|ADK37848.1|	putative endoglucanase precursor [Entomophthora planchoniana]
Contig24463	1761	665	880	53	125	246	116	2e-23	57/74	77	gb|AAI54584.1|	Zgc:77449 protein [Danio rerio]
Contig24454	1692	28	849	1	274	278	417	1e-114	198/274	72	gb|ACQ58257.1|	Glycine N-acyltransferase [Anoplopoma fimbria]
Contig24450	1087	1059	25	156	527	546	197	2e-48	113/379	29	ref|XP_001023270.1|	Glycosyl hydrolase family 20, catalytic domain containing protein [Tetrahymena thermophila] gb|EAS03025.1| Glycosyl hydrolase family 20, catalytic domain containing protein [Tetrahymena thermophila SB210]
Contig24449	4663	765	4283	32	1171	1505	1303	0	640/1183	54	ref|NP_001117060.1|	zonadhesin-like precursor [Salmo salar] gb|AAV52889.1| zonadhesin-like [Salmo salar] gb|AAV52890.1| zonadhesin-like [Salmo salar]
Contig24424	3297	1844	1395	362	511	511	310	1e-81	138/150	92	ref|XP_003439328.1|	PREDICTED: abl interactor 1-like isoform 2 [Oreochromis niloticus]
Contig24408	2170	54	2168	6	702	1099	752	0	410/713	57	ref|XP_003454822.1|	PREDICTED: poly [ADP-ribose] polymerase 14-like [Oreochromis niloticus]
Contig24407	974	48	920	707	990	1500	62.8	1e-07	79/302	26	sp|Q77Z83.2|IE2_HHV6U	RecName: Full=Immediate-early protein 2; Short=IE2
Contig24403	1045	865	335	1	180	183	211	3e-52	110/180	61	ref|XP_003456932.1|	PREDICTED: apoptosis regulator BAX-like, partial [Oreochromis niloticus]
Contig24389	2701	2436	2098	1	113	113	208	6e-51	105/113	92	ref|XP_003441928.1|	PREDICTED: gamma-synuclein-like [Oreochromis niloticus]
Contig24387	3907	4	2415	1659	2467	2518	1275	0	584/812	71	ref|XP_003447749.1|	PREDICTED: stabilin-1 [Oreochromis niloticus]
Contig24372	2764	2488	509	581	1245	1245	998	0	513/667	76	ref|XP_003445295.1|	PREDICTED: cohesin subunit SA-1-like [Oreochromis niloticus]
Contig24371	539	226	537	39	138	1245	105	4e-21	61/104	58	ref|XP_003445295.1|	PREDICTED: cohesin subunit SA-1-like [Oreochromis niloticus]
Contig24363	1950	1049	30	554	895	896	426	0	211/342	61	ref|XP_001451848.1|	hypothetical protein [Paramecium tetraurelia strain d4-2] emb|CAK84451.1| unnamed protein product [Paramecium tetraurelia]
Contig24353	4369	4090	2117	1	622	867	999	0	511/668	76	ref|XP_003459173.1|	PREDICTED: heterogeneous nuclear ribonucleoprotein U-like protein 1 [Oreochromis niloticus]
Contig24311	688	192	1	8	71	806	58.9	8e-07	30/64	46	ref|XP_003455303.1|	PREDICTED: thrombospondin type-1 domain-containing protein 7A-like [Oreochromis niloticus]
Contig24289	612	81	569	1	162	162	322	2e-86	150/163	92	gb|ACY70392.1|	serum lectin isoform 3 [Paralichthys olivaceus]
Contig24278	2007	193	1095	1	303	304	481	1e-133	220/303	72	ref|NP_001134069.1|	Sodium/potassium-transporting ATPase subunit beta-233 [Salmo salar] gb|ACI66117.1| Sodium/potassium-transporting ATPase subunit beta-233 [Salmo salar] gb|ADM16130.1| Sodium/potassium-transporting ATPase subunit beta-233 [Salmo salar]
Contig24268	2398	14	1363	32282	32756	32757	449	1e-123	280/493	56	ref|XP_001923800.1|	PREDICTED: titin [Danio rerio]
Contig24267	2414	14	1363	32282	32756	32757	449	1e-123	280/493	56	ref|XP_001923800.1|	PREDICTED: titin [Danio rerio]
Contig24266	2902	2799	511	1	749	749	1487	0	746/763	97	gb|ABS19629.1|	signal transducer and activator of transcription 1 [Paralichthys olivaceus]
Contig24265	3695	3631	1097	1	763	778	1175	0	635/847	74	ref|XP_003445202.1|	PREDICTED: MAP7 domain-containing protein 2-like [Oreochromis niloticus]
Contig24263	2240	1801	848	24	340	448	607	0	308/318	96	ref|XP_003455224.1|	PREDICTED: C-terminal-binding protein 2-like [Oreochromis niloticus]
Contig24232	2575	435	1409	1	325	325	679	0	324/325	99	ref|XP_003458780.1|	PREDICTED: serine/threonine-protein phosphatase PP1-beta-like isoform 1 [Oreochromis niloticus] emb|CBN81391.1| Serine/threonine-protein phosphatase PP1-gamma catalytic subunit [Dicentrarchus labrax]
Contig24229	4520	2854	452	225	1031	1031	1050	0	543/809	67	ref|XP_003450034.1|	PREDICTED: tudor domain-containing protein 7B-like [Oreochromis niloticus]
Contig24214	2250	3	296	287	385	385	162	3e-37	84/99	84	ref|NP_001156853.1|	muscleblind-like 2 [Taeniopygia guttata]
Contig24212	483	30	452	5	145	147	206	1e-51	94/141	66	ref|XP_001892460.1|	60S ribosomal protein L27a [Brugia malayi] gb|EDP38710.1| 60S ribosomal protein L27a, putative [Brugia malayi]
Contig24189	1598	1358	360	90	414	414	583	1e-164	291/333	87	ref|XP_003452939.1|	PREDICTED: carbohydrate kinase domain-containing protein-like [Oreochromis niloticus]
Contig24188	2112	1676	360	1	414	414	695	0	360/439	82	ref|XP_003452939.1|	PREDICTED: carbohydrate kinase domain-containing protein-like [Oreochromis niloticus]
Contig24185	786	765	13	4	277	346	140	4e-31	95/289	32	ref|XP_001462513.1|	hypothetical protein [Paramecium tetraurelia strain d4-2] emb|CAK95140.1| unnamed protein product [Paramecium tetraurelia]
Contig24159	1703	99	1199	1	334	342	543	1e-152	290/367	79	ref|XP_003442749.1|	PREDICTED: serine/arginine-rich splicing factor 4-like [Oreochromis niloticus]
Contig24155	2375	6	2309	399	1167	1279	577	1e-162	309/772	40	dbj|BAC82617.1|	pol-like protein [Danio rerio]
Contig24144	2526	2412	373	74	756	756	1281	0	637/683	93	emb|CBN81988.1|	Glycyl-tRNA synthetase [Dicentrarchus labrax]
Contig24143	2637	2582	360	2	752	756	1289	0	634/751	84	emb|CBN81988.1|	Glycyl-tRNA synthetase [Dicentrarchus labrax]
Contig24142	2662	2607	373	2	756	756	1379	0	696/755	92	emb|CBN81988.1|	Glycyl-tRNA synthetase [Dicentrarchus labrax]
Contig24108	1583	294	1583	1	440	482	843	0	422/441	95	ref|XP_003456111.1|	PREDICTED: myocyte-specific enhancer factor 2C isoform 6 [Oreochromis niloticus]
Contig24101	2333	2169	712	1	487	628	929	0	454/490	92	ref|XP_003443141.1|	PREDICTED: probable ATP-dependent RNA helicase DDX5-like [Oreochromis niloticus]
Contig24089	314	198	1	49	114	120	60.5	3e-17	38/66	57	ref|YP_005638947.1|	hypothetical protein [Xanthomonas campestris pv. raphani 756C] gb|AEL08829.1| hypothetical protein XCR_3970 [Xanthomonas campestris pv. raphani 756C]
Contig24051	2908	2	568	233	421	421	343	2e-91	169/189	89	ref|XP_003448757.1|	PREDICTED: microtubule-associated protein tau-like [Oreochromis niloticus]
Contig24038	4357	4356	2269	98	793	793	1385	0	686/696	98	ref|XP_003443597.1|	PREDICTED: PAB-dependent poly(A)-specific ribonuclease subunit 3-like [Oreochromis niloticus]
Contig24030	659	658	26	3	215	215	249	3e-64	122/213	57	gb|EGR28911.1|	hypothetical protein IMG5_167050 [Ichthyophthirius multifiliis]
Contig24026	2255	49	1638	1	530	530	996	0	497/530	93	ref|XP_003443917.1|	PREDICTED: pyruvate kinase isozymes M1/M2 isoform 1 [Oreochromis niloticus]
Contig24014	3848	594	2390	1	592	592	1141	0	561/599	93	ref|XP_003450389.1|	PREDICTED: RAS guanyl-releasing protein 2 [Oreochromis niloticus]
Contig24010	608	595	62	112	294	316	112	4e-23	64/183	34	ref|XP_001008500.1|	oxidoreductase, short chain dehydrogenase/reductase family protein [Tetrahymena thermophila] gb|EAR88255.1| oxidoreductase, short chain dehydrogenase/reductase family protein [Tetrahymena thermophila SB210]
Contig24001	715	712	11	10	254	255	241	9e-62	126/245	51	sp|P0DJ14.1|RL7A_TETTH	RecName: Full=60S ribosomal protein L7a pdb|4A17|F Chain F, T.Thermophila 60s Ribosomal Subunit In Complex With Initiation Factor 6. This File Contains 5s Rrna, 5.8s Rrna And Proteins Of Molecule 2. pdb|4A1A|F Chain F, T.Thermophila 60s Ribosomal Subunit In Complex With Initiation Factor 6. This File Contains 5s Rrna, 5.8s Rrna And Proteins Of Molecule 3. pdb|4A1C|F Chain F, T.Thermophila 60s Rib…
Contig23988	1342	93	746	1	218	218	429	1e-118	216/218	99	ref|XP_003439921.1|	PREDICTED: ras-related protein Rab-11B-like [Oreochromis niloticus]
Contig23986	2467	2375	1722	1	218	218	426	1e-116	213/218	97	ref|XP_003439919.1|	PREDICTED: ras-related protein Rab-11B-like [Oreochromis niloticus]
Contig23983	559	185	532	499	618	1184	62.8	3e-08	39/121	32	ref|XP_418282.3|	PREDICTED: centrosome and spindle pole-associated protein 1 [Gallus gallus]
Contig23968	1653	380	1624	119	533	536	561	0	276/415	66	gb|EGR31846.1|	tcp-1 cpn60 chaperonin family protein, putative [Ichthyophthirius multifiliis]
Contig23946	1246	2	1204	14	417	425	612	1e-173	299/406	73	dbj|BAJ93173.1|	predicted protein [Hordeum vulgare subsp. vulgare]
Contig23945	1538	205	1428	1	415	415	801	0	402/416	96	ref|XP_003459585.1|	PREDICTED: arrestin red cell isoform 3-like [Oreochromis niloticus]
Contig23938	1272	188	985	1	266	275	436	1e-120	204/266	76	ref|XP_003444082.1|	PREDICTED: src-like-adapter-like [Oreochromis niloticus]
Contig23884	916	281	532	8	94	139	117	3e-39	58/87	66	gb|ADI17229.1|	hypothetical protein [uncultured alpha proteobacterium HF0070_14E07]
Contig23857	1363	1191	565	2	209	214	298	2e-78	146/209	69	ref|NP_001134443.1|	EF-hand calcium-binding domain-containing protein 1 [Salmo salar] gb|ACI67548.1| EF-hand calcium-binding domain-containing protein 1 [Salmo salar]
Contig23844	395	308	87	4	77	77	135	4e-30	57/74	77	ref|XP_003459034.1|	PREDICTED: hypothetical protein LOC100690156 [Oreochromis niloticus]
Contig23842	2062	410	1438	1	339	339	650	0	328/344	95	ref|XP_003452855.1|	PREDICTED: protein Tob1-like [Oreochromis niloticus]
Contig23838	1258	863	9	242	522	522	373	1e-145	173/285	60	ref|XP_001024511.2|	methylmalonate-semialdehyde dehydrogenase family protein [Tetrahymena thermophila] gb|EAS04266.2| methylmalonate-semialdehyde dehydrogenase family protein [Tetrahymena thermophila SB210]
Contig23816	1477	629	1273	501	715	1258	217	1e-67	106/215	49	gb|AAD02930.1|	reverse transcriptase [Oryzias latipes]
Contig23813	1889	1554	394	1	387	387	793	0	372/387	96	ref|XP_003448635.1|	PREDICTED: nucleolysin TIA-1 isoform p40 [Oreochromis niloticus]
Contig23809	885	516	1	174	346	351	184	1e-84	88/173	50	gb|EGR32290.1|	malate dehydrogenase, putative [Ichthyophthirius multifiliis]
Contig23790	1226	1222	641	801	994	1041	387	1e-105	185/194	95	ref|XP_003448606.1|	PREDICTED: sarcoplasmic/endoplasmic reticulum calcium ATPase 2-like [Oreochromis niloticus]
Contig23769	2480	2480	1818	271	489	489	201	5e-49	114/227	50	ref|NP_001038437.1|	major facilitator superfamily domain containing 12a [Danio rerio] emb|CAK05417.1| novel protein (zgc:158256) [Danio rerio]
Contig23762	540	20	508	5	167	168	252	2e-65	125/163	76	gb|EGR34846.1|	hypothetical protein IMG5_000740 [Ichthyophthirius multifiliis]
Contig23759	1076	1048	23	1	348	348	342	8e-92	176/348	50	ref|XP_001024590.1|	oxidoreductase, aldo/keto reductase family protein [Tetrahymena thermophila] gb|EAS04345.1| oxidoreductase, aldo/keto reductase family protein [Tetrahymena thermophila SB210]
Contig23754	728	10	708	6	239	239	266	3e-69	129/234	55	sp|P0DJ13.1|RL7_TETTH	RecName: Full=60S ribosomal protein L7 pdb|4A17|V Chain V, T.Thermophila 60s Ribosomal Subunit In Complex With Initiation Factor 6. This File Contains 5s Rrna, 5.8s Rrna And Proteins Of Molecule 2. pdb|4A1A|V Chain V, T.Thermophila 60s Ribosomal Subunit In Complex With Initiation Factor 6. This File Contains 5s Rrna, 5.8s Rrna And Proteins Of Molecule 3. pdb|4A1C|V Chain V, T.Thermophila 60s Ribo…
Contig23748	494	133	483	42	158	158	94.7	6e-18	47/117	40	ref|XP_977138.2|	hypothetical protein TTHERM_00037370 [Tetrahymena thermophila] gb|EAR86248.2| hypothetical protein TTHERM_00037370 [Tetrahymena thermophila SB210]
Contig23733	2456	244	1884	1	544	546	1074	0	530/547	96	ref|XP_003442241.1|	PREDICTED: probable E3 ubiquitin-protein ligase MGRN1-like [Oreochromis niloticus]
Contig23732	1145	86	562	1	158	158	280	5e-73	145/159	91	dbj|BAI48419.1|	interferon-stimulated gene 15 [Paralichthys olivaceus]
Contig23727	3227	134	1558	1	451	647	505	1e-140	269/485	55	ref|XP_003448057.1|	PREDICTED: E3 ubiquitin/ISG15 ligase TRIM25-like [Oreochromis niloticus]
Contig23717	789	169	654	1	162	525	271	8e-71	127/162	78	ref|XP_003452342.1|	PREDICTED: solute carrier family 22 member 7-like [Oreochromis niloticus]
Contig23698	1209	666	373	178	275	275	197	3e-48	90/98	91	ref|XP_003458049.1|	PREDICTED: proteasome subunit beta type-8-like [Oreochromis niloticus]
Contig23642	1942	1942	17	3578	4222	4222	938	0	448/647	69	ref|XP_001032872.1|	Dynein heavy chain family protein [Tetrahymena thermophila] gb|EAR85209.1| Dynein heavy chain family protein [Tetrahymena thermophila SB210]
Contig23639	573	36	482	1	150	150	270	8e-71	120/150	80	dbj|BAB47142.1|	phospholipase A2 [Pagrus major]
Contig23630	1328	1201	479	521	795	1247	150	6e-34	94/275	34	gb|EHB12537.1|	Eukaryotic translation initiation factor 4 gamma 1 [Heterocephalus glaber]
Contig23627	2167	739	1572	1	274	274	468	1e-129	243/280	86	gb|ACQ58290.1|	Elongation factor 1-delta [Anoplopoma fimbria]
Contig23623	1158	9	1127	10	382	390	522	1e-146	251/374	67	ref|XP_001458228.1|	hypothetical protein [Paramecium tetraurelia strain d4-2] emb|CAK90831.1| unnamed protein product [Paramecium tetraurelia]
Contig23612	3529	215	2725	1	843	843	1499	0	756/843	89	ref|XP_003446983.1|	PREDICTED: heat shock 70 kDa protein 4-like [Oreochromis niloticus]
Contig23611	833	200	634	38	192	193	169	6e-40	78/157	49	ref|XP_003459864.1|	PREDICTED: CD209 antigen-like [Oreochromis niloticus]
Contig23585	660	642	64	30	222	238	218	7e-55	109/193	56	gb|EGR27044.1|	hypothetical protein IMG5_202820 [Ichthyophthirius multifiliis]
Contig23584	1625	1497	706	6	267	1421	469	1e-130	234/264	88	ref|XP_003452028.1|	PREDICTED: WASH complex subunit FAM21-like [Oreochromis niloticus]
Contig23542	684	18	653	4	212	218	126	3e-27	72/212	33	ref|XP_001430001.1|	hypothetical protein [Paramecium tetraurelia strain d4-2] emb|CAK62603.1| unnamed protein product [Paramecium tetraurelia]
Contig23527	1121	1026	97	33	334	341	275	1e-71	155/316	49	gb|EGR28786.1|	receptor of activated protein kinase c component of 40s small ribosomal subunit, putative [Ichthyophthirius multifiliis]
Contig23521	3214	77	2602	2	821	821	1416	0	722/842	85	ref|XP_003458042.1|	PREDICTED: bromodomain-containing protein 2-like [Oreochromis niloticus]
Contig23506	2102	102	2021	1	640	640	1256	0	639/640	99	dbj|BAA31697.1|	HSP70 [Paralichthys olivaceus]
Contig23498	4039	255	1697	1	480	480	920	0	450/481	93	ref|XP_003448941.1|	PREDICTED: RAC-beta serine/threonine-protein kinase-like [Oreochromis niloticus]
Contig23493	361	2	340	18	130	130	192	2e-47	86/113	76	gb|EGR29186.1|	ribosomal protein, putative [Ichthyophthirius multifiliis]
Contig23484	821	1	708	760	994	1068	295	9e-78	146/236	61	gb|EGR29017.1|	hypothetical protein IMG5_164760 [Ichthyophthirius multifiliis]
Contig23465	1147	193	720	1	177	177	312	1e-82	147/177	83	ref|XP_003452909.1|	PREDICTED: hematological and neurological expressed 1 protein-like [Oreochromis niloticus]
Contig23429	1258	58	864	1	269	269	568	1e-160	269/269	100	gb|ACG50688.1|	elastase-like serine protease [Paralichthys olivaceus] gb|ADL09402.1| elastase-like serine protease [Paralichthys olivaceus]
Contig23421	614	86	460	280	406	745	100	2e-19	48/129	37	dbj|BAJ95050.1|	predicted protein [Hordeum vulgare subsp. vulgare]
Contig23408	2751	2750	840	584	1209	1241	1008	0	523/640	81	ref|XP_003450493.1|	PREDICTED: chromosome-associated kinesin KIF4-like [Oreochromis niloticus]
Contig23406	660	2	358	588	706	706	219	3e-55	105/119	88	ref|NP_001133839.1|	choline transporter-like protein 2 [Salmo salar] sp|B5X3W7.1|CTL2_SALSA RecName: Full=Choline transporter-like protein 2; AltName: Full=Solute carrier family 44 member 2 gb|ACI33998.1| Choline transporter-like protein 2 [Salmo salar]
Contig2340	320	2	274	5	94	103	87.8	7e-16	47/91	51	ref|XP_976918.1|	Dynein light chain 2B, cytoplasmic, putative [Tetrahymena thermophila] gb|EAR86622.1| Dynein light chain 2B, cytoplasmic, putative [Tetrahymena thermophila SB210] gb|ABF50904.1| dynein light chain 7B [Tetrahymena thermophila]
Contig23385	1091	225	995	1062	1316	1318	270	5e-83	128/257	49	dbj|BAC82605.1|	pol-like protein [Tetraodon nigroviridis]
Contig23378	2529	2	1873	7	626	733	1169	0	561/626	89	ref|XP_003440166.1|	PREDICTED: hypermethylated in cancer 1 protein-like [Oreochromis niloticus]
Contig23350	573	478	2	1	159	261	311	3e-83	150/159	94	ref|XP_003455531.1|	PREDICTED: spindlin-1-like [Oreochromis niloticus]
Contig23328	1158	133	1029	1	305	305	114	4e-23	108/327	33	ref|XP_003200712.1|	PREDICTED: hypothetical protein LOC606616, partial [Danio rerio]
Contig23324	1474	1403	225	1	393	393	787	0	384/393	97	ref|XP_003446554.1|	PREDICTED: casein kinase II subunit alpha-like [Oreochromis niloticus]
Contig23317	685	84	215	151	194	341	69.7	4e-15	30/44	68	emb|CBN81309.1|	Transposable element Tcb1 transposase [Dicentrarchus labrax]
Contig23302	649	638	15	503	675	758	63.5	3e-08	62/213	29	dbj|GAA47606.1|	hypothetical protein CLF_100574 [Clonorchis sinensis]
Contig23301	654	652	17	35	254	296	265	4e-69	127/220	57	ref|XP_001017127.3|	ribosomal protein S5 containing protein [Tetrahymena thermophila] pdb|2XZM|E Chain E, Crystal Structure Of The Eukaryotic 40s Ribosomal Subunit In Complex With Initiation Factor 1. This File Contains The 40s Subunit And Initiation Factor For Molecule 1 pdb|2XZN|E Chain E, Crystal Structure Of The Eukaryotic 40s Ribosomal Subunit In Complex With Initiation Factor 1. This File Contains The 40s Subu…
Contig23276	3016	2915	183	1	902	903	1194	0	637/920	69	ref|XP_003445688.1|	PREDICTED: serine/threonine-protein kinase ULK1-like [Oreochromis niloticus]
Contig23264	481	356	481	19	60	465	82.4	3e-14	38/42	90	gb|AER96607.1|	coronin, actin binding protein, 1C [Mustela putorius furo]
Contig23180	1515	1512	13	4088	4585	4588	747	0	357/502	71	gb|AAA61680.1|	outer arm dynein beta heavy chain [Paramecium tetraurelia] prf||2208428A dynein:SUBUNIT=heavy chain
Contig23179	2909	7	2883	1	956	2355	1536	0	812/959	84	ref|XP_003445169.1|	PREDICTED: nucleoprotein TPR-like [Oreochromis niloticus]
Contig23138	1453	1205	18	83	478	478	533	1e-177	254/396	64	ref|XP_001023087.1|	adenosylhomocysteinase family protein [Tetrahymena thermophila] gb|EAS02842.1| adenosylhomocysteinase family protein [Tetrahymena thermophila SB210]
Contig23098	2468	2084	1464	1	207	207	419	1e-114	207/207	100	ref|XP_003442718.1|	PREDICTED: ras-related protein Rab-7a-like [Oreochromis niloticus] emb|CBN81061.1| Ras-related protein Rab-7a [Dicentrarchus labrax] gb|AFD97434.1| Rab7 GTPase [Epinephelus coioides]
Contig23072	1365	263	1252	1	330	386	613	1e-173	286/330	86	ref|XP_003448534.1|	PREDICTED: Krueppel-like factor 2-like [Oreochromis niloticus]
Contig23029	2445	799	2127	1	448	448	523	1e-145	290/464	62	ref|XP_003443277.1|	PREDICTED: cyclic AMP-dependent transcription factor ATF-4-like [Oreochromis niloticus]
Contig23021	1587	1484	204	28	454	454	825	0	408/427	95	gb|AAH55257.1|	Sept8a protein [Danio rerio]
Contig23004	2670	2	274	672	760	760	172	5e-40	85/91	93	ref|XP_003445205.1|	PREDICTED: rho guanine nucleotide exchange factor 6-like [Oreochromis niloticus]
Contig23003	1785	1071	1505	402	546	546	261	3e-67	120/145	82	ref|XP_003449709.1|	PREDICTED: beta-hexosaminidase subunit beta-like isoform 1 [Oreochromis niloticus]
Contig22960	874	874	635	302	380	2284	60.1	6e-07	30/80	37	ref|XP_001350467.1|	conserved Plasmodium protein [Plasmodium falciparum 3D7] gb|AAN36147.1| conserved Plasmodium protein [Plasmodium falciparum 3D7]
Contig22945	386	376	50	4	114	138	178	3e-43	89/111	80	ref|XP_001026177.1|	Core histone H2A/H2B/H3/H4 family protein [Tetrahymena thermophila] sp|P35064.2|H2AX_TETTS RecName: Full=Histone H2A.X; AltName: Full=Histone H2A.1; Short=H2A1 gb|AAC37291.1| histone H2A.X [Tetrahymena thermophila] gb|EAS05932.1| Core histone H2A/H2B/H3/H4 family protein [Tetrahymena thermophila SB210]
Contig22851	3649	2852	582	1	758	758	1392	0	698/763	91	ref|XP_003458239.1|	PREDICTED: mitogen-activated protein kinase 6-like [Oreochromis niloticus]
Contig22839	1276	417	1100	29	202	3190	100	7e-19	79/228	34	emb|CAG11050.1|	unnamed protein product [Tetraodon nigroviridis]
Contig22838	1336	477	1160	29	202	3190	100	7e-19	79/228	34	emb|CAG11050.1|	unnamed protein product [Tetraodon nigroviridis]
Contig22798	1222	98	898	12	280	284	251	3e-64	137/269	50	dbj|BAM36394.1|	CD200 [Oplegnathus fasciatus]
Contig22792	1054	82	996	1	351	352	306	4e-81	170/366	46	emb|CAG01003.1|	unnamed protein product [Tetraodon nigroviridis]
Contig22778	820	820	11	238	513	636	164	1e-38	85/277	30	gb|EGR32155.1|	prolyl 4- beta polypeptide, putative [Ichthyophthirius multifiliis]
Contig22767	6357	3	4757	1025	2559	2559	3086	0	1515/1585	95	ref|XP_003451641.1|	PREDICTED: probable ubiquitin carboxyl-terminal hydrolase FAF-X [Oreochromis niloticus]
Contig22707	2961	2765	2010	1	252	252	479	1e-132	232/252	92	ref|XP_003439385.1|	PREDICTED: insulin-induced gene 1 protein-like [Oreochromis niloticus]
Contig22704	1865	1769	3	1	549	623	980	0	490/589	83	ref|XP_003438909.1|	PREDICTED: embryonic polyadenylate-binding protein-like [Oreochromis niloticus]
Contig22703	2785	2344	464	1	627	627	1211	0	605/627	96	ref|XP_003446228.1|	PREDICTED: polyadenylate-binding protein 4 [Oreochromis niloticus]
Contig22640	291	277	41	9	87	87	83.2	2e-14	33/79	41	dbj|BAJ98833.1|	predicted protein [Hordeum vulgare subsp. vulgare]
Contig22590	351	18	350	5	111	118	78.2	6e-13	39/111	35	ref|XP_002111553.1|	expressed hypothetical protein [Trichoplax adhaerens] gb|EDV25520.1| expressed hypothetical protein [Trichoplax adhaerens]
Contig22566	1639	1631	1449	1387	1447	1447	130	7e-28	61/61	100	dbj|BAD77968.1|	type 1 collagen alpha 1 [Paralichthys olivaceus]
Contig22565	1710	1709	1128	1251	1444	1444	386	1e-105	179/194	92	dbj|BAL40989.1|	collagen type I alpha 3 [Oreochromis niloticus]
Contig22564	5424	118	4209	1	1352	1352	2846	0	1332/1364	97	dbj|BAD77969.1|	type 1 collagen alpha 2 [Paralichthys olivaceus]
Contig22550	1943	1943	534	4197	4671	4672	629	1e-178	300/475	63	ref|XP_701288.5|	PREDICTED: WD repeat- and FYVE domain-containing protein 4 [Danio rerio]
Contig22500	421	114	377	38	124	207	98.6	4e-19	43/88	48	ref|XP_002289024.1|	predicted protein [Thalassiosira pseudonana CCMP1335] gb|EED94460.1| predicted protein [Thalassiosira pseudonana CCMP1335]
Contig22481	829	815	120	227	452	460	257	2e-66	141/237	59	ref|XP_003445325.1|	PREDICTED: lysosome-associated membrane glycoprotein 2-like [Oreochromis niloticus]
Contig22480	1794	1780	1061	227	460	460	297	6e-78	161/245	65	ref|XP_003445325.1|	PREDICTED: lysosome-associated membrane glycoprotein 2-like [Oreochromis niloticus]
Contig22474	346	343	29	124	227	279	67.4	1e-09	46/105	43	ref|YP_003549710.1|	hypothetical protein [Coraliomargarita akajimensis DSM 45221] gb|ADE55540.1| hypothetical protein Caka_2524 [Coraliomargarita akajimensis DSM 45221]
Contig22472	1524	159	1331	1	393	648	651	0	340/393	86	ref|XP_003447882.1|	PREDICTED: neurofilament light polypeptide-like [Oreochromis niloticus]
Contig22455	3769	3626	12	1	1219	1724	2325	0	1173/1219	96	emb|CBN81006.1|	Hcfc1a protein [Dicentrarchus labrax]
Contig22444	509	19	468	1578	1732	5179	68.6	4e-10	52/155	33	ref|NP_002448.2|	mucin-2 precursor [Homo sapiens]
Contig22410	603	1	513	2201	2363	3966	73.6	2e-11	61/175	34	ref|XP_003886575.1|	unnamed protein product, partial [Leishmania mexicana MHOM/GT/2001/U1103] emb|CBZ40949.1| unnamed protein product, partial [Leishmania mexicana MHOM/GT/2001/U1103]
Contig22407	2714	2714	1029	54	619	619	986	0	496/568	87	ref|XP_003455430.1|	PREDICTED: wee1-like protein kinase [Oreochromis niloticus]
Contig22331	791	14	733	1	243	271	224	2e-56	117/243	48	gb|EGR29783.1|	ribosomal protein, putative [Ichthyophthirius multifiliis]
Contig22306	2188	2178	1567	786	1002	1010	98.2	7e-18	66/220	30	ref|XP_001920404.3|	PREDICTED: hypothetical protein LOC798921 [Danio rerio]
Contig22305	2458	2454	1564	664	953	957	121	9e-25	99/323	30	ref|XP_001920764.3|	PREDICTED: hypothetical protein LOC100000002 [Danio rerio]
Contig22274	534	525	4	1	174	191	162	3e-38	76/174	43	ref|XP_001021490.1|	Proteasome A-type and B-type family protein [Tetrahymena thermophila] gb|EAS01245.1| Proteasome A-type and B-type family protein [Tetrahymena thermophila SB210]
Contig22261	3801	345	3797	1	1150	1192	1967	0	961/1153	83	ref|XP_003440300.1|	PREDICTED: probable phospholipid-transporting ATPase ID-like [Oreochromis niloticus]
Contig22247	356	346	35	5	107	108	157	5e-37	78/104	75	dbj|BAK00005.1|	predicted protein [Hordeum vulgare subsp. vulgare]
Contig22238	3834	3288	1	1	1097	1351	1828	0	934/1103	84	ref|XP_003442194.1|	PREDICTED: cyclin-dependent kinase 12-like [Oreochromis niloticus]
Contig22139	565	2	565	402	591	615	233	1e-59	119/191	62	ref|XP_001027169.3|	WGR domain containing protein [Tetrahymena thermophila] gb|EAS06927.3| WGR domain containing protein [Tetrahymena thermophila SB210]
Contig22130	1822	969	328	147	354	355	369	1e-99	180/214	84	ref|XP_003459020.1|	PREDICTED: diacylglycerol O-acyltransferase 2-like [Oreochromis niloticus]
Contig22123	4538	4534	3275	58	477	681	805	0	382/420	90	ref|XP_003449973.1|	PREDICTED: acetyl-coenzyme A synthetase 2-like, mitochondrial [Oreochromis niloticus]
Contig22101	530	103	477	57	185	485	77.4	1e-12	47/129	36	gb|EGT51055.1|	hypothetical protein CAEBREN_32468 [Caenorhabditis brenneri]
Contig22092	2806	187	1686	11	504	504	836	0	424/503	84	ref|XP_003452022.1|	PREDICTED: hypothetical protein LOC100706146 [Oreochromis niloticus]
Contig22071	1530	1528	1223	487	588	588	165	3e-38	83/102	81	ref|XP_003442902.1|	PREDICTED: ezrin [Oreochromis niloticus]
Contig22056	5538	189	5513	1	1742	1742	1295	0	856/1840	46	ref|XP_003446371.1|	PREDICTED: protein CASC5-like [Oreochromis niloticus]
Contig22048	792	649	5	313	527	1704	87	4e-15	78/227	34	gb|EFN68518.1|	Peritrophin-1 [Camponotus floridanus]
Contig21992	3093	161	2923	13	940	950	950	0	523/928	56	ref|XP_003438093.1|	PREDICTED: coiled-coil domain-containing protein 39-like [Oreochromis niloticus]
Contig21990	791	2	754	2	252	256	359	3e-97	170/251	67	gb|EGR34703.1|	large subunit ribosomal protein 2, putative [Ichthyophthirius multifiliis]
Contig21978	3202	1252	2388	134	511	511	692	0	332/380	87	ref|XP_003455227.1|	PREDICTED: dual specificity protein kinase CLK4-like [Oreochromis niloticus]
Contig21962	1327	1326	442	35	329	329	483	1e-134	226/295	76	ref|XP_003442903.1|	PREDICTED: MOSC domain-containing protein 1, mitochondrial-like [Oreochromis niloticus]
Contig21933	1349	175	624	14	163	163	286	6e-75	142/150	94	gb|ACQ57916.1|	FAM107B [Anoplopoma fimbria]
Contig21908	626	624	7	70	280	281	152	3e-35	83/211	39	ref|XP_001013342.2|	hypothetical protein TTHERM_00449470 [Tetrahymena thermophila] gb|EAR93097.2| hypothetical protein TTHERM_00449470 [Tetrahymena thermophila SB210]
Contig21837	2604	2603	90	98	943	943	1432	0	705/846	83	ref|XP_003443936.1|	PREDICTED: transcription initiation factor TFIID subunit 3-like [Oreochromis niloticus]
Contig21824	286	6	275	3	93	132	104	5e-21	48/92	52	gb|EGR27915.1|	hypothetical protein IMG5_186670 [Ichthyophthirius multifiliis]
Contig21820	3690	3569	1776	318	970	990	709	0	384/654	58	dbj|BAE02825.1|	aryl hydrocarbon receptor 2 [Pagrus major]
Contig21787	437	435	22	1	138	139	191	6e-47	91/138	65	dbj|BAK00778.1|	predicted protein [Hordeum vulgare subsp. vulgare]
Contig21766	1808	230	1792	1	519	734	917	0	451/521	86	ref|XP_003438847.1|	PREDICTED: 6-phosphofructo-2-kinase/fructose-2,6-biphosphatase 2-like [Oreochromis niloticus]
Contig21752	1171	20	1171	3994	4378	4588	588	1e-166	278/386	72	gb|AAA61680.1|	outer arm dynein beta heavy chain [Paramecium tetraurelia] prf||2208428A dynein:SUBUNIT=heavy chain
Contig21704	804	100	642	1	181	181	357	1e-96	176/181	97	ref|NP_958888.1|	ADP-ribosylation factor 1 like [Danio rerio] gb|AAH46063.1| ADP-ribosylation factor 1 like [Danio rerio] gb|AAH62853.1| Arf1l protein [Danio rerio] gb|AAS92646.1| ADP-ribosylation factor 1 [Danio rerio]
Contig21703	820	110	658	69	251	251	366	3e-99	180/183	98	ref|XP_003825862.1|	PREDICTED: ADP-ribosylation factor 3 isoform 2 [Pan paniscus]
Contig21692	2268	139	1992	1	618	618	1170	0	572/618	92	emb|CBN81307.1|	Mitochondrial Rho GTPase 2 [Dicentrarchus labrax]
Contig21683	782	25	753	23	264	265	192	6e-47	104/246	42	gb|EGR29722.1|	hypothetical protein IMG5_149900 [Ichthyophthirius multifiliis]
Contig21678	1356	2	874	954	1212	1212	138	3e-30	101/297	34	ref|XP_001339018.3|	PREDICTED: proline-, glutamic acid- and leucine-rich protein 1-like [Danio rerio]
Contig21581	3719	3471	1750	48	614	743	1009	0	488/581	83	ref|XP_003448067.1|	PREDICTED: calnexin-like [Oreochromis niloticus]
Contig21562	6923	6761	3	1	2246	2254	4347	0	2163/2253	96	emb|CBN82117.1|	DnaJ homolog subfamily C member 13 [Dicentrarchus labrax]
Contig21552	2673	2	2440	556	1368	1368	1657	0	808/813	99	dbj|BAB83668.1|	insulin receptor [Paralichthys olivaceus]
Contig21535	4188	3934	860	1	1024	1028	1982	0	965/1025	94	ref|XP_003455548.1|	PREDICTED: 2-oxoglutarate dehydrogenase, mitochondrial [Oreochromis niloticus]
Contig21525	1836	6	1769	10400	11053	11537	182	3e-43	157/665	23	ref|XP_685984.5|	PREDICTED: hypothetical protein LOC557772 [Danio rerio]
Contig21512	3295	3061	2	1	1013	1252	1901	0	966/1020	94	ref|XP_003439884.1|	PREDICTED: AP-3 complex subunit delta-1-like isoform 1 [Oreochromis niloticus]
Contig21500	891	698	3	81	314	790	384	1e-104	202/234	86	ref|XP_003453821.1|	PREDICTED: junction plakoglobin-like, partial [Oreochromis niloticus]
Contig21494	839	117	683	1	189	189	356	4e-96	171/189	90	ref|XP_003439499.1|	PREDICTED: receptor expression-enhancing protein 5-like [Oreochromis niloticus]
Contig21489	2540	2489	900	1	530	530	1013	0	506/530	95	ref|NP_001135113.1|	parafibromin [Salmo salar] gb|ACI33749.1| Parafibromin [Salmo salar]
Contig21486	1011	727	83	1	215	215	381	1e-103	186/215	86	ref|XP_003442937.1|	PREDICTED: synaptosomal-associated protein 23-like [Oreochromis niloticus]
Contig21477	1639	1	1380	413	831	838	684	0	331/460	71	ref|XP_003437933.1|	PREDICTED: meprin A subunit beta-like [Oreochromis niloticus]
Contig21476	7163	420	6626	1	2153	2159	2246	0	1219/2195	55	ref|XP_003440876.1|	PREDICTED: tudor domain-containing protein 6-like [Oreochromis niloticus]
Contig21466	937	1	936	106	417	510	582	1e-164	290/312	92	ref|XP_001447091.1|	hypothetical protein [Paramecium tetraurelia strain d4-2] emb|CAI39011.1| vacuolar ATPase beta, putative [Paramecium tetraurelia] emb|CAK79694.1| unnamed protein product [Paramecium tetraurelia]
Contig21462	1156	1154	927	181	256	256	159	8e-37	74/76	97	emb|CAG01215.1|	unnamed protein product [Tetraodon nigroviridis]
Contig21444	1204	227	925	1	243	243	338	1e-90	178/243	73	ref|XP_003441446.1|	PREDICTED: coiled-coil-helix-coiled-coil-helix domain-containing protein 3, mitochondrial-like [Oreochromis niloticus]
Contig21418	1648	1234	569	1	221	221	397	1e-108	186/222	83	ref|XP_003449391.1|	PREDICTED: claudin-15-like [Oreochromis niloticus]
Contig21398	820	132	812	62	289	300	137	2e-30	80/230	34	ref|XP_001030072.1|	hypothetical protein TTHERM_01156840 [Tetrahymena thermophila] gb|EAR82409.1| hypothetical protein TTHERM_01156840 [Tetrahymena thermophila SB210]
Contig21386	3786	3784	785	104	1032	1032	1105	0	623/1020	61	ref|XP_003457676.1|	PREDICTED: hypothetical protein LOC100704200 [Oreochromis niloticus]
Contig21385	2977	2760	61	7	916	916	1542	0	778/920	84	ref|XP_003442422.1|	PREDICTED: eukaryotic translation initiation factor 4 gamma 2-like [Oreochromis niloticus]
Contig21367	2818	102	2768	5	865	1671	1488	0	758/893	84	ref|XP_003458892.1|	PREDICTED: tensin-1-like [Oreochromis niloticus]
Contig21366	461	459	154	1570	1671	1671	197	8e-49	93/102	91	ref|XP_003458892.1|	PREDICTED: tensin-1-like [Oreochromis niloticus]
Contig21341	728	5	673	7	229	234	186	4e-45	102/227	44	ref|XP_001433652.1|	hypothetical protein [Paramecium tetraurelia strain d4-2] emb|CAK66255.1| unnamed protein product [Paramecium tetraurelia]
Contig2134	4913	310	2775	1	823	823	1359	0	661/828	79	ref|XP_003444972.1|	PREDICTED: sortilin-like [Oreochromis niloticus]
Contig21329	839	837	22	146	416	422	333	2e-89	158/272	58	gb|EGR33572.1|	hypothetical protein IMG5_049480 [Ichthyophthirius multifiliis]
Contig21319	1620	3	803	318	588	907	245	2e-86	124/273	45	gb|EGR28494.1|	hypothetical protein IMG5_174220 [Ichthyophthirius multifiliis]
Contig21317	4105	288	2027	1	580	580	1129	0	556/580	95	ref|XP_003445728.1|	PREDICTED: dihydropyrimidinase-related protein 2-like [Oreochromis niloticus]
Contig21283	3375	1921	1232	1	230	230	473	1e-130	229/230	99	ref|XP_003444128.1|	PREDICTED: uncharacterized protein C6orf62 homolog [Oreochromis niloticus]
Contig21256	888	3	878	133	424	425	435	1e-120	214/292	73	ref|XP_001428697.1|	hypothetical protein [Paramecium tetraurelia strain d4-2] emb|CAK61299.1| unnamed protein product [Paramecium tetraurelia]
Contig21250	936	801	343	1	150	341	254	1e-65	136/153	88	ref|NP_001017636.1|	protein FAM50A [Danio rerio] sp|Q568K9.1|FA50A_DANRE RecName: Full=Protein FAM50A gb|AAH92815.1| Family with sequence similarity 50, member A [Danio rerio]
Contig21248	984	21	779	355	593	595	213	4e-53	128/253	50	ref|XP_003458256.1|	PREDICTED: U2 small nuclear ribonucleoprotein auxiliary factor 35 kDa subunit-related protein 2-like [Oreochromis niloticus]
Contig21238	746	745	2	5874	6147	6304	194	2e-47	106/275	38	ref|XP_001021554.1|	ubiquitin-activating enzyme E1 family protein [Tetrahymena thermophila] gb|EAS01309.1| ubiquitin-activating enzyme E1 family protein [Tetrahymena thermophila SB210]
Contig21207	842	3	809	6	276	287	256	3e-66	131/272	48	ref|XP_001033383.1|	SPFH domain / Band 7 family protein [Tetrahymena thermophila] gb|EAR85720.1| SPFH domain / Band 7 family protein [Tetrahymena thermophila SB210]
Contig21205	2219	2	580	55	255	327	171	8e-40	117/213	54	ref|XP_003446278.1|	PREDICTED: hypothetical protein LOC100703072 [Oreochromis niloticus]
Contig21195	539	53	442	1	130	130	250	9e-65	122/130	93	emb|CBN80688.1|	60S ribosomal protein L22 [Dicentrarchus labrax]
Contig21181	817	424	2	1	139	507	248	7e-64	125/141	88	ref|XP_003444980.1|	PREDICTED: E3 ubiquitin-protein ligase ARIH2-like isoform 1 [Oreochromis niloticus]
Contig21178	1946	159	1154	1	333	342	530	1e-148	292/334	87	emb|CAF98296.1|	unnamed protein product [Tetraodon nigroviridis]
Contig21176	2106	273	1124	1	284	284	527	1e-147	279/284	98	ref|XP_003439894.1|	PREDICTED: tropomyosin alpha-4 chain-like isoform 3 [Oreochromis niloticus]
Contig21175	2155	1726	983	1	248	248	459	1e-126	243/248	97	ref|XP_003439893.1|	PREDICTED: tropomyosin alpha-4 chain-like isoform 2 [Oreochromis niloticus]
Contig21127	2712	689	1273	246	441	451	263	2e-67	144/203	70	gb|AAL31950.1|	CDH1-D [Gallus gallus]
Contig21103	1725	63	1361	1	384	384	587	1e-165	295/433	68	emb|CBN81773.1|	Leukocyte elastase inhibitor [Dicentrarchus labrax]
Contig21083	2252	1910	801	1	370	370	769	0	369/370	99	ref|XP_003455999.1|	PREDICTED: actin-related protein 2/3 complex subunit 1A [Oreochromis niloticus]
Contig21040	2578	143	2575	6	784	1235	1376	0	691/811	85	ref|XP_003445737.1|	PREDICTED: myosin-binding protein C, cardiac-type-like [Oreochromis niloticus]
Contig21011	2126	203	1156	1	318	318	622	1e-175	314/318	98	ref|XP_003445943.1|	PREDICTED: ribose-phosphate pyrophosphokinase 1-like [Oreochromis niloticus]
Contig21010	2322	596	1246	102	318	318	424	1e-145	214/217	98	ref|XP_003458129.1|	PREDICTED: ribose-phosphate pyrophosphokinase 2-like isoform 1 [Oreochromis niloticus]
Contig20998	1364	2	574	562	752	752	395	1e-107	181/191	94	emb|CBN80702.1|	Endothelin-converting enzyme 1 [Dicentrarchus labrax]
Contig20996	2179	1691	3	1	563	752	1047	0	510/563	90	emb|CBN80702.1|	Endothelin-converting enzyme 1 [Dicentrarchus labrax]
Contig20995	3414	97	963	1	290	349	508	1e-141	257/291	88	ref|XP_003445746.1|	PREDICTED: IST1 homolog [Oreochromis niloticus]
Contig20967	1806	353	1297	73	388	388	534	1e-162	275/316	87	ref|XP_003452642.1|	PREDICTED: G2/mitotic-specific cyclin-B2-like [Oreochromis niloticus]
Contig20966	622	31	597	5	192	192	256	3e-66	126/189	66	ref|XP_002366763.1|	40S ribosomal protein S5, putative [Toxoplasma gondii ME49] gb|EEA99622.1| 40S ribosomal protein S5, putative [Toxoplasma gondii ME49] gb|EEE24217.1| 40S ribosomal protein S5, putative [Toxoplasma gondii GT1] gb|EEE29377.1| 40S ribosomal protein S5, putative [Toxoplasma gondii VEG]
Contig20954	2602	2399	855	4	518	524	929	0	446/515	86	gb|AAL78299.1|AF235138_1	cytochrome P450 1C2 [Stenotomus chrysops]
Contig20919	1834	31	1530	1	504	505	650	0	322/504	63	ref|XP_003450161.1|	PREDICTED: cytochrome P450 2K1-like [Oreochromis niloticus]
Contig20910	1830	3	1706	708	1275	1275	1160	0	564/568	99	ref|XP_003455121.1|	PREDICTED: dual specificity tyrosine-phosphorylation-regulated kinase 1A-like [Oreochromis niloticus]
Contig20863	609	23	373	1	117	130	182	5e-44	89/117	76	ref|XP_001025347.1|	Ribosomal S17 family protein [Tetrahymena thermophila] pdb|2XZM|V Chain V, Crystal Structure Of The Eukaryotic 40s Ribosomal Subunit In Complex With Initiation Factor 1. This File Contains The 40s Subunit And Initiation Factor For Molecule 1 pdb|2XZN|V Chain V, Crystal Structure Of The Eukaryotic 40s Ribosomal Subunit In Complex With Initiation Factor 1. This File Contains The 40s Subunit And Ini…
Contig20839	1097	1096	626	2	158	158	278	2e-72	130/157	82	ref|XP_003457657.1|	PREDICTED: succinate dehydrogenase [ubiquinone] cytochrome b small subunit B, mitochondrial-like [Oreochromis niloticus]
Contig20833	1995	1738	824	311	589	589	544	1e-152	272/305	89	ref|XP_003456221.1|	PREDICTED: E3 ubiquitin-protein ligase RNF220 [Oreochromis niloticus]
Contig20821	652	3	623	6	225	251	67	3e-09	69/223	30	ref|NP_001183147.1|	uncharacterized protein LOC100501517 [Zea mays] gb|ACR35858.1| unknown [Zea mays]
Contig20797	261	259	38	687	756	1976	54.3	9e-06	36/75	48	ref|XP_003225306.1|	PREDICTED: hypothetical protein LOC100551555 [Anolis carolinensis]
Contig20778	534	398	3	261	392	406	128	7e-36	65/132	49	ref|XP_001447485.1|	hypothetical protein [Paramecium tetraurelia strain d4-2] emb|CAK80088.1| unnamed protein product [Paramecium tetraurelia]
Contig20703	2169	2049	1	1	683	705	1376	0	678/683	99	ref|XP_003459018.1|	PREDICTED: dolichyl-diphosphooligosaccharide--protein glycosyltransferase subunit STT3A-like [Oreochromis niloticus]
Contig20686	1678	187	1263	1	361	361	662	0	328/361	90	ref|XP_003440003.1|	PREDICTED: ELAV-like protein 1-like isoform 2 [Oreochromis niloticus]
Contig20655	682	347	18	128	235	235	66.6	2e-20	36/110	32	ref|NP_001089282.1|	transmembrane BAX inhibitor motif containing 4 [Xenopus laevis] gb|AAH90219.1| MGC85171 protein [Xenopus laevis]
Contig20625	1385	1384	32	191	650	651	645	0	320/460	69	ref|XP_001424324.1|	hypothetical protein [Paramecium tetraurelia strain d4-2] emb|CAI39093.1| ER-type hsp70 [Paramecium tetraurelia] emb|CAK56926.1| unnamed protein product [Paramecium tetraurelia]
Contig20602	1598	1293	145	4	386	386	733	0	359/383	93	ref|XP_003448360.1|	PREDICTED: nitrogen permease regulator 2-like protein-like [Oreochromis niloticus]
Contig20523	427	426	121	2	100	113	69.3	3e-10	54/102	52	ref|XP_003150712.1|	hypothetical protein LOAG_15172 [Loa loa]
Contig20518	798	233	760	1	176	232	314	1e-83	157/176	89	emb|CAG04647.1|	unnamed protein product [Tetraodon nigroviridis]
Contig20481	426	424	59	112	234	436	81.3	7e-14	44/123	35	ref|XP_001460410.1|	hypothetical protein [Paramecium tetraurelia strain d4-2] emb|CAK93013.1| unnamed protein product [Paramecium tetraurelia]
Contig20433	1679	2	1459	239	715	715	692	0	352/493	71	ref|XP_003440617.1|	PREDICTED: RNA-binding protein 28-like [Oreochromis niloticus]
Contig20417	1254	7	1227	9	419	429	276	9e-72	149/412	36	ref|XP_001021414.1|	hypothetical protein TTHERM_00317330 [Tetrahymena thermophila] gb|EAS01169.1| hypothetical protein TTHERM_00317330 [Tetrahymena thermophila SB210]
Contig20402	431	385	8	1313	1437	2204	65.5	4e-09	49/126	38	ref|XP_001746730.1|	hypothetical protein [Monosiga brevicollis MX1] gb|EDQ88626.1| predicted protein [Monosiga brevicollis MX1]
Contig20363	519	4	519	230	400	851	298	3e-79	146/172	84	emb|CBN81668.1|	Pleckstrin homology domain-containing family M member 1 [Dicentrarchus labrax]
Contig20350	1246	1245	814	398	540	540	276	5e-72	134/144	93	ref|XP_003459162.1|	PREDICTED: EH domain-containing protein 2-like [Oreochromis niloticus]
Contig20345	2016	238	1119	24	303	303	308	4e-81	169/294	57	emb|CAG04558.1|	unnamed protein product [Tetraodon nigroviridis]
Contig20336	2651	273	1016	1062	1311	1311	476	1e-131	230/250	92	ref|XP_003450042.1|	PREDICTED: neuropathy target esterase-like [Oreochromis niloticus]
Contig20326	540	6	530	1	174	184	196	2e-48	91/175	52	ref|XP_001432727.1|	hypothetical protein [Paramecium tetraurelia strain d4-2] emb|CAK65330.1| unnamed protein product [Paramecium tetraurelia]
Contig20318	999	1	999	1551	1883	2218	520	1e-145	255/333	76	ref|XP_003444327.1|	PREDICTED: myosin-VIIa-like [Oreochromis niloticus]
Contig20311	2075	1963	1094	628	917	917	550	1e-169	266/290	91	ref|NP_001122019.1|	type I inositol-3,4-bisphosphate 4-phosphatase [Danio rerio] emb|CAQ13629.1| novel protein similar to inositol polyphosphate-4-phosphatase, type I (inpp4a) [Danio rerio]
Contig20305	793	40	789	1	254	308	404	1e-110	209/259	80	ref|XP_003444645.1|	PREDICTED: UBX domain-containing protein 1-like [Oreochromis niloticus]
Contig20259	392	5	310	26	132	133	63.5	1e-08	37/107	34	dbj|BAJ99260.1|	predicted protein [Hordeum vulgare subsp. vulgare]
Contig20247	2499	2497	131	142	930	930	1399	0	677/789	85	ref|XP_003453631.1|	PREDICTED: alpha-aminoadipic semialdehyde synthase, mitochondrial-like [Oreochromis niloticus]
Contig2021	687	682	281	5	138	248	209	1e-72	96/134	71	ref|XP_001452390.1|	hypothetical protein [Paramecium tetraurelia strain d4-2] emb|CAK84993.1| unnamed protein product [Paramecium tetraurelia]
Contig20204	744	739	29	22	258	259	226	3e-57	108/238	45	ref|XP_001427339.1|	hypothetical protein [Paramecium tetraurelia strain d4-2] emb|CAK59941.1| unnamed protein product [Paramecium tetraurelia]
Contig20178	1413	1413	607	4639	4907	4907	545	1e-153	259/269	96	ref|XP_003448292.1|	PREDICTED: histone-lysine N-methyltransferase MLL2-like [Oreochromis niloticus]
Contig20123	1711	203	1492	1	535	537	545	1e-153	297/538	55	ref|XP_003442464.1|	PREDICTED: hypothetical protein LOC100705745 [Oreochromis niloticus]
Contig20112	1535	1441	209	1	411	411	711	0	363/413	87	ref|XP_003446028.1|	PREDICTED: proteasomal ubiquitin receptor ADRM1-like isoform 1 [Oreochromis niloticus]
Contig20102	1757	97	1668	1	525	525	988	0	481/526	91	ref|XP_003444520.1|	PREDICTED: peptidyl-prolyl cis-trans isomerase-like 2 [Oreochromis niloticus]
Contig20097	685	575	9	400	593	600	107	1e-21	70/197	35	ref|ZP_09488477.1|	beta-galactosidase [Mucilaginibacter paludis DSM 18603] ref|ZP_09615135.1| glycoside hydrolase family 35 [Mucilaginibacter paludis DSM 18603] gb|EHQ27672.1| glycoside hydrolase family 35 [Mucilaginibacter paludis DSM 18603]
Contig20057	417	416	33	25	152	153	193	9e-48	93/128	72	ref|XP_001031586.2|	ribosomal protein S15 containing protein [Tetrahymena thermophila] pdb|2XZM|O Chain O, Crystal Structure Of The Eukaryotic 40s Ribosomal Subunit In Complex With Initiation Factor 1. This File Contains The 40s Subunit And Initiation Factor For Molecule 1 pdb|2XZN|O Chain O, Crystal Structure Of The Eukaryotic 40s Ribosomal Subunit In Complex With Initiation Factor 1. This File Contains The 40s Sub…
Contig20048	1693	577	1686	182	549	559	629	0	318/372	85	ref|XP_003455366.1|	PREDICTED: leucine-rich repeat-containing protein 47-like [Oreochromis niloticus]
Contig20036	1803	1696	314	5	465	465	835	0	409/461	88	ref|XP_003447016.1|	PREDICTED: argininosuccinate lyase-like [Oreochromis niloticus]
Contig20030	1180	1	360	739	858	858	250	4e-64	119/120	99	ref|XP_003437941.1|	PREDICTED: cadherin-2-like [Oreochromis niloticus]
Contig20029	2666	2236	2	16	746	858	1377	0	679/745	91	ref|XP_003437941.1|	PREDICTED: cadherin-2-like [Oreochromis niloticus]
Contig20008	877	577	2	5	196	1097	323	3e-86	153/192	79	ref|XP_001371884.1|	PREDICTED: rho GTPase-activating protein 30 isoform 2 [Monodelphis domestica]
Contig19976	654	82	501	1	140	140	273	2e-71	131/140	93	gb|ADY80023.1|	microsomal glutathione S-transferase 3 [Oplegnathus fasciatus]
Contig19968	1097	33	1091	7	366	368	238	2e-60	130/360	36	ref|XP_001007665.1|	hypothetical protein TTHERM_00059330 [Tetrahymena thermophila] gb|EAR87420.1| hypothetical protein TTHERM_00059330 [Tetrahymena thermophila SB210]
Contig19927	3055	3044	2847	520	585	585	131	1e-27	60/66	90	ref|XP_003439939.1|	PREDICTED: ras-specific guanine nucleotide-releasing factor RalGPS2 [Oreochromis niloticus]
Contig19911	1048	1043	15	12	355	355	406	1e-111	212/345	61	gb|EGR34602.1|	hypothetical protein IMG5_006010 [Ichthyophthirius multifiliis]
Contig19905	4800	3578	963	167	1038	1038	1736	0	846/872	97	ref|XP_003445937.1|	PREDICTED: UDP-N-acetylglucosamine--peptide N-acetylglucosaminyltransferase 110 kDa subunit isoform 2 [Oreochromis niloticus]
Contig19860	603	138	443	1	100	100	180	2e-43	83/102	81	gb|AAF04404.1|AF051370_1	cytochrome c oxidase subunit VIa precursor [Thunnus obesus]
Contig19856	551	1	549	184	366	396	215	4e-54	114/184	61	gb|EGR27076.1|	phosphoribosylpyrophosphate synthetase, putative [Ichthyophthirius multifiliis]
Contig19810	1381	51	998	1	316	316	560	1e-157	266/316	84	ref|XP_003450754.1|	PREDICTED: aldo-keto reductase family 1 member B10-like [Oreochromis niloticus]
Contig19805	370	353	6	78	193	281	70.1	1e-10	39/116	33	ref|XP_001443611.1|	hypothetical protein [Paramecium tetraurelia strain d4-2] emb|CAI39407.1| EPI20 [Paramecium tetraurelia] emb|CAK76214.1| unnamed protein product [Paramecium tetraurelia]
Contig19803	1802	298	777	469	628	1021	268	3e-69	120/160	75	ref|XP_003437882.1|	PREDICTED: E3 ubiquitin/ISG15 ligase TRIM25-like [Oreochromis niloticus]
Contig19741	514	477	106	569	693	730	73.9	1e-11	42/130	32	ref|XP_001458582.1|	hypothetical protein [Paramecium tetraurelia strain d4-2] emb|CAK91185.1| unnamed protein product [Paramecium tetraurelia]
Contig19717	1092	149	760	1	203	203	327	3e-87	160/204	78	ref|XP_003456606.1|	PREDICTED: apoptosis regulator BAX-like [Oreochromis niloticus]
Contig19672	1959	1863	799	1	350	595	681	0	338/355	95	ref|XP_003444266.1|	PREDICTED: tumor protein 63-like isoform 2 [Oreochromis niloticus]
Contig19661	5525	3988	938	290	1318	1318	1773	0	918/1029	89	ref|XP_003440467.1|	PREDICTED: S phase cyclin A-associated protein in the endoplasmic reticulum [Oreochromis niloticus]
Contig19650	2024	6	1721	214	782	872	852	0	442/584	75	ref|XP_003456657.1|	PREDICTED: hypothetical protein LOC100697292 [Oreochromis niloticus]
Contig19648	827	806	39	551	807	816	336	4e-90	152/257	59	ref|XP_001450056.1|	hypothetical protein [Paramecium tetraurelia strain d4-2] emb|CAK82659.1| unnamed protein product [Paramecium tetraurelia]
Contig19601	1461	147	602	251	412	415	241	3e-61	114/162	70	ref|XP_003439552.1|	PREDICTED: hypothetical protein LOC100690522 [Oreochromis niloticus]
Contig19595	1051	1047	289	358	593	593	361	1e-97	184/256	71	ref|XP_003440848.1|	PREDICTED: hypothetical protein LOC100699190 [Oreochromis niloticus]
Contig19581	321	318	1	36	141	248	97.4	9e-19	56/106	52	ref|XP_003493223.1|	PREDICTED: hypothetical protein LOC100742354 [Bombus impatiens]
Contig19579	731	24	479	9	160	241	207	3e-76	105/152	69	ref|XP_001441424.1|	hypothetical protein [Paramecium tetraurelia strain d4-2] emb|CAK74027.1| unnamed protein product [Paramecium tetraurelia]
Contig19564	1256	192	1190	1	333	333	686	0	332/333	99	ref|XP_003440151.1|	PREDICTED: WD repeat-containing protein 5 [Oreochromis niloticus]
Contig19562	850	36	740	7	241	278	214	2e-53	99/235	42	gb|EGR29904.1|	hypothetical protein IMG5_146230 [Ichthyophthirius multifiliis]
Contig19527	346	2	322	69	183	184	139	2e-31	67/115	58	ref|XP_001433400.1|	hypothetical protein [Paramecium tetraurelia strain d4-2] emb|CAK66003.1| unnamed protein product [Paramecium tetraurelia]
Contig19521	3155	290	1189	204	498	650	455	1e-172	234/300	78	gb|AAY27078.1|	glycoprotein A-rich protein [Gasterosteus aculeatus]
Contig19520	593	478	56	1729	1876	2332	109	3e-22	69/150	46	ref|YP_294122.1|	hypothetical protein EhV364 [Emiliania huxleyi virus 86] emb|CAI65791.1| putative membrane protein [Emiliania huxleyi virus 86]
Contig19495	1014	288	1	3	98	168	189	1e-45	91/96	94	pdb|1I2H|A	Chain A, Crystal Structure Analysis Of Psd-Zip45(Homer1cVESL-1l) Conserved Homer 1 Domain
Contig19460	765	597	82	1	165	184	142	9e-32	83/172	48	ref|XP_003459561.1|	PREDICTED: hypothetical protein LOC100690514 [Oreochromis niloticus]
Contig19412	841	4	837	67	337	479	110	3e-22	121/292	41	ref|XP_002783152.1|	hypothetical protein Pmar_PMAR023272 [Perkinsus marinus ATCC 50983] gb|EER14948.1| hypothetical protein Pmar_PMAR023272 [Perkinsus marinus ATCC 50983]
Contig19408	651	649	2	15	231	236	176	2e-42	85/217	39	ref|XP_001429487.1|	hypothetical protein [Paramecium tetraurelia strain d4-2] emb|CAK62089.1| unnamed protein product [Paramecium tetraurelia]
Contig1938	336	79	336	21	106	1286	97.8	7e-19	40/86	46	ref|XP_001014393.1|	kinase domain containing protein [Tetrahymena thermophila] gb|EAR94148.1| kinase domain containing protein [Tetrahymena thermophila SB210]
Contig19348	1087	1082	561	115	307	372	126	9e-27	73/198	36	ref|XP_003453344.1|	PREDICTED: complement factor H-like, partial [Oreochromis niloticus]
Contig19319	455	354	1	22	141	503	120	7e-26	59/120	49	ref|XP_003230092.1|	PREDICTED: kelch-like protein 10-like, partial [Anolis carolinensis]
Contig19282	936	143	877	1	239	239	405	1e-111	208/245	84	ref|XP_003438243.1|	PREDICTED: methyl-CpG-binding domain protein 3-like [Oreochromis niloticus]
Contig19230	529	2	376	15	135	171	157	2e-49	89/125	71	ref|ZP_01951366.1|	conserved hypothetical protein [Vibrio cholerae 1587] gb|EAY32189.1| conserved hypothetical protein [Vibrio cholerae 1587]
Contig19206	1520	6	941	852	1148	1148	405	1e-110	222/315	70	ref|NP_001037804.1|	zinc finger CCCH domain-containing protein 18 [Danio rerio] sp|Q1LUE5.1|ZCH18_DANRE RecName: Full=Zinc finger CCCH domain-containing protein 18 emb|CAK04265.1| novel protein [Danio rerio] emb|CAK04529.1| novel protein [Danio rerio]
Contig19195	1205	109	918	1	271	272	349	8e-94	183/272	67	ref|XP_003443471.1|	PREDICTED: ADP-ribosylation factor-like protein 9-like [Oreochromis niloticus]
Contig19177	322	310	17	8	105	112	126	1e-27	59/98	60	gb|ACG42430.1|	60S ribosomal protein L30 [Zea mays]
Contig19145	1640	1	561	351	546	1208	276	7e-72	136/198	68	ref|XP_003451752.1|	PREDICTED: hypothetical protein LOC100700580 [Oreochromis niloticus]
Contig1913	1941	2	1939	123	743	792	1206	0	599/648	92	ref|XP_003444106.1|	PREDICTED: histone acetyltransferase KAT2B [Oreochromis niloticus]
Contig19129	2656	2537	12	1	817	817	1033	0	534/882	60	ref|XP_003441177.1|	PREDICTED: zinc finger protein 451-like [Oreochromis niloticus]
Contig19048	7138	3110	165	1801	2782	2782	1738	0	889/996	89	ref|XP_003439782.1|	PREDICTED: hypothetical protein LOC100707962 [Oreochromis niloticus]
Contig19038	380	379	11	440	562	818	159	2e-37	84/123	68	ref|XP_001452763.1|	hypothetical protein [Paramecium tetraurelia strain d4-2] emb|CAK85366.1| unnamed protein product [Paramecium tetraurelia]
Contig19018	1281	8	1279	4	428	547	560	1e-157	273/425	64	sp|O15891.1|TCPA_TETPY	RecName: Full=T-complex protein 1 subunit alpha; Short=TCP-1-alpha; AltName: Full=CCT-alpha gb|AAC47799.1| CCTalpha chaperonin subunit [Tetrahymena pyriformis]
Contig18911	3877	243	2870	1	876	877	1677	0	846/876	96	ref|XP_003442474.1|	PREDICTED: importin subunit beta-1-like [Oreochromis niloticus]
Contig18855	709	704	3	3	237	252	294	9e-78	150/238	63	gb|EGR28129.1|	proteasome subunit, putative [Ichthyophthirius multifiliis]
Contig18847	2248	2196	1057	1	380	380	750	0	379/380	99	ref|XP_003438788.1|	PREDICTED: cAMP-dependent protein kinase type I-alpha regulatory subunit-like [Oreochromis niloticus]
Contig18843	1548	124	1359	1	412	412	777	0	367/412	89	ref|NP_998658.1|	DnaJ subfamily A member 2 [Danio rerio] gb|AAH48042.2| DnaJ (Hsp40) homolog, subfamily A, member 2 [Danio rerio] gb|AAH68384.1| DnaJ (Hsp40) homolog, subfamily A, member 2 [Danio rerio] gb|AAI65792.1| Dnaja2 protein [Danio rerio]
Contig18839	3470	3090	1246	1	612	616	1100	0	551/615	89	ref|XP_003456192.1|	PREDICTED: oligophrenin-1-like [Oreochromis niloticus]
Contig18830	2255	2008	1268	1	245	246	463	1e-128	229/247	92	ref|XP_003455866.1|	PREDICTED: integral membrane protein 2A-like [Oreochromis niloticus]
Contig18828	930	925	149	188	447	578	209	2e-59	110/261	42	ref|XP_001016306.1|	hypothetical protein TTHERM_00127260 [Tetrahymena thermophila] gb|EAR96061.1| hypothetical protein TTHERM_00127260 [Tetrahymena thermophila SB210]
Contig18817	1444	1069	1443	1	129	515	200	7e-49	90/129	69	gb|AAC98961.1|	cytochrome P450 [Dicentrarchus labrax]
Contig18811	2206	2103	235	1	630	630	984	0	515/635	81	ref|XP_003454651.1|	PREDICTED: carboxy-terminal kinesin 2-like [Oreochromis niloticus]
Contig18802	1573	1446	712	1	241	241	394	1e-107	204/246	82	ref|XP_003442442.1|	PREDICTED: eukaryotic translation initiation factor 3 subunit J-A-like [Oreochromis niloticus]
Contig18776	1341	251	1078	6	287	287	477	1e-132	245/285	85	dbj|BAD24703.1|	transformer-2b4 [Oryzias latipes]
Contig18744	4840	554	1672	1	373	373	757	0	372/373	99	ref|XP_003437557.1|	PREDICTED: ubiquitin-conjugating enzyme E2 Q2-like isoform 2 [Oreochromis niloticus]
Contig18697	3307	184	2916	1	910	910	1689	0	844/911	92	ref|XP_003444996.1|	PREDICTED: staphylococcal nuclease domain-containing protein 1-like [Oreochromis niloticus]
Contig18688	1702	2	1081	193	557	558	561	1e-157	298/365	81	ref|NP_571231.1|	keratin 5 [Danio rerio] gb|AAF05847.1|AF197909_1 type II cytokeratin [Danio rerio]
Contig18687	2279	113	1705	1	520	520	853	0	450/532	84	ref|XP_003449188.1|	PREDICTED: intermediate filament protein ON3-like [Oreochromis niloticus]
Contig18686	2273	2111	1566	1	185	185	325	2e-86	158/185	85	emb|CAF34419.3|	solute carrier family 31 (copper transporters),member 1 [Sparus aurata]
Contig18629	374	16	318	1	102	117	142	2e-32	67/102	65	gb|EGR28859.1|	hypothetical protein IMG5_167680 [Ichthyophthirius multifiliis]
Contig18627	335	333	70	943	1016	4807	59.3	3e-07	34/88	38	ref|XP_002949271.1|	hypothetical protein VOLCADRAFT_104214 [Volvox carteri f. nagariensis] gb|EFJ49764.1| hypothetical protein VOLCADRAFT_104214 [Volvox carteri f. nagariensis]
Contig18613	507	305	3	1	101	514	189	2e-46	90/101	89	gb|AAB96363.1|	glucose-6-phosphate dehydrogenase [Takifugu rubripes]
Contig18600	2237	281	1648	413	838	1230	141	7e-31	127/471	26	ref|XP_002667310.1|	PREDICTED: hypothetical protein LOC571353 [Danio rerio]
Contig18598	519	475	11	7	155	155	229	2e-58	116/156	74	gb|EGR32414.1|	ribosomal protein, putative [Ichthyophthirius multifiliis]
Contig1854	1215	5	940	209	500	1533	252	4e-79	159/340	46	emb|CAG10760.1|	unnamed protein product [Tetraodon nigroviridis]
Contig18480	2469	3	1229	395	793	793	780	0	376/410	91	ref|XP_003453964.1|	PREDICTED: E3 ubiquitin-protein ligase UHRF2-like [Oreochromis niloticus]
Contig18475	636	358	615	259	343	740	46.6	8e-11	33/88	37	gb|AFJ54375.1|	VERL [Tegula funebralis]
Contig18466	517	229	2	421	496	667	72.4	3e-11	37/76	48	ref|NP_001255942.1|	Protein CLEC-199, isoform c [Caenorhabditis elegans] emb|CBJ25057.1| Protein CLEC-199, isoform c [Caenorhabditis elegans]
Contig18460	2315	554	2167	1	534	534	1039	0	518/538	96	ref|XP_003446350.1|	PREDICTED: nuclear receptor-binding protein [Oreochromis niloticus]
Contig18446	5732	5486	1413	1	1354	1355	1757	0	965/1385	69	ref|XP_003456925.1|	PREDICTED: hypothetical protein LOC100703757 [Oreochromis niloticus]
Contig18418	736	10	723	2	239	239	340	1e-91	168/238	70	gb|AEC33277.1|	14-3-3 protein [Penaeus monodon]
Contig18364	537	471	43	429	575	3930	63.5	2e-08	49/148	33	ref|XP_002119435.1|	PREDICTED: similar to Probable E3 ubiquitin-protein ligase MYCBP2 (Myc-binding protein 2) (Protein associated with Myc) (Pam/highwire/rpm-1 protein), partial [Ciona intestinalis]
Contig18357	406	406	41	23	144	149	119	3e-25	59/122	48	ref|XP_001433477.1|	hypothetical protein [Paramecium tetraurelia strain d4-2] ref|XP_001450150.1| hypothetical protein [Paramecium tetraurelia strain d4-2] emb|CAK66080.1| unnamed protein product [Paramecium tetraurelia] emb|CAK82753.1| unnamed protein product [Paramecium tetraurelia]
Contig18349	2691	1	1920	2335	2972	2972	1129	0	562/640	87	emb|CAG08424.1|	unnamed protein product [Tetraodon nigroviridis]
Contig18339	794	34	777	22	269	464	358	5e-97	170/248	68	gb|EGR28781.1|	hypothetical protein IMG5_168850 [Ichthyophthirius multifiliis]
Contig18335	1834	49	942	1	298	298	677	0	298/298	100	gb|ACB59380.1|	progranulin type I [Paralichthys olivaceus] gb|ACB59381.1| progranulin type II [Paralichthys olivaceus] gb|ACB59382.1| progranulin [Paralichthys olivaceus] gb|ACB59383.1| progranulin [Paralichthys olivaceus]
Contig18334	649	543	256	1	96	96	182	4e-44	91/96	94	gb|ACI69859.1|	Dynein light chain roadblock-type 2 [Salmo salar] gb|ACN09938.1| Dynein light chain roadblock-type 2 [Salmo salar] gb|ACN12285.1| Dynein light chain roadblock-type 2 [Salmo salar]
Contig18329	1973	598	1389	1	264	264	503	1e-140	248/264	93	ref|XP_003452311.1|	PREDICTED: acidic leucine-rich nuclear phosphoprotein 32 family member B-like [Oreochromis niloticus]
Contig18282	2635	853	278	82	278	278	362	2e-97	183/197	92	ref|XP_003454070.1|	PREDICTED: THO complex subunit 4-like [Oreochromis niloticus]
Contig18263	3105	200	3103	1	975	1243	1789	0	904/976	92	ref|XP_003441279.1|	PREDICTED: LOW QUALITY PROTEIN: eukaryotic translation initiation factor 3 subunit A-like [Oreochromis niloticus]
Contig18255	3260	2997	2452	1	182	182	355	3e-95	169/182	92	gb|AFC34775.1|	B-cell translocation protein 1 [Lates calcarifer]
Contig18244	896	309	157	714	756	3531	62.8	9e-08	23/51	45	ref|XP_001382154.2|	PREDICTED: ubiquitin carboxyl-terminal hydrolase 34 [Monodelphis domestica]
Contig18243	2218	3	1691	94	676	676	833	0	369/583	63	ref|XP_003441256.1|	PREDICTED: hyaluronan-binding protein 2-like [Oreochromis niloticus]
Contig18222	2143	2077	170	4	622	622	1032	0	500/643	77	ref|NP_001133592.1|	Leukotriene A-4 hydrolase [Salmo salar] gb|ACI33534.1| Leukotriene A-4 hydrolase [Salmo salar]
Contig18220	4315	2485	692	566	1163	1163	1179	0	589/598	98	ref|XP_003444092.1|	PREDICTED: pumilio homolog 1-like [Oreochromis niloticus]
Contig18204	1923	1770	1141	1	210	210	406	1e-110	193/210	91	gb|ACI69484.1|	NEDD4 family-interacting protein 1 [Salmo salar]
Contig18166	2374	2140	1163	4	325	332	603	1e-170	289/330	87	ref|XP_003448307.1|	PREDICTED: putative heterogeneous nuclear ribonucleoprotein A1-like 3-like [Oreochromis niloticus]
Contig18111	2253	2168	684	203	683	683	838	0	439/495	88	emb|CAG09263.1|	unnamed protein product [Tetraodon nigroviridis]
Contig18089	2906	2495	1764	1	244	244	441	1e-121	220/244	90	ref|NP_001133672.1|	14-3-3 protein beta/alpha-2 [Salmo salar] gb|ACH70793.1| tyrosine 3-monooxygenase/tryptophan 5-monooxygenase activation protein, beta polypeptide 2 [Salmo salar] gb|ACI33675.1| 14-3-3 protein beta/alpha-2 [Salmo salar] gb|ACI67724.1| 14-3-3 protein beta/alpha-2 [Salmo salar] gb|ADM15894.1| 14-3-3 protein beta/alpha-2 [Salmo salar]
Contig18044	1609	1	675	318	542	542	421	1e-115	206/225	91	ref|XP_003450486.1|	PREDICTED: stress-induced-phosphoprotein 1-like [Oreochromis niloticus]
Contig18039	1775	2	1216	4	408	408	797	0	386/405	95	ref|XP_003447363.1|	PREDICTED: histone acetyltransferase type B catalytic subunit-like [Oreochromis niloticus]
Contig18030	3190	119	2362	21	763	763	1255	0	605/749	80	gb|ABC72122.1|	myeloperoxidase [Siniperca chuatsi]
Contig18016	6031	6	5210	311	1988	2083	2541	0	1282/1741	73	ref|XP_003451949.1|	PREDICTED: collagen alpha-3(VI) chain-like, partial [Oreochromis niloticus]
Contig18006	2294	132	2036	1	631	663	1200	0	601/635	94	ref|XP_003443618.1|	PREDICTED: double-stranded RNA-binding protein Staufen homolog 2-like [Oreochromis niloticus]
Contig17943	2408	122	2029	1	635	635	1084	0	542/636	85	ref|XP_003442433.1|	PREDICTED: caprin-1-like [Oreochromis niloticus]
Contig17917	3380	208	549	1	114	114	221	7e-55	100/114	87	gb|ACQ57894.1|	LIM domain-containing protein 2 [Anoplopoma fimbria]
Contig17913	4775	130	4437	1	1442	1442	2574	0	1182/1445	81	emb|CBN82067.1|	Macrophage mannose receptor 1 [Dicentrarchus labrax]
Contig17893	2905	2691	1687	2	336	336	608	1e-171	286/335	85	ref|XP_003457506.1|	PREDICTED: transmembrane BAX inhibitor motif-containing protein 1-like [Oreochromis niloticus]
Contig17891	2415	2352	460	1	631	631	1114	0	569/631	90	ref|XP_003442776.1|	PREDICTED: dolichyl-diphosphooligosaccharide--protein glycosyltransferase subunit 2-like [Oreochromis niloticus]
Contig17883	367	6	341	249	360	360	218	4e-55	104/112	92	ref|XP_003447706.1|	PREDICTED: pyruvate dehydrogenase E1 component subunit beta, mitochondrial-like [Oreochromis niloticus]
Contig17864	376	44	364	10	115	115	72.8	2e-11	46/111	41	ref|XP_001434712.1|	hypothetical protein [Paramecium tetraurelia strain d4-2] emb|CAK67315.1| unnamed protein product [Paramecium tetraurelia]
Contig17862	2054	156	1382	1	403	403	736	0	372/412	90	ref|XP_003451650.1|	PREDICTED: protein TFG-like [Oreochromis niloticus]
Contig17849	3183	271	729	1	153	153	302	3e-79	147/153	96	ref|XP_003445019.1|	PREDICTED: ubiquitin-conjugating enzyme E2 N-like [Oreochromis niloticus]
Contig17835	2444	2350	221	1	709	709	1309	0	657/720	91	ref|XP_003444626.1|	PREDICTED: FACT complex subunit SSRP1-like [Oreochromis niloticus]
Contig17814	5129	4949	1131	1	1273	1273	2368	0	1197/1273	94	ref|XP_003444255.1|	PREDICTED: vigilin-like [Oreochromis niloticus]
Contig17810	2227	122	1372	32	446	446	598	1e-168	302/421	71	ref|XP_003446661.1|	PREDICTED: WW domain-binding protein 4-like [Oreochromis niloticus]
Contig17804	2817	346	1080	7	247	247	354	5e-95	182/246	73	ref|XP_003452974.1|	PREDICTED: lysosome-associated membrane glycoprotein 1-like [Oreochromis niloticus]
Contig17795	1707	1	1212	142	545	545	731	0	360/404	89	ref|XP_003440667.1|	PREDICTED: phosphoacetylglucosamine mutase [Oreochromis niloticus]
Contig17741	210	199	2	3	68	186	93.6	1e-17	41/66	62	ref|XP_001453620.1|	hypothetical protein [Paramecium tetraurelia strain d4-2] emb|CAK86223.1| unnamed protein product [Paramecium tetraurelia]
Contig17711	932	925	20	18	322	325	380	1e-103	179/308	58	ref|XP_001435272.1|	hypothetical protein [Paramecium tetraurelia strain d4-2] emb|CAK67875.1| unnamed protein product [Paramecium tetraurelia]
Contig17700	491	420	16	1	135	135	168	4e-40	82/135	60	gb|EFX61299.1|	hypothetical protein DAPPUDRAFT_69950 [Daphnia pulex]
Contig1759	561	2	559	1257	1442	1539	207	6e-52	102/186	54	ref|XP_001013894.1|	Elongation factor Tu GTP binding domain containing protein [Tetrahymena thermophila] gb|EAR93649.1| Elongation factor Tu GTP binding domain containing protein [Tetrahymena thermophila SB210]
Contig17521	362	264	13	38	123	335	59.3	3e-07	28/86	32	ref|XP_001032344.1|	oxidoreductase, short chain dehydrogenase/reductase family protein [Tetrahymena thermophila] gb|EAR84681.1| oxidoreductase, short chain dehydrogenase/reductase family protein [Tetrahymena thermophila SB210]
Contig1751	682	1	588	293	512	769	208	8e-52	106/220	48	ref|XP_001450469.1|	hypothetical protein [Paramecium tetraurelia strain d4-2] emb|CAK83072.1| unnamed protein product [Paramecium tetraurelia]
Contig17497	830	2	829	763	1038	1159	497	1e-138	256/276	92	ref|XP_003456749.1|	PREDICTED: protein FAM184A-like [Oreochromis niloticus]
Contig17473	1089	20	1054	1204	1573	2586	121	2e-25	119/379	31	emb|CAG07891.1|	unnamed protein product [Tetraodon nigroviridis]
Contig17460	5104	5104	500	204	1743	1743	2707	0	1327/1542	86	ref|XP_003453157.1|	PREDICTED: E3 ubiquitin-protein ligase UBR1-like [Oreochromis niloticus]
Contig17385	3274	3273	418	113	1058	1058	1617	0	847/960	88	ref|XP_003444326.1|	PREDICTED: histone deacetylase complex subunit SAP130-like [Oreochromis niloticus]
Contig17368	394	393	7	2	132	156	107	9e-22	53/131	40	ref|XP_001434162.1|	hypothetical protein [Paramecium tetraurelia strain d4-2] emb|CAK66765.1| unnamed protein product [Paramecium tetraurelia]
Contig17366	2780	2700	2056	1	215	215	436	1e-119	215/215	100	ref|NP_080973.1|	ras-related protein Rab-14 [Mus musculus] ref|NP_057406.2| ras-related protein Rab-14 [Homo sapiens] ref|NP_001007505.1| rab14, member ras oncogene family [Xenopus (Silurana) tropicalis] ref|NP_001012814.1| ras-related protein Rab-14 [Gallus gallus] ref|NP_001087980.1| RAB14, member RAS oncogene family [Xenopus laevis] ref|NP_001124226.1| ras-related protein Rab-14 [Bos taurus] ref|NP_001181724.1…
Contig17340	831	655	831	1	59	1041	79	1e-12	39/59	66	gb|AEB77813.1|	olfactory receptor family C subfamily 2 member 2 [Salmo salar]
Contig17326	695	694	398	585	683	4476	157	7e-67	72/99	72	ref|XP_003438540.1|	PREDICTED: dynein heavy chain 9, axonemal [Oreochromis niloticus]
Contig17258	2768	1819	2	1363	1973	2493	824	0	401/622	64	emb|CAG00158.1|	unnamed protein product [Tetraodon nigroviridis]
Contig17214	5736	5564	2229	1	1112	1673	2050	0	1026/1112	92	ref|XP_003453313.1|	PREDICTED: kinase D-interacting substrate of 220 kDa-like [Oreochromis niloticus]
Contig17030	871	488	3	45	189	318	187	3e-45	101/162	62	emb|CAG02547.1|	unnamed protein product [Tetraodon nigroviridis]
Contig16998	2552	722	2539	216	826	853	958	0	481/611	78	gb|DAA31421.1|	ecotropic viral integration site 5-like [Bos taurus]
Contig16900	2002	1717	434	1	428	428	882	0	414/428	96	ref|XP_003440703.1|	PREDICTED: E3 ubiquitin-protein ligase pellino homolog 2-like [Oreochromis niloticus]
Contig16883	1649	1403	1594	33	96	125	63.5	1e-07	29/64	45	ref|XP_001893762.1|	T-cell receptor beta chain ANA 11 [Brugia malayi] gb|EDP37401.1| T-cell receptor beta chain ANA 11, putative [Brugia malayi]
Contig16882	524	37	501	152	303	312	222	3e-56	113/155	72	ref|XP_001427305.1|	hypothetical protein [Paramecium tetraurelia strain d4-2] emb|CAK59907.1| unnamed protein product [Paramecium tetraurelia]
Contig16776	368	368	33	7	128	132	106	2e-21	66/124	53	ref|XP_001442111.1|	hypothetical protein [Paramecium tetraurelia strain d4-2] emb|CAK74714.1| unnamed protein product [Paramecium tetraurelia]
Contig16754	1902	1898	1080	2813	3067	3966	81.3	4e-35	86/276	31	ref|XP_003886575.1|	unnamed protein product, partial [Leishmania mexicana MHOM/GT/2001/U1103] emb|CBZ40949.1| unnamed protein product, partial [Leishmania mexicana MHOM/GT/2001/U1103]
Contig16750	2122	114	1751	1	547	547	984	0	488/547	89	gb|AAX19464.1|	TCP1-theta [Notothenia coriiceps]
Contig16594	990	988	206	77	337	337	452	1e-125	217/261	83	ref|XP_003452270.1|	PREDICTED: calcium uniporter protein, mitochondrial-like [Oreochromis niloticus]
Contig16257	1975	698	1807	408	790	792	572	0	298/385	77	ref|XP_003446625.1|	PREDICTED: major facilitator superfamily domain-containing protein 6-like [Oreochromis niloticus]
Contig16195	5147	51	4970	5	1644	1646	2390	0	1200/1654	72	ref|XP_003444763.1|	PREDICTED: coagulation factor VIII-like [Oreochromis niloticus]
Contig15932	475	62	475	17	158	187	171	6e-41	82/143	57	ref|XP_001030038.1|	hypothetical protein TTHERM_01169430 [Tetrahymena thermophila] gb|EAR82375.1| hypothetical protein TTHERM_01169430 [Tetrahymena thermophila SB210]
Contig15923	349	1	327	42	150	152	177	9e-43	83/109	76	ref|XP_001442337.1|	hypothetical protein [Paramecium tetraurelia strain d4-2] emb|CAK74940.1| unnamed protein product [Paramecium tetraurelia]
Contig15886	682	681	391	322	418	418	189	5e-46	96/97	98	ref|XP_003440171.1|	PREDICTED: nucleoredoxin-like [Oreochromis niloticus]
Contig15879	1425	3	509	622	787	789	277	5e-72	140/169	82	ref|XP_003457478.1|	PREDICTED: AP-1 complex subunit gamma-1-like [Oreochromis niloticus]
Contig15866	2902	2796	673	1	708	708	1326	0	668/708	94	ref|XP_003448404.1|	PREDICTED: DCC-interacting protein 13-alpha [Oreochromis niloticus]
Contig15766	2614	1	1302	448	881	1629	768	0	381/437	87	ref|XP_003457015.1|	PREDICTED: ubiquitin carboxyl-terminal hydrolase 19-like [Oreochromis niloticus]
Contig15761	1760	1758	112	1	549	554	926	0	427/549	77	emb|CAF94246.1|	unnamed protein product [Tetraodon nigroviridis]
Contig15648	2333	200	2332	1	714	936	1225	0	625/718	87	ref|XP_003449876.1|	PREDICTED: exocyst complex component 3-like [Oreochromis niloticus]
Contig15631	1214	1187	3	3	403	430	426	1e-117	227/401	56	emb|CCC93490.1|	putative enolase [Trypanosoma congolense IL3000]
Contig15487	1831	16	1830	5	602	1722	784	0	390/608	64	ref|XP_003449943.1|	PREDICTED: adenylate kinase domain-containing protein 1 [Oreochromis niloticus]
Contig15372	698	423	142	418	511	997	82.4	8e-26	36/94	38	ref|XP_001919924.3|	PREDICTED: hypothetical protein LOC100006305 [Danio rerio]
Contig15359	909	909	1	770	1072	1140	569	1e-160	286/303	94	ref|XP_003457234.1|	PREDICTED: hypothetical protein LOC100691682 [Oreochromis niloticus]
Contig15243	677	170	9	261	318	324	56.6	4e-06	29/59	49	ref|ZP_07302977.1|	integral membrane protein [Streptomyces viridochromogenes DSM 40736] gb|EFL31346.1| integral membrane protein [Streptomyces viridochromogenes DSM 40736]
Contig14876	2916	128	2056	1	646	646	970	0	505/653	77	ref|XP_003448952.1|	PREDICTED: nuclear factor erythroid 2-related factor 1-like [Oreochromis niloticus]
Contig14776	1992	1981	455	382	845	944	349	2e-93	230/519	44	ref|XP_002666914.1|	PREDICTED: PHD and RING finger domain-containing protein 1 [Danio rerio]
Contig14700	3824	1618	2778	1	386	386	629	1e-177	314/389	80	gb|ACV96791.1|	TGF beta-1 [Epinephelus coioides]
Contig1456	313	309	16	305	402	426	109	2e-22	53/98	54	gb|EFW42161.1|	galactokinase [Capsaspora owczarzaki ATCC 30864]
Contig14525	551	549	46	91	263	263	201	7e-50	105/173	60	ref|XP_001439635.1|	hypothetical protein [Paramecium tetraurelia strain d4-2] emb|CAK72238.1| unnamed protein product [Paramecium tetraurelia]
Contig14470	354	350	69	697	790	795	97.4	9e-19	40/94	42	ref|XP_001448566.1|	hypothetical protein [Paramecium tetraurelia strain d4-2] emb|CAK81169.1| unnamed protein product [Paramecium tetraurelia]
Contig14341	1180	988	263	1	243	376	472	1e-131	207/244	84	ref|XP_003445459.1|	PREDICTED: galectin-3-like [Oreochromis niloticus]
Contig14218	1458	2	1240	323	732	837	733	0	360/413	87	gb|AAP78788.1|	Tmc7 protein [Takifugu rubripes]
Contig14135	2234	534	1337	149	416	416	415	0	194/268	72	ref|NP_001018435.1|	mitochondrial tRNA-specific 2-thiouridylase 1 [Danio rerio] sp|Q503J2.1|MTU1_DANRE RecName: Full=Mitochondrial tRNA-specific 2-thiouridylase 1 gb|AAH95308.1| TRNA 5-methylaminomethyl-2-thiouridylate methyltransferase [Danio rerio] gb|AAI64518.1| Trmu protein [Danio rerio]
Contig14095	1997	1469	3	641	1133	1336	858	0	422/495	85	emb|CAX12586.1|	novel protein similar to H.sapiens ANAPC1, anaphase promoting complex subunit 1 (ANAPC1) [Danio rerio] emb|CAX12799.1| novel protein similar to H.sapiens ANAPC1, anaphase promoting complex subunit 1 (ANAPC1) [Danio rerio] emb|CAX14531.1| novel protein similar to H.sapiens ANAPC1, anaphase promoting complex subunit 1 (ANAPC1) [Danio rerio]
Contig13922	527	525	259	1032	1120	1120	177	1e-42	79/89	88	ref|XP_003439225.1|	PREDICTED: collagen alpha-1(XVIII) chain-like [Oreochromis niloticus]
Contig13899	339	160	339	1	60	66	120	1e-25	58/60	96	ref|XP_003451162.1|	PREDICTED: stress-associated endoplasmic reticulum protein 1-like [Oreochromis niloticus]
Contig13793	1044	383	1039	1	211	1129	284	2e-74	143/219	65	ref|XP_003444469.1|	PREDICTED: tyrosine-protein kinase JAK2-like [Oreochromis niloticus]
Contig13701	2554	2381	675	1	568	568	1030	0	487/569	85	emb|CBN81467.1|	FK506-binding protein 10 [Dicentrarchus labrax]
Contig13417	1305	1181	432	1	249	249	408	1e-111	211/251	84	ref|XP_003459537.1|	PREDICTED: proteasome activator complex subunit 1-like isoform 1 [Oreochromis niloticus]
Contig13301	354	354	145	37	106	416	119	2e-40	55/70	78	dbj|BAC82604.1|	gag-like protein [Tetraodon nigroviridis]
Contig13273	270	268	5	310	397	397	148	4e-34	68/88	77	ref|XP_001453244.1|	hypothetical protein [Paramecium tetraurelia strain d4-2] emb|CAK85847.1| unnamed protein product [Paramecium tetraurelia]
Contig13265	775	1	774	958	1201	1798	328	5e-88	174/262	66	ref|XP_003438649.1|	PREDICTED: WD repeat-containing protein 90-like [Oreochromis niloticus]
Contig13250	1009	1008	877	682	725	725	85.5	2e-14	40/44	90	ref|XP_003200262.1|	PREDICTED: sphingosine kinase 2-like [Danio rerio]
Contig13056	1332	19	1113	956	1329	1359	80.1	1e-12	97/395	24	ref|XP_002934058.1|	PREDICTED: hypothetical protein LOC100487092 [Xenopus (Silurana) tropicalis]
Contig13000	1682	199	669	249	438	438	251	3e-64	137/190	72	emb|CBN80968.1|	Serine/threonine-protein phosphatase 4 regulatory subunit 2-B [Dicentrarchus labrax]
Contig12858	3881	155	2950	8	972	980	1082	0	556/966	57	ref|XP_003439596.1|	PREDICTED: aminopeptidase N-like [Oreochromis niloticus]
Contig12857	287	18	287	267	359	455	63.9	1e-08	39/93	41	ref|YP_001223207.1|	hypothetical protein CMM_2463 [Clavibacter michiganensis subsp. michiganensis NCPPB 382] emb|CAN02544.1| hypothetical protein CMM_2463 [Clavibacter michiganensis subsp. michiganensis NCPPB 382]
Contig12826	480	391	68	126	222	281	88.6	3e-19	54/110	49	gb|ACN11475.1|	Transposable element Tcb1 transposase [Salmo salar]
Contig12517	2169	212	955	1	248	248	508	1e-141	246/248	99	emb|CAG01979.1|	unnamed protein product [Tetraodon nigroviridis]
Contig12505	2521	2334	640	14	576	576	1083	0	523/565	92	ref|XP_003442325.1|	PREDICTED: lysyl-tRNA synthetase-like [Oreochromis niloticus]
Contig12499	3450	3343	2174	1	394	394	764	0	356/394	90	gb|ACQ58598.1|	Testican-3 precursor [Anoplopoma fimbria]
Contig12351	394	380	39	252	366	439	62.8	2e-08	39/116	33	ref|XP_001424460.1|	hypothetical protein [Paramecium tetraurelia strain d4-2] emb|CAK57062.1| unnamed protein product [Paramecium tetraurelia]
Contig12278	519	516	43	38	195	204	140	9e-32	66/158	41	ref|XP_001027673.2|	hypothetical protein TTHERM_00571670 [Tetrahymena thermophila] gb|EAS07431.2| hypothetical protein TTHERM_00571670 [Tetrahymena thermophila SB210]
Contig12241	416	22	414	5	135	180	195	3e-48	91/131	69	ref|YP_004316834.1|	inorganic pyrophosphatase [Sphingobacterium sp. 21] gb|ADZ78164.1| Inorganic pyrophosphatase [Sphingobacterium sp. 21]
Contig12162	725	724	2	100	340	557	375	1e-102	179/241	74	ref|XP_003444770.1|	PREDICTED: high affinity choline transporter 1-like [Oreochromis niloticus]
Contig12088	2350	2213	147	2	685	686	1043	0	516/689	74	ref|XP_003459025.1|	PREDICTED: 52 kDa repressor of the inhibitor of the protein kinase-like [Oreochromis niloticus]
Contig12035	986	67	981	1	321	369	414	1e-113	232/323	71	ref|XP_003447466.1|	PREDICTED: cytohesin-interacting protein-like [Oreochromis niloticus]
Contig12027	2577	1832	3	73	716	1066	720	0	404/658	61	ref|XP_003455777.1|	PREDICTED: protein SCAF11-like [Oreochromis niloticus]
Contig11969	904	834	265	61	244	377	135	1e-29	76/191	39	ref|XP_001018390.3|	conserved hypothetical protein [Tetrahymena thermophila] gb|EAR98145.3| conserved hypothetical protein [Tetrahymena thermophila SB210]
Contig11869	1605	181	1254	1	358	358	667	0	322/359	89	ref|XP_003445828.1|	PREDICTED: Protein ADP-ribosylarginine hydrolase-like [Oreochromis niloticus]
Contig11797	1314	666	64	1	201	201	405	1e-110	200/201	99	ref|XP_003446295.1|	PREDICTED: ras-related protein Rab-10-like [Oreochromis niloticus]
Contig11741	293	3	266	4	91	91	179	2e-43	83/88	94	ref|XP_001438949.1|	hypothetical protein [Paramecium tetraurelia strain d4-2] ref|XP_001454783.1| hypothetical protein [Paramecium tetraurelia strain d4-2] ref|XP_001457157.1| hypothetical protein [Paramecium tetraurelia strain d4-2] ref|XP_001457814.1| hypothetical protein [Paramecium tetraurelia strain d4-2] ref|XP_001458974.1| hypothetical protein [Paramecium tetraurelia strain d4-2] emb|CAK71552.1| unnamed prote…
Contig11646	3324	136	2982	7	966	966	1530	0	776/961	80	ref|XP_003443053.1|	PREDICTED: LOW QUALITY PROTEIN: helicase-like transcription factor-like [Oreochromis niloticus]
Contig11584	855	696	1	1	232	263	448	1e-124	212/232	91	emb|CBN81165.1|	WW domain-binding protein 2 [Dicentrarchus labrax]
Contig11481	587	16	474	19	165	803	92.4	4e-17	51/153	33	ref|XP_001019917.1|	hypothetical protein TTHERM_00590090 [Tetrahymena thermophila] dbj|BAA83425.1| p85 [Tetrahymena thermophila] gb|EAR99672.1| hypothetical protein TTHERM_00590090 [Tetrahymena thermophila SB210]
Contig11435	1493	3	1310	164	607	607	759	0	393/451	87	ref|XP_003443132.1|	PREDICTED: HMG domain-containing protein 4-like [Oreochromis niloticus]
Contig11365	1212	1212	376	234	512	512	535	1e-150	263/279	94	ref|XP_003457661.1|	PREDICTED: coatomer subunit delta-like [Oreochromis niloticus]
Contig11334	658	657	361	802	900	900	162	4e-38	81/99	81	ref|XP_003444245.1|	PREDICTED: solute carrier family 45 member 4-like [Oreochromis niloticus]
Contig11216	954	860	81	1	260	260	506	1e-141	251/260	96	ref|XP_003440110.1|	PREDICTED: lys-63-specific deubiquitinase BRCC36-like [Oreochromis niloticus]
Contig11179	2089	1292	1972	2	222	222	180	1e-42	105/227	46	ref|XP_002667348.1|	PREDICTED: leucine-rich repeat-containing protein 41-like [Danio rerio]
Contig11173	3087	1	2415	920	1721	1740	1391	0	720/812	88	ref|XP_003451557.1|	PREDICTED: nucleoporin NUP188 homolog [Oreochromis niloticus]
Contig11077	1654	69	1403	1	441	441	827	0	401/445	90	ref|XP_003458276.1|	PREDICTED: protein disulfide-isomerase A6-like [Oreochromis niloticus]
Contig11075	3152	3128	1512	1	539	589	1006	0	500/539	92	ref|XP_003456998.1|	PREDICTED: phenylalanyl-tRNA synthetase beta chain [Oreochromis niloticus]
Contig11049	2455	102	887	1	259	259	471	1e-130	236/262	90	ref|XP_003450336.1|	PREDICTED: transmembrane protein 106B-like [Oreochromis niloticus]
Contig10979	3288	301	1887	1	520	520	871	0	448/533	84	ref|XP_003453389.1|	PREDICTED: WW domain-containing adapter protein with coiled-coil-like [Oreochromis niloticus]
Contig10969	1353	111	902	1	264	264	459	1e-127	226/264	85	gb|ACQ58945.1|	17-beta-hydroxysteroid dehydrogenase 14 [Anoplopoma fimbria]
Contig10966	2801	2647	269	1	793	793	1514	0	738/793	93	ref|XP_003454856.1|	PREDICTED: ribonucleoside-diphosphate reductase large subunit-like [Oreochromis niloticus]
Contig10965	615	186	614	1	143	340	263	2e-68	130/143	90	ref|XP_003450316.1|	PREDICTED: tropomodulin-4-like [Oreochromis niloticus]
Contig10962	3523	26	3055	1644	2662	2662	1721	0	864/1027	84	ref|XP_003445913.1|	PREDICTED: ankyrin repeat and KH domain-containing protein 1 [Oreochromis niloticus]
Contig10953	3882	3673	407	1	1089	1089	1928	0	974/1091	89	emb|CBN81817.1|	Importin-4 [Dicentrarchus labrax]
Contig10934	2049	26	1618	1	533	533	936	0	488/535	91	ref|XP_003460059.1|	PREDICTED: nucleolar protein 58 [Oreochromis niloticus]
Contig10907	2525	2106	520	1	529	531	1021	0	509/529	96	ref|XP_003444774.1|	PREDICTED: EH domain-containing protein 1 [Oreochromis niloticus]
Contig10905	489	94	363	158	247	247	171	5e-41	86/90	95	ref|XP_003459578.1|	PREDICTED: transcription initiation factor TFIID subunit 9-like [Oreochromis niloticus]
Contig10882	1294	1222	2	1	408	553	744	0	358/408	87	gb|ACN10743.1|	Glucose-6-phosphate isomerase [Salmo salar]
Contig10881	2026	62	1207	1	382	553	750	0	359/382	93	emb|CAC83779.1|	phosphoglucose isomerase-2 [Mugil cephalus]
Contig10842	1757	205	1242	1	354	354	692	0	317/354	89	ref|XP_003440827.1|	PREDICTED: connective tissue growth factor-like [Oreochromis niloticus]
Contig10837	2770	2673	883	4	599	599	1097	0	556/597	93	emb|CBN81062.1|	Dolichyl-diphosphooligosaccharide--protein glycosyltransferase subunit 1 [Dicentrarchus labrax]
Contig10829	7414	195	7208	1	2350	2350	4800	0	2318/2350	98	ref|XP_003458656.1|	PREDICTED: pre-mRNA-processing-splicing factor 8 [Oreochromis niloticus]
Contig10817	965	180	593	1	136	136	251	2e-64	124/138	89	gb|ACQ58504.1|	28S ribosomal protein S16, mitochondrial precursor [Anoplopoma fimbria]
Contig10816	860	705	124	1	194	194	355	8e-96	166/194	85	ref|XP_003448250.1|	PREDICTED: ubiquitin-conjugating enzyme E2 T-like [Oreochromis niloticus]
Contig10805	3145	93	2651	1	853	853	1602	0	780/853	91	ref|XP_003442910.1|	PREDICTED: glycogen phosphorylase, liver form-like isoform 1 [Oreochromis niloticus]
Contig10804	3274	3177	655	1	841	841	1639	0	793/841	94	emb|CAG00533.1|	unnamed protein product [Tetraodon nigroviridis]
Contig10789	1706	189	1178	9	338	338	564	1e-158	282/330	85	gb|AAV31758.1|	annexin A2 [Monopterus albus]
Contig10787	682	8	682	11	229	265	280	2e-73	139/231	60	gb|AAH86844.1|	Selenoprotein P, plasma, 1b [Danio rerio]
Contig10767	964	837	91	1	249	249	465	1e-129	237/249	95	ref|XP_003459489.1|	PREDICTED: ribosome maturation protein SBDS-like isoform 1 [Oreochromis niloticus]
Contig10766	513	398	198	1	67	67	119	2e-25	56/67	83	ref|XP_003456629.1|	PREDICTED: cytochrome c oxidase copper chaperone-like [Oreochromis niloticus]
Contig10758	1637	413	1246	1	276	276	461	1e-127	230/278	82	ref|XP_003451055.1|	PREDICTED: leukocyte receptor cluster member 1-like [Oreochromis niloticus]
Contig10749	2250	2135	84	1	684	684	1120	0	548/685	80	ref|XP_003449295.1|	PREDICTED: cirhin-like [Oreochromis niloticus]
Contig10734	1954	179	544	1	122	126	206	2e-50	102/122	83	ref|XP_003448652.1|	PREDICTED: vesicle-associated membrane protein 8-like [Oreochromis niloticus]
Contig107282	1077	1077	1	340	698	912	709	0	354/359	98	ref|XP_003445508.1|	PREDICTED: alpha-actinin-1 isoform 3 [Oreochromis niloticus]
Contig107278	1018	339	872	3	182	263	287	3e-75	144/180	80	emb|CAG06999.1|	unnamed protein product [Tetraodon nigroviridis]
Contig107257	858	858	445	137	274	278	233	4e-59	108/138	78	gb|ACQ58257.1|	Glycine N-acyltransferase [Anoplopoma fimbria]
Contig10697	2789	2787	598	172	895	896	1179	0	595/733	81	ref|XP_003439746.1|	PREDICTED: chromatin assembly factor 1 subunit A-like [Oreochromis niloticus]
Contig10692	1436	1378	8	1	457	842	910	0	439/457	96	ref|XP_003459757.1|	PREDICTED: glycogen phosphorylase, muscle form-like isoform 1 [Oreochromis niloticus]
Contig10680	1573	209	1207	1	333	333	625	1e-177	312/333	93	ref|NP_001156606.1|	cytosolic malate dehydrogenase A [Oryzias latipes] gb|AAO26197.1| cytosolic malate dehydrogenase A [Oryzias latipes]
Contig10677	4369	199	4095	1	1295	1346	2365	0	1177/1305	90	ref|XP_003458222.1|	PREDICTED: uncharacterized protein KIAA0232-like [Oreochromis niloticus]
Contig106661	369	360	13	105	224	328	110	1e-22	59/120	49	ref|XP_002044608.1|	GM17704 [Drosophila sechellia] gb|EDW53885.1| GM17704 [Drosophila sechellia]
Contig106652	367	365	3	1	123	152	97.8	7e-19	51/123	41	ref|XP_446718.1|	ubiquitin-40S ribosomal protein S31 fusion protein [Candida glabrata CBS 138] emb|CAG59645.1| unnamed protein product [Candida glabrata]
Contig106635	365	2	364	33	153	436	239	1e-61	121/121	100	ref|NP_001239498.1|	alpha-1-antitrypsin 1-1 isoform 2 [Mus musculus]
Contig106347	329	196	327	12	55	610	79	3e-13	37/44	84	ref|XP_003442014.1|	PREDICTED: procollagen galactosyltransferase 1-like [Oreochromis niloticus]
Contig10624	441	99	428	362	488	528	65.1	5e-09	51/134	38	ref|ZP_07984116.1|	substrate-binding protein transport system associated [Streptomyces sp. SA3_actF]
Contig10618	1225	38	856	1	273	273	505	1e-141	255/273	93	ref|XP_003447502.1|	PREDICTED: eukaryotic translation initiation factor 3 subunit F-like [Oreochromis niloticus]
Contig10617	2211	1767	538	6	404	404	555	1e-155	297/414	71	ref|XP_003441621.1|	PREDICTED: hypothetical protein LOC100704231 [Oreochromis niloticus]
Contig10611	2009	1897	287	1	525	525	838	0	397/537	73	ref|XP_003441061.1|	PREDICTED: proactivator polypeptide-like isoform 2 [Oreochromis niloticus]
Contig10606	914	785	3	1	261	432	500	1e-139	254/261	97	ref|XP_003444858.1|	PREDICTED: alpha-enolase-like isoform 1 [Oreochromis niloticus]
Contig10605	1007	2	532	213	389	389	342	5e-92	166/177	93	ref|XP_003444859.1|	PREDICTED: alpha-enolase-like isoform 2 [Oreochromis niloticus]
Contig10601	3860	114	1517	1	469	469	921	0	454/469	96	gb|AEH27542.1|	citrate synthase [Lates calcarifer]
Contig10582	1033	946	182	1	255	255	414	1e-113	207/255	81	gb|ACQ58359.1|	Apolipoprotein A-IV precursor [Anoplopoma fimbria]
Contig105758	292	291	4	174	269	449	131	4e-29	68/96	70	ref|XP_003456519.1|	PREDICTED: tripartite motif-containing protein 16-like [Oreochromis niloticus]
Contig10559	1297	2	652	254	480	480	342	1e-91	189/229	82	emb|CBN80922.1|	Type II keratin E3 [Dicentrarchus labrax]
Contig10558	2766	1365	205	701	1087	1090	567	1e-159	269/388	69	ref|XP_003455855.1|	PREDICTED: deleted in malignant brain tumors 1 protein-like [Oreochromis niloticus]
Contig10557	1277	42	803	1	259	365	311	3e-82	150/259	57	ref|XP_003448881.1|	PREDICTED: alpha-2-HS-glycoprotein-like [Oreochromis niloticus]
Contig10554	3877	3793	2885	1	355	355	300	1e-78	174/356	48	ref|NP_001158857.1|	Macrosialin precursor [Salmo salar] gb|ACN10619.1| Macrosialin precursor [Salmo salar]
Contig10532	1841	1692	844	1	283	283	568	1e-159	283/283	100	gb|ABH07379.1|	voltage-dependent anion channel [Paralichthys olivaceus]
Contig10525	1814	1694	705	1	330	330	710	0	330/330	100	gb|AAT94175.1|	cathepsin B [Paralichthys olivaceus] gb|ABM47001.1| cathepsin B [Paralichthys olivaceus]
Contig10518	4287	307	1863	1	505	506	882	0	429/519	82	dbj|BAM36398.1|	CD36 antigen [Oplegnathus fasciatus]
Contig10516	1353	1351	209	237	617	618	717	0	352/381	92	ref|XP_003449546.1|	PREDICTED: plastin-2-like [Oreochromis niloticus]
Contig10506	1901	1781	126	1	552	552	1116	0	538/552	97	ref|XP_003442557.1|	PREDICTED: eukaryotic translation initiation factor 3 subunit D-like [Oreochromis niloticus]
Contig10505	2587	2245	2	1	749	1290	1361	0	649/750	86	emb|CBN81253.1|	Angiotensin-converting enzyme [Dicentrarchus labrax]
Contig10504	1951	1949	336	749	1286	1290	1017	0	476/538	88	emb|CBN81253.1|	Angiotensin-converting enzyme [Dicentrarchus labrax]
Contig10487	1017	1	216	114	186	190	78.6	2e-12	42/73	57	ref|XP_003456585.1|	PREDICTED: membrane-spanning 4-domains subfamily A member 12-like [Oreochromis niloticus]
Contig10467	3118	1574	2860	579	1005	1006	773	0	346/429	80	emb|CAG00841.1|	unnamed protein product [Tetraodon nigroviridis]
Contig10433	2134	1939	1304	1	212	212	424	1e-116	208/212	98	ref|XP_003438699.1|	PREDICTED: ER lumen protein retaining receptor 2-like [Oreochromis niloticus]
Contig10427	1646	1210	455	1	252	252	481	1e-133	236/252	93	ref|XP_003446233.1|	PREDICTED: chloride intracellular channel protein 4-like [Oreochromis niloticus]
Contig10425	1693	1624	497	1	372	372	646	0	323/376	85	gb|ABP48751.1|	CXC chemokine receptor 4 [Scophthalmus maximus]
Contig10413	3631	3419	1386	1	677	677	1276	0	608/678	89	ref|XP_003449358.1|	PREDICTED: NADPH--cytochrome P450 reductase-like [Oreochromis niloticus]
Contig10381	1688	1392	499	1	299	299	534	1e-149	267/300	89	emb|CAF92607.1|	unnamed protein product [Tetraodon nigroviridis]
Contig10367	973	2	580	31	223	223	316	4e-84	147/193	76	ref|XP_003458718.1|	PREDICTED: LOW QUALITY PROTEIN: selenoprotein T2-like [Oreochromis niloticus]
Contig10356	3217	3008	786	5	776	776	1138	0	561/772	72	emb|CAF91005.1|	unnamed protein product [Tetraodon nigroviridis]
Contig10347	768	12	596	1	189	189	238	1e-60	127/195	65	ref|XP_003441014.1|	PREDICTED: secreted phosphoprotein 24-like [Oreochromis niloticus]
Contig10345	2008	1462	35	1	458	458	902	0	454/476	95	ref|XP_003450721.1|	PREDICTED: splicing factor U2AF 65 kDa subunit-like isoform 3 [Oreochromis niloticus]
Contig10283	1301	1300	1124	217	275	275	81.3	4e-13	43/59	72	ref|XP_003453032.1|	PREDICTED: myristoylated alanine-rich C-kinase substrate-like [Oreochromis niloticus]
Contig10268	1770	74	646	1	191	191	374	1e-101	182/191	95	ref|XP_003445940.1|	PREDICTED: rho-related GTP-binding protein RhoG-like [Oreochromis niloticus]
Contig10215	267	259	11	6	88	88	117	8e-25	54/83	65	gb|AEK25827.1|	diazepam-binding inhibitor [Micropterus salmoides]
Contig10213	3224	3083	864	1	738	738	1118	0	533/742	71	ref|NP_001098300.1|	embryonic transglutaminase [Oryzias latipes] dbj|BAC84967.1| embryonic transglutaminase [Oryzias latipes]
Contig10205	3174	2902	2	1	967	1966	1924	0	948/967	98	ref|XP_003449380.1|	PREDICTED: DNA-directed RNA polymerase II subunit RPB1-like [Oreochromis niloticus]
Contig10189	1461	691	1317	1	218	220	296	1e-77	157/218	72	ref|XP_003444679.1|	PREDICTED: hypothetical protein LOC100697868 [Oreochromis niloticus]
Contig100720	211	2	211	1272	1341	1447	146	1e-33	68/70	97	dbj|BAD77968.1|	type 1 collagen alpha 1 [Paralichthys olivaceus]
Contig100707	211	211	2	48	117	141	146	1e-33	68/70	97	ref|XP_003776552.1|	PREDICTED: ubiquitin-conjugating enzyme E2 D3 [Pongo abelii]
Contig10057	840	1	489	529	691	691	276	3e-72	131/163	80	ref|XP_003458449.1|	PREDICTED: peroxisomal acyl-coenzyme A oxidase 3 [Oreochromis niloticus]
Contig10010	2218	1905	601	2	410	447	543	1e-152	278/436	63	emb|CBN81360.1|	Carbonic anhydrase 4 [Dicentrarchus labrax]
Contig100043	205	16	192	1	59	213	73.6	1e-11	28/59	47	ref|XP_001446917.1|	hypothetical protein [Paramecium tetraurelia strain d4-2] emb|CAI39332.1| rab_C73 [Paramecium tetraurelia] emb|CAK79520.1| unnamed protein product [Paramecium tetraurelia]
